# Supplementary material for: PRAMEL7 and CUL2 decrease NuRD stability to establish ground-state pluripotency
Source: EMBO Rep. 2024 Feb 8;25(3):1453–68. doi: 10.1038/s44319-024-00083-z (PMC10933316; doi:10.1038/s44319-024-00083-z)
Supplement: Supplementary file 2 — Dataset EV1 [file 44319_2024_83_MOESM2_ESM.xlsx]

## Sheet: Legend
Dataset EV1
RNAseq analysis of ESC+H/F-PRAMEL7WT vs ESCs

## Sheet: sim_conditions_results_deseq2.c
	baseMean	log2FoldChange ESC+Pramel7/ESC	P_value
Pramel7	476.772	7.77694	9.23239e-52
Csf3	17.1523	6.13416	0.000130367
A330102I10Rik	4.34684	5.61902	0.00577753
Gm32486	3.38579	5.25562	0.0165268
Gm14015	2.27239	4.68523	0.0594755
Gm5702	5.97134	4.56681	0.0152207
1010001B22Rik	2.05752	4.53901	0.0733882
C130032M10Rik	2.05752	4.53901	0.0733882
Gm12331	2.04059	4.52843	0.0754197
Krt12	2.02367	4.51772	0.0792662
Gm5313	11.6836	4.51369	0.334591
Gm16061	5.36262	4.41749	0.0204789
Cdkl1	1.82572	4.36435	0.101233
Gm9204	1.82572	4.36435	0.101233
Gm19287	1.8088	4.35237	0.100816
AC125071.1	1.79187	4.34033	0.102668
Igkv4-90	1.79187	4.34033	0.102668
Tlx1	1.79187	4.34033	0.102668
Gm16379	1.77494	4.32816	0.106842
Nhlrc4	1.77494	4.32816	0.106842
Snora47	1.577	4.15195	0.14377
AC139638.1	1.56007	4.13795	0.140244
Hist3h2a	1.56007	4.13795	0.140244
4933411K16Rik	1.54314	4.12396	0.141307
Cldn23	1.54314	4.12396	0.141307
Mdh1b	1.54314	4.12396	0.141307
CT009754.6	1.52621	4.10984	0.145592
Gm18711	1.52621	4.10984	0.145592
Tssk1	1.52621	4.10984	0.145592
AC160405.2	1.50929	4.09545	0.15469
Gm16549	1.50929	4.09545	0.15469
4933400F21Rik	1.49236	4.08005	0.192548
Cdh17	1.49236	4.08005	0.192548
D830036C21Rik	3.83641	3.90778	0.057488
1700030M09Rik	1.32827	3.90354	0.232362
Adcy4	1.32827	3.90354	0.232362
Gm38293	1.32827	3.90354	0.232362
Fam229a	1.31134	3.88608	0.19849
Gm14176	1.31134	3.88608	0.19849
Gm28989	1.31134	3.88608	0.19849
Gm43852	1.31134	3.88608	0.19849
Gm9022	1.31134	3.88608	0.19849
AC165249.2	1.29442	3.86933	0.196658
CT485612.12	1.29442	3.86933	0.196658
Chrm1	1.29442	3.86933	0.196658
Gm11592	1.29442	3.86933	0.196658
Pamr1	1.29442	3.86933	0.196658
Tnfsf10	1.29442	3.86933	0.196658
Glyatl3	1.27749	3.85248	0.200511
Gm12034	1.27749	3.85248	0.200511
Gm29156	1.27749	3.85248	0.200511
Gm38049	1.27749	3.85248	0.200511
Gm44837	1.27749	3.85248	0.200511
Olfr701	1.27749	3.85248	0.200511
Tomm6	1.27749	3.85248	0.200511
2310043P16Rik	1.26056	3.83535	0.2101
Col15a1	1.26056	3.83535	0.2101
Evx1os	1.26056	3.83535	0.2101
Gm10676	1.26056	3.83535	0.2101
Gm20620	1.26056	3.83535	0.2101
Gm26780	1.26056	3.83535	0.2101
Gm28530	1.26056	3.83535	0.2101
Gm36378	1.26056	3.83535	0.2101
Gm13090	1.24363	3.81709	0.253468
Olfr975	1.24363	3.81709	0.253468
Spint3	1.24363	3.81709	0.253468
A930002H24Rik	1.06262	3.58152	0.313025
AC101677.2	1.06262	3.58152	0.313025
AC117245.1	1.06262	3.58152	0.313025
Gm14264	1.06262	3.58152	0.313025
Gm15859	1.06262	3.58152	0.313025
Gm15984	1.06262	3.58152	0.313025
Gm43099	1.06262	3.58152	0.313025
Gm45293	1.06262	3.58152	0.313025
Gm9850	1.06262	3.58152	0.313025
Kcng2	1.06262	3.58152	0.313025
Pyroxd2	1.06262	3.58152	0.313025
Atp8b1	6.1466	3.57093	0.0232112
CT030030.1	1.04569	3.55993	0.277338
Clrn1	1.04569	3.55993	0.277338
D830039M14Rik	1.04569	3.55993	0.277338
Dlx1as	1.04569	3.55993	0.277338
E330011M16Rik	1.04569	3.55993	0.277338
Gm13530	1.04569	3.55993	0.277338
Gm16464	1.04569	3.55993	0.277338
Gm25517	1.04569	3.55993	0.277338
Gm28807	1.04569	3.55993	0.277338
Myl1	1.04569	3.55993	0.277338
Neu2	1.04569	3.55993	0.277338
Nr0b2	1.04569	3.55993	0.277338
1700029H14Rik	1.02876	3.539	0.278926
AC163621.1	1.02876	3.539	0.278926
CT009480.1	1.02876	3.539	0.278926
Clec4f	1.02876	3.539	0.278926
E130218I03Rik	1.02876	3.539	0.278926
Gm10775	1.02876	3.539	0.278926
Gm11470	1.02876	3.539	0.278926
Gm16278	1.02876	3.539	0.278926
Gm21988	1.02876	3.539	0.278926
Gm23468	1.02876	3.539	0.278926
Gm26824	1.02876	3.539	0.278926
Gm38941	1.02876	3.539	0.278926
Gm43758	1.02876	3.539	0.278926
Gm44050	1.02876	3.539	0.278926
Gm4959	1.02876	3.539	0.278926
Gm5564	1.02876	3.539	0.278926
Gm5624	1.02876	3.539	0.278926
Odf3l2	1.02876	3.539	0.278926
AU022754	1.01183	3.51776	0.288462
Cd209e	1.01183	3.51776	0.288462
Cep83os	1.01183	3.51776	0.288462
Chrna2	1.01183	3.51776	0.288462
Cyp4x1	1.01183	3.51776	0.288462
Gm10638	1.01183	3.51776	0.288462
Gm10912	1.01183	3.51776	0.288462
Gm28988	1.01183	3.51776	0.288462
Gm37409	1.01183	3.51776	0.288462
Gm43963	1.01183	3.51776	0.288462
Gm6829	1.01183	3.51776	0.288462
Gm8254	1.01183	3.51776	0.288462
Lhx5	1.01183	3.51776	0.288462
Lrrc63	1.01183	3.51776	0.288462
Mesp1	1.01183	3.51776	0.288462
Nppa	1.01183	3.51776	0.288462
4930527E20Rik	0.994905	3.49524	0.336415
AC121821.1	0.994905	3.49524	0.336415
AC123694.2	0.994905	3.49524	0.336415
Gm11353	0.994905	3.49524	0.336415
Gm17219	0.994905	3.49524	0.336415
Gm26643	0.994905	3.49524	0.336415
Rgs6	0.994905	3.49524	0.336415
Prss22	5.66608	3.44284	0.0339161
Nlrp9c	2.8512	3.42744	0.126522
Dnm3	2.80765	3.42305	0.12551
Gm7191	2.77379	3.40651	0.131092
Gm4953	2.57585	3.28496	0.153751
Smkr-ps	2.58555	3.2722	0.154799
Gm20605	2.56862	3.26315	0.154754
P2rx1	2.50091	3.22502	0.176421
4930478K11Rik	0.796963	3.16638	0.425439
4930562C15Rik	0.796963	3.16638	0.425439
A830036E02Rik	0.796963	3.16638	0.425439
AC125223.1	0.796963	3.16638	0.425439
AC160249.1	0.796963	3.16638	0.425439
AC165164.1	0.796963	3.16638	0.425439
CT010431.1	0.796963	3.16638	0.425439
Clec2d	0.796963	3.16638	0.425439
Gm10548	0.796963	3.16638	0.425439
Gm12778	0.796963	3.16638	0.425439
Gm13707	0.796963	3.16638	0.425439
Gm14278	0.796963	3.16638	0.425439
Gm23435	0.796963	3.16638	0.425439
Gm24993	0.796963	3.16638	0.425439
Gm26558	0.796963	3.16638	0.425439
Gm28883	0.796963	3.16638	0.425439
Gm37159	0.796963	3.16638	0.425439
Gm37643	0.796963	3.16638	0.425439
Gm37941	0.796963	3.16638	0.425439
Gm43239	0.796963	3.16638	0.425439
Gm43417	0.796963	3.16638	0.425439
Gm45799	0.796963	3.16638	0.425439
Gm5312	0.796963	3.16638	0.425439
Gm5403	0.796963	3.16638	0.425439
Gm9103	0.796963	3.16638	0.425439
Gzme	0.796963	3.16638	0.425439
Hdgfl1	0.796963	3.16638	0.425439
Hmx3	0.796963	3.16638	0.425439
Mctp1	0.796963	3.16638	0.425439
Mir423	0.796963	3.16638	0.425439
Nxpe5	0.796963	3.16638	0.425439
Olfr702	0.796963	3.16638	0.425439
Olfr839-ps1	0.796963	3.16638	0.425439
Ramp1	0.796963	3.16638	0.425439
Rpl31-ps17	0.796963	3.16638	0.425439
S1pr5	0.796963	3.16638	0.425439
Spaca1	0.796963	3.16638	0.425439
1700001G17Rik	0.780035	3.13791	0.391912
1700003G18Rik	0.780035	3.13791	0.391912
1700015C17Rik	0.780035	3.13791	0.391912
1700016A09Rik	0.780035	3.13791	0.391912
4933424G06Rik	0.780035	3.13791	0.391912
AC125344.1	0.780035	3.13791	0.391912
AC131801.2	0.780035	3.13791	0.391912
AC132344.3	0.780035	3.13791	0.391912
AC153547.1	0.780035	3.13791	0.391912
AC164623.1	0.780035	3.13791	0.391912
Aanat	0.780035	3.13791	0.391912
B630019A10Rik	0.780035	3.13791	0.391912
Fam228a	0.780035	3.13791	0.391912
Gm11336	0.780035	3.13791	0.391912
Gm11701	0.780035	3.13791	0.391912
Gm12728	0.780035	3.13791	0.391912
Gm13578	0.780035	3.13791	0.391912
Gm13977	0.780035	3.13791	0.391912
Gm14514	0.780035	3.13791	0.391912
Gm15991	0.780035	3.13791	0.391912
Gm17098	0.780035	3.13791	0.391912
Gm18666	0.780035	3.13791	0.391912
Gm19620	0.780035	3.13791	0.391912
Gm20427	0.780035	3.13791	0.391912
Gm33882	0.780035	3.13791	0.391912
Gm37885	0.780035	3.13791	0.391912
Gm38251	0.780035	3.13791	0.391912
Gm38973	0.780035	3.13791	0.391912
Gm4017	0.780035	3.13791	0.391912
Gm42848	0.780035	3.13791	0.391912
Gm43028	0.780035	3.13791	0.391912
Gm43752	0.780035	3.13791	0.391912
Gm44126	0.780035	3.13791	0.391912
Gm45042	0.780035	3.13791	0.391912
Gm9164	0.780035	3.13791	0.391912
H1foo	0.780035	3.13791	0.391912
Kif16bos	0.780035	3.13791	0.391912
Meox2	0.780035	3.13791	0.391912
Mir181d	0.780035	3.13791	0.391912
Mir670hg	0.780035	3.13791	0.391912
Pih1h3b	0.780035	3.13791	0.391912
S100a4	0.780035	3.13791	0.391912
Scrt1	0.780035	3.13791	0.391912
Tex38	0.780035	3.13791	0.391912
Trim30a	0.780035	3.13791	0.391912
Tssk4	0.780035	3.13791	0.391912
Usp17lb	0.780035	3.13791	0.391912
Gm43457	2.32712	3.12211	0.191249
Dhrs13os	2.3102	3.11181	0.189636
Fabp3-ps1	2.3102	3.11181	0.189636
Lamp3	2.3102	3.11181	0.189636
1700034J05Rik	0.763107	3.10987	0.399939
1700064H15Rik	0.763107	3.10987	0.399939
2010308F09Rik	0.763107	3.10987	0.399939
4930558C23Rik	0.763107	3.10987	0.399939
AC124569.1	0.763107	3.10987	0.399939
AC133934.2	0.763107	3.10987	0.399939
AC160122.1	0.763107	3.10987	0.399939
AC163631.1	0.763107	3.10987	0.399939
AC164117.4	0.763107	3.10987	0.399939
Aadacl3	0.763107	3.10987	0.399939
BC051077	0.763107	3.10987	0.399939
Cftr	0.763107	3.10987	0.399939
Cp	0.763107	3.10987	0.399939
Dnmt3l-ps1	0.763107	3.10987	0.399939
Gm11483	0.763107	3.10987	0.399939
Gm11652	0.763107	3.10987	0.399939
Gm11991	0.763107	3.10987	0.399939
Gm12178	0.763107	3.10987	0.399939
Gm12267	0.763107	3.10987	0.399939
Gm12447	0.763107	3.10987	0.399939
Gm15287	0.763107	3.10987	0.399939
Gm18733	0.763107	3.10987	0.399939
Gm23564	0.763107	3.10987	0.399939
Gm24045	0.763107	3.10987	0.399939
Gm26287	0.763107	3.10987	0.399939
Gm26740	0.763107	3.10987	0.399939
Gm28723	0.763107	3.10987	0.399939
Gm34933	0.763107	3.10987	0.399939
Gm37052	0.763107	3.10987	0.399939
Gm37678	0.763107	3.10987	0.399939
Gm38042	0.763107	3.10987	0.399939
Gm39244	0.763107	3.10987	0.399939
Gm42567	0.763107	3.10987	0.399939
Gm43815	0.763107	3.10987	0.399939
Gm44037	0.763107	3.10987	0.399939
Gm44256	0.763107	3.10987	0.399939
Gm45308	0.763107	3.10987	0.399939
Gm6213	0.763107	3.10987	0.399939
Gm6345	0.763107	3.10987	0.399939
Gm6583	0.763107	3.10987	0.399939
Gm8615	0.763107	3.10987	0.399939
Gm9726	0.763107	3.10987	0.399939
Lbx1	0.763107	3.10987	0.399939
Lrrc10b	0.763107	3.10987	0.399939
Omd	0.763107	3.10987	0.399939
Rtp1	0.763107	3.10987	0.399939
Sh2d6	0.763107	3.10987	0.399939
Snord55	0.763107	3.10987	0.399939
Ttll11	0.763107	3.10987	0.399939
4930404N11Rik	2.33682	3.10838	0.192559
Gm13067	2.33682	3.10838	0.192559
1810041H14Rik	2.29327	3.10157	0.19074
AC138284.3	2.29327	3.10157	0.19074
Hic1	6.91613	3.09547	0.0237412
Gm12490	2.27634	3.0913	0.194004
Mir5136	2.30297	3.08807	0.192015
Gm8318	13.7521	3.08227	0.00614102
1700021N21Rik	0.746179	3.08029	0.449825
4930558K02Rik	0.746179	3.08029	0.449825
4933400A11Rik	0.746179	3.08029	0.449825
4933436E23Rik	0.746179	3.08029	0.449825
AC079644.18	0.746179	3.08029	0.449825
AC133598.3	0.746179	3.08029	0.449825
AC151275.1	0.746179	3.08029	0.449825
Arr3	0.746179	3.08029	0.449825
B3gnt6	0.746179	3.08029	0.449825
Barhl2	0.746179	3.08029	0.449825
Cd5	0.746179	3.08029	0.449825
Cilp	0.746179	3.08029	0.449825
Fgf23	0.746179	3.08029	0.449825
Gm10129	0.746179	3.08029	0.449825
Gm11906	0.746179	3.08029	0.449825
Gm13420	0.746179	3.08029	0.449825
Gm13449	0.746179	3.08029	0.449825
Gm13556	0.746179	3.08029	0.449825
Gm13666	0.746179	3.08029	0.449825
Gm16332	0.746179	3.08029	0.449825
Gm26577	0.746179	3.08029	0.449825
Gm38405	0.746179	3.08029	0.449825
Gm43096	0.746179	3.08029	0.449825
Gm43195	0.746179	3.08029	0.449825
Gm43435	0.746179	3.08029	0.449825
Gm43729	0.746179	3.08029	0.449825
Gm44544	0.746179	3.08029	0.449825
Gm6083	0.746179	3.08029	0.449825
Gm9845	0.746179	3.08029	0.449825
Gm9913	0.746179	3.08029	0.449825
Guca2b	0.746179	3.08029	0.449825
Hcn1	0.746179	3.08029	0.449825
Mir378b	0.746179	3.08029	0.449825
Otoa	0.746179	3.08029	0.449825
Ralyl	0.746179	3.08029	0.449825
Gm16353	2.28604	3.0777	0.195305
Gm12193	2.26911	3.06705	0.201416
Ntm	2.22555	3.05923	0.24408
4933415J04Rik	2.25218	3.05592	0.212408
Rpl29-ps2	2.25218	3.05592	0.212408
Fam159b	19.5167	3.0112	0.000418476
AC091785.2	2.06147	2.9267	0.236104
Amer2	2.04454	2.91501	0.235733
Cldn15	2.04454	2.91501	0.235733
Sytl4	2.04454	2.91501	0.235733
Gm42690	4.05523	2.91197	0.102992
Gm29650	2.02761	2.90334	0.238528
Gm3724	2.02761	2.90334	0.238528
Gm7669	2.02761	2.90334	0.238528
Plppr4	2.02761	2.90334	0.238528
Scrt2	2.02761	2.90334	0.238528
C130083A15Rik	2.01068	2.89158	0.244521
Gm9658	2.01068	2.89158	0.244521
Tma7-ps	2.03731	2.88885	0.240099
Spink1	32.1888	2.8843	5.97387e-06
AC153153.2	1.99376	2.8796	0.255741
Nkpd1	1.99376	2.8796	0.255741
Angptl1	1.97683	2.86697	0.291457
Gm17552	1.97683	2.86697	0.291457
Gm17092	2.00346	2.86435	0.257477
1500009C09Rik	5.56123	2.75327	0.0609394
Fkbp6	55.241	2.73825	1.45672e-08
Gm7336	3.60856	2.71727	0.150617
Gm44013	1.81274	2.71434	0.297842
Pgm5	1.81274	2.71434	0.297842
Gm2109	1.83937	2.71144	0.329596
Gm26935	1.83937	2.71144	0.329596
Aldoart1	3.5747	2.70323	0.147356
AC164441.2	1.79581	2.70063	0.29383
Gm22573	1.79581	2.70063	0.29383
Il2rb	1.82244	2.69836	0.299821
4930417O13Rik	3.60133	2.69473	0.135108
Gm17102	1.77889	2.68707	0.295411
Pabpc6	7.10832	2.68524	0.0387366
AC124413.2	1.80551	2.68503	0.295738
AC154314.2	1.80551	2.68503	0.295738
Heatr4	1.80551	2.68503	0.295738
Gm13169	3.52392	2.68275	0.153845
D830050J10Rik	3.56747	2.68125	0.134976
Wdr20rt	28.5229	2.68041	4.04113e-05
1700017J07Rik	1.76196	2.67346	0.301022
AC155298.3	1.76196	2.67346	0.301022
Gm31363	1.76196	2.67346	0.301022
Krt1	1.76196	2.67346	0.301022
5730422E09Rik	1.78859	2.67153	0.297311
Gm20492	1.78859	2.67153	0.297311
Olfr459	1.78859	2.67153	0.297311
Rpl5-ps2	1.78859	2.67153	0.297311
Inha	17.7676	2.66859	0.00188601
Gm17195	1.74503	2.65962	0.312292
Lair1	1.74503	2.65962	0.312292
AC135633.1	1.77166	2.65775	0.302963
AC160403.2	1.77166	2.65775	0.302963
Gm38114	1.77166	2.65775	0.302963
Gm29016	3.54332	2.65213	0.157401
Them7	1.7281	2.64502	0.350077
Apoo-ps	1.75473	2.64342	0.314338
AC126549.1	1.7378	2.62688	0.35244
Gm12690	33.0386	2.62426	0.000108157
1110003F10Rik	0.531309	2.5813	0.582709
1700030F04Rik	0.531309	2.5813	0.582709
1700108J01Rik	0.531309	2.5813	0.582709
1810020O05Rik	0.531309	2.5813	0.582709
1810062O18Rik	0.531309	2.5813	0.582709
2200007N16Rik	0.531309	2.5813	0.582709
2310005E17Rik	0.531309	2.5813	0.582709
2410024N13Rik	0.531309	2.5813	0.582709
4921513H07Rik	0.531309	2.5813	0.582709
4930479D17Rik	0.531309	2.5813	0.582709
4930480K02Rik	0.531309	2.5813	0.582709
8030455M16Rik	0.531309	2.5813	0.582709
AC027700.1	0.531309	2.5813	0.582709
AC102689.1	0.531309	2.5813	0.582709
AC119892.2	0.531309	2.5813	0.582709
AC120394.3	0.531309	2.5813	0.582709
AC120540.1	0.531309	2.5813	0.582709
AC122367.1	0.531309	2.5813	0.582709
AC124413.1	0.531309	2.5813	0.582709
AC126549.2	0.531309	2.5813	0.582709
AC153852.1	0.531309	2.5813	0.582709
AC154248.1	0.531309	2.5813	0.582709
AC154552.1	0.531309	2.5813	0.582709
AC157591.1	0.531309	2.5813	0.582709
AC158803.3	0.531309	2.5813	0.582709
AC164441.1	0.531309	2.5813	0.582709
AC168266.1	0.531309	2.5813	0.582709
Aif1	0.531309	2.5813	0.582709
Ajap1	0.531309	2.5813	0.582709
Atp5k-ps2	0.531309	2.5813	0.582709
Atp6v1g3	0.531309	2.5813	0.582709
B230344G16Rik	0.531309	2.5813	0.582709
BC048679	0.531309	2.5813	0.582709
CT025547.1	0.531309	2.5813	0.582709
CT485612.5	0.531309	2.5813	0.582709
Catsperb	0.531309	2.5813	0.582709
Ces2b	0.531309	2.5813	0.582709
Cnfn	0.531309	2.5813	0.582709
Crybb1	0.531309	2.5813	0.582709
E030042O20Rik	0.531309	2.5813	0.582709
Gm10243	0.531309	2.5813	0.582709
Gm11191	0.531309	2.5813	0.582709
Gm11222	0.531309	2.5813	0.582709
Gm11533	0.531309	2.5813	0.582709
Gm11713	0.531309	2.5813	0.582709
Gm12298	0.531309	2.5813	0.582709
Gm12337	0.531309	2.5813	0.582709
Gm12390	0.531309	2.5813	0.582709
Gm12543	0.531309	2.5813	0.582709
Gm12741	0.531309	2.5813	0.582709
Gm12987	0.531309	2.5813	0.582709
Gm13193	0.531309	2.5813	0.582709
Gm13713	0.531309	2.5813	0.582709
Gm13784	0.531309	2.5813	0.582709
Gm13785	0.531309	2.5813	0.582709
Gm13983	0.531309	2.5813	0.582709
Gm14113	0.531309	2.5813	0.582709
Gm14138	0.531309	2.5813	0.582709
Gm14613	0.531309	2.5813	0.582709
Gm15547	0.531309	2.5813	0.582709
Gm15550	0.531309	2.5813	0.582709
Gm15798	0.531309	2.5813	0.582709
Gm16059	0.531309	2.5813	0.582709
Gm16216	0.531309	2.5813	0.582709
Gm16318	0.531309	2.5813	0.582709
Gm17218	0.531309	2.5813	0.582709
Gm17511	0.531309	2.5813	0.582709
Gm20512	0.531309	2.5813	0.582709
Gm20656	0.531309	2.5813	0.582709
Gm21232	0.531309	2.5813	0.582709
Gm22431	0.531309	2.5813	0.582709
Gm22574	0.531309	2.5813	0.582709
Gm22613	0.531309	2.5813	0.582709
Gm22935	0.531309	2.5813	0.582709
Gm23598	0.531309	2.5813	0.582709
Gm23632	0.531309	2.5813	0.582709
Gm24323	0.531309	2.5813	0.582709
Gm25162	0.531309	2.5813	0.582709
Gm26369	0.531309	2.5813	0.582709
Gm27538	0.531309	2.5813	0.582709
Gm27734	0.531309	2.5813	0.582709
Gm28686	0.531309	2.5813	0.582709
Gm29054	0.531309	2.5813	0.582709
Gm37170	0.531309	2.5813	0.582709
Gm37646	0.531309	2.5813	0.582709
Gm37666	0.531309	2.5813	0.582709
Gm38034	0.531309	2.5813	0.582709
Gm4189	0.531309	2.5813	0.582709
Gm42878	0.531309	2.5813	0.582709
Gm43813	0.531309	2.5813	0.582709
Gm44080	0.531309	2.5813	0.582709
Gm44175	0.531309	2.5813	0.582709
Gm4459	0.531309	2.5813	0.582709
Gm44646	0.531309	2.5813	0.582709
Gm45483	0.531309	2.5813	0.582709
Gm45900	0.531309	2.5813	0.582709
Gm5258	0.531309	2.5813	0.582709
Gm5262	0.531309	2.5813	0.582709
Gm5345	0.531309	2.5813	0.582709
Gm5447	0.531309	2.5813	0.582709
Gm5592	0.531309	2.5813	0.582709
Gm5946	0.531309	2.5813	0.582709
Gm6030	0.531309	2.5813	0.582709
Gm7449	0.531309	2.5813	0.582709
Gm7553	0.531309	2.5813	0.582709
Gm8069	0.531309	2.5813	0.582709
Gm8839	0.531309	2.5813	0.582709
Grk4	0.531309	2.5813	0.582709
Gstm2-ps1	0.531309	2.5813	0.582709
Havcr2	0.531309	2.5813	0.582709
Helt	0.531309	2.5813	0.582709
Hoxb4	0.531309	2.5813	0.582709
Ighg1	0.531309	2.5813	0.582709
Il17c	0.531309	2.5813	0.582709
Irx5	0.531309	2.5813	0.582709
Krt20	0.531309	2.5813	0.582709
Lamc3	0.531309	2.5813	0.582709
Mir3094	0.531309	2.5813	0.582709
Myl3	0.531309	2.5813	0.582709
Olfr1328	0.531309	2.5813	0.582709
Olfr543	0.531309	2.5813	0.582709
Opcml	0.531309	2.5813	0.582709
Phf24	0.531309	2.5813	0.582709
Pld5	0.531309	2.5813	0.582709
Psca	0.531309	2.5813	0.582709
Rgs7bp	0.531309	2.5813	0.582709
Rnf212	0.531309	2.5813	0.582709
Rnu3b4	0.531309	2.5813	0.582709
Rpl17-ps8	0.531309	2.5813	0.582709
Rpl9-ps4	0.531309	2.5813	0.582709
Rps12-ps24	0.531309	2.5813	0.582709
Smco2	0.531309	2.5813	0.582709
Spata9	0.531309	2.5813	0.582709
Sst	0.531309	2.5813	0.582709
Stk33	0.531309	2.5813	0.582709
Tlr6	0.531309	2.5813	0.582709
Unc5d	0.531309	2.5813	0.582709
Cyp1b1	6.59394	2.55965	0.0546283
Gm17150	3.34538	2.55119	0.182272
1600015I10Rik	0.514381	2.53899	0.559423
1700023H06Rik	0.514381	2.53899	0.559423
1700073E17Rik	0.514381	2.53899	0.559423
1700082M22Rik	0.514381	2.53899	0.559423
2610203C20Rik	0.514381	2.53899	0.559423
4930458D05Rik	0.514381	2.53899	0.559423
4930533L02Rik	0.514381	2.53899	0.559423
4930578M07Rik	0.514381	2.53899	0.559423
4933402D24Rik	0.514381	2.53899	0.559423
6430573P05Rik	0.514381	2.53899	0.559423
A230005M16Rik	0.514381	2.53899	0.559423
A730082K24Rik	0.514381	2.53899	0.559423
AC113158.1	0.514381	2.53899	0.559423
AC117232.3	0.514381	2.53899	0.559423
AC117949.2	0.514381	2.53899	0.559423
AC122305.1	0.514381	2.53899	0.559423
AC125409.3	0.514381	2.53899	0.559423
AC133192.1	0.514381	2.53899	0.559423
AC153536.2	0.514381	2.53899	0.559423
AC153964.2	0.514381	2.53899	0.559423
AC157019.1	0.514381	2.53899	0.559423
AC159283.2	0.514381	2.53899	0.559423
AC164614.1	0.514381	2.53899	0.559423
AC192333.4	0.514381	2.53899	0.559423
Akr1c21	0.514381	2.53899	0.559423
Alms1-ps2	0.514381	2.53899	0.559423
Amd-ps5	0.514381	2.53899	0.559423
Atxn7l1os2	0.514381	2.53899	0.559423
B230359F08Rik	0.514381	2.53899	0.559423
CT025678.1	0.514381	2.53899	0.559423
CU024886.1	0.514381	2.53899	0.559423
CU074400.1	0.514381	2.53899	0.559423
Calhm1	0.514381	2.53899	0.559423
Cdrt4os1	0.514381	2.53899	0.559423
Csrp3	0.514381	2.53899	0.559423
Cuzd1	0.514381	2.53899	0.559423
D730045A05Rik	0.514381	2.53899	0.559423
Ffar4	0.514381	2.53899	0.559423
Foxg1	0.514381	2.53899	0.559423
Gm11025	0.514381	2.53899	0.559423
Gm11405	0.514381	2.53899	0.559423
Gm11493	0.514381	2.53899	0.559423
Gm12186	0.514381	2.53899	0.559423
Gm12278	0.514381	2.53899	0.559423
Gm12818	0.514381	2.53899	0.559423
Gm12865	0.514381	2.53899	0.559423
Gm13010	0.514381	2.53899	0.559423
Gm13091	0.514381	2.53899	0.559423
Gm13610	0.514381	2.53899	0.559423
Gm13710	0.514381	2.53899	0.559423
Gm14016	0.514381	2.53899	0.559423
Gm14052	0.514381	2.53899	0.559423
Gm14429	0.514381	2.53899	0.559423
Gm14794	0.514381	2.53899	0.559423
Gm15050	0.514381	2.53899	0.559423
Gm15869	0.514381	2.53899	0.559423
Gm16267	0.514381	2.53899	0.559423
Gm16288	0.514381	2.53899	0.559423
Gm17039	0.514381	2.53899	0.559423
Gm17349	0.514381	2.53899	0.559423
Gm17981	0.514381	2.53899	0.559423
Gm18734	0.514381	2.53899	0.559423
Gm18935	0.514381	2.53899	0.559423
Gm19187	0.514381	2.53899	0.559423
Gm22611	0.514381	2.53899	0.559423
Gm23014	0.514381	2.53899	0.559423
Gm23264	0.514381	2.53899	0.559423
Gm23608	0.514381	2.53899	0.559423
Gm24060	0.514381	2.53899	0.559423
Gm25908	0.514381	2.53899	0.559423
Gm26180	0.514381	2.53899	0.559423
Gm26393	0.514381	2.53899	0.559423
Gm27040	0.514381	2.53899	0.559423
Gm28441	0.514381	2.53899	0.559423
Gm29055	0.514381	2.53899	0.559423
Gm29681	0.514381	2.53899	0.559423
Gm31510	0.514381	2.53899	0.559423
Gm36231	0.514381	2.53899	0.559423
Gm37238	0.514381	2.53899	0.559423
Gm37264	0.514381	2.53899	0.559423
Gm37364	0.514381	2.53899	0.559423
Gm37860	0.514381	2.53899	0.559423
Gm38169	0.514381	2.53899	0.559423
Gm42763	0.514381	2.53899	0.559423
Gm43149	0.514381	2.53899	0.559423
Gm43484	0.514381	2.53899	0.559423
Gm44618	0.514381	2.53899	0.559423
Gm44851	0.514381	2.53899	0.559423
Gm44974	0.514381	2.53899	0.559423
Gm45056	0.514381	2.53899	0.559423
Gm45346	0.514381	2.53899	0.559423
Gm4610	0.514381	2.53899	0.559423
Gm4793	0.514381	2.53899	0.559423
Gm4889	0.514381	2.53899	0.559423
Gm5341	0.514381	2.53899	0.559423
Gm5687	0.514381	2.53899	0.559423
Gm5830	0.514381	2.53899	0.559423
Gm5881	0.514381	2.53899	0.559423
Gm6051	0.514381	2.53899	0.559423
Gm648	0.514381	2.53899	0.559423
Gm6987	0.514381	2.53899	0.559423
Gm7572	0.514381	2.53899	0.559423
Gm7656	0.514381	2.53899	0.559423
Gm7736	0.514381	2.53899	0.559423
Gm8087	0.514381	2.53899	0.559423
Gm9127	0.514381	2.53899	0.559423
Gm9142	0.514381	2.53899	0.559423
Gm9207	0.514381	2.53899	0.559423
Gm9439	0.514381	2.53899	0.559423
Gm9457	0.514381	2.53899	0.559423
Gm9694	0.514381	2.53899	0.559423
Gm9797	0.514381	2.53899	0.559423
Grk1	0.514381	2.53899	0.559423
Gsdmcl2	0.514381	2.53899	0.559423
Hist3h2bb-ps	0.514381	2.53899	0.559423
Hoxc9	0.514381	2.53899	0.559423
Ifit1	0.514381	2.53899	0.559423
Igbp1b	0.514381	2.53899	0.559423
Insl3	0.514381	2.53899	0.559423
Itih5l-ps	0.514381	2.53899	0.559423
Kcnc1	0.514381	2.53899	0.559423
Mageb7-ps	0.514381	2.53899	0.559423
2001-03-01	0.514381	2.53899	0.559423
Mas1	0.514381	2.53899	0.559423
Mir692-1	0.514381	2.53899	0.559423
Olfr981	0.514381	2.53899	0.559423
Pcdh8	0.514381	2.53899	0.559423
Pde6h	0.514381	2.53899	0.559423
Psmb11	0.514381	2.53899	0.559423
Rpl35a-ps3	0.514381	2.53899	0.559423
Rps11-ps3	0.514381	2.53899	0.559423
Scnn1g	0.514381	2.53899	0.559423
Serpina7	0.514381	2.53899	0.559423
Serpina9	0.514381	2.53899	0.559423
Sntg2	0.514381	2.53899	0.559423
Syn2	0.514381	2.53899	0.559423
Tox	0.514381	2.53899	0.559423
Tshz2	0.514381	2.53899	0.559423
Ube2ql1	0.514381	2.53899	0.559423
Vmn2r84	0.514381	2.53899	0.559423
Wfdc3	0.514381	2.53899	0.559423
Gm10814	3.26796	2.53714	0.17381
1700039M10Rik	0.497452	2.49544	0.605265
1700105P06Rik	0.497452	2.49544	0.605265
2010005H15Rik	0.497452	2.49544	0.605265
4930465I24Rik	0.497452	2.49544	0.605265
4930470G03Rik	0.497452	2.49544	0.605265
4930483O08Rik	0.497452	2.49544	0.605265
4930557B06Rik	0.497452	2.49544	0.605265
4931429P17Rik	0.497452	2.49544	0.605265
4933417O13Rik	0.497452	2.49544	0.605265
4933427I22Rik	0.497452	2.49544	0.605265
5330438I03Rik	0.497452	2.49544	0.605265
5730416F02Rik	0.497452	2.49544	0.605265
9530078K11Rik	0.497452	2.49544	0.605265
AC100406.1	0.497452	2.49544	0.605265
AC117232.5	0.497452	2.49544	0.605265
AC122293.2	0.497452	2.49544	0.605265
AC122351.1	0.497452	2.49544	0.605265
AC124732.4	0.497452	2.49544	0.605265
AC125543.3	0.497452	2.49544	0.605265
AC131329.1	0.497452	2.49544	0.605265
AC132954.2	0.497452	2.49544	0.605265
AC151971.10	0.497452	2.49544	0.605265
AC152979.2	0.497452	2.49544	0.605265
AC153821.2	0.497452	2.49544	0.605265
AC154576.1	0.497452	2.49544	0.605265
AC155907.2	0.497452	2.49544	0.605265
AC157931.1	0.497452	2.49544	0.605265
AC158990.1	0.497452	2.49544	0.605265
AC159193.4	0.497452	2.49544	0.605265
AC163660.4	0.497452	2.49544	0.605265
AC165157.5	0.497452	2.49544	0.605265
Adcy10	0.497452	2.49544	0.605265
Aldh1a1	0.497452	2.49544	0.605265
Ankk1	0.497452	2.49544	0.605265
Atp6v1b1	0.497452	2.49544	0.605265
C530043K16Rik	0.497452	2.49544	0.605265
Ccdc105	0.497452	2.49544	0.605265
Cdh5	0.497452	2.49544	0.605265
Dmrtc1c2	0.497452	2.49544	0.605265
Erich2os	0.497452	2.49544	0.605265
Fat3	0.497452	2.49544	0.605265
Folr2	0.497452	2.49544	0.605265
Gm10053	0.497452	2.49544	0.605265
Gm10237	0.497452	2.49544	0.605265
Gm10382	0.497452	2.49544	0.605265
Gm10874	0.497452	2.49544	0.605265
Gm11214	0.497452	2.49544	0.605265
Gm11365	0.497452	2.49544	0.605265
Gm11702	0.497452	2.49544	0.605265
Gm11716	0.497452	2.49544	0.605265
Gm12058	0.497452	2.49544	0.605265
Gm12097	0.497452	2.49544	0.605265
Gm12243	0.497452	2.49544	0.605265
Gm12291	0.497452	2.49544	0.605265
Gm12411	0.497452	2.49544	0.605265
Gm12627	0.497452	2.49544	0.605265
Gm13000	0.497452	2.49544	0.605265
Gm13071	0.497452	2.49544	0.605265
Gm13257	0.497452	2.49544	0.605265
Gm13387	0.497452	2.49544	0.605265
Gm13426	0.497452	2.49544	0.605265
Gm13574	0.497452	2.49544	0.605265
Gm13758	0.497452	2.49544	0.605265
Gm13772	0.497452	2.49544	0.605265
Gm14329	0.497452	2.49544	0.605265
Gm14861	0.497452	2.49544	0.605265
Gm15742	0.497452	2.49544	0.605265
Gm15979	0.497452	2.49544	0.605265
Gm16060	0.497452	2.49544	0.605265
Gm16397	0.497452	2.49544	0.605265
Gm18036	0.497452	2.49544	0.605265
Gm19653	0.497452	2.49544	0.605265
Gm24400	0.497452	2.49544	0.605265
Gm26545	0.497452	2.49544	0.605265
Gm26646	0.497452	2.49544	0.605265
Gm26734	0.497452	2.49544	0.605265
Gm27616	0.497452	2.49544	0.605265
Gm28419	0.497452	2.49544	0.605265
Gm32052	0.497452	2.49544	0.605265
Gm37490	0.497452	2.49544	0.605265
Gm37566	0.497452	2.49544	0.605265
Gm37608	0.497452	2.49544	0.605265
Gm37655	0.497452	2.49544	0.605265
Gm37849	0.497452	2.49544	0.605265
Gm38158	0.497452	2.49544	0.605265
Gm38825	0.497452	2.49544	0.605265
Gm38947	0.497452	2.49544	0.605265
Gm43075	0.497452	2.49544	0.605265
Gm43474	0.497452	2.49544	0.605265
Gm43593	0.497452	2.49544	0.605265
Gm43751	0.497452	2.49544	0.605265
Gm43767	0.497452	2.49544	0.605265
Gm44075	0.497452	2.49544	0.605265
Gm44157	0.497452	2.49544	0.605265
Gm44836	0.497452	2.49544	0.605265
Gm45162	0.497452	2.49544	0.605265
Gm45351	0.497452	2.49544	0.605265
Gm45758	0.497452	2.49544	0.605265
Gm4872	0.497452	2.49544	0.605265
Gm553	0.497452	2.49544	0.605265
Gm5530	0.497452	2.49544	0.605265
Gm5760	0.497452	2.49544	0.605265
Gm6070	0.497452	2.49544	0.605265
Gm6288	0.497452	2.49544	0.605265
Gm6999	0.497452	2.49544	0.605265
Gm7192	0.497452	2.49544	0.605265
Gm7244	0.497452	2.49544	0.605265
Gm7363	0.497452	2.49544	0.605265
Gm7456	0.497452	2.49544	0.605265
Gm7639	0.497452	2.49544	0.605265
Gm8750	0.497452	2.49544	0.605265
Gm9817	0.497452	2.49544	0.605265
Gng4	0.497452	2.49544	0.605265
Hottip	0.497452	2.49544	0.605265
Hoxaas3	0.497452	2.49544	0.605265
Hsd11b1	0.497452	2.49544	0.605265
Krt4	0.497452	2.49544	0.605265
Ly6i	0.497452	2.49544	0.605265
Mir370	0.497452	2.49544	0.605265
Mir541	0.497452	2.49544	0.605265
Mir5620	0.497452	2.49544	0.605265
Mir7042	0.497452	2.49544	0.605265
Mir7063	0.497452	2.49544	0.605265
Mirlet7c-2	0.497452	2.49544	0.605265
Mogat1	0.497452	2.49544	0.605265
Mroh3	0.497452	2.49544	0.605265
Olfr1491	0.497452	2.49544	0.605265
Olfr905	0.497452	2.49544	0.605265
Olfr95	0.497452	2.49544	0.605265
Palmd	0.497452	2.49544	0.605265
Pdcd1	0.497452	2.49544	0.605265
Pdzph1	0.497452	2.49544	0.605265
Prss40	0.497452	2.49544	0.605265
Rab43	0.497452	2.49544	0.605265
Rhox2h	0.497452	2.49544	0.605265
Rsf1os1	0.497452	2.49544	0.605265
Serpina3e-ps	0.497452	2.49544	0.605265
Snhg7	0.497452	2.49544	0.605265
Spata19	0.497452	2.49544	0.605265
Tcrg-C1	0.497452	2.49544	0.605265
Tcstv3	0.497452	2.49544	0.605265
Trpc6	0.497452	2.49544	0.605265
Urad	0.497452	2.49544	0.605265
Ushbp1	34.5959	2.46902	2.35335e-05
AC099934.5	1.56402	2.4662	0.399307
Dscam	3.07725	2.45091	0.216219
Gm45137	3.07725	2.45091	0.216219
AC173345.4	1.54709	2.44871	0.370341
B9d1os	1.54709	2.44871	0.370341
Btbd16	1.54709	2.44871	0.370341
Cyp4a12b	1.54709	2.44871	0.370341
Gm17415	1.54709	2.44871	0.370341
Hmgb1-ps8	1.54709	2.44871	0.370341
Zfp467	1.54709	2.44871	0.370341
AC122302.1	6.13757	2.44777	0.0922417
Gm37776	1.57372	2.44724	0.401916
Gm6612	1.57372	2.44724	0.401916
Wfikkn1	7.67743	2.43945	0.0511183
Lhx3	3.08695	2.43427	0.200012
Bhlhe22	1.53016	2.43245	0.36871
Gm25788	1.53016	2.43245	0.36871
Gm29585	1.53016	2.43245	0.36871
Gm5559	1.53016	2.43245	0.36871
Gm23927	1.55679	2.43156	0.372692
Gm20219	9.10602	2.42366	0.0349075
Ckm	1.51323	2.41624	0.373344
Gm10566	1.51323	2.41624	0.373344
Gm24888	1.51323	2.41624	0.373344
Gm37048	1.51323	2.41624	0.373344
Gm37146	1.51323	2.41624	0.373344
Gm43388	1.51323	2.41624	0.373344
Hist1h3f	1.51323	2.41624	0.373344
Prrxl1	1.51323	2.41624	0.373344
Slc6a17	1.51323	2.41624	0.373344
Gm8806	4.50584	2.41572	0.148537
9330159F19Rik	1.53986	2.41559	0.371008
Gm14921	1.53986	2.41559	0.371008
Gm16471	1.53986	2.41559	0.371008
Gm19553	1.53986	2.41559	0.371008
Gm6415	1.53986	2.41559	0.371008
T2	1.53986	2.41559	0.371008
Gm3470	10.6387	2.41464	0.0193877
Gm5921	4.57603	2.4103	0.121896
2610012C04Rik	1.4963	2.39983	0.384235
AC130829.1	1.4963	2.39983	0.384235
Elfn1	1.4963	2.39983	0.384235
Gm13025	1.4963	2.39983	0.384235
Gm14335	1.4963	2.39983	0.384235
Gm27369	1.4963	2.39983	0.384235
Gm37475	1.4963	2.39983	0.384235
Sit1	1.4963	2.39983	0.384235
Ap3m1-ps	1.52293	2.39933	0.375659
Gm22523	1.52293	2.39933	0.375659
Gm26912	1.52293	2.39933	0.375659
Gm8250	1.52293	2.39933	0.375659
Platr1	1.52293	2.39933	0.375659
5330413P13Rik	3.02894	2.38524	0.229695
Gm8529	1.47938	2.38251	0.423097
Gm43339	1.506	2.3825	0.386641
Gm8079	1.506	2.3825	0.386641
Gm8258	1.506	2.3825	0.386641
Gm12364	1.48908	2.36321	0.425795
Sparcl1	1.48908	2.36321	0.425795
Gm16048	10.1049	2.33922	0.0331049
Gm15347	4.39501	2.33634	0.151405
AC099934.6	4.35146	2.33552	0.143751
Sntg1	4.33453	2.32972	0.14308
Gm13073	8.65213	2.32696	0.041206
Hrh3	5.81638	2.32529	0.0960953
Nnat	106.497	2.31429	2.15404e-11
Ptprn2	2.8116	2.29665	0.260088
Cyp4f14	2.79467	2.28751	0.260062
Gm38058	2.77774	2.27846	0.262645
Ocstamp	2.84792	2.27179	0.268999
Gm4987	14.0218	2.27068	0.0110761
Gm11457	2.83099	2.2629	0.265644
Snord69	4.04225	2.22599	0.193627
Gm9320	4.01809	2.20163	0.180712
Slc16a2	5.32615	2.18133	0.122925
Gm43414	10.6354	2.17894	0.031287
2810459M11Rik	5.27537	2.16694	0.132207
Rps19-ps3	6.60036	2.16138	0.0903711
A730015C16Rik	1.29836	2.14423	0.490647
Gm10822	1.29836	2.14423	0.490647
Gm11605	1.29836	2.14423	0.490647
Gm15452	1.29836	2.14423	0.490647
Gm15512	1.29836	2.14423	0.490647
Gm15996	1.29836	2.14423	0.490647
Gm25133	1.29836	2.14423	0.490647
Gm45510	1.29836	2.14423	0.490647
Gm5117	1.29836	2.14423	0.490647
H2afy3	1.29836	2.14423	0.490647
Pcdh18	1.29836	2.14423	0.490647
Pdgfc	304.3	2.14102	5.03793e-16
Hck	1462.32	2.13867	2.38127e-50
Anxa10	2.56287	2.13423	0.31559
Rep15	2.54594	2.12387	0.313602
Wnt4	2.54594	2.12387	0.313602
1810021B22Rik	1.30806	2.12385	0.493635
Gm15708	1.30806	2.12385	0.493635
AC154747.2	1.28143	2.12288	0.464615
Ccpg1	1.28143	2.12288	0.464615
Cyp26c1	1.28143	2.12288	0.464615
Dmrta1	1.28143	2.12288	0.464615
F2rl2	1.28143	2.12288	0.464615
Fbxw13	1.28143	2.12288	0.464615
Gm12774	1.28143	2.12288	0.464615
Gm26800	1.28143	2.12288	0.464615
Gm43203	1.28143	2.12288	0.464615
Gm43361	1.28143	2.12288	0.464615
Gm43721	1.28143	2.12288	0.464615
Mrto4-ps2	1.28143	2.12288	0.464615
Olfr63	1.28143	2.12288	0.464615
Slc12a1	1.28143	2.12288	0.464615
Rbbp8nl	19.1346	2.11176	0.00714682
Gm19426	11.4604	2.10878	0.0326153
Ccdc78	3.82015	2.10851	0.204743
Irx1	2.55564	2.10618	0.294765
4833418N02Rik	1.29113	2.10431	0.467396
A630072M18Rik	1.29113	2.10431	0.467396
AC116589.8	1.29113	2.10431	0.467396
AC157515.2	1.29113	2.10431	0.467396
Gm4294	1.29113	2.10431	0.467396
Gm44659	1.29113	2.10431	0.467396
Gm9523	1.29113	2.10431	0.467396
Klk12	1.29113	2.10431	0.467396
Oxct2b	1.29113	2.10431	0.467396
Tssk5	1.29113	2.10431	0.467396
Gm12332	2.51208	2.10356	0.319885
4932422M17Rik	1.26451	2.10279	0.466676
AB124611	1.26451	2.10279	0.466676
Duox2	1.26451	2.10279	0.466676
Fcrl1	1.26451	2.10279	0.466676
Gm12350	1.26451	2.10279	0.466676
Gm12989	1.26451	2.10279	0.466676
Gm16938	1.26451	2.10279	0.466676
Gm26634	1.26451	2.10279	0.466676
Gm39822	1.26451	2.10279	0.466676
Gm7251	1.26451	2.10279	0.466676
Gm8675	1.26451	2.10279	0.466676
Hmgb1-ps4	1.26451	2.10279	0.466676
Ntf3	1.26451	2.10279	0.466676
Ripor3	1.26451	2.10279	0.466676
Siglec1	1.26451	2.10279	0.466676
Vwc2	1.26451	2.10279	0.466676
Ebf4	2.53871	2.09622	0.296244
Gm33280	2.53871	2.09622	0.296244
Rny1	13.7286	2.09231	0.0467907
Gm5784	3.81292	2.09064	0.207692
Ptprtos	26.6299	2.08913	0.00138634
CT030242.3	2.52178	2.08621	0.300823
AC118202.1	1.27421	2.08437	0.469433
Asic4	1.27421	2.08437	0.469433
Corin	1.27421	2.08437	0.469433
Gm12057	1.27421	2.08437	0.469433
Gm13158	1.27421	2.08437	0.469433
Gm28447	1.27421	2.08437	0.469433
Gm31805	1.27421	2.08437	0.469433
Gm38948	1.27421	2.08437	0.469433
Gm43052	1.27421	2.08437	0.469433
Gm45186	1.27421	2.08437	0.469433
Gm5049	1.27421	2.08437	0.469433
Sp8	1.27421	2.08437	0.469433
1700007J10Rik	1.24758	2.08255	0.476567
1700010L04Rik	1.24758	2.08255	0.476567
AC129085.3	1.24758	2.08255	0.476567
AC153366.2	1.24758	2.08255	0.476567
AC170597.2	1.24758	2.08255	0.476567
Cst13	1.24758	2.08255	0.476567
Gm15440	1.24758	2.08255	0.476567
Gm45226	1.24758	2.08255	0.476567
Sema3d	1.24758	2.08255	0.476567
Timd4	1.24758	2.08255	0.476567
Gm43362	2.54841	2.07882	0.321618
Krt71	3.82262	2.07842	0.234691
Ptger1	3.82262	2.07842	0.234691
Gm45120	2.4613	2.07303	0.382422
Pllp	3.76213	2.07015	0.222062
5033404E19Rik	3.78876	2.06447	0.242447
5033403F01Rik	1.25728	2.06382	0.479387
Gm11810	1.25728	2.06382	0.479387
Gm13053	1.25728	2.06382	0.479387
Gm13165	1.25728	2.06382	0.479387
Ankrd23	3.74521	2.06299	0.232292
2900055J20Rik	1.23065	2.06123	0.514781
4732414G09Rik	1.23065	2.06123	0.514781
Bpifc	1.23065	2.06123	0.514781
Ecm2	1.23065	2.06123	0.514781
Gm15697	1.23065	2.06123	0.514781
Gm19246	1.23065	2.06123	0.514781
Gm26663	1.23065	2.06123	0.514781
Gm26789	1.23065	2.06123	0.514781
Gm37069	1.23065	2.06123	0.514781
Lrch4	1.23065	2.06123	0.514781
Tgfbr3l	1.23065	2.06123	0.514781
A930006K02Rik	2.49763	2.04679	0.349418
Gm20731	2.49763	2.04679	0.349418
Rpl31-ps15	8.68517	2.04374	0.0708098
6330562C20Rik	1.24035	2.04052	0.517844
Gm13357	1.24035	2.04052	0.517844
Gm44822	1.24035	2.04052	0.517844
Gm8902	1.24035	2.04052	0.517844
Gm8991	1.24035	2.04052	0.517844
AC132954.4	15.8517	2.03963	0.0187208
Ltb4r2	6.06658	2.03066	0.130552
Fam78b	4.83593	2.01988	0.17515
Gm45221	6.08598	2.01667	0.124823
Bfsp1	20.5696	2.01441	0.0058366
Gm13231	3.57865	2.00783	0.270501
Gm37844	3.57865	2.00783	0.270501
Samd9l	4.74159	2.00258	0.21388
Rbm3-ps	7.10651	1.99756	0.136959
Slamf6	3.54479	1.99273	0.268455
Slc22a20	3.54479	1.99273	0.268455
AC159334.1	3.57142	1.98734	0.244839
Angptl8	3.52786	1.9853	0.270754
Mafa	7.1961	1.98309	0.113806
Gpr139	3.55449	1.98006	0.244879
Ccdc184	3.53756	1.97279	0.247053
AC140293.1	3.49401	1.97053	0.282075
Slc25a45	23.5928	1.96937	0.00392382
Noxo1	5.92189	1.96305	0.154751
Prkce	32.8882	1.95908	0.00108688
Gm19569	3.50371	1.95815	0.258212
Fcer1g	3.55696	1.94868	0.278395
Apoa1	2.29721	1.93918	0.378955
Gm8061	2.29721	1.93918	0.378955
Hsd17b2	5.79369	1.93878	0.148605
Gm6425	2.32384	1.93202	0.366127
Gm11714	12.7314	1.93104	0.0357968
Cd83	2.28029	1.92751	0.378912
Gm12218	2.28029	1.92751	0.378912
Gm15946	2.28029	1.92751	0.378912
Rpl3-ps2	2.28029	1.92751	0.378912
AC125532.1	26.6645	1.92725	0.00284769
Gm6723	8.13694	1.92668	0.0942667
Scnn1a	37.0914	1.92592	0.000557048
Tuba3a	3143.19	1.92396	3.08544e-38
Gm10357	2.30691	1.92053	0.359743
Gm8174	2.30691	1.92053	0.359743
Gm43558	4.57027	1.91818	0.206184
Gm37416	2.26336	1.91596	0.382717
Gm44567	2.26336	1.91596	0.382717
Plscr2	2.26336	1.91596	0.382717
Scarf2	2.26336	1.91596	0.382717
Trim80	2.26336	1.91596	0.382717
Gm43461	2.33354	1.914	0.392776
Gm16702	2.28999	1.90921	0.359466
Gm26793	2.28999	1.90921	0.359466
Mrps36-ps1	2.28999	1.90921	0.359466
Rps2-ps13	2.24643	1.90443	0.390367
Scamp4	2.24643	1.90443	0.390367
Gm18959	2.27306	1.89788	0.363178
Gm7287	2.25613	1.88641	0.370893
4930483K19Rik	2.28276	1.87964	0.390101
Nkx6-3	381.959	1.87924	2.70547e-19
Card14	4.56552	1.87881	0.243591
4930517L18Rik	5.61268	1.87709	0.169955
Rpl27-ps3	5.5522	1.87027	0.177697
Gm3591	2.26583	1.86774	0.397966
Cyp7b1	8.79025	1.8498	0.0978325
Rprm	14.2533	1.84829	0.0501095
Vpreb1	9.85681	1.84351	0.081485
Scgb1c1	3.33239	1.84314	0.295766
Dclk3	13.1723	1.8413	0.0415891
Hba-ps4	2.23197	1.84091	0.452258
Rpl36-ps2	6.69142	1.84089	0.165848
1700021A07Rik	5.591	1.84004	0.212738
Gm3453	9.96333	1.8378	0.0797396
Fga	4.3554	1.82757	0.248752
Gm28555	4.31185	1.82542	0.269339
Gm20033	6.48334	1.82529	0.170766
Hoxc12	6.6237	1.82487	0.157838
Fzd1	3.25498	1.82307	0.303572
Gm22581	3.25498	1.82307	0.303572
Ttc22	3.32517	1.82255	0.324744
Loxl1	101.599	1.81961	3.15752e-07
Gm18889	4.32155	1.81496	0.242783
Tmem40	203.341	1.81228	5.35611e-12
Gm7129	4.28769	1.80262	0.244761
Sash3	4.24413	1.80023	0.281127
Dok3	8.62864	1.79971	0.099646
Gm16302	5.3107	1.79907	0.232581
Gm12751	4.28046	1.78741	0.244239
Spata31d1d	10.6505	1.78675	0.075483
Oscar	4.26353	1.78119	0.250044
C920009B18Rik	5.35673	1.78061	0.19952
Gm7180	5.28654	1.78033	0.208071
Spi1	14.7547	1.77599	0.0578368
Fermt3	14.8826	1.77444	0.0344867
Lrp1b	4.20305	1.77118	0.291871
Gm10364	6.31202	1.76314	0.166979
Srgn	6.31202	1.76314	0.166979
Plagl1	44.4017	1.76146	0.000461467
A930004D18Rik	42.9921	1.7609	0.00128933
Gm26813	66.7046	1.75716	5.68543e-05
Gm2824	12.5999	1.75589	0.0539437
Svop	23.9303	1.74736	0.0126303
Prom2	41.805	1.73884	0.000998389
Rhox5	1732.47	1.73766	1.89932e-29
Smad6	73.2912	1.73486	5.08442e-05
Gas1	10.3074	1.73342	0.095971
Wnt7b	154.309	1.73263	4.16426e-09
Rai1	284.377	1.73109	2.1515e-13
Art3	18.7261	1.73013	0.0208147
Gm15873	1.03271	1.72905	0.608134
Gm26976	1.03271	1.72905	0.608134
Gm32983	1.03271	1.72905	0.608134
Gm42666	1.03271	1.72905	0.608134
Gm43771	1.03271	1.72905	0.608134
Gm5662	1.03271	1.72905	0.608134
2001-03-01	1.03271	1.72905	0.608134
Mir296	1.03271	1.72905	0.608134
Phex	1.03271	1.72905	0.608134
Platr19	1.03271	1.72905	0.608134
Pp2d1	1.03271	1.72905	0.608134
Prrt2	1.03271	1.72905	0.608134
AC159193.3	2.04849	1.72731	0.460106
BC030499	2.04849	1.72731	0.460106
Slc5a10	2.04849	1.72731	0.460106
Lipc	38.2507	1.72156	0.00117333
Krt17	1437.68	1.71503	1.37909e-32
Gm10080	4.06312	1.71454	0.313063
Gm45437	4.06312	1.71454	0.313063
1700013G24Rik	2.03156	1.71352	0.456199
Axdnd1	2.03156	1.71352	0.456199
Gm27406	2.03156	1.71352	0.456199
Gm5596	2.03156	1.71352	0.456199
Tdrd6	4.04619	1.70763	0.312338
Defb29	2.05819	1.70745	0.441382
Gm14817	2.05819	1.70745	0.441382
AC159139.1	1.04241	1.70689	0.611535
Cmya5	1.04241	1.70689	0.611535
Gm11282	1.04241	1.70689	0.611535
Gm31266	1.04241	1.70689	0.611535
Gm43264	1.04241	1.70689	0.611535
Gm43403	1.04241	1.70689	0.611535
Mettl7b	1.04241	1.70689	0.611535
Nfia	1.04241	1.70689	0.611535
F830112A20Rik	3.03041	1.70498	0.373007
Gm12164	3.03041	1.70498	0.373007
AU015836	1059.75	1.70404	4.18612e-19
Tmem204	8.17227	1.70267	0.139872
4931403G20Rik	1.01578	1.70138	0.588628
AC110521.1	1.01578	1.70138	0.588628
AC117949.1	1.01578	1.70138	0.588628
AC153825.1	1.01578	1.70138	0.588628
AC163040.2	1.01578	1.70138	0.588628
AC164561.1	1.01578	1.70138	0.588628
Cyp2b19	1.01578	1.70138	0.588628
Dsc3	1.01578	1.70138	0.588628
Gm12013	1.01578	1.70138	0.588628
Gm12497	1.01578	1.70138	0.588628
Gm12906	1.01578	1.70138	0.588628
Gm13623	1.01578	1.70138	0.588628
Gm15445	1.01578	1.70138	0.588628
Gm15529	1.01578	1.70138	0.588628
Gm15720	1.01578	1.70138	0.588628
Gm16024	1.01578	1.70138	0.588628
Gm16137	1.01578	1.70138	0.588628
Gm44096	1.01578	1.70138	0.588628
Gm44508	1.01578	1.70138	0.588628
Gm44788	1.01578	1.70138	0.588628
Gm45532	1.01578	1.70138	0.588628
Gm45890	1.01578	1.70138	0.588628
Higd1b	1.01578	1.70138	0.588628
Hoxa11	1.01578	1.70138	0.588628
Nme8	1.01578	1.70138	0.588628
Terc	1.01578	1.70138	0.588628
Trim9	1.01578	1.70138	0.588628
Apol6	36.8	1.701	0.00176637
Gm37503	4.02926	1.7008	0.313721
5033417F24Rik	2.01463	1.70008	0.458536
Gm26910	2.01463	1.70008	0.458536
Gm5070	2.01463	1.70008	0.458536
Mir92-2	2.01463	1.70008	0.458536
Ppp1r3d	2.01463	1.70008	0.458536
Gm9645	3.08367	1.69703	0.354517
Foxd1	3.01348	1.69598	0.376196
Grp	4.08252	1.69436	0.281661
4930577N17Rik	2.04126	1.69423	0.437329
A630010A05Rik	2.04126	1.69423	0.437329
Gm11585	2.04126	1.69423	0.437329
Gm22662	2.04126	1.69423	0.437329
Gm6851	2.04126	1.69423	0.437329
Gm9442	2.04126	1.69423	0.437329
Apom	20.2989	1.69368	0.0217162
Cacng4	21.351	1.69222	0.0180291
Gm17530	3.04011	1.69161	0.348105
Gm6158	3.06674	1.68824	0.350953
AC168315.3	4.06559	1.68774	0.280672
Gm11224	2.99656	1.687	0.382226
Gm6365	1.9977	1.68671	0.465381
Smtnl1	22.4055	1.68625	0.0166588
Rasal3	4.09222	1.68514	0.290553
Gm12867	7.1154	1.6842	0.159559
AC158620.2	3.02318	1.68282	0.351205
Gm5602	3.02318	1.68282	0.351205
Adipoq	2.02433	1.68114	0.439539
Gm11993	1.02548	1.68098	0.591905
Gm13430	1.02548	1.68098	0.591905
Gm17538	1.02548	1.68098	0.591905
Gm20636	1.02548	1.68098	0.591905
Gm2991	1.02548	1.68098	0.591905
Gm37277	1.02548	1.68098	0.591905
Gm6225	1.02548	1.68098	0.591905
Gm6463	1.02548	1.68098	0.591905
Gm7461	1.02548	1.68098	0.591905
Gm7734	1.02548	1.68098	0.591905
Gstt4	1.02548	1.68098	0.591905
Mir8116	1.02548	1.68098	0.591905
Pdx1	1.02548	1.68098	0.591905
Slc22a13b-ps	1.02548	1.68098	0.591905
Spaar	1.02548	1.68098	0.591905
Vmn1r-ps32	1.02548	1.68098	0.591905
Gm16685	3.04981	1.67947	0.351079
Rpl7a-ps10	3.04981	1.67947	0.351079
Gm13161	2.05096	1.67564	0.4645
Lrrc26	2.05096	1.67564	0.4645
Gm12017	3.07644	1.67535	0.382093
A430018G15Rik	0.998852	1.67487	0.596391
AC129217.1	0.998852	1.67487	0.596391
AC134439.1	0.998852	1.67487	0.596391
AC151843.1	0.998852	1.67487	0.596391
B130034C11Rik	0.998852	1.67487	0.596391
Barhl1	0.998852	1.67487	0.596391
Ccdc190	0.998852	1.67487	0.596391
Dnmt3bos	0.998852	1.67487	0.596391
Frmd8os	0.998852	1.67487	0.596391
Fsd2	0.998852	1.67487	0.596391
Gapdh-ps14	0.998852	1.67487	0.596391
Gemin6-ps	0.998852	1.67487	0.596391
Gm11295	0.998852	1.67487	0.596391
Gm12804	0.998852	1.67487	0.596391
Gm13194	0.998852	1.67487	0.596391
Gm13542	0.998852	1.67487	0.596391
Gm14154	0.998852	1.67487	0.596391
Gm14258	0.998852	1.67487	0.596391
Gm15342	0.998852	1.67487	0.596391
Gm15376	0.998852	1.67487	0.596391
Gm15407	0.998852	1.67487	0.596391
Gm24305	0.998852	1.67487	0.596391
Gm28527	0.998852	1.67487	0.596391
Gm35857	0.998852	1.67487	0.596391
Gm38178	0.998852	1.67487	0.596391
Gm42502	0.998852	1.67487	0.596391
Gm7701	0.998852	1.67487	0.596391
Gm8173	0.998852	1.67487	0.596391
Gm9246	0.998852	1.67487	0.596391
Gm9522	0.998852	1.67487	0.596391
Hist1h3d	0.998852	1.67487	0.596391
Mfrp	0.998852	1.67487	0.596391
Mir677	0.998852	1.67487	0.596391
Olfr814	0.998852	1.67487	0.596391
Slc24a2	0.998852	1.67487	0.596391
Tecta	0.998852	1.67487	0.596391
Trim38	0.998852	1.67487	0.596391
AC153504.1	3.00626	1.67398	0.357289
Gm42937	1.98078	1.67326	0.478335
AC122828.4	2.0074	1.66794	0.446407
Ccdc187	2.0074	1.66794	0.446407
Gm10643	2.0074	1.66794	0.446407
Mfsd4b3	2.0074	1.66794	0.446407
Rab7b	2.0074	1.66794	0.446407
Rpl17-ps10	2.0074	1.66794	0.446407
Fbxo40	5.97866	1.66492	0.216169
Tbxa2r	12.0808	1.66352	0.0788856
Gm9081	2.03403	1.66231	0.466849
Gm22009	3.01596	1.66173	0.360317
Gm13663	3.99788	1.66104	0.298839
Adgrg6	82.8197	1.65977	1.43759e-05
Rln3	55.9859	1.65737	0.000187021
Marveld1	141.808	1.65627	1.09381e-08
Gm4950	1.99048	1.65442	0.459511
Gm5421	1.99048	1.65442	0.459511
5730507C01Rik	1.00855	1.65438	0.599687
AC122197.2	1.00855	1.65438	0.599687
CT025680.5	1.00855	1.65438	0.599687
Clec3b	1.00855	1.65438	0.599687
Ebf2	1.00855	1.65438	0.599687
Gm15538	1.00855	1.65438	0.599687
Gm15593	1.00855	1.65438	0.599687
Gm15650	1.00855	1.65438	0.599687
Gm28791	1.00855	1.65438	0.599687
Gm34368	1.00855	1.65438	0.599687
Gm37317	1.00855	1.65438	0.599687
Gm43465	1.00855	1.65438	0.599687
Gm44750	1.00855	1.65438	0.599687
Gm45495	1.00855	1.65438	0.599687
Gm6142	1.00855	1.65438	0.599687
Gm7784	1.00855	1.65438	0.599687
Gm7833	1.00855	1.65438	0.599687
Kcnmb2	1.00855	1.65438	0.599687
Mup-ps20	1.00855	1.65438	0.599687
Rps8-ps1	1.00855	1.65438	0.599687
Stx19	1.00855	1.65438	0.599687
Ihh	2.99903	1.65259	0.370173
Gm4997	9.87769	1.65096	0.12026
Hist1h2bn	2.0171	1.64869	0.473775
Pinlyp	2.0171	1.64869	0.473775
Lhx2	4.03421	1.64771	0.332875
AC079681.1	0.981924	1.64705	0.631072
AC153144.1	0.981924	1.64705	0.631072
Gm11575	0.981924	1.64705	0.631072
Gm14173	0.981924	1.64705	0.631072
Gm15466	0.981924	1.64705	0.631072
Gm17189	0.981924	1.64705	0.631072
Gm2022	0.981924	1.64705	0.631072
Gm2115	0.981924	1.64705	0.631072
Gm26440	0.981924	1.64705	0.631072
Gm26666	0.981924	1.64705	0.631072
Gm37588	0.981924	1.64705	0.631072
Gm37618	0.981924	1.64705	0.631072
Gm9378	0.981924	1.64705	0.631072
Leap2	0.981924	1.64705	0.631072
Naalad2	0.981924	1.64705	0.631072
Slc2a13	0.981924	1.64705	0.631072
Tmem200c	0.981924	1.64705	0.631072
Trp53tg5	0.981924	1.64705	0.631072
Gm5786	12.9397	1.64643	0.0653967
Pard3b	5.86288	1.6415	0.270435
Chst5	18.7518	1.6398	0.0302916
Mettl7a3	1.97355	1.6397	0.496007
Gm5587	7.84613	1.63455	0.159397
Gm27960	2.00018	1.63452	0.486942
1810011O10Rik	10.7411	1.63405	0.117582
Pgbd5	61.8378	1.62727	0.000124509
AC113282.4	0.991624	1.62462	0.634527
Fam167b	0.991624	1.62462	0.634527
Gm12009	0.991624	1.62462	0.634527
Gm12161	0.991624	1.62462	0.634527
Gm45124	0.991624	1.62462	0.634527
Gm6641	0.991624	1.62462	0.634527
Gm8365	0.991624	1.62462	0.634527
Hist1h1t	0.991624	1.62462	0.634527
Rab15	444.768	1.61802	1.33336e-17
Itgb1bp2	6.86668	1.61602	0.184289
Gm44832	12.628	1.61367	0.078031
Chst8	36.128	1.61082	0.00299667
Gm11227	5.88475	1.60876	0.229986
C7	12.6135	1.60341	0.0743289
AC115037.2	29.835	1.60326	0.0170772
Dscaml1	20.3585	1.59583	0.029383
Gng13	4.78909	1.59306	0.277527
Syt2	15.4751	1.59009	0.0524165
Gm14251	5.84367	1.58821	0.240586
Gm7765	35.5098	1.58563	0.00537275
Tacstd2	14.3794	1.58352	0.0612544
Gm13034	3.82409	1.58326	0.336475
AC158398.1	16.3652	1.5819	0.0487651
Nos3	144.199	1.58112	5.23841e-08
AC163667.2	3.85072	1.58092	0.338735
9330185C12Rik	13.354	1.57663	0.0737602
Rps15a-ps3	8.59873	1.57379	0.145534
1110017D15Rik	0.265654	1.57255	0.752739
1700003G13Rik	0.265654	1.57255	0.752739
1700021J08Rik	0.265654	1.57255	0.752739
1700029B22Rik	0.265654	1.57255	0.752739
1700066J03Rik	0.265654	1.57255	0.752739
1700072G22Rik	0.265654	1.57255	0.752739
1700080G11Rik	0.265654	1.57255	0.752739
1810062G17Rik	0.265654	1.57255	0.752739
2010013B24Rik	0.265654	1.57255	0.752739
2010103J01Rik	0.265654	1.57255	0.752739
2210411M09Rik	0.265654	1.57255	0.752739
2310001K24Rik	0.265654	1.57255	0.752739
2310005A03Rik	0.265654	1.57255	0.752739
2610204G07Rik	0.265654	1.57255	0.752739
2900060B14Rik	0.265654	1.57255	0.752739
3110067C02Rik	0.265654	1.57255	0.752739
4930408O17Rik	0.265654	1.57255	0.752739
4930425O10Rik	0.265654	1.57255	0.752739
4930479H17Rik	0.265654	1.57255	0.752739
4930488L21Rik	0.265654	1.57255	0.752739
4930505K14Rik	0.265654	1.57255	0.752739
4930513N20Rik	0.265654	1.57255	0.752739
4930517J16Rik	0.265654	1.57255	0.752739
4930519G04Rik	0.265654	1.57255	0.752739
4930564D02Rik	0.265654	1.57255	0.752739
4933408J17Rik	0.265654	1.57255	0.752739
4933423P22Rik	0.265654	1.57255	0.752739
4933434M16Rik	0.265654	1.57255	0.752739
4933437G19Rik	0.265654	1.57255	0.752739
5430401F13Rik	0.265654	1.57255	0.752739
6530409C15Rik	0.265654	1.57255	0.752739
9930111J21Rik2	0.265654	1.57255	0.752739
A230103L15Rik	0.265654	1.57255	0.752739
A730060N03Rik	0.265654	1.57255	0.752739
AC022682.1	0.265654	1.57255	0.752739
AC068459.1	0.265654	1.57255	0.752739
AC100729.1	0.265654	1.57255	0.752739
AC105407.1	0.265654	1.57255	0.752739
AC107752.2	0.265654	1.57255	0.752739
AC107763.1	0.265654	1.57255	0.752739
AC115300.1	0.265654	1.57255	0.752739
AC117797.2	0.265654	1.57255	0.752739
AC121937.1	0.265654	1.57255	0.752739
AC122876.1	0.265654	1.57255	0.752739
AC122901.1	0.265654	1.57255	0.752739
AC123857.1	0.265654	1.57255	0.752739
AC124426.2	0.265654	1.57255	0.752739
AC124577.4	0.265654	1.57255	0.752739
AC124687.2	0.265654	1.57255	0.752739
AC124732.1	0.265654	1.57255	0.752739
AC124739.4	0.265654	1.57255	0.752739
AC124772.4	0.265654	1.57255	0.752739
AC125444.4	0.265654	1.57255	0.752739
AC125484.1	0.265654	1.57255	0.752739
AC125487.2	0.265654	1.57255	0.752739
AC127270.1	0.265654	1.57255	0.752739
AC130824.3	0.265654	1.57255	0.752739
AC132325.2	0.265654	1.57255	0.752739
AC134329.2	0.265654	1.57255	0.752739
AC134528.3	0.265654	1.57255	0.752739
AC134607.1	0.265654	1.57255	0.752739
AC138667.1	0.265654	1.57255	0.752739
AC138767.1	0.265654	1.57255	0.752739
AC139754.2	0.265654	1.57255	0.752739
AC141476.1	0.265654	1.57255	0.752739
AC148334.1	0.265654	1.57255	0.752739
AC153505.2	0.265654	1.57255	0.752739
AC153548.1	0.265654	1.57255	0.752739
AC153887.2	0.265654	1.57255	0.752739
AC153952.1	0.265654	1.57255	0.752739
AC153974.1	0.265654	1.57255	0.752739
AC154382.1	0.265654	1.57255	0.752739
AC154840.1	0.265654	1.57255	0.752739
AC154861.1	0.265654	1.57255	0.752739
AC156636.2	0.265654	1.57255	0.752739
AC156791.1	0.265654	1.57255	0.752739
AC157213.1	0.265654	1.57255	0.752739
AC157652.2	0.265654	1.57255	0.752739
AC158232.1	0.265654	1.57255	0.752739
AC159203.2	0.265654	1.57255	0.752739
AC159313.1	0.265654	1.57255	0.752739
AC159639.2	0.265654	1.57255	0.752739
AC159809.2	0.265654	1.57255	0.752739
AC161252.3	0.265654	1.57255	0.752739
AC161586.1	0.265654	1.57255	0.752739
AC161595.1	0.265654	1.57255	0.752739
AC162181.1	0.265654	1.57255	0.752739
AC164297.4	0.265654	1.57255	0.752739
AC164567.5	0.265654	1.57255	0.752739
AC164625.1	0.265654	1.57255	0.752739
AC165092.4	0.265654	1.57255	0.752739
AC173345.3	0.265654	1.57255	0.752739
AC173482.1	0.265654	1.57255	0.752739
AC238811.4	0.265654	1.57255	0.752739
AI314278	0.265654	1.57255	0.752739
Acox2	0.265654	1.57255	0.752739
Akr1c6	0.265654	1.57255	0.752739
Amd-ps1	0.265654	1.57255	0.752739
Ang2	0.265654	1.57255	0.752739
Ankar	0.265654	1.57255	0.752739
Ankdd1a	0.265654	1.57255	0.752739
Aqp8	0.265654	1.57255	0.752739
Areg	0.265654	1.57255	0.752739
B530045E10Rik	0.265654	1.57255	0.752739
BC025446	0.265654	1.57255	0.752739
Baat	0.265654	1.57255	0.752739
C130075A20Rik	0.265654	1.57255	0.752739
C4bp-ps1	0.265654	1.57255	0.752739
C530025M09Rik	0.265654	1.57255	0.752739
C630004L07Rik	0.265654	1.57255	0.752739
CAAA01216754.6	0.265654	1.57255	0.752739
CT009754.5	0.265654	1.57255	0.752739
CT010463.1	0.265654	1.57255	0.752739
CT025566.1	0.265654	1.57255	0.752739
CT025607.1	0.265654	1.57255	0.752739
CT025642.1	0.265654	1.57255	0.752739
CT025689.6	0.265654	1.57255	0.752739
CT030161.2	0.265654	1.57255	0.752739
CT573034.4	0.265654	1.57255	0.752739
Cacng1	0.265654	1.57255	0.752739
Car1	0.265654	1.57255	0.752739
Cav2	0.265654	1.57255	0.752739
Cbln4	0.265654	1.57255	0.752739
Cbx3-ps4	0.265654	1.57255	0.752739
Ccdc27	0.265654	1.57255	0.752739
Ccdc42	0.265654	1.57255	0.752739
Ccl5	0.265654	1.57255	0.752739
Cd209f	0.265654	1.57255	0.752739
Cfd	0.265654	1.57255	0.752739
Clca4a	0.265654	1.57255	0.752739
Clec4e	0.265654	1.57255	0.752739
Cmtm5	0.265654	1.57255	0.752739
Col10a1	0.265654	1.57255	0.752739
Col4a4	0.265654	1.57255	0.752739
Cpa6	0.265654	1.57255	0.752739
Cplx4	0.265654	1.57255	0.752739
Ctcflos	0.265654	1.57255	0.752739
Ctsm	0.265654	1.57255	0.752739
Cxxc4	0.265654	1.57255	0.752739
Cyp2j12	0.265654	1.57255	0.752739
Cyp2j5	0.265654	1.57255	0.752739
Cyp4a14	0.265654	1.57255	0.752739
D130019J16Rik	0.265654	1.57255	0.752739
D230022J07Rik	0.265654	1.57255	0.752739
D530033B14Rik	0.265654	1.57255	0.752739
D7Bwg0826e	0.265654	1.57255	0.752739
Dcdc2c	0.265654	1.57255	0.752739
Defb13	0.265654	1.57255	0.752739
Defb20	0.265654	1.57255	0.752739
Dgkb	0.265654	1.57255	0.752739
Drd5	0.265654	1.57255	0.752739
Ect2l	0.265654	1.57255	0.752739
Epb42	0.265654	1.57255	0.752739
Erich4	0.265654	1.57255	0.752739
Esp6	0.265654	1.57255	0.752739
Esp8	0.265654	1.57255	0.752739
F10	0.265654	1.57255	0.752739
F13a1	0.265654	1.57255	0.752739
Fabp7	0.265654	1.57255	0.752739
Fam122c	0.265654	1.57255	0.752739
Fam69c	0.265654	1.57255	0.752739
Fev	0.265654	1.57255	0.752739
Gad1os	0.265654	1.57255	0.752739
Gad2	0.265654	1.57255	0.752739
Gimap5	0.265654	1.57255	0.752739
Glyat	0.265654	1.57255	0.752739
Gm10015	0.265654	1.57255	0.752739
Gm10064	0.265654	1.57255	0.752739
Gm10179	0.265654	1.57255	0.752739
Gm10273	0.265654	1.57255	0.752739
Gm10516	0.265654	1.57255	0.752739
Gm10540	0.265654	1.57255	0.752739
Gm10544	0.265654	1.57255	0.752739
Gm10782	0.265654	1.57255	0.752739
Gm11032	0.265654	1.57255	0.752739
Gm11367	0.265654	1.57255	0.752739
Gm11543	0.265654	1.57255	0.752739
Gm11659	0.265654	1.57255	0.752739
Gm11715	0.265654	1.57255	0.752739
Gm11722	0.265654	1.57255	0.752739
Gm11799	0.265654	1.57255	0.752739
Gm11875	0.265654	1.57255	0.752739
Gm11895	0.265654	1.57255	0.752739
Gm11952	0.265654	1.57255	0.752739
Gm11970	0.265654	1.57255	0.752739
Gm11985	0.265654	1.57255	0.752739
Gm11996	0.265654	1.57255	0.752739
Gm12028	0.265654	1.57255	0.752739
Gm12035	0.265654	1.57255	0.752739
Gm12149	0.265654	1.57255	0.752739
Gm12540	0.265654	1.57255	0.752739
Gm12565	0.265654	1.57255	0.752739
Gm12634	0.265654	1.57255	0.752739
Gm12656	0.265654	1.57255	0.752739
Gm12689	0.265654	1.57255	0.752739
Gm12734	0.265654	1.57255	0.752739
Gm12794	0.265654	1.57255	0.752739
Gm12830	0.265654	1.57255	0.752739
Gm12850	0.265654	1.57255	0.752739
Gm12961	0.265654	1.57255	0.752739
Gm13013	0.265654	1.57255	0.752739
Gm13055	0.265654	1.57255	0.752739
Gm13126	0.265654	1.57255	0.752739
Gm13172	0.265654	1.57255	0.752739
Gm13181	0.265654	1.57255	0.752739
Gm13184	0.265654	1.57255	0.752739
Gm13233	0.265654	1.57255	0.752739
Gm1335	0.265654	1.57255	0.752739
Gm13459	0.265654	1.57255	0.752739
Gm13536	0.265654	1.57255	0.752739
Gm13551	0.265654	1.57255	0.752739
Gm13731	0.265654	1.57255	0.752739
Gm13738	0.265654	1.57255	0.752739
Gm13752	0.265654	1.57255	0.752739
Gm13807	0.265654	1.57255	0.752739
Gm13815	0.265654	1.57255	0.752739
Gm14017	0.265654	1.57255	0.752739
Gm14019	0.265654	1.57255	0.752739
Gm14104	0.265654	1.57255	0.752739
Gm14106	0.265654	1.57255	0.752739
Gm14200	0.265654	1.57255	0.752739
Gm14214	0.265654	1.57255	0.752739
Gm14240	0.265654	1.57255	0.752739
Gm14268	0.265654	1.57255	0.752739
Gm14273	0.265654	1.57255	0.752739
Gm14455	0.265654	1.57255	0.752739
Gm14513	0.265654	1.57255	0.752739
Gm14524	0.265654	1.57255	0.752739
Gm14560	0.265654	1.57255	0.752739
Gm14585	0.265654	1.57255	0.752739
Gm14699	0.265654	1.57255	0.752739
Gm14760	0.265654	1.57255	0.752739
Gm14808	0.265654	1.57255	0.752739
Gm14812	0.265654	1.57255	0.752739
Gm14829	0.265654	1.57255	0.752739
Gm14832	0.265654	1.57255	0.752739
Gm14978	0.265654	1.57255	0.752739
Gm15151	0.265654	1.57255	0.752739
Gm15172	0.265654	1.57255	0.752739
Gm15236	0.265654	1.57255	0.752739
Gm15400	0.265654	1.57255	0.752739
Gm15423	0.265654	1.57255	0.752739
Gm15432	0.265654	1.57255	0.752739
Gm15473	0.265654	1.57255	0.752739
Gm15573	0.265654	1.57255	0.752739
Gm15637	0.265654	1.57255	0.752739
Gm15715	0.265654	1.57255	0.752739
Gm15750	0.265654	1.57255	0.752739
Gm15812	0.265654	1.57255	0.752739
Gm15898	0.265654	1.57255	0.752739
Gm16007	0.265654	1.57255	0.752739
Gm16031	0.265654	1.57255	0.752739
Gm16052	0.265654	1.57255	0.752739
Gm16128	0.265654	1.57255	0.752739
Gm16168	0.265654	1.57255	0.752739
Gm16269	0.265654	1.57255	0.752739
Gm16297	0.265654	1.57255	0.752739
Gm16316	0.265654	1.57255	0.752739
Gm16511	0.265654	1.57255	0.752739
Gm16793	0.265654	1.57255	0.752739
Gm16838	0.265654	1.57255	0.752739
Gm17020	0.265654	1.57255	0.752739
Gm17052	0.265654	1.57255	0.752739
Gm17147	0.265654	1.57255	0.752739
Gm1720	0.265654	1.57255	0.752739
Gm17212	0.265654	1.57255	0.752739
Gm17231	0.265654	1.57255	0.752739
Gm17315	0.265654	1.57255	0.752739
Gm17374	0.265654	1.57255	0.752739
Gm17455	0.265654	1.57255	0.752739
Gm17622	0.265654	1.57255	0.752739
Gm17999	0.265654	1.57255	0.752739
Gm18255	0.265654	1.57255	0.752739
Gm1866	0.265654	1.57255	0.752739
Gm18821	0.265654	1.57255	0.752739
Gm2016	0.265654	1.57255	0.752739
Gm20386	0.265654	1.57255	0.752739
Gm20404	0.265654	1.57255	0.752739
Gm20633	0.265654	1.57255	0.752739
Gm20689	0.265654	1.57255	0.752739
Gm21761	0.265654	1.57255	0.752739
Gm21955	0.265654	1.57255	0.752739
Gm22068	0.265654	1.57255	0.752739
Gm2214	0.265654	1.57255	0.752739
Gm22299	0.265654	1.57255	0.752739
Gm22353	0.265654	1.57255	0.752739
Gm22791	0.265654	1.57255	0.752739
Gm23034	0.265654	1.57255	0.752739
Gm23257	0.265654	1.57255	0.752739
Gm23626	0.265654	1.57255	0.752739
Gm23680	0.265654	1.57255	0.752739
Gm23722	0.265654	1.57255	0.752739
Gm23793	0.265654	1.57255	0.752739
Gm23954	0.265654	1.57255	0.752739
Gm24265	0.265654	1.57255	0.752739
Gm24346	0.265654	1.57255	0.752739
Gm24366	0.265654	1.57255	0.752739
Gm24391	0.265654	1.57255	0.752739
Gm24582	0.265654	1.57255	0.752739
Gm24890	0.265654	1.57255	0.752739
Gm25108	0.265654	1.57255	0.752739
Gm25130	0.265654	1.57255	0.752739
Gm25193	0.265654	1.57255	0.752739
Gm25219	0.265654	1.57255	0.752739
Gm25803	0.265654	1.57255	0.752739
Gm25805	0.265654	1.57255	0.752739
Gm25821	0.265654	1.57255	0.752739
Gm25965	0.265654	1.57255	0.752739
Gm26277	0.265654	1.57255	0.752739
Gm26461	0.265654	1.57255	0.752739
Gm26645	0.265654	1.57255	0.752739
Gm26671	0.265654	1.57255	0.752739
Gm26683	0.265654	1.57255	0.752739
Gm26749	0.265654	1.57255	0.752739
Gm26753	0.265654	1.57255	0.752739
Gm26787	0.265654	1.57255	0.752739
Gm26802	0.265654	1.57255	0.752739
Gm26807	0.265654	1.57255	0.752739
Gm26854	0.265654	1.57255	0.752739
Gm26863	0.265654	1.57255	0.752739
Gm26904	0.265654	1.57255	0.752739
Gm26913	0.265654	1.57255	0.752739
Gm27005	0.265654	1.57255	0.752739
Gm27185	0.265654	1.57255	0.752739
Gm27194	0.265654	1.57255	0.752739
Gm27243	0.265654	1.57255	0.752739
Gm27399	0.265654	1.57255	0.752739
Gm2810	0.265654	1.57255	0.752739
Gm28294	0.265654	1.57255	0.752739
Gm28439	0.265654	1.57255	0.752739
Gm28580	0.265654	1.57255	0.752739
Gm28777	0.265654	1.57255	0.752739
Gm28802	0.265654	1.57255	0.752739
Gm28982	0.265654	1.57255	0.752739
Gm29296	0.265654	1.57255	0.752739
Gm29323	0.265654	1.57255	0.752739
Gm29397	0.265654	1.57255	0.752739
Gm29418	0.265654	1.57255	0.752739
Gm29590	0.265654	1.57255	0.752739
Gm29791	0.265654	1.57255	0.752739
Gm29799	0.265654	1.57255	0.752739
Gm3002	0.265654	1.57255	0.752739
Gm30735	0.265654	1.57255	0.752739
Gm3076	0.265654	1.57255	0.752739
Gm3096	0.265654	1.57255	0.752739
Gm31045	0.265654	1.57255	0.752739
Gm31138	0.265654	1.57255	0.752739
Gm31678	0.265654	1.57255	0.752739
Gm32051	0.265654	1.57255	0.752739
Gm32633	0.265654	1.57255	0.752739
Gm3278	0.265654	1.57255	0.752739
Gm32846	0.265654	1.57255	0.752739
Gm34121	0.265654	1.57255	0.752739
Gm35808	0.265654	1.57255	0.752739
Gm3635	0.265654	1.57255	0.752739
Gm3636	0.265654	1.57255	0.752739
Gm36536	0.265654	1.57255	0.752739
Gm37008	0.265654	1.57255	0.752739
Gm37074	0.265654	1.57255	0.752739
Gm37080	0.265654	1.57255	0.752739
Gm37088	0.265654	1.57255	0.752739
Gm37284	0.265654	1.57255	0.752739
Gm37339	0.265654	1.57255	0.752739
Gm37423	0.265654	1.57255	0.752739
Gm37472	0.265654	1.57255	0.752739
Gm37567	0.265654	1.57255	0.752739
Gm37640	0.265654	1.57255	0.752739
Gm37702	0.265654	1.57255	0.752739
Gm37924	0.265654	1.57255	0.752739
Gm38070	0.265654	1.57255	0.752739
Gm38122	0.265654	1.57255	0.752739
Gm38318	0.265654	1.57255	0.752739
Gm38331	0.265654	1.57255	0.752739
Gm38358	0.265654	1.57255	0.752739
Gm38379	0.265654	1.57255	0.752739
Gm3851	0.265654	1.57255	0.752739
Gm39128	0.265654	1.57255	0.752739
Gm39132	0.265654	1.57255	0.752739
Gm4034	0.265654	1.57255	0.752739
Gm4076	0.265654	1.57255	0.752739
Gm42031	0.265654	1.57255	0.752739
Gm42460	0.265654	1.57255	0.752739
Gm42548	0.265654	1.57255	0.752739
Gm42603	0.265654	1.57255	0.752739
Gm42741	0.265654	1.57255	0.752739
Gm42742	0.265654	1.57255	0.752739
Gm42855	0.265654	1.57255	0.752739
Gm42860	0.265654	1.57255	0.752739
Gm42970	0.265654	1.57255	0.752739
Gm42974	0.265654	1.57255	0.752739
Gm42984	0.265654	1.57255	0.752739
Gm43054	0.265654	1.57255	0.752739
Gm43063	0.265654	1.57255	0.752739
Gm43091	0.265654	1.57255	0.752739
Gm43116	0.265654	1.57255	0.752739
Gm43124	0.265654	1.57255	0.752739
Gm43167	0.265654	1.57255	0.752739
Gm43182	0.265654	1.57255	0.752739
Gm43215	0.265654	1.57255	0.752739
Gm43311	0.265654	1.57255	0.752739
Gm43364	0.265654	1.57255	0.752739
Gm43444	0.265654	1.57255	0.752739
Gm43480	0.265654	1.57255	0.752739
Gm43547	0.265654	1.57255	0.752739
Gm43572	0.265654	1.57255	0.752739
Gm43582	0.265654	1.57255	0.752739
Gm43768	0.265654	1.57255	0.752739
Gm43773	0.265654	1.57255	0.752739
Gm43807	0.265654	1.57255	0.752739
Gm43810	0.265654	1.57255	0.752739
Gm43818	0.265654	1.57255	0.752739
Gm43844	0.265654	1.57255	0.752739
Gm43920	0.265654	1.57255	0.752739
Gm43923	0.265654	1.57255	0.752739
Gm43961	0.265654	1.57255	0.752739
Gm44064	0.265654	1.57255	0.752739
Gm44156	0.265654	1.57255	0.752739
Gm44172	0.265654	1.57255	0.752739
Gm44257	0.265654	1.57255	0.752739
Gm44284	0.265654	1.57255	0.752739
Gm44287	0.265654	1.57255	0.752739
Gm44354	0.265654	1.57255	0.752739
Gm44425	0.265654	1.57255	0.752739
Gm44432	0.265654	1.57255	0.752739
Gm44693	0.265654	1.57255	0.752739
Gm44759	0.265654	1.57255	0.752739
Gm44835	0.265654	1.57255	0.752739
Gm44844	0.265654	1.57255	0.752739
Gm45022	0.265654	1.57255	0.752739
Gm45070	0.265654	1.57255	0.752739
Gm45080	0.265654	1.57255	0.752739
Gm45081	0.265654	1.57255	0.752739
Gm45113	0.265654	1.57255	0.752739
Gm45168	0.265654	1.57255	0.752739
Gm45266	0.265654	1.57255	0.752739
Gm45338	0.265654	1.57255	0.752739
Gm45607	0.265654	1.57255	0.752739
Gm45745	0.265654	1.57255	0.752739
Gm45894	0.265654	1.57255	0.752739
Gm4778	0.265654	1.57255	0.752739
Gm4895	0.265654	1.57255	0.752739
Gm4922	0.265654	1.57255	0.752739
Gm5050	0.265654	1.57255	0.752739
Gm5125	0.265654	1.57255	0.752739
Gm5135	0.265654	1.57255	0.752739
Gm5145	0.265654	1.57255	0.752739
Gm5224	0.265654	1.57255	0.752739
Gm5229	0.265654	1.57255	0.752739
Gm5257	0.265654	1.57255	0.752739
Gm5259	0.265654	1.57255	0.752739
Gm5269	0.265654	1.57255	0.752739
Gm5373	0.265654	1.57255	0.752739
Gm5384	0.265654	1.57255	0.752739
Gm5537	0.265654	1.57255	0.752739
Gm5721	0.265654	1.57255	0.752739
Gm5778	0.265654	1.57255	0.752739
Gm5808	0.265654	1.57255	0.752739
Gm5865	0.265654	1.57255	0.752739
Gm5883	0.265654	1.57255	0.752739
Gm5920	0.265654	1.57255	0.752739
Gm5967	0.265654	1.57255	0.752739
Gm6044	0.265654	1.57255	0.752739
Gm609	0.265654	1.57255	0.752739
Gm6133	0.265654	1.57255	0.752739
Gm6140	0.265654	1.57255	0.752739
Gm6161	0.265654	1.57255	0.752739
Gm6291	0.265654	1.57255	0.752739
Gm6539	0.265654	1.57255	0.752739
Gm6556	0.265654	1.57255	0.752739
Gm6681	0.265654	1.57255	0.752739
Gm6866	0.265654	1.57255	0.752739
Gm6887	0.265654	1.57255	0.752739
Gm6905	0.265654	1.57255	0.752739
Gm7091	0.265654	1.57255	0.752739
Gm7380	0.265654	1.57255	0.752739
Gm7482	0.265654	1.57255	0.752739
Gm7504	0.265654	1.57255	0.752739
Gm7546	0.265654	1.57255	0.752739
Gm7682	0.265654	1.57255	0.752739
Gm7684	0.265654	1.57255	0.752739
Gm7783	0.265654	1.57255	0.752739
Gm8098	0.265654	1.57255	0.752739
Gm8152	0.265654	1.57255	0.752739
Gm8163	0.265654	1.57255	0.752739
Gm8172	0.265654	1.57255	0.752739
Gm8226	0.265654	1.57255	0.752739
Gm8229	0.265654	1.57255	0.752739
Gm8291	0.265654	1.57255	0.752739
Gm8321	0.265654	1.57255	0.752739
Gm8388	0.265654	1.57255	0.752739
Gm8419	0.265654	1.57255	0.752739
Gm8618	0.265654	1.57255	0.752739
Gm8624	0.265654	1.57255	0.752739
Gm8703	0.265654	1.57255	0.752739
Gm8801	0.265654	1.57255	0.752739
Gm8861	0.265654	1.57255	0.752739
Gm8888	0.265654	1.57255	0.752739
Gm9085	0.265654	1.57255	0.752739
Gm9120	0.265654	1.57255	0.752739
Gm9353	0.265654	1.57255	0.752739
Gm9369	0.265654	1.57255	0.752739
Gm9372	0.265654	1.57255	0.752739
Gm9409	0.265654	1.57255	0.752739
Gm9431	0.265654	1.57255	0.752739
Gm9484	0.265654	1.57255	0.752739
Gm9499	0.265654	1.57255	0.752739
Gm9521	0.265654	1.57255	0.752739
Gm9867	0.265654	1.57255	0.752739
Gml	0.265654	1.57255	0.752739
Gpr158	0.265654	1.57255	0.752739
Habp2	0.265654	1.57255	0.752739
Hba-a2	0.265654	1.57255	0.752739
Hes3	0.265654	1.57255	0.752739
Hils1	0.265654	1.57255	0.752739
Hist1h2an	0.265654	1.57255	0.752739
Hs6st3	0.265654	1.57255	0.752739
Hspe1-ps6	0.265654	1.57255	0.752739
Ifit3	0.265654	1.57255	0.752739
Igf1os	0.265654	1.57255	0.752739
Igkc	0.265654	1.57255	0.752739
Il1b	0.265654	1.57255	0.752739
Il1rl1	0.265654	1.57255	0.752739
Insm1	0.265654	1.57255	0.752739
Irx6	0.265654	1.57255	0.752739
Klk1b24	0.265654	1.57255	0.752739
Krt33a	0.265654	1.57255	0.752739
Krt90	0.265654	1.57255	0.752739
Ldha-ps	0.265654	1.57255	0.752739
Lrfn2	0.265654	1.57255	0.752739
Lrit1	0.265654	1.57255	0.752739
Lrp8os3	0.265654	1.57255	0.752739
Lrrc30	0.265654	1.57255	0.752739
Lrrc36	0.265654	1.57255	0.752739
Lypd1	0.265654	1.57255	0.752739
Mif-ps3	0.265654	1.57255	0.752739
Mir150	0.265654	1.57255	0.752739
Mir1907	0.265654	1.57255	0.752739
Mir194-1	0.265654	1.57255	0.752739
Mir1950	0.265654	1.57255	0.752739
Mir218-2	0.265654	1.57255	0.752739
Mir26b	0.265654	1.57255	0.752739
Mir3474	0.265654	1.57255	0.752739
Mir6236	0.265654	1.57255	0.752739
Mir669i	0.265654	1.57255	0.752739
Mir695	0.265654	1.57255	0.752739
Mir6951	0.265654	1.57255	0.752739
Mir708	0.265654	1.57255	0.752739
Muc16	0.265654	1.57255	0.752739
Nr2f2	0.265654	1.57255	0.752739
Odf1	0.265654	1.57255	0.752739
Olfr1431	0.265654	1.57255	0.752739
Olfr1493-ps1	0.265654	1.57255	0.752739
Olfr190	0.265654	1.57255	0.752739
Olfr221	0.265654	1.57255	0.752739
Olfr289-ps1	0.265654	1.57255	0.752739
Olfr50	0.265654	1.57255	0.752739
Olfr692	0.265654	1.57255	0.752739
P2ry13	0.265654	1.57255	0.752739
Pabpn1l	0.265654	1.57255	0.752739
Pax1	0.265654	1.57255	0.752739
Pax3	0.265654	1.57255	0.752739
Pcdha6	0.265654	1.57255	0.752739
Pgk2	0.265654	1.57255	0.752739
Pi15	0.265654	1.57255	0.752739
Pla2g12b	0.265654	1.57255	0.752739
Ppp1r2-ps1	0.265654	1.57255	0.752739
Ppp1r27	0.265654	1.57255	0.752739
Pram1	0.265654	1.57255	0.752739
Prdm8	0.265654	1.57255	0.752739
Psg17	0.265654	1.57255	0.752739
Psmb6-ps	0.265654	1.57255	0.752739
Raxos1	0.265654	1.57255	0.752739
Rbm6-ps2	0.265654	1.57255	0.752739
Rbmx2-ps	0.265654	1.57255	0.752739
Rhox4d	0.265654	1.57255	0.752739
Rnase10	0.265654	1.57255	0.752739
Rnase11	0.265654	1.57255	0.752739
Rpl10-ps2	0.265654	1.57255	0.752739
Rpl10a-ps2	0.265654	1.57255	0.752739
Rpl31-ps7	0.265654	1.57255	0.752739
Rps13-ps2	0.265654	1.57255	0.752739
Rps15a-ps8	0.265654	1.57255	0.752739
Rspo3	0.265654	1.57255	0.752739
Rspo4os	0.265654	1.57255	0.752739
Scml1	0.265654	1.57255	0.752739
Sirpb1c	0.265654	1.57255	0.752739
Slc25a5-ps	0.265654	1.57255	0.752739
Slc45a2	0.265654	1.57255	0.752739
Slurp1	0.265654	1.57255	0.752739
Sowahd	0.265654	1.57255	0.752739
Spata16	0.265654	1.57255	0.752739
Spdye4b	0.265654	1.57255	0.752739
Stap1	0.265654	1.57255	0.752739
Sult2a4	0.265654	1.57255	0.752739
Taf9	0.265654	1.57255	0.752739
Tdgf1-ps2	0.265654	1.57255	0.752739
Tekt3	0.265654	1.57255	0.752739
Tex33	0.265654	1.57255	0.752739
Tff1	0.265654	1.57255	0.752739
Tm4sf4	0.265654	1.57255	0.752739
Tmprss11a	0.265654	1.57255	0.752739
Tmprss7	0.265654	1.57255	0.752739
Tnfrsf14	0.265654	1.57255	0.752739
Tnfrsf26	0.265654	1.57255	0.752739
Trav7-1	0.265654	1.57255	0.752739
Trpm8	0.265654	1.57255	0.752739
Ttc6	0.265654	1.57255	0.752739
Ttll2	0.265654	1.57255	0.752739
Ube2d2b	0.265654	1.57255	0.752739
Ubtfl1	0.265654	1.57255	0.752739
Ucn	0.265654	1.57255	0.752739
Vipr2	0.265654	1.57255	0.752739
Vmn1r47	0.265654	1.57255	0.752739
Wt1os	0.265654	1.57255	0.752739
Zg16	0.265654	1.57255	0.752739
Zic1	0.265654	1.57255	0.752739
Zscan4-ps3	0.265654	1.57255	0.752739
mt-Tn	0.265654	1.57255	0.752739
n-R5s183	0.265654	1.57255	0.752739
Ltc4s	3.79024	1.56866	0.334389
Gm16071	3.81687	1.56635	0.330147
Podnl1	3.84349	1.56412	0.341747
Tmprss5	37.017	1.56294	0.00371009
Obsl1	807.264	1.56198	2.68592e-22
Fancd2os	10.57	1.55918	0.155166
Gm15429	7.52969	1.55798	0.186535
Cysltr2	10.3719	1.55786	0.124241
Dnajc5g	40.6601	1.55575	0.00249519
Gm14336	40.5588	1.55562	0.00482494
9530053A07Rik	76.5577	1.55333	4.90135e-05
Cdh4	89.7981	1.55232	1.14912e-05
AC165157.1	2.79861	1.55149	0.439334
Slc23a1	20.889	1.54902	0.0356346
Gm45509	3.73945	1.54695	0.349765
Gm26644	8.48993	1.54678	0.171002
Gm14780	3.76608	1.54478	0.338071
AC173482.5	2.78169	1.5412	0.437777
Gm6526	2.78169	1.5412	0.437777
Hs6st2	6.60102	1.54029	0.211579
4930444E06Rik	3.72253	1.53957	0.36108
Fam221b	16.0636	1.53874	0.065417
[truncated: 23,243 more rows]

## Sheet: Up_Log2FC>0.58, Pvalue<0.05
	baseMean	log2FoldChange ESC+Pramel7/ESC	P_value
Pramel7	476.772	7.77694	9.23239e-52
Csf3	17.1523	6.13416	0.000130367
A330102I10Rik	4.34684	5.61902	0.00577753
Gm32486	3.38579	5.25562	0.0165268
Gm5702	5.97134	4.56681	0.0152207
Gm16061	5.36262	4.41749	0.0204789
Atp8b1	6.1466	3.57093	0.0232112
Prss22	5.66608	3.44284	0.0339161
Hic1	6.91613	3.09547	0.0237412
Gm8318	13.7521	3.08227	0.00614102
Fam159b	19.5167	3.0112	0.000418476
Spink1	32.1888	2.8843	5.97387e-06
Fkbp6	55.241	2.73825	1.45672e-08
Pabpc6	7.10832	2.68524	0.0387366
Wdr20rt	28.5229	2.68041	4.04113e-05
Inha	17.7676	2.66859	0.00188601
Gm12690	33.0386	2.62426	0.000108157
Ushbp1	34.5959	2.46902	2.35335e-05
Gm20219	9.10602	2.42366	0.0349075
Gm3470	10.6387	2.41464	0.0193877
Gm16048	10.1049	2.33922	0.0331049
Gm13073	8.65213	2.32696	0.041206
Nnat	106.497	2.31429	2.15404e-11
Gm4987	14.0218	2.27068	0.0110761
Gm43414	10.6354	2.17894	0.031287
Pdgfc	304.3	2.14102	5.03793e-16
Hck	1462.32	2.13867	2.38127e-50
Rbbp8nl	19.1346	2.11176	0.00714682
Gm19426	11.4604	2.10878	0.0326153
Rny1	13.7286	2.09231	0.0467907
Ptprtos	26.6299	2.08913	0.00138634
AC132954.4	15.8517	2.03963	0.0187208
Bfsp1	20.5696	2.01441	0.0058366
Slc25a45	23.5928	1.96937	0.00392382
Prkce	32.8882	1.95908	0.00108688
Gm11714	12.7314	1.93104	0.0357968
AC125532.1	26.6645	1.92725	0.00284769
Scnn1a	37.0914	1.92592	0.000557048
Tuba3a	3143.19	1.92396	3.08544e-38
Nkx6-3	381.959	1.87924	2.70547e-19
Dclk3	13.1723	1.8413	0.0415891
Loxl1	101.599	1.81961	3.15752e-07
Tmem40	203.341	1.81228	5.35611e-12
Fermt3	14.8826	1.77444	0.0344867
Plagl1	44.4017	1.76146	0.000461467
A930004D18Rik	42.9921	1.7609	0.00128933
Gm26813	66.7046	1.75716	5.68543e-05
Svop	23.9303	1.74736	0.0126303
Prom2	41.805	1.73884	0.000998389
Rhox5	1732.47	1.73766	1.89932e-29
Smad6	73.2912	1.73486	5.08442e-05
Wnt7b	154.309	1.73263	4.16426e-09
Rai1	284.377	1.73109	2.1515e-13
Art3	18.7261	1.73013	0.0208147
Lipc	38.2507	1.72156	0.00117333
Krt17	1437.68	1.71503	1.37909e-32
AU015836	1059.75	1.70404	4.18612e-19
Apol6	36.8	1.701	0.00176637
Apom	20.2989	1.69368	0.0217162
Cacng4	21.351	1.69222	0.0180291
Smtnl1	22.4055	1.68625	0.0166588
Adgrg6	82.8197	1.65977	1.43759e-05
Rln3	55.9859	1.65737	0.000187021
Marveld1	141.808	1.65627	1.09381e-08
Chst5	18.7518	1.6398	0.0302916
Pgbd5	61.8378	1.62727	0.000124509
Rab15	444.768	1.61802	1.33336e-17
Chst8	36.128	1.61082	0.00299667
AC115037.2	29.835	1.60326	0.0170772
Dscaml1	20.3585	1.59583	0.029383
Gm7765	35.5098	1.58563	0.00537275
AC158398.1	16.3652	1.5819	0.0487651
Nos3	144.199	1.58112	5.23841e-08
Tmprss5	37.017	1.56294	0.00371009
Obsl1	807.264	1.56198	2.68592e-22
Dnajc5g	40.6601	1.55575	0.00249519
Gm14336	40.5588	1.55562	0.00482494
9530053A07Rik	76.5577	1.55333	4.90135e-05
Cdh4	89.7981	1.55232	1.14912e-05
Slc23a1	20.889	1.54902	0.0356346
5330411J11Rik	20.541	1.53045	0.0341168
Kcnk1	436.636	1.52418	2.10489e-15
Rpl18a-ps1	23.2744	1.52373	0.0228485
Rnu3a	17.6481	1.52137	0.0460994
Tmem154	39.851	1.52114	0.00424752
Pkdcc	33.4145	1.5207	0.00816023
D1Pas1	537.351	1.51952	9.73488e-18
4930591A17Rik	53.1597	1.51814	0.00100802
Gm15455	17.6941	1.51684	0.0469554
Rps4x-ps	98.6096	1.50048	1.01773e-05
Gpx2	844.239	1.50031	2.86291e-22
Lmo4	135.274	1.49579	9.83301e-06
Vsig2	23.892	1.4869	0.0290942
Gm13777	21.8262	1.47461	0.0364051
F2	28.222	1.47318	0.016391
1810019D21Rik	33.2733	1.46214	0.0109701
Gm15421	44.1032	1.45821	0.00292712
Tal1	44.7299	1.45232	0.00407047
Tmprss13	45.7196	1.44495	0.00269653
Gm11839	36.5879	1.44147	0.00712638
Sh3tc2	22.3061	1.43737	0.0364128
Gm10051	162.271	1.43405	1.5312e-06
Zc3h12c	44.1986	1.42888	0.00502525
Adamtsl5	19.4373	1.4206	0.0495088
Msln	338.768	1.42017	7.58196e-12
Gm10240	25.3884	1.41667	0.0383036
Gna14	256.448	1.41654	7.60991e-10
Gm10076	348.7	1.41525	2.25845e-09
Fndc1	26.5181	1.41493	0.0237502
Tril	40.9072	1.40077	0.00921813
Omp	30.5416	1.39577	0.0164405
Gm4149	205.398	1.39291	4.29719e-07
Fam19a5	40.8255	1.38901	0.00633817
Lmna	1473.05	1.38866	5.692e-18
Timm8a2	54.8665	1.38552	0.00193002
Aoah	308.938	1.38472	5.97331e-09
Cltb	2541.23	1.38213	7.49743e-26
Fam219a	30.2734	1.3817	0.0192277
Rps18-ps3	142.906	1.37999	1.33405e-05
Gm2000	409.848	1.37983	1.55935e-09
Rpl39l	702.874	1.37622	5.04188e-16
Galnt6	175.015	1.37617	3.33178e-07
Rpl31-ps8	625.63	1.37523	0.0106282
Lrrn2	136.863	1.37467	2.67472e-05
Slc22a23	28.51	1.3743	0.0218269
Upk2	52.6146	1.37328	0.00225678
Metrn	35.1992	1.36695	0.0126713
Klhdc7a	120.51	1.3575	7.89926e-05
Ackr3	167.546	1.35463	5.82106e-07
Pcdhgb5	24.6979	1.35214	0.0378237
Slfn9	147.836	1.35158	6.41651e-05
Nlrp9b	58.5769	1.34863	0.00270463
2310043M15Rik	153.786	1.34591	2.88158e-06
Khdc3	1105.83	1.34349	4.73656e-11
Rpl28-ps1	329.549	1.3403	3.23884e-09
Bmi1	27.9859	1.33898	0.0268163
Gm7117	49.5081	1.32803	0.00759825
Ltbr	115.569	1.32418	2.58772e-05
Fignl2	184.267	1.32392	1.77285e-06
Ahnak2	103.604	1.32263	8.12813e-05
Crtc3	40.5229	1.32262	0.0105501
Ctdspl	39.7829	1.31973	0.0166871
Gm26982	56.0386	1.31483	0.00364143
Smox	296.533	1.3122	8.56966e-10
Mfhas1	25.9374	1.31032	0.0361341
Leng9	23.3754	1.30975	0.0477276
Zfp423	562.064	1.30811	7.41178e-12
Zfp651	70.9952	1.30733	0.00102342
C230062I16Rik	175.128	1.30636	1.06767e-06
Gm12184	29.286	1.30433	0.0285599
Ccdc155	72.4376	1.29622	0.000874107
Fam178b	313.972	1.29214	1.9759e-09
P2rx3	402.031	1.29176	6.98944e-11
Arid1b	543.661	1.28858	2.7222e-13
Gm9112	104.374	1.28664	9.26678e-05
Rpl14-ps1	415.049	1.28442	8.05568e-10
Gm5905	282.974	1.28202	1.45796e-07
Furin	613.621	1.27854	3.29075e-10
Fxyd2	38.8314	1.27797	0.0195986
Gm33222	27.1382	1.27763	0.0374919
Soga1	212.954	1.27576	2.15354e-07
Lgals9	216.33	1.27465	1.4461e-06
Rpl7a-ps7	58.3075	1.2745	0.00334987
Fxyd6	3825.84	1.27288	5.2743e-22
Ldlrad4	32.8095	1.27269	0.024569
Rpl27a-ps1	39.4872	1.27191	0.0153909
Galnt9	91.7658	1.26678	0.000253396
Tead3	62.2784	1.26528	0.00344538
Inhbb	1446.63	1.26291	4.17222e-20
Rgs20	27.6177	1.26079	0.0451259
AL591207.1	107.159	1.25994	0.00036744
Zmat4	132.822	1.25933	2.38211e-05
Apobec2	65.2832	1.25683	0.00254988
Cbr3	560.458	1.2548	1.55565e-12
Urah	396.653	1.2534	2.70677e-10
Tpm3-rs7	43.9227	1.25082	0.0105038
Rpl10l	1095.08	1.24684	7.54418e-15
Cnnm1	38.8175	1.24669	0.0193719
Gm9843	679.689	1.24465	1.28616e-10
Gm10086	199.241	1.24194	5.50131e-06
Gm43712	314.692	1.23762	1.26613e-07
Commd3	102.852	1.23672	0.000827088
Fam83h	656.12	1.23644	1.83306e-13
AL589661.1	376.319	1.23627	6.26446e-09
Rab25	135.479	1.23222	3.04503e-05
Grrp1	54.1144	1.23159	0.00678083
Arhgap8	713.941	1.22966	2.31826e-14
Gm15501	137.866	1.22953	0.000227318
Cpe	141.885	1.22554	3.07549e-05
Gm11273	66.411	1.22273	0.00368356
Pwwp2b	426.235	1.2223	8.07626e-11
Spats2l	58.7891	1.2222	0.00617769
Gm9774	51.7583	1.21882	0.0102639
Nhlrc1	80.5287	1.21697	0.00134142
Gm15536	307.775	1.21628	8.09855e-06
Trp73	46.0123	1.21399	0.0189815
4930526L06Rik	48.5285	1.21304	0.0102537
2210011C24Rik	66.2374	1.21227	0.00358767
AC153368.1	107.077	1.21175	0.000270591
Fzd8	45.5815	1.2116	0.0124503
Setbp1	29.3659	1.20965	0.0434087
Kctd15	462.389	1.20727	5.01649e-10
Gm11808	100.723	1.20585	0.000477891
Ddx3y	227.566	1.20574	3.51023e-07
Muc1	49.0879	1.20422	0.0116202
Dleu7	52.3082	1.20417	0.00794182
Rps27rt	146.001	1.20229	2.00994e-05
Gata4	32.3833	1.20194	0.038366
Efs	209.723	1.19922	2.56028e-06
Slc51a	43.4698	1.19811	0.014972
Gpc1	781.563	1.18526	9.40685e-14
Phf2	197.577	1.18186	2.81372e-06
Plekhg1	513.039	1.18002	2.14679e-10
Tmem238	43.9717	1.17974	0.0180278
Snx33	53.3595	1.17927	0.00765677
Gm14165	751.201	1.17778	5.39897e-11
Plekhm2	298.263	1.177	3.77466e-08
CT571245.5	99.1442	1.17604	0.00187965
Fam160a1	41.5181	1.17455	0.0180916
Ier5l	88.8802	1.17086	0.00348929
Pqlc1	778.442	1.17061	2.20412e-11
Lgals3	400.797	1.16809	2.82367e-09
Tmem79	187.26	1.16737	7.11376e-06
Gm10138	31.1939	1.16464	0.0407925
Atcay	49.0049	1.16315	0.0118067
Phlda1	61.3816	1.16137	0.00549169
Rhox1	85.503	1.1608	0.00115273
Gm6807	262.476	1.15657	8.90632e-06
Rps12-ps4	122.828	1.15024	0.000459022
Myo1f	251.186	1.14767	3.98549e-07
Zbtb7c	91.3092	1.14581	0.00112026
Vwa2	60.8164	1.1423	0.00647174
Rab3il1	129.105	1.13554	0.000812422
Platr6	76.407	1.13435	0.00601421
Six5	53.7586	1.13291	0.0102356
Cd38	101.874	1.13239	0.000785086
Ppargc1b	123.311	1.1309	0.000337546
Gm5805	342.83	1.13027	2.26659e-08
H2afy2	233.42	1.12808	7.34018e-05
Pdcl2	62.5161	1.12482	0.00775782
Cabp7	71.6873	1.11838	0.00362537
Junb	414.387	1.11766	8.81427e-07
Eif2s3y	637.698	1.11289	7.09476e-09
Car2	1250.91	1.11155	1.26894e-13
Gm26694	60.1361	1.11023	0.0104671
Tmem54	40.1802	1.10752	0.0282454
Gm9385	353.851	1.10749	4.24202e-07
Mxd3	142.815	1.10721	0.000117294
Gli1	1190.14	1.10526	1.97237e-14
Mfsd12	229.206	1.10488	4.1079e-06
Gm8430	91.6546	1.09825	0.00432228
Vps37d	37.139	1.09715	0.0424069
Smo	621.395	1.09707	4.36525e-11
Rpl36al	36.2921	1.09605	0.0396654
Camk2d	32.4155	1.09574	0.0496464
Hsf2bp	2187.31	1.09477	4.42542e-17
Hopx	114.202	1.09288	0.000741239
Dtx4	73.0344	1.09096	0.00460288
Synpo	45.2216	1.08904	0.0266104
Plch2	46.015	1.08765	0.0259834
Rps24-ps3	172.465	1.08764	7.17935e-05
Rps19-ps7	235.86	1.08683	1.54715e-05
Calml4	1184.27	1.08639	1.31761e-12
Tcf7l1	1085.51	1.07361	4.69074e-13
Foxp4	1527.35	1.07233	4.3443e-11
Glis2	900.108	1.07193	1.49465e-11
Mlana	43.1702	1.06901	0.0284501
Pla2g2e	52.8159	1.06709	0.016142
Kbtbd11	1094.07	1.06701	4.32839e-11
Slc27a2	593.429	1.06638	5.61114e-09
Sfmbt2	421.258	1.06197	4.90622e-08
Marcksl1	8739.34	1.05957	1.68232e-19
Zfp777	633.58	1.05906	1.91023e-10
Fam222a	166.938	1.05857	6.82484e-05
Lockd	41.6487	1.05719	0.0384908
Krt42	1502.78	1.05676	5.28133e-10
Uty	118.239	1.05402	0.00611239
Pitpnm2	394.661	1.0514	3.86854e-08
Nkx6-2	111.732	1.04549	0.00214328
Cldn4	2438.93	1.04502	7.38868e-13
Gdf15	192.86	1.04417	0.00168774
Spsb1	257.301	1.04131	1.36793e-05
Bok	774.294	1.04053	8.5142e-10
Gprc5c	135.922	1.03833	0.000329652
Mvb12b	256.05	1.03817	7.93391e-06
Capn2	314.862	1.03691	2.39377e-06
Rhbdf1	344.945	1.03639	1.89809e-06
Taf9b	67.5984	1.03349	0.0107483
Repin1	251.766	1.03318	5.82866e-06
Ccnd3	5875.7	1.03232	3.35234e-15
9930014A18Rik	53.3454	1.03045	0.0210429
Igsf23	288.195	1.02721	2.09156e-06
Anxa1	124.497	1.02418	0.000852381
Wdr74	39.4695	1.02348	0.0452499
Igfbpl1	67.5658	1.01619	0.00994894
Snx9	244.372	1.01528	1.20512e-05
AC131120.2	64.7104	1.01485	0.0123873
2310009B15Rik	107.723	1.01448	0.00185983
Bad	230.375	1.01351	1.62905e-05
Fgf15	72.556	1.01305	0.00793432
Rasd1	72.1662	1.01182	0.0142736
Gstp-ps	69.2867	1.01004	0.0148095
Acsl5	429.952	1.00001	7.2739e-08
Rps10-ps1	301.371	0.99802	5.80719e-06
Gm11478	1293.1	0.997723	2.53744e-10
Gm5835	163.052	0.997645	0.000375807
Kank4	624.232	0.994929	2.29843e-07
AC241534.4	706.733	0.994415	2.1194e-08
Msi1	481.853	0.992501	1.64568e-05
1190028D05Rik	56.0505	0.99036	0.0211337
Pbx3	84.6216	0.990293	0.00582398
Wnt6	52.3264	0.987813	0.0277054
Dnmt3b	3736.85	0.986771	1.38104e-12
Gm5075	45.1774	0.985834	0.0382724
Tfeb	1040.38	0.985343	4.54567e-08
Tenm4	710.234	0.984071	1.51456e-09
Hesx1	50.8505	0.979213	0.0314347
Cdkn2a	203.298	0.97758	0.000177761
Zfp362	50.1003	0.977168	0.0334149
Klhl26	261.45	0.976805	1.20825e-05
Rhov	81.2467	0.975575	0.00735218
Ckb	3661.92	0.969613	1.0379e-10
Rnf225	54.4862	0.969419	0.0402543
Vwf	487.245	0.967352	6.05823e-06
Sfn	1220.96	0.966763	4.0475e-10
Plaur	538.051	0.965416	1.03104e-07
Clip1	312.694	0.965008	4.26501e-06
Fbxw4	50.4735	0.96481	0.0332409
Gm5436	99.7933	0.964399	0.00589798
Akt1	1262.47	0.963583	4.94659e-11
Dusp7	161.102	0.961807	0.00037597
Rnpepl1	487.361	0.961511	5.61136e-07
Bsn	81.4998	0.960662	0.00841074
Nhsl2	77.2256	0.959356	0.010317
Foxj1	54.5373	0.958343	0.0276106
Homer2	47.4076	0.95785	0.0392584
Mocos	59.4699	0.952836	0.0265931
Cdc42ep5	211.425	0.950543	0.000194051
Wscd1	118.001	0.950398	0.00402928
Gm26825	105.032	0.949824	0.0143689
Phlda3	1217.49	0.948699	6.79824e-09
Gbx1	52.9262	0.94653	0.0363017
Irs2	175.603	0.94489	0.000486024
Bcam	3452.24	0.941631	1.04458e-14
Hspb1	7342.96	0.941022	2.21575e-14
Kndc1	275.91	0.940883	1.75632e-05
Nono	12689.9	0.939833	1.49555e-14
Nr0b1	1826.96	0.93662	3.32202e-12
Fbxl17	179.483	0.93624	0.000463552
Fzd7	1594.09	0.935964	4.88899e-11
Pcbp4	2626.13	0.934776	3.97505e-13
Shc2	205.833	0.934318	0.000143293
Tnfrsf12a	242.628	0.932341	4.25388e-05
Gpr161	139.132	0.932267	0.00159526
Ftl1-ps2	294.725	0.93123	0.000141304
Cited2	533.597	0.929577	3.68478e-06
Chtf18	2678.89	0.927503	3.0005e-10
Pdzd2	189.755	0.927185	0.000216901
Rps16-ps2	440.882	0.926582	9.60774e-07
Gm10288	187.598	0.923296	0.00100834
Rapgef3	80.8952	0.922376	0.0115029
Vwa3b	351.455	0.922307	3.7562e-06
Gstp2	565.189	0.920462	1.49821e-07
Tesk1	137.09	0.920327	0.00159418
F2r	900.643	0.919459	1.94043e-07
Pmepa1	387.413	0.919125	5.89416e-06
Gm14303	462.342	0.918816	1.49818e-05
Rpl10a-ps1	375.255	0.916869	3.03286e-05
Ubtd1	350.44	0.916523	6.12551e-06
Rps4x	45871.8	0.91623	5.04377e-15
Tsen34	2425.84	0.916215	8.60249e-13
Agpat3	620.592	0.915417	3.98882e-08
AI661453	386.594	0.913622	2.76899e-06
Tigd5	66.6046	0.913209	0.0215175
Apool	423.944	0.912925	6.38367e-06
St14	2689.16	0.910823	1.16119e-11
Psd4	244.593	0.910151	6.38489e-05
Isyna1	3525.33	0.909413	7.84352e-12
Rpl9-ps6	459.511	0.90935	8.4321e-05
Rnf39	57.9334	0.905754	0.0337642
Etv1	166.012	0.905328	0.00127705
Adgrb1	323.81	0.904776	0.000196565
Slamf9	240.183	0.904197	0.000374381
AU022751	170.884	0.903237	0.000955252
Vgll4	390.419	0.902895	4.35058e-06
Pycr2	4349.52	0.902309	1.00205e-13
Mgmt	346.414	0.901798	0.000158612
Pam	170.854	0.897497	0.00144925
Ccs	1153.67	0.897345	2.87447e-10
Zfhx3	210.159	0.895931	0.000281565
Akt1s1	500.782	0.894612	9.56306e-06
Acot7	1695.05	0.893248	1.81783e-11
Amph	261.893	0.89313	5.47387e-05
Csrnp1	600.337	0.891603	1.66801e-07
Ltbp4	2896.42	0.891511	6.20826e-11
Gm11942	4802.29	0.88992	1.91392e-11
Rpl10-ps3	166.794	0.889768	0.00227006
Sssca1	653.725	0.888234	1.09503e-06
Hmga1-rs1	3269.08	0.887367	3.33998e-09
Zfp775	203.464	0.886427	0.000327457
Laptm5	2961.99	0.885682	5.50892e-08
Jund	207.775	0.885574	0.00031141
Gm7536	183.149	0.884735	0.000996032
Mcf2	402.555	0.884463	4.38147e-05
Gpr4	86.463	0.881511	0.0184729
Crybg2	1226.43	0.881042	3.14019e-06
Chpf	974.516	0.88056	1.33322e-06
Etfb	377.524	0.880059	1.14799e-05
Smad3	525.605	0.874348	1.90482e-06
Rplp1	26558.4	0.872998	0.0382781
Parvg	54.2975	0.871138	0.0486988
Xkr6	58.4073	0.870695	0.0394549
Elmo1	550.949	0.870287	7.26313e-07
Klhl13	1661.11	0.870133	3.14151e-08
Ncf2	187.229	0.868399	0.000835893
Ubap1l	652.511	0.868109	1.12802e-05
Wars2	107.671	0.866077	0.00812903
Ephb2	708.819	0.865778	6.74834e-07
Sned1	99.0886	0.865778	0.00869688
Smco4	60.3417	0.864448	0.0403896
Sall3	83.8386	0.862425	0.0194777
Dis3l	453.183	0.862257	2.52972e-06
Smim4	117.208	0.861443	0.00664196
Mcrip2	173.73	0.859764	0.00152239
Perp	403.144	0.858832	0.000103129
Rpusd1	505.996	0.858061	2.55912e-06
Kcnj4	60.4509	0.857506	0.0495269
Gjb3	3603.09	0.857008	2.31716e-12
Lysmd2	93.0434	0.855709	0.0142001
Adgra3	1297.03	0.855263	3.0731e-09
Ankrd35	277.923	0.854892	0.000117428
Gm18336	585.646	0.854035	1.1661e-06
Hpdl	428.398	0.853441	5.73068e-06
Sh3tc1	415.161	0.853001	6.05247e-06
Gm14586	183.049	0.851301	0.00273786
Gm8451	394.964	0.851061	9.79102e-06
Comtd1	106.991	0.847136	0.0087338
Agap3	1299.92	0.84713	1.89782e-07
Tmem125	473.202	0.846983	5.2297e-06
Shisa2	125.717	0.84581	0.004758
Celsr1	770.319	0.843562	7.08892e-07
2200002D01Rik	70.9875	0.843448	0.0469724
Kcns3	79.7158	0.84323	0.0259428
Spint1	1340.83	0.84213	6.56284e-09
Itpka	579.748	0.841157	7.24619e-07
B4galnt4	1707.96	0.840701	2.61624e-09
Pdlim7	865.576	0.840379	3.79035e-06
Asap3	565.902	0.839439	1.02716e-06
Stard10	222.803	0.837182	0.000454916
Cish	105.421	0.836638	0.0107843
Fam43a	408.745	0.83603	1.89211e-05
Adamts8	71.9734	0.834445	0.0391332
Ephx2	1514.46	0.83152	3.96778e-09
Bcl3	985.844	0.831106	1.7937e-05
Arc	638.701	0.830737	3.02942e-06
Trim47	246.699	0.830714	0.00109757
Accsl	293.088	0.830555	0.000455072
Nlrp4a	100.114	0.829869	0.0122346
Lrrn4	136.57	0.82908	0.00533141
Tppp3	131.572	0.826936	0.00518264
Alpk3	532.289	0.825975	2.19549e-05
Sptbn2	1453.28	0.825263	4.24765e-07
Apoe	4382	0.825252	0.0339281
Eda2r	734.587	0.825037	2.4953e-06
2610318N02Rik	682.51	0.824933	8.01877e-07
Fuom	140.359	0.821668	0.00453181
Mapk13	341.326	0.821561	0.000348283
Ica1	244.995	0.819737	0.000446665
Tead2	2407.57	0.819218	8.37409e-09
Mtch1	3103.69	0.818485	1.47816e-09
Pstpip1	112.941	0.81812	0.00893651
Def6	579.981	0.816212	1.87558e-06
Ets2	1191.9	0.815243	8.79717e-09
Lzts3	276.303	0.815041	0.000188206
Zfp28	120.423	0.814557	0.00951981
Kifc3	299.672	0.813456	0.000919873
Utf1	5768.51	0.813274	1.07297e-06
Slc25a5	13253.4	0.813257	9.7354e-10
Fam109a	348.467	0.811829	7.63114e-05
Zfp827	110.974	0.811552	0.0136735
C77370	422.414	0.811117	0.000199855
Gm10275	206.917	0.810861	0.00205962
Pea15a	894.978	0.809875	1.3715e-07
Aprt	5107.71	0.808172	3.18921e-10
Lefty1	1223.96	0.807457	1.33019e-07
B3gat3	417.859	0.80736	2.8319e-05
Epb41l4a	1822.37	0.807301	4.34497e-09
AC124744.2	186.982	0.806898	0.00141332
Nfatc2	185.743	0.805604	0.00156555
Eif2s3x	1763.66	0.805385	1.33639e-09
Ncs1	213.652	0.804791	0.00102803
Arhgap10	225.214	0.80434	0.00080064
Fbxo27	107.656	0.804248	0.0118021
Zap70	86.4453	0.804184	0.022042
Nr2f6	106.712	0.803567	0.0194385
Adap1	567.384	0.803489	3.39275e-06
Jak3	640.907	0.8021	8.98831e-06
Lamc2	1526.73	0.801329	8.99931e-09
Itgb5	499.242	0.801053	5.8266e-06
Bcl9l	240.963	0.800385	0.00193986
Ccdc102a	120.454	0.79951	0.00880614
Bcar3	602.327	0.799344	1.18753e-05
Dpys	460.944	0.7988	1.804e-05
Baiap2	1009.67	0.797611	5.71197e-08
Sohlh2	2647.91	0.797565	5.11192e-10
Serpinb6c	568.798	0.79735	6.23079e-06
Slc9a3r2	478.584	0.795635	1.79099e-05
Mta3	2595.72	0.795558	2.63688e-10
Rcbtb2	198.46	0.794393	0.00126129
Gm10020	2181.79	0.791771	2.0857e-09
Pgls	820.129	0.790469	1.19547e-05
Nfkbia	612.503	0.789346	2.21734e-05
Dock5	1132.66	0.786558	3.6455e-07
Mgat3	870.745	0.786143	4.15708e-07
Fblim1	8556.73	0.78363	4.9764e-11
Sox7	96.5748	0.783071	0.0227957
Trip6	921.527	0.782337	2.98974e-07
Kcnh2	349.567	0.780006	0.0024772
Ptges	288.708	0.778942	0.0003905
Cep170b	976.032	0.777003	0.000271269
Grhl2	655.908	0.776737	2.00076e-06
Ptpn9	187.891	0.775549	0.00263065
Tpgs1	253.033	0.775168	0.00472696
Prag1	467.615	0.774368	0.000701202
S100a6	925.415	0.772928	5.81909e-07
Mapk4	273.098	0.772609	0.000408205
Gpx4	7088.93	0.772267	1.79012e-10
Avpi1	1071.19	0.771563	2.65293e-07
Elk3	165.87	0.77127	0.00363319
Adcy1	244.794	0.770948	0.000801753
Tbc1d2	317.332	0.770758	0.000226381
Gprc5b	475.058	0.770465	1.95601e-05
Epb41l1	804.399	0.770181	1.09134e-06
Ccdc85c	1166.96	0.769387	5.1853e-07
Slc7a3	8064.95	0.769165	3.41941e-06
Nab2	167.478	0.76555	0.00374687
Fzr1	2843.62	0.765255	2.80939e-08
Stmn1	1912.04	0.764622	1.06679e-08
Igsf21	136.451	0.762541	0.0298673
Gm14820	114.567	0.762485	0.0461476
Gfod1	395.755	0.762225	7.97482e-05
Gm19705	190.973	0.761023	0.00348857
AC160980.1	110.428	0.760946	0.0230625
Gm5617	98.1312	0.759036	0.0323128
Ssbp4	1320.05	0.758268	2.80111e-05
Mov10l1	156.241	0.754284	0.00550821
Rpp25	1203.79	0.753798	2.45743e-07
Ppdpf	754.617	0.752566	0.000237418
Amer1	609.14	0.751566	1.01246e-05
Fam102a	809.094	0.750744	1.26997e-06
Zrsr1	182.578	0.750432	0.0031262
Ak1	1823.52	0.74963	1.98159e-08
Apela	312.46	0.748747	0.000803446
Stard8	710.42	0.74845	4.95663e-05
S100a10	2477.21	0.747724	1.126e-05
Atf5	837.087	0.746654	2.79265e-06
Dohh	1572.17	0.746311	3.56187e-05
Trpm4	389.537	0.746019	0.000170863
Gm13110	333.851	0.745107	0.00031344
Map3k5	145.909	0.744596	0.00866503
Ptch2	659.584	0.742458	1.47675e-05
Pcsk6	1451.04	0.742331	6.41491e-08
Impact	2498.61	0.74163	4.31234e-09
H2afx	4164.27	0.740918	1.30961e-09
Cln6	698.884	0.740825	3.83181e-06
Gm26448	99.1835	0.739822	0.0305186
Csrp2	3878.47	0.7386	2.3494e-09
Tmem218	80.9274	0.738418	0.0469963
Hsd17b11	664.691	0.738287	3.84411e-05
Tdpx-ps1	104.87	0.7366	0.0270386
Abtb2	112.575	0.736357	0.0252892
Slc5a11	88.4146	0.733432	0.0344983
Lrfn4	699.624	0.732976	0.000474321
2001-09-01	6290.06	0.731517	1.62856e-09
Narfl	621.01	0.731325	1.98768e-05
Mdk	1543.61	0.731208	9.14455e-07
Rps6ka6	1719.58	0.731205	3.93373e-05
Cxxc5	772.257	0.731087	7.02883e-05
Rps6ka4	152.202	0.72986	0.00782499
Cldn6	931.327	0.729842	1.07394e-06
Arhgef10l	662.2	0.729755	0.000214228
Qtrt1	1029.44	0.728524	7.94679e-07
Cenpm	984.343	0.728149	3.96088e-06
Agpat4	707.538	0.726601	6.98696e-06
Rps13-ps1	3496.43	0.726541	2.18062e-05
Tubb2a	1450.2	0.726489	9.48543e-08
Arhgap9	164.466	0.725943	0.00668086
Rps15a-ps6	332.617	0.72558	0.000679238
Pcolce	4286.81	0.724121	1.35779e-09
Sgms2	188.518	0.723707	0.00615712
Sigirr	769.289	0.723633	6.97953e-06
Gm4754	167.45	0.72356	0.0211671
CT030173.1	134.237	0.722822	0.0147312
Sertad1	284.808	0.722552	0.00095701
Plxnb1	729.314	0.721549	9.6118e-06
Ttpa	82.1874	0.721077	0.043966
Fjx1	104.656	0.721039	0.0369431
Sirt6	637.797	0.720954	0.000243266
Bicra	187.488	0.720603	0.00521135
2310030G06Rik	127.745	0.719507	0.0164482
Napsa	134.247	0.718345	0.0146797
Tgif2	111.546	0.718113	0.0266346
Mras	1633.13	0.717616	1.18972e-06
Pdk3	1198.68	0.717382	0.000343649
Smarcd3	284.215	0.716737	0.000789549
Trib1	284.063	0.716611	0.00169273
Pgk1	15596.2	0.716233	9.82051e-10
Ppm1n	125.531	0.716037	0.0202974
Npepl1	692.022	0.71548	1.45565e-05
Elf3	1312.01	0.71539	2.79928e-06
Psmb5	1411.12	0.714568	2.61025e-05
Zcchc3	941.603	0.714118	9.12083e-06
Zfp219	1244.98	0.71385	0.000171644
Lpar5	128.402	0.713647	0.0161799
Rhoc	756.014	0.713361	8.1879e-06
Kif4	1694.19	0.713262	7.71583e-08
Cmtm7	1079.72	0.713011	1.31765e-06
Gm4366	453.69	0.710418	0.000320495
Nacc2	189.528	0.710094	0.00445637
Ufc1	2091.02	0.709925	2.94491e-06
Zbtb8a	805.266	0.708643	1.6444e-05
Map1s	1331.22	0.708596	0.000165223
Ctdsp1	807.408	0.70845	8.76526e-06
Fam129a	1615.99	0.708306	2.54128e-07
8030474K03Rik	137.589	0.707941	0.0137153
Cox7b	3423.13	0.707904	1.20818e-06
Naif1	260.269	0.707537	0.0014074
Tgm1	2771.31	0.706773	3.02897e-07
Pipox	1618.9	0.706746	1.24921e-07
Ier2	2283.5	0.704824	1.13513e-05
Ckmt1	621.888	0.703964	0.000183473
Zfp64	1329.1	0.703897	3.19463e-06
Crtap	1014.64	0.703358	8.32102e-06
Esrp2	365.66	0.70243	0.000471834
Tuba1b	14201.6	0.700541	4.48929e-05
Samd10	179.476	0.700103	0.00666572
Plod3	890.364	0.69816	4.63369e-06
Anxa11	1094.21	0.69757	2.46049e-05
Fgf17	376.768	0.696827	0.000407049
Slc47a1	231.951	0.696438	0.00650497
Shb	292.074	0.695838	0.00346197
Samd1	1460.3	0.695645	3.0439e-07
Cenpw	368.023	0.695509	0.000364357
2610002M06Rik	99.5925	0.695349	0.0363745
Igbp1	1714.3	0.694754	1.61312e-07
Prdx2	4111.58	0.693712	1.0435e-08
Pbdc1	2236.01	0.69313	8.9601e-08
Ptk2b	711.127	0.693031	4.05566e-05
Sult4a1	1122.38	0.6912	3.19468e-06
Plk3	543.971	0.691131	5.75247e-05
Fau	9171.92	0.690392	6.52802e-06
Dusp9	1473.23	0.690318	7.26423e-07
Cpne5	575.346	0.689888	0.000116405
Adgrl2	403.594	0.689259	0.000312402
Rpl37rt	475.804	0.688738	0.000494954
Susd1	141.889	0.687978	0.0157932
Sbno2	1905.02	0.687576	5.84909e-06
Blnk	218.754	0.687015	0.0111857
2700081O15Rik	313.489	0.686941	0.00100061
Bri3	420.377	0.686262	0.000374707
2310022B05Rik	693.961	0.685247	2.04639e-05
Spata31d1b	126.13	0.684444	0.0220749
Rpl39-ps	163.749	0.6844	0.0155185
Rps29	15603.7	0.683977	3.18539e-05
Gm14150	358.814	0.683471	0.000620079
Syne4	374.803	0.683173	0.00205177
Irf2bp1	554.341	0.68246	0.000199615
Amotl2	928.709	0.681215	7.88802e-06
Psrc1	2829.48	0.681128	3.37446e-08
C130074G19Rik	332.22	0.680758	0.000787298
Wsb2	1387.38	0.680667	1.90909e-06
Pola1	1941.22	0.679745	1.09826e-06
Slc22a7	202.27	0.678757	0.00602532
Pja1	1530.21	0.677838	1.01517e-06
Exosc4	879.161	0.677835	4.35878e-05
Fgfr1	868.16	0.677309	9.35876e-06
Xylt1	114.877	0.677066	0.0291135
Crip1	301.35	0.676591	0.00205919
Ass1	4495.27	0.676159	3.8752e-08
Prss8	147.112	0.675738	0.0202118
Cars2	499.258	0.675695	0.000158255
Id1	356.649	0.675234	0.00162768
Rpl18a	21176.6	0.674763	2.27342e-08
Sulf1	928.715	0.674331	9.68079e-06
Exoc3l	206.23	0.673383	0.00808516
Dazl	110.609	0.673228	0.0347499
Tnfaip2	145.311	0.672892	0.0198942
Dmtn	2739.34	0.672452	1.63219e-07
Ahdc1	1948.28	0.671895	0.00033878
Ndufa11	2601.9	0.669661	1.06282e-06
2010111I01Rik	550.823	0.669191	0.000250767
Rpp25l	680.285	0.669095	5.06112e-05
Ap1s1	1637.57	0.669018	6.50913e-07
Cox4i1	10876.4	0.66836	4.83617e-09
Sox13	968.368	0.668085	1.65076e-05
Cacng7	767.361	0.667474	2.47813e-05
Rpl15-ps2	1235.82	0.666591	2.94137e-06
Phgdh	10458.9	0.666247	4.53057e-09
Stub1	479.303	0.665572	0.000671377
Tubb6	2426.57	0.664987	4.11477e-07
Pomgnt1	777.468	0.664256	4.49732e-05
Naprt	399.722	0.663675	0.000474788
Fam173a	196.669	0.662267	0.00912289
Ap1m2	900.882	0.661834	1.10847e-05
Twf2	1735.75	0.660883	7.99245e-07
Col18a1	6979.14	0.659486	3.81568e-07
Cacna1a	476.186	0.658812	0.000295574
Fhl3	194.037	0.658759	0.013754
Chchd5	777.224	0.657778	2.40321e-05
Cdk4	10257.4	0.656244	2.58778e-08
Mov10	6268.3	0.656048	4.1784e-07
Fastkd5	247.899	0.656046	0.014935
Hsd17b14	3353.69	0.655879	3.28921e-07
Rpl34-ps2	112.168	0.65502	0.0405059
Bbc3	363.146	0.6533	0.0101273
Esrra	355.593	0.65213	0.00367719
Mapkapk2	1289.76	0.650996	0.000100173
Hras	1810.87	0.65083	7.47475e-07
Klhl42	184.94	0.650564	0.0136726
2810428I15Rik	627.034	0.65036	0.00333932
Mymx	1365.24	0.649853	1.03709e-05
Peli2	142.042	0.649689	0.0211258
Inf2	528.359	0.648666	0.000284225
Gm4779	197.09	0.648029	0.0176815
Epb41l3	295.685	0.647912	0.00335254
Rnf157	373.535	0.646021	0.000966858
Tnrc18	610.694	0.645893	0.000904624
Cndp2	3090.4	0.645208	5.99192e-07
Hdac10	139.67	0.644481	0.0299073
Gm5586	146.207	0.643509	0.0251724
Ubxn11	173.486	0.642944	0.0163463
Ndufs7	1258.24	0.64254	0.000292675
Mgat4b	669.121	0.642362	0.000125875
Ppm1j	540.806	0.641777	0.000424697
Lrrc8d	2254.36	0.641728	4.85266e-06
Cdc42se1	2458.67	0.641569	4.67643e-06
Itga3	670.633	0.641189	8.68534e-05
Snai3	136.499	0.641114	0.0303179
Enc1	2729.46	0.641041	4.60131e-06
Zmynd11	518.242	0.639092	0.000257715
Ckap4	2894.31	0.63793	2.83648e-07
Jdp2	866.017	0.636933	0.000404165
Slc39a13	139.74	0.636597	0.0297615
Dpp4	445.883	0.6365	0.000843311
Hspbp1	1441.34	0.636311	1.87707e-05
Mta1	2346.83	0.636282	2.89136e-06
Rpl34	4821.61	0.636264	9.06163e-08
Map7d1	898.025	0.635501	0.000792733
Trmt112	600.313	0.634902	0.000946134
Med16	908.54	0.634887	8.84649e-05
Amfr	858.455	0.63444	4.80413e-05
Nectin1	1047.03	0.634371	3.43948e-05
Rasgrp2	1259.81	0.634277	2.75366e-05
1700007K13Rik	131.567	0.632774	0.0352639
Spns1	1734.88	0.631762	3.63938e-05
Rarg	1624.32	0.630433	7.55462e-05
Dusp27	1742.66	0.630192	7.77099e-05
Ttc7	180.872	0.629931	0.0264815
Gjb4	223.902	0.629748	0.00832234
Piezo1	1833.05	0.62953	1.88711e-06
Zscan10	3265.68	0.629212	1.44428e-06
Ttc7b	879.814	0.6292	4.70278e-05
Dgkz	1402.88	0.629042	5.80133e-06
Cox6c	2400.14	0.62866	1.49703e-06
Pycard	344.58	0.628508	0.00283394
Coro2b	439.994	0.628197	0.00159419
Mrpl54	595.005	0.628078	0.000219687
Thap3	168.838	0.627829	0.0238122
Prdm11	142.558	0.627582	0.0292603
Nynrin	275.177	0.627271	0.0067073
Ppp1r14b	2471.59	0.626435	7.41023e-07
Ube2j1	512.548	0.62604	0.000474516
Bola1	324.46	0.625935	0.0114905
Gadd45b	121.057	0.625892	0.0422142
Cbx6	1652.91	0.625322	6.30324e-06
Slc35d1	192.271	0.625123	0.0137927
1700030C10Rik	197.8	0.624788	0.0134631
Irf2bpl	1069.14	0.624554	0.00130483
Znhit1	820.725	0.624121	5.14431e-05
Adgrd1	1139.37	0.62349	1.92947e-05
Serpinh1	1167.36	0.623203	1.76951e-05
Rbpms2	4012.08	0.622646	2.36496e-07
Eif3k	8861.45	0.621585	6.34611e-08
Ap5z1	239.618	0.62156	0.00997749
Mif	8649.46	0.621529	0.0003117
Klhl21	935.671	0.621468	3.61236e-05
Pde4a	195.053	0.621343	0.0145427
Lrp8	232.595	0.621111	0.012581
Ptms	2305.27	0.620356	6.80868e-05
Keap1	493.157	0.620314	0.000606131
Gm9625	3763.74	0.620161	1.93179e-05
Prx	1003.9	0.62002	3.1403e-05
Dusp6	870.139	0.619985	5.3233e-05
H3f3a	2405.84	0.61978	1.11538e-05
Aard	406.49	0.619387	0.00218657
Rap1gap	322.497	0.619156	0.0068543
Bnipl	195.606	0.617929	0.012137
Bcr	716.061	0.616699	0.000122436
Aldh1b1	590.198	0.616161	0.00029554
2009-03-01	446.385	0.615828	0.00209415
Paqr8	242.667	0.614842	0.0083028
Efna4	262.454	0.614819	0.00565671
Eno1b	5124.86	0.614603	6.605e-05
Prmt1	12157.3	0.614301	1.84802e-07
Nagpa	241.472	0.612682	0.00689012
Crip2	662.15	0.612159	0.000268069
Gli2	2243.5	0.611711	2.65476e-05
Sirpa	129.611	0.611543	0.0433823
Mpzl2	416.474	0.611205	0.00106099
Fkbp8	3865.59	0.61111	2.37765e-05
Romo1	503.068	0.610391	0.00348215
Cpsf4l	733.826	0.610235	0.000114736
Rpl35	5035.64	0.610165	5.22275e-07
Otx2	1009.55	0.610143	3.01905e-05
Btbd19	329.778	0.610046	0.00461566
Irak3	295.226	0.609027	0.0116032
Nfatc4	366.245	0.608693	0.00772312
Tor4a	164.723	0.608415	0.0278623
Maged1	4809.38	0.607187	6.28926e-07
Hmg20b	396.014	0.606251	0.00419489
Snhg8	345.27	0.60624	0.0198274
Zfp592	888.999	0.606189	8.41494e-05
Zbed3	486.371	0.60556	0.000645949
Plekha4	173.936	0.605384	0.0200076
Gas5	3866.09	0.60531	0.000152249
Tmem151b	131.387	0.604578	0.0393895
Rab1b	2563.98	0.604313	1.2622e-06
E2f2	852.688	0.603788	0.000168803
Mb21d2	784.046	0.603028	0.000377865
Pros1	284.581	0.602978	0.00823987
Nudt14	262.2	0.602847	0.00824265
Dlg3	772.784	0.60268	0.000439892
Lrrc41	514.412	0.602166	0.000630794
Rpl41	24653.7	0.6018	2.1871e-05
Gpx1	2238.52	0.601764	0.00042046
Nfkb1	1148.68	0.600653	7.39076e-05
Slc37a1	360.486	0.600548	0.00225385
Map3k9	449.213	0.600407	0.0037719
Ripk4	396.729	0.600152	0.00183286
Zbtb45	742.99	0.600064	0.000146944
Zfp36	411.136	0.599957	0.00283217
Casp7	248.349	0.599585	0.00841706
Plpp3	279.065	0.599375	0.0110394
Ddah1	1126.62	0.598885	0.00301642
Itga5	2443.81	0.598787	3.52188e-06
Necab2	146.09	0.59871	0.0375534
Naa11	146.279	0.598709	0.034852
Lcmt2	228.279	0.598673	0.0218489
Gspt2	356.033	0.598391	0.0081663
Cbarp	221.88	0.598334	0.0165798
Dusp28	153.724	0.597988	0.0419505
Capn1	1861.92	0.597868	9.95374e-06
Icam1	1153.88	0.597844	0.000132586
Gna11	2552.67	0.597296	6.89649e-06
Rps21	9512.25	0.596975	4.05443e-05
Eras	825.867	0.596677	0.000174887
Faap20	436.2	0.596245	0.00122684
Creb3	214.056	0.59525	0.0139263
Tmem115	573.799	0.594608	0.000464442
Unc13a	227.861	0.594552	0.0115153
Pafah2	436.263	0.593442	0.00334006
Snx12	1043.34	0.593026	0.000209063
Ctdsp2	2265.93	0.592491	3.77204e-06
Pik3r1	143.126	0.592263	0.049488
Tmcc2	146.345	0.591701	0.0459219
Zfp704	956.517	0.590181	0.000385034
Rasa3	318.778	0.589921	0.00630614
Plekhg3	653.024	0.589487	0.000709953
Ddx39	8499.24	0.589305	2.03437e-06
Arid5a	494.357	0.587942	0.00100811
Pmm2	423.11	0.587861	0.00476161
Esrp1	1027.31	0.58759	0.000112791
Tmem88	209.192	0.587539	0.021917
Nr1h2	902.68	0.587277	0.00120842
Nol4l	267.862	0.587141	0.0077924
Smim3	218.213	0.587075	0.0284695
Ube2m	1976.21	0.587009	9.20806e-06
Tubb2b	10435	0.586545	1.12989e-06
Atg4d	675.927	0.586398	0.000901989
Tcf7l2	160.895	0.586291	0.0323312
Irf2bp2	558.761	0.586149	0.00207152
Slc20a2	2504.47	0.584787	1.09023e-05
Ripk1	225.922	0.584592	0.0216786
Sh3bp4	1840.97	0.584118	1.35173e-05
Nsmaf	541.195	0.583948	0.0024455
Smpd2	403.328	0.583778	0.00200029
Reep1	249.365	0.583574	0.0136887
Emc8	2880.02	0.582009	2.34289e-06
Mmrn2	605.895	0.581326	0.000478954
Cd63	1668.6	0.581251	0.00023182
Panx1	150.843	0.580909	0.0450034
Dhrs4	353.321	0.580483	0.00604253
Ptprf	7917.03	0.58046	5.56346e-05
H6pd	1161.43	0.580242	5.59783e-05

## Sheet: Down_Log2FC<-0.58, Pvalue<0.05
	baseMean	log2FoldChange ESC+Pramel7/ESC	P_value
Chrdl1	4.55676	-5.59097	0.00540357
Tc2n	4.27251	-5.49945	0.00876401
Prame	3.65258	-5.26969	0.0153361
Naip6	3.62348	-5.25924	0.0137708
H2bfm	3.37803	-5.15822	0.0176775
CT030185.3	3.33923	-5.14329	0.0193043
Gbp2b	8.89075	-5.07564	0.00343497
Tceal6	3.14229	-5.05358	0.0230365
Tph1	2.90654	-4.94077	0.0303573
Gm15753	2.85804	-4.919	0.0329986
Zfp677	7.96717	-4.91212	0.0054387
Ankrd29	2.6708	-4.81839	0.0405367
Chad	2.6514	-4.80894	0.039325
Abcb5	2.6417	-4.80422	0.0396808
Cnga4	2.632	-4.79947	0.0406427
Elovl3	5.51025	-4.34499	0.0230156
Meiob	5.3618	-4.30052	0.0253132
Rnase1	5.28667	-4.2988	0.0242559
C230014O12Rik	10.6	-4.29473	0.00146895
Rbm24	5.3036	-4.28611	0.0244808
Grb10	5793.2	-4.27687	7.5311e-182
Gpbar1	5.08003	-4.23738	0.027958
Ambp	5.11636	-4.22915	0.0291414
Krt23	5.02906	-4.20567	0.0313275
Gm11961	4.82488	-4.15973	0.0324546
Slc4a1	9.46975	-4.12188	0.00314954
Fbxo43	4.60607	-4.06934	0.0383871
Xlr5a	4.53094	-4.06645	0.0428014
Pnliprp2	8.42007	-3.94374	0.00557946
Atxn1	31.1655	-3.63849	3.23215e-07
Xlr3c	6.75768	-3.58144	0.0193257
Gm15246	6.29114	-3.51219	0.024763
Hmgcs2	6.25234	-3.50365	0.0252018
Cyp24a1	6.21354	-3.49581	0.0288829
Oprl1	18.1078	-3.4179	0.000166512
Gm10010	8.71482	-3.35716	0.00862216
4930502E18Rik	39.1826	-3.30667	3.0196e-07
Tcp11x2	80.2291	-3.28836	3.05734e-14
Pld4	16.4722	-3.28282	0.000415851
Itih5	13.3194	-3.24172	0.00179358
Sec16b	7.93246	-3.22462	0.0151437
Fmo4	5.28748	-3.21633	0.0461626
H19	10.3659	-3.17107	0.00678696
Krt222	17.9116	-3.1518	0.000369026
Xlr3b	22.7883	-3.1427	5.07781e-05
Usp26	328.696	-3.12494	2.99512e-38
Gbp2	19.6847	-3.12226	0.000462174
Fstl5	7.22523	-3.07478	0.0234075
Gm15262	14.4868	-3.06978	0.00141212
Spink2	14.3336	-3.06972	0.00224768
Trpm6	9.76284	-3.05752	0.013148
Gtf2a1l	6.78284	-2.97149	0.0305468
Gm11639	9.02175	-2.9574	0.0145127
Alox12b	11.2485	-2.9357	0.00855736
Zfp9	6.54709	-2.91381	0.035982
Ptprq	12.5791	-2.87031	0.00792135
Gm14267	44.8228	-2.86328	3.96993e-07
Boll	16.9428	-2.84896	0.00111069
Meioc	218.481	-2.84534	9.41486e-27
Ggt5	16.2527	-2.80189	0.00179608
Brdt	36.6941	-2.79572	2.94521e-06
Wfikkn2	38.2869	-2.77545	1.54493e-06
H2-Q6	14.0186	-2.76837	0.00338458
Ngb	23.243	-2.71853	0.000232771
Ikzf1	9.69347	-2.71572	0.0152921
Spag16	40.6261	-2.70698	1.80568e-06
BC022960	17.0625	-2.66802	0.0018795
Scml2	507.533	-2.66584	2.61875e-43
1700013H16Rik	9.54008	-2.66281	0.022264
Cd74	60.8649	-2.62472	2.19295e-08
Stc1	20.0458	-2.58987	0.00152572
Pgf	9.01286	-2.58091	0.0248085
Sbk2	7.01939	-2.54328	0.0488303
1700019N19Rik	15.748	-2.53463	0.00372939
Dppa3	125.431	-2.53159	2.34092e-13
Maob	10.4863	-2.52416	0.018303
Trpv3	10.1804	-2.50783	0.0229513
Otop1	10.1173	-2.47656	0.0261014
Fgd2	13.4746	-2.46273	0.011338
L3mbtl1	18.0533	-2.43711	0.00345127
Cryge	8.27652	-2.43641	0.0388567
Sez6l	9.93725	-2.43378	0.0262146
Tfr2	11.2067	-2.42342	0.0362449
Abcc8	14.8777	-2.42135	0.00813552
Tcam1	32.705	-2.41807	9.73131e-05
Dnah8	1049.89	-2.41326	3.5041e-37
Gm21964	22.6369	-2.41247	0.00102085
Gm19345	8.00692	-2.4071	0.04794
Ropn1l	9.81543	-2.39801	0.0358849
Hmgn3	23.7873	-2.3768	0.00071748
Abcc2	62.1557	-2.37016	2.86544e-07
Wif1	9.48763	-2.36461	0.0305289
Xlr4a	20.2446	-2.34031	0.00225298
Pkd2l1	34.1743	-2.32015	0.00014703
H2-Q7	51.9607	-2.29744	2.63889e-05
Cd7	16.5685	-2.28332	0.00607637
Trpa1	110.914	-2.2715	1.14519e-09
Lhfpl2	17.9547	-2.26956	0.00452891
Spag4	22.1759	-2.25478	0.00194618
Sdk2	121.941	-2.23987	5.10071e-11
Spata22	11.6716	-2.22507	0.0226978
Gm26868	15.8274	-2.21707	0.0107755
Nxf3	141.557	-2.21649	1.60003e-12
CT010575.2	12.8877	-2.21269	0.0214284
Vrtn	56.4495	-2.21006	1.33972e-06
Xlr3a	115.6	-2.19857	7.91285e-10
1700048O20Rik	25.6443	-2.19686	0.001482
Plxnd1	81.8117	-2.16621	9.24951e-08
Xpnpep2	25.3134	-2.1643	0.00120672
Atp12a	26.619	-2.15478	0.0011838
1700001C19Rik	13.88	-2.15181	0.0183129
Nlrp3	12.3605	-2.14935	0.0328268
Snx31	17.9798	-2.13971	0.00680368
Tmem252	10.9596	-2.13251	0.0381482
Gm7789	20.8704	-2.13179	0.00681898
Npy4r	12.3361	-2.12877	0.0275611
Klf17	19.2273	-2.12365	0.00530171
Prom1	54.793	-2.12127	6.02277e-06
Gm37145	12.4523	-2.10993	0.0301624
Cpne8	32.7161	-2.10275	0.000693498
4933430I17Rik	12.1924	-2.08957	0.0275787
Acan	76.9722	-2.08543	3.71839e-07
Gm15915	96.75	-2.08147	4.73711e-09
Vsir	20.2437	-2.07939	0.00528242
AI427809	13.4229	-2.07705	0.0217976
Spns3	17.6609	-2.07638	0.0136507
Alox15	22.6779	-2.05024	0.00474471
Slc6a13	10.522	-2.04005	0.0469534
Klhl10	20.947	-2.03291	0.00501386
Clec2l	64.7577	-2.01207	2.223e-06
Hacd4	17.0148	-2.011	0.020478
Cidea	16.9004	-2.01005	0.0145945
Klhl3	61.9587	-2.00877	3.74644e-06
Col1a1	23.2571	-2.00806	0.00469539
Tmem220	19.053	-1.98563	0.0100792
Mgat4e	17.7934	-1.9849	0.0113459
Them5	30.4897	-1.98168	0.00105443
Myh3	86.4941	-1.96732	1.78583e-05
Dmgdh	61.1925	-1.95929	1.36942e-05
Col6a2	18.8342	-1.9592	0.0113088
Ddx60	14.9216	-1.94552	0.025073
Aox4	21.9064	-1.92406	0.0101627
Plb1	38.0655	-1.9205	0.000403761
Dhx58	20.9817	-1.91426	0.00910354
Hpcal4	45.1041	-1.91037	0.000297836
Pdzk1	24.3745	-1.90717	0.00431198
4933431E20Rik	30.2597	-1.89845	0.00188197
Ncan	189.534	-1.89676	4.42588e-13
Rac2	35.0234	-1.88689	0.00127419
Pou2f3	142.838	-1.87797	4.85356e-09
Tdrkh	73.7133	-1.87167	1.4273e-05
Dpcr1	16.5614	-1.86638	0.023652
Faim2	35.6419	-1.86436	0.00098729
Armc2	17.8524	-1.86163	0.0173703
Tie1	29.9092	-1.85629	0.00321555
Adh4	51.2977	-1.85283	0.000129548
Abcc3	22.3713	-1.84703	0.00830082
Pou6f1	73.6073	-1.83305	4.31783e-06
Bhmt2	34.0367	-1.82867	0.0016044
Aebp1	68.683	-1.82846	1.06024e-05
4933427D06Rik	144.034	-1.82473	8.28756e-09
Padi3	106.036	-1.8192	4.5142e-07
Ttll7	32.6437	-1.81893	0.00184285
Lama3	99.7576	-1.81675	5.14492e-07
Ifi27	23.1861	-1.8151	0.00772746
M1ap	304.052	-1.81423	4.66884e-17
Zc3h6	50.9995	-1.81162	0.000342834
8430429K09Rik	20.9462	-1.80923	0.0137843
Ccdc152	16.1044	-1.80249	0.0265647
0610040J01Rik	16.039	-1.80196	0.0287775
Npy	17.2911	-1.79834	0.0227915
Upb1	38.7802	-1.78589	0.000778811
Il1r2	14.8617	-1.7824	0.035489
Ccdc162	17.087	-1.78116	0.0236126
Igtp	31.684	-1.77846	0.0028135
Calb2	776.865	-1.77743	1.9562e-26
Wnt5b	33.0283	-1.77601	0.00214068
Col6a5	48.7198	-1.76789	0.000255217
Irgm2	29.5917	-1.75612	0.00668579
Kitl	23.9641	-1.75356	0.0185141
Mcc	88.7555	-1.75231	1.45675e-06
Dmrtc2	19.1661	-1.74996	0.0240029
Fbxo47	40.2617	-1.74421	0.000797086
Fam228b	20.0591	-1.74155	0.017737
D630003M21Rik	23.2597	-1.73554	0.0137471
Lemd1	122.374	-1.73528	4.26392e-08
Mlf1	55.2072	-1.733	0.000866427
Carmil3	20.0081	-1.7328	0.0171569
Rhbdl2	19.6223	-1.72795	0.0321018
Hmcn1	42.3261	-1.72687	0.000878244
Slc10a4	14.3176	-1.72673	0.0488169
1810063I02Rik	17.3334	-1.70632	0.0374356
Eno2	39.5562	-1.70445	0.00249275
Myh13	288.896	-1.6865	8.97673e-13
Wisp1	18.4449	-1.68588	0.0356848
Kif1a	509.592	-1.68344	3.29279e-13
Rasgrp1	156.311	-1.6814	4.87557e-09
Klk1	95.7618	-1.67006	3.47288e-06
Nt5e	34.484	-1.66841	0.00297086
Prickle1	90.7362	-1.6655	1.74999e-05
Rab44	17.2114	-1.6636	0.040187
Prickle2	74.7377	-1.65784	1.84356e-05
6330403K07Rik	18.0196	-1.65644	0.031833
Wdr93	27.3711	-1.64699	0.0119576
Pdgfrl	29.839	-1.64329	0.00682664
Dapk2	25.1869	-1.62717	0.0121083
Myh6	86.1764	-1.62591	1.07195e-05
Gstm6	42.7544	-1.61918	0.00140527
Gm43597	22.1268	-1.61915	0.0239934
Ace	31.299	-1.61819	0.00582834
Coch	79.3341	-1.61086	0.00134588
Aurkc	77.4647	-1.58471	0.0002364
Il1rap	28.9057	-1.58208	0.0100141
Myom3	23.5722	-1.57906	0.0222939
Slc13a4	64.3307	-1.57606	0.000164661
Dlg4	140.145	-1.57418	1.99915e-06
2310039L15Rik	24.5257	-1.57178	0.0179671
Nrk	97.9259	-1.57168	6.6037e-06
Pdgfrb	158.194	-1.56976	2.44121e-07
Platr5	50.973	-1.56922	0.00088159
Guca1a	40.816	-1.56844	0.00492907
Tnfrsf13b	35.4855	-1.56626	0.00523147
Itga2b	22.5967	-1.56474	0.0268974
Serpini1	38.727	-1.56198	0.00330329
Selenbp1	44.463	-1.56159	0.00181784
Zfp264	44.0919	-1.56003	0.00365184
Atp1a2	51.1177	-1.55942	0.00634784
Gdpd1	99.1674	-1.55579	4.82501e-06
Bcas1	197.437	-1.54665	1.17917e-09
1700016K19Rik	26.2163	-1.5428	0.0151224
Gbp4	27.0462	-1.53328	0.0170554
Mmp25	20.9973	-1.53308	0.029444
Usp29	18.0615	-1.53288	0.0456901
Tubg2	24.8473	-1.52707	0.0335683
Ap1s3	60.1784	-1.51269	0.000504471
Matn3	44.4462	-1.51095	0.00408606
Ptgs1	22.5717	-1.51045	0.0365379
Gm11469	40.538	-1.51023	0.00336309
Catsperd	29.6413	-1.50387	0.0116855
Rhox10	72.9162	-1.50134	0.000273525
Col11a1	34.4787	-1.49571	0.0131386
Nrsn2	35.5534	-1.47616	0.0115334
Tmem173	86.8767	-1.47193	6.86817e-05
Cela2a	29.1602	-1.47181	0.0141992
9330102E08Rik	36.7636	-1.47054	0.00693858
Tmem130	104.575	-1.46926	9.99978e-06
Drp2	32.7363	-1.46807	0.0104729
Atp8b3	26.411	-1.46576	0.0346028
Ccdc88a	286.252	-1.46415	8.71238e-11
Ikbke	47.3729	-1.46292	0.00270653
Aoc3	67.595	-1.46214	0.000285045
Gm807	37.5159	-1.46209	0.00780156
Scd3	55.7722	-1.45583	0.000912563
Mum1l1	73.3692	-1.45564	0.000288583
Klk10	87.1247	-1.45234	6.72697e-05
Adam11	55.6431	-1.45071	0.00112316
Fndc3c1	32.3473	-1.44998	0.0181012
Brinp1	20.0543	-1.44291	0.0435589
Oaf	43.129	-1.44205	0.00391268
Chd3os	49.5825	-1.43801	0.00231395
Tubb4a	72.6441	-1.43	0.000487483
Mfap5	47.6074	-1.42939	0.00432731
Lipg	43.696	-1.42918	0.00461665
Car12	116.039	-1.42559	1.55715e-05
C030037D09Rik	22.8778	-1.4237	0.0396556
Il17f	22.8196	-1.41946	0.0380526
Myo1g	153.477	-1.41765	2.26593e-06
Actn2	131.837	-1.41669	3.59441e-06
Cacna1g	24.4982	-1.41014	0.0300403
Mllt3	69.7315	-1.40803	0.0005544
Gm12031	35.8882	-1.40214	0.0133994
Pramel1	32.4481	-1.39781	0.0165695
Btbd8	57.8161	-1.39209	0.00306309
Gm5091	67.1881	-1.39025	0.000617183
Hsh2d	30.4974	-1.38948	0.0198388
Rec8	433.114	-1.38878	8.29503e-11
Slc41a2	23.9446	-1.38761	0.0408322
Scn2b	89.7833	-1.37918	9.847e-05
Zfp287	43.3327	-1.37576	0.00537313
Rassf5	62.6409	-1.37337	0.000941568
Sema4f	55.0717	-1.37153	0.00228618
Gm12663	30.1084	-1.36932	0.0281513
Tmf1	262.806	-1.36045	6.52921e-09
Tceal1	23.728	-1.35422	0.0393669
Nlrp4c	34.9016	-1.35175	0.0159557
Cntnap2	115.847	-1.34821	2.92468e-05
Trim12c	67.2411	-1.34767	0.00137279
H2-T22	148.103	-1.33758	3.01476e-06
Mep1b	82.0634	-1.33691	0.00074802
Hspb11	28.8511	-1.33534	0.0264839
Mpp3	68.036	-1.33269	0.00109628
Cyct	101.566	-1.32997	0.000110192
Ccdc38	30.44	-1.32489	0.0306941
Gm2762	87.9757	-1.31689	0.000200992
Susd5	66.8412	-1.31645	0.0040352
Pla2g4a	42.9807	-1.30908	0.00881103
Gm29630	25.7355	-1.309	0.0460251
H2-M3	44.873	-1.30829	0.00803134
Frmd4b	53.3342	-1.30734	0.00389398
Fam171b	30.4222	-1.30423	0.0259556
Mag	40.176	-1.30318	0.0193544
Cbln1	172.814	-1.30132	1.88656e-06
Pla1a	153.427	-1.29847	5.06735e-06
Map7d2	633.785	-1.29463	4.28953e-14
Hydin	148.082	-1.29108	9.91967e-06
Tmc7	90.078	-1.28582	0.00119814
Tbx20	40.2897	-1.28328	0.0149298
Slc7a8	35.2901	-1.28175	0.0178559
Ccdc40	176.765	-1.2796	2.33397e-06
Aif1l	221.051	-1.27651	6.9337e-07
Sult2b1	56.4958	-1.27596	0.00382516
Dnah1	57.8831	-1.27391	0.00322346
Esx1	170.986	-1.27305	4.88256e-06
Nlrp4f	183.06	-1.27284	3.57786e-06
St8sia6	149.026	-1.27102	5.92545e-06
Klk13	29.036	-1.27055	0.0366094
Prr15l	35.9758	-1.2679	0.0267809
Hlf	34.2879	-1.2658	0.0261052
Fam199x	120.789	-1.25908	6.74269e-05
Carnmt1	33.9384	-1.25868	0.0270868
Pramef8	428.74	-1.25757	3.39108e-09
Atp6v1c2	25.2638	-1.25743	0.0476009
Slc24a1	37.5088	-1.25275	0.0186348
Fbxw10	32.8609	-1.25126	0.0287981
Elovl4	189.025	-1.24989	1.1502e-06
Lonrf3	33.744	-1.24908	0.0251257
Chac2	80.4775	-1.2477	0.000862002
Fut10	215.125	-1.2373	5.88228e-07
Cnga3	119.134	-1.23221	9.53328e-05
Crabp2	61.8153	-1.23144	0.00333702
Car8	56.7552	-1.22864	0.00501672
4833407H14Rik	35.8967	-1.22072	0.0274291
Tex19.2	104.448	-1.2193	0.000204078
AI987944	75.4004	-1.21431	0.0017209
Oas1c	97.6045	-1.21333	0.00050157
Myo18b	52.3443	-1.20998	0.0154176
Rbm44	133.822	-1.20713	0.00010483
Pogk	31.5471	-1.20604	0.0424626
Adap2	58.5608	-1.20348	0.00722228
Amn1	50.6293	-1.19784	0.00968676
Sgce	46.469	-1.19678	0.0147573
Dnajc28	47.4877	-1.19395	0.0128031
Cela1	48.2564	-1.19135	0.0133193
Gm43980	33.0117	-1.18875	0.0384524
Gabrp	78.144	-1.18601	0.00430898
Ssh2	489.727	-1.18435	5.98468e-11
Sar1b	621.644	-1.18422	1.59786e-11
Nxt2	283.549	-1.18235	6.21569e-08
Gpnmb	32.6356	-1.18193	0.0377775
Adora2b	53.8033	-1.18035	0.00788372
Chrnb4	43.7688	-1.17833	0.016954
Vax2os	44.8554	-1.17811	0.0222488
Igsf1	49.2989	-1.17589	0.0110298
Gng12	144.828	-1.17378	3.51142e-05
Cpeb4	153.615	-1.16977	5.07619e-05
Clnk	34.0663	-1.16963	0.0356388
Pla2g4f	61.9354	-1.16707	0.00540783
Fgd5	196.051	-1.16687	1.29509e-05
Plac8	497.639	-1.16301	7.42821e-10
Lat	51.7114	-1.15981	0.0126017
Cd34	100.847	-1.15865	0.000725686
1700097N02Rik	171.274	-1.15854	2.72159e-05
Zfp354a	92.1229	-1.15836	0.000898272
Kcp	41.6768	-1.15265	0.0277759
Sfi1	399.309	-1.14332	6.52832e-08
Acsl6	154.052	-1.13885	8.53583e-05
Slc4a5	313.736	-1.13718	5.11357e-08
Fam213a	468.886	-1.13663	7.20313e-10
Itgb3	183.351	-1.13662	9.19805e-06
Abca5	96.3608	-1.13655	0.00112445
Loxl2	123.105	-1.1335	0.000696618
Chst11	73.1554	-1.12893	0.00479569
Selenop	73.5437	-1.12689	0.00326406
Miip	112.442	-1.12618	0.00192636
Hapln4	78.5441	-1.12137	0.00357646
Hrh1	36.4563	-1.1211	0.0398451
Ttc39c	78.0643	-1.11692	0.00403295
Myl7	143.297	-1.11434	0.000105729
Glis3	213.727	-1.11318	1.48202e-05
Axl	87.6485	-1.11143	0.00161836
Syt5	57.3554	-1.11047	0.011071
Ppp1r1b	34.9593	-1.11018	0.0435314
Pnma5	411.683	-1.1095	4.44604e-08
Smim1	54.0105	-1.10803	0.0171217
Fbxo16	71.5242	-1.1053	0.00491249
Gstm3	88.8821	-1.10424	0.00537792
Ptpn7	83.0834	-1.1029	0.00248554
Myl4	230.71	-1.10204	6.03511e-06
Dgat2	358.68	-1.10052	1.08549e-07
Il4ra	46.5014	-1.0985	0.0243412
Nfe2	54.7377	-1.09756	0.0125683
Adgrb2	109.24	-1.09638	0.000988193
Igsf10	85.4329	-1.09595	0.00206509
Mt4	36.8287	-1.09378	0.0461729
B2m	185.187	-1.09343	2.2983e-05
AI481877	74.6084	-1.0931	0.00668632
Igfbp4	185.554	-1.08957	0.000114499
Slc38a3	59.5297	-1.08935	0.0104958
Ggt1	132.971	-1.08917	0.000419462
Stag3	1043.46	-1.08613	2.87825e-09
Fxyd5	51.5282	-1.08543	0.020834
Rapgef6	724.308	-1.08457	2.5979e-11
Tfap2a	42.9933	-1.08187	0.0365388
Siglecf	36.2026	-1.08092	0.0456079
Tekt1	235.06	-1.07915	7.78874e-06
Aldh1l1	222.513	-1.07448	4.75719e-05
Ap1s2	68.5901	-1.07232	0.00899322
Dok1	41.5234	-1.07002	0.0324569
Amot	126.721	-1.06974	0.000354917
B230217C12Rik	141.719	-1.06844	0.000467807
Zfp869	88.9475	-1.06709	0.00286077
Sstr2	70.7454	-1.06503	0.00597714
Gm12258	63.6392	-1.06195	0.00976564
Rbp4	48.3792	-1.05887	0.0222588
Arrb1	323.327	-1.05614	3.84222e-06
Crabp1	1120.38	-1.05462	1.71968e-11
Rgs11	43.4896	-1.05413	0.0300461
Spag9	707.64	-1.04732	2.30255e-08
5730455P16Rik	330.701	-1.04604	1.32844e-06
Pde4c	39.3735	-1.04387	0.0420626
Gstm5	229.132	-1.04152	9.84337e-06
Ccdc191	267.384	-1.03973	3.62112e-05
Fgd6	298.461	-1.03917	1.15371e-06
H2-Q4	61.4963	-1.03823	0.0143763
Sycp2l	50.6967	-1.03736	0.0255156
Tmem59l	48.3804	-1.03731	0.030148
Tanc2	108.043	-1.03056	0.00229337
Syne1	86.242	-1.0281	0.00508865
Thy1	623.298	-1.02732	3.56761e-08
H2-K1	536.327	-1.02725	2.99647e-08
Clcnka	92.1202	-1.02319	0.00388831
C1ql1	62.9137	-1.02084	0.0134762
Vps13a	406.539	-1.02041	8.8106e-08
Slc5a4b	74.1251	-1.01648	0.00898733
Cox4i2	59.986	-1.01486	0.0231883
Nat8f4	75.9248	-1.01256	0.0109305
Hspa4l	87.919	-1.01249	0.0047998
Lhpp	280.996	-1.01224	4.94487e-06
Stk26	133.412	-1.01069	0.000859724
Npr3	46.4004	-1.00939	0.0321595
Pank3	749.545	-1.00562	7.28579e-10
Zfp773	79.3891	-1.00516	0.00719961
Cdkl2	139.572	-1.00438	0.000582741
Gm6563	46.9214	-1.00384	0.0354903
Atxn1l	524.36	-1.00107	7.3681e-08
Aldoc	946.533	-0.998272	3.84626e-08
4930539E08Rik	54.9629	-0.998241	0.0255042
Dll3	47.1053	-0.996712	0.0385083
Psors1c2	79.1726	-0.994859	0.00693604
Gal3st1	48.1407	-0.99477	0.040659
Prelid2	519.445	-0.993682	1.04081e-07
Kcnj10	136.667	-0.992786	0.00110548
Med13	861.726	-0.992234	1.34364e-10
Fam53b	212.979	-0.988183	5.26349e-05
Spn	479.958	-0.985967	3.77066e-07
Pmaip1	124.368	-0.98567	0.0017682
Slit3	151.628	-0.983958	0.001218
App	139.59	-0.982786	0.00146338
Ramp3	139.864	-0.981425	0.000585881
Rsad1	128.42	-0.977796	0.00159979
Abca1	246.94	-0.972545	5.86108e-05
CN725425	78.0554	-0.969916	0.0135923
Serf1	49.995	-0.969901	0.0364808
Alms1	514.589	-0.967816	5.21407e-08
4930481B07Rik	59.9763	-0.967512	0.0202363
Jph4	49.9242	-0.965687	0.0375767
Mpp2	172.977	-0.964217	0.000548296
Epp13	206.543	-0.963305	8.60219e-05
Dnaic2	46.2503	-0.963204	0.0409621
Cd302	105.161	-0.958359	0.00320088
2810408A11Rik	137.486	-0.956375	0.00175909
Slc38a9	191.453	-0.955516	0.000187926
Sult5a1	61.7164	-0.951815	0.0214941
Gap43	67.4588	-0.948094	0.0185341
Slc9a5	109.823	-0.947527	0.0108373
Tro	1268.8	-0.946423	9.57914e-11
Sv2a	134.245	-0.944558	0.00158956
Tspan7	360.807	-0.944513	4.08695e-06
Taco1	280.444	-0.938814	2.04704e-05
Usp32	923.527	-0.937565	4.81388e-09
Zfp942	54.589	-0.937458	0.0464492
Slc4a7	682.586	-0.935335	6.91461e-08
Cngb1	50.0588	-0.935218	0.0415557
Tdrd5	186.259	-0.933872	0.000237005
Zic2	143.296	-0.931037	0.000982735
Sh3gl3	183.207	-0.927441	0.000298556
Suv39h1	292.471	-0.926987	1.5676e-05
Armcx5	192.921	-0.925599	0.000908832
Creb3l4	66.909	-0.92553	0.021003
Sgk3	165.978	-0.924245	0.000492964
Slc26a11	97.9239	-0.923914	0.00777286
Pctp	227.312	-0.920595	0.000148958
Tcaf2	108.009	-0.920115	0.00524643
Spag1	182.555	-0.917247	0.0006133
Cacna1b	75.4027	-0.916117	0.025456
Gm3604	56.6729	-0.911929	0.0436742
Atp10a	165.036	-0.910055	0.0014766
Itga7	75.2351	-0.909867	0.0167527
Acrbp	143.799	-0.908939	0.00223249
2900041M22Rik	86.1591	-0.908225	0.0147005
Clgn	606.678	-0.906826	1.71562e-07
Tub	279.576	-0.906082	2.87674e-05
Armcx6	74.7327	-0.904099	0.0192219
Trim23	317.162	-0.90401	1.8046e-05
Sh3bgrl	181.504	-0.9018	0.000952361
Txlnb	80.033	-0.900573	0.0196743
Gm1070	129.288	-0.900321	0.00259084
Ier5	56.0048	-0.897403	0.042459
Mtus2	191.119	-0.896574	0.000338594
Snrnp27	648.614	-0.896079	7.73273e-07
Acvrl1	60.8737	-0.894987	0.0382307
Tceanc	103.687	-0.894454	0.00618886
Nadsyn1	139.995	-0.894122	0.00401175
Slc30a3	50.7864	-0.894073	0.0494104
Rnft1	335.448	-0.893747	4.49347e-05
Jag1	247.499	-0.892167	9.86618e-05
Arl5c	246.572	-0.89154	8.27217e-05
Zfp113	123.462	-0.89129	0.00414471
Fnip1	429.924	-0.890332	1.34918e-05
Adhfe1	92.2924	-0.887273	0.00942697
Platr26	77.0764	-0.886099	0.018416
Spic	131.075	-0.883875	0.00357084
Pgm2l1	174.078	-0.883405	0.000826643
Uevld	75.6184	-0.88171	0.0274243
Tcn2	547.246	-0.878148	4.02421e-06
Ezh1	1156.71	-0.877442	4.63325e-09
Rap1gap2	332.429	-0.876771	3.96223e-05
Tcf24	77.8488	-0.875915	0.0207603
Zfp867	116.683	-0.875102	0.00467437
Heg1	117.259	-0.873773	0.00483969
Rapgefl1	73.894	-0.871709	0.023568
Pdp1	118.469	-0.871324	0.00491735
Pecam1	2148.28	-0.86996	5.14818e-10
Zfp955b	89.895	-0.869424	0.0181629
Gmcl1	407.53	-0.86942	2.62016e-05
Bnip3	254.701	-0.86932	0.00170386
Trim68	95.7289	-0.867736	0.00995304
Aim2	346.513	-0.867721	3.35754e-05
Jam3	151.01	-0.866271	0.00197562
Dguok	158.393	-0.865818	0.00199619
Mmp2	206.889	-0.865327	0.000474991
Cdkl5	117.108	-0.863604	0.00557413
Tex15	199.67	-0.861866	0.000897115
Acsf2	731.542	-0.858515	1.33282e-05
Mbtd1	1383.22	-0.856258	1.37457e-09
Zfp638	903.532	-0.854631	1.01376e-07
Odf2l	123.086	-0.854391	0.0106869
Fam208b	454.004	-0.850403	5.90122e-06
Zcchc12	89.1658	-0.850229	0.0217093
Zfp39	133.434	-0.848589	0.00919363
P4ha2	274.523	-0.846667	0.000204042
Fam229b	75.9217	-0.845346	0.0324029
Rnd1	362.101	-0.844976	3.28276e-05
Clcn5	435.714	-0.844602	1.1006e-05
Fam126b	188.777	-0.842958	0.00151316
Xk	57.2677	-0.842792	0.0485396
Dclre1c	140.984	-0.84187	0.00349787
Neb	67.9898	-0.841832	0.0467603
Itpr1	1170.56	-0.841762	1.38402e-06
Cep290	178.099	-0.84014	0.00317157
Slc43a3	143.28	-0.837237	0.00454947
Srrm4os	85.4453	-0.835405	0.0221457
Ddx25	289.014	-0.835042	0.000620376
Cd79b	120.211	-0.834574	0.00614911
Txnrd3	205.985	-0.834407	0.000594941
Emp1	590.212	-0.830918	9.38492e-06
Dhx40	1259.84	-0.830214	1.34473e-06
Suz12	3100.94	-0.828336	1.16476e-10
Sgtb	218.022	-0.826195	0.000560527
Sarm1	231.83	-0.823563	0.000378104
Zcchc18	73.832	-0.823169	0.0306703
Nfasc	236.383	-0.82299	0.000934723
Peg10	3997.28	-0.822139	8.42186e-09
Tmem246	79.3142	-0.819982	0.0284493
Pex12	310.313	-0.819963	0.000265566
Rab3b	128.51	-0.818969	0.00828228
Gm20939	102.997	-0.818904	0.0292848
Retreg1	165.066	-0.818499	0.00229167
Hykk	92.5961	-0.818304	0.0207392
Carf	100.973	-0.817444	0.0169463
Plcxd2	90.3459	-0.816868	0.0214075
Cnp	750.47	-0.816583	3.7758e-07
Zfp493	96.7063	-0.81578	0.0188963
Ntn1	1307.73	-0.813889	1.64758e-08
Hpn	141.193	-0.812913	0.0140156
Dzip3	197.453	-0.812059	0.000992023
Mitf	185.162	-0.812043	0.00168143
Arl6ip5	440.799	-0.808022	1.72601e-05
Sdhaf3	100.836	-0.807775	0.0199887
Irgm1	141.407	-0.807568	0.0259972
Axin2	154.645	-0.806082	0.00308768
Mob1b	279.243	-0.805874	0.000207143
Kcnab3	104.224	-0.804698	0.0173564
Nsrp1	558.539	-0.804059	4.05236e-05
Chml	155.426	-0.802052	0.00766422
Napb	73.5298	-0.801847	0.0366865
Rnf213	1793.98	-0.801252	6.21853e-09
Gcfc2	78.5995	-0.80125	0.0378673
D030068K23Rik	63.3169	-0.798224	0.0491021
Fyco1	298.758	-0.797268	0.000288272
Magohb	250.973	-0.795148	0.00052401
Ttyh3	248.616	-0.795089	0.00052261
Vash2	279.266	-0.793431	0.000250095
Papolg	564.967	-0.790168	5.04982e-06
Wnk3	447.242	-0.787933	1.81004e-05
Elovl2	101.802	-0.787466	0.0195942
Acadvl	473.809	-0.787268	3.00643e-05
Klk8	247.389	-0.786825	0.00154181
Mbnl3	96.4267	-0.786682	0.0193741
Ints2	1640.75	-0.786289	1.29421e-08
Lmo7	247.087	-0.785311	0.000504289
Cyth3	133.513	-0.784695	0.0118517
Mrps25	605.043	-0.783695	4.27378e-06
Igf1r	691.413	-0.783273	2.43535e-05
Nek1	303.586	-0.782583	0.000273692
Mtif2	629.339	-0.780243	2.37452e-06
Syde2	211.063	-0.779524	0.00131957
Morc4	100.868	-0.779112	0.0192805
Nucb2	166.7	-0.777641	0.00539591
Fam117a	669.364	-0.777624	0.000112565
Zfp661	136.356	-0.777571	0.00775503
Brip1	458.745	-0.777127	5.82151e-05
Dhrs11	100.807	-0.774093	0.0279681
Hsdl2	172.201	-0.771801	0.00387313
Rnf128	85.1048	-0.769127	0.0335649
Tpm2	172.505	-0.768292	0.00422746
Nabp1	969.964	-0.766159	8.54795e-07
Ablim1	579.338	-0.766008	7.78917e-06
Platr25	98.859	-0.764835	0.0251455
Gstt3	164.225	-0.763072	0.00419667
Sirt5	162.936	-0.761029	0.00616367
Bcl6b	247.753	-0.760164	0.00255758
Igfbp3	173.175	-0.758222	0.00409817
Pygl	110.587	-0.758178	0.0445954
Slc39a11	759.265	-0.757799	3.34922e-05
Fam83g	169.475	-0.757396	0.00634916
Rel	105.896	-0.75664	0.0209745
Zfp941	223.779	-0.756531	0.00136059
Klhl11	296.156	-0.756137	0.000612539
Ddx58	779.174	-0.754961	6.12293e-05
Nxpe3	85.8889	-0.754788	0.034706
Nr2c2	230.244	-0.752816	0.00243045
Arl16	134.084	-0.752587	0.0100488
Zmym6	188.862	-0.750633	0.00530324
Fastkd1	647.337	-0.749063	1.32653e-05
Pdpn	134.359	-0.747615	0.00983413
Zfp597	103.691	-0.747252	0.0224438
Mbd5	103.412	-0.746461	0.0230439
Slc12a6	275.897	-0.746365	0.00171306
Ccdc47	1004.77	-0.746218	1.18995e-06
Aak1	724.021	-0.746192	3.56815e-06
Nbeal1	259.062	-0.742969	0.00120345
Neu3	119.307	-0.742328	0.0161742
Sec24a	706.906	-0.742224	3.72165e-06
Parp14	180.395	-0.740639	0.00620784
Lpl	253.864	-0.740611	0.000934563
Rbsn	611.38	-0.740496	1.41884e-05
Tia1	186.165	-0.738914	0.00370016
Prpf39	107.303	-0.73838	0.0232338
Gfpt1	526.782	-0.735354	3.5341e-05
Smoc1	594.579	-0.734214	1.41473e-05
Aplf	142.935	-0.734078	0.00920514
Kbtbd8	313.774	-0.73224	0.00066544
Spop	909.305	-0.731696	2.19949e-06
Slc9b1	527.527	-0.731667	2.91133e-05
Stxbp4	163.14	-0.73081	0.00704607
Ubtd2	184.109	-0.730452	0.00507215
Armcx2	821.978	-0.729752	5.37419e-06
Tefm	433.173	-0.729619	0.000177162
Rnf135	97.5314	-0.729452	0.0283876
Frem2	216.653	-0.728059	0.0102417
Enpp5	88.1459	-0.726831	0.0397871
Zfp354c	279.354	-0.726633	0.000810382
Ppp4r3b	771.757	-0.726598	3.09589e-05
Erlec1	303.391	-0.726326	0.0043041
Nlk	809.87	-0.726231	5.8186e-06
Ypel2	203.964	-0.724856	0.00365903
Ldhc	101.745	-0.722094	0.0347684
Acad11	249.551	-0.720216	0.00136392
Syne2	839.928	-0.720214	2.89995e-06
Lig3	1434.67	-0.720149	3.49506e-07
Hexdc	117.367	-0.719862	0.0232194
Slco4c1	164.163	-0.717789	0.00807098
Dysf	109.684	-0.71777	0.0268899
Ogfod3	137.643	-0.717031	0.0280387
Nr6a1	985.691	-0.716821	3.73578e-06
Rras	358.281	-0.716314	0.00126746
Paip2b	1883.35	-0.715648	1.05819e-07
Abca3	160.912	-0.715461	0.00919822
Vmp1	1320.07	-0.715438	5.13535e-05
Rabgap1l	173.131	-0.715041	0.00608703
Taok1	1012.16	-0.714785	1.2484e-06
Trpv2	91.4322	-0.711537	0.0373478
Chrm4	87.1242	-0.710856	0.0498703
Kit	4774.05	-0.710481	5.56219e-07
Limd2	1130.05	-0.709176	8.24452e-07
Pga5	244.534	-0.7091	0.00202015
Tbc1d32	86.137	-0.708833	0.0450221
Dusp18	92.6513	-0.707284	0.0373138
Rad50	2022.74	-0.706337	1.36521e-07
Atp11c	98.0165	-0.705461	0.0349145
Retsat	356.156	-0.70526	0.000443237
Gjc1	1385.2	-0.705158	2.97257e-07
Med1	1543.53	-0.704477	2.19748e-07
Lrrcc1	134.067	-0.704042	0.0186532
Gemin5	6278.34	-0.703708	1.10815e-08
4930503L19Rik	154.965	-0.703472	0.0213319
Tes	344.733	-0.703101	0.000437485
Mob1a	1092.3	-0.702584	7.39661e-06
Trim37	2585.29	-0.701472	6.31842e-08
Rpn1	3694.78	-0.699716	1.38387e-08
Tbc1d5	225.955	-0.699416	0.00358081
Daglb	229.672	-0.699327	0.00259654
Zic5	123.813	-0.698638	0.0378381
Trh	7239.84	-0.69751	5.3052e-08
Hdac11	110.183	-0.695079	0.0436909
Ankrd26	377.597	-0.694957	0.000497987
Vps13b	718.599	-0.694206	1.88136e-05
Chd3	589.015	-0.694067	0.000318087
Mttp	97.6707	-0.693001	0.0441699
D1Ertd622e	191.35	-0.692795	0.0108666
Prkdc	1052.44	-0.691506	2.23475e-06
Xpc	480.711	-0.6914	0.00015901
H2-DMa	100.223	-0.69065	0.0366884
2810021J22Rik	175.015	-0.689156	0.00782149
Senp8	122.614	-0.688749	0.026022
Enox2	203.234	-0.688711	0.00588689
Akap13	905.81	-0.688469	5.03266e-06
Ppp3cc	99.0618	-0.688458	0.039426
Pianp	263.453	-0.687905	0.00218935
Mat2b	1697.96	-0.684591	1.10774e-06
Dmxl2	339.178	-0.682827	0.00138557
Pttg1	1273.62	-0.681329	1.11159e-06
Atp7b	106.278	-0.681185	0.0499372
Fbxl20	681.572	-0.68066	2.86996e-05
Elf4	197.409	-0.68062	0.00600047
Rock1	525.989	-0.680494	0.000500072
Gm2694	177.144	-0.680201	0.0156136
Notch4	221.623	-0.678863	0.0100979
Znrf3	477.441	-0.678093	0.000241846
Tmed4	576.909	-0.677881	7.69328e-05
Mpp5	374.114	-0.6768	0.000705828
Vps53	895.903	-0.676075	6.90684e-06
Zfp397	119.697	-0.675153	0.0275454
Tmx3	445.212	-0.675076	0.000637828
Rasal2	516.733	-0.674124	0.000112158
Aup1	395.017	-0.67387	0.000713537
Ehbp1	282.363	-0.67304	0.00190685
Tmx4	173.09	-0.672458	0.0111204
Flnc	905.29	-0.672304	1.22583e-05
Parp12	713.976	-0.670714	0.000415012
Rp2	160.487	-0.668081	0.0198186
Rec114	113.179	-0.6675	0.0379297
Adgrg1	166.819	-0.667269	0.0220753
Stxbp1	362.392	-0.666319	0.00337357
Elavl3	131.082	-0.66631	0.0354221
Nr1d2	182.603	-0.666182	0.0104745
Pcyox1	576.14	-0.665889	0.000121765
Nphp3	216.744	-0.665523	0.0190569
Zmat5	372.759	-0.664853	0.000810488
Kif3a	424.666	-0.663745	0.00187775
Cep170	637.681	-0.661464	8.12786e-05
Mfsd4a	120.126	-0.661153	0.0290431
Slc1a4	1880.21	-0.660898	6.04677e-07
Xaf1	771.571	-0.660858	3.13218e-05
Myo9a	441.718	-0.660527	0.000447525
Ttc8	99.5485	-0.659393	0.0480165
Dhcr7	2189	-0.658582	1.48233e-06
Xpo1	6382.59	-0.656638	0.000283562
Pkn3	254.376	-0.655906	0.0130235
Snhg11	123.141	-0.655527	0.0496296
Tcf7	1841.21	-0.655141	1.52687e-06
Ubxn2a	782.132	-0.654897	4.0465e-05
Ccdc141	101.276	-0.654531	0.0485601
Ndrg4	455.987	-0.654508	0.000429942
Alg8	205.945	-0.654492	0.00746166
Armcx4	510.488	-0.654006	0.000986617
Wipf2	973.178	-0.653777	9.95123e-06
Klhl28	106.071	-0.651933	0.0478992
Lrch2	165.052	-0.651896	0.019339
Pxdn	182.475	-0.651881	0.0113506
Ube2d-ps	208.715	-0.651791	0.00685574
Uba3	889.141	-0.651726	3.37963e-05
Krcc1	229.491	-0.65141	0.00881969
H2-D1	451.323	-0.651226	0.000568077
Atp1b2	1128	-0.651221	7.08817e-06
Grsf1	2851.65	-0.651131	8.61038e-06
Kdm7a	142.261	-0.650645	0.022518
Insr	158.976	-0.650131	0.0184028
Ifnlr1	165.061	-0.650002	0.0140518
Cep95	231.628	-0.647556	0.00591801
Sdhaf4	320.694	-0.647063	0.00220935
Rcn3	277.263	-0.645305	0.0122956
E330009J07Rik	235.747	-0.645294	0.00486806
Zfp248	124.512	-0.643907	0.0318333
Cep162	226.686	-0.64284	0.0122069
Dock4	170.005	-0.641345	0.016623
Camta2	221.013	-0.641274	0.0143114
Usp9x	6086.13	-0.641081	3.01582e-06
Mns1	254.553	-0.640494	0.00407724
Mbd4	318.833	-0.639153	0.00209263
Zfp454	109.064	-0.638408	0.0431301
Adam19	923.745	-0.637333	0.000764796
Aff3	116.278	-0.636702	0.0485117
Fam234b	449.703	-0.633968	0.000611137
Fn1	28212.3	-0.6329	4.22676e-05
Rnf6	475.53	-0.632883	0.00126551
Phip	566.46	-0.632394	0.000286819
Ctns	367.442	-0.632277	0.00139107
Gmfg	203.816	-0.63197	0.011931
B3gntl1	265.5	-0.63181	0.00471846
Gaa	1639.45	-0.63132	0.000251551
Tek	433.254	-0.631291	0.000835467
Mast4	176.512	-0.630652	0.0180858
Smc1b	246.916	-0.630519	0.0221166
Nek4	372.165	-0.630299	0.00276563
Firre	545.325	-0.630025	0.0084872
Pls3	308.307	-0.629718	0.00242807
Rtn4	4357.41	-0.629359	5.68521e-06
P2rx7	138.56	-0.627766	0.036858
Slc13a5	640.65	-0.627669	0.000307561
Utp14b	639.496	-0.627359	0.000361936
Ank3	216.956	-0.626808	0.011543
0610010F05Rik	290.504	-0.624629	0.00388581
Atg4c	124.742	-0.623376	0.0388166
Atad2b	531.473	-0.622421	0.000461373
Hus1	1121.66	-0.622312	1.3978e-05
Stxbp3	221.05	-0.622259	0.0115321
Acsl4	639.236	-0.622045	0.000147036
Polg2	204.653	-0.621408	0.0170313
Dgke	382.22	-0.620755	0.00152675
Ebag9	171.582	-0.618838	0.0179621
Pik3c2a	418.025	-0.618325	0.000946562
Rps6kb1	680.2	-0.61665	0.000209292
G6pc3	436.293	-0.616465	0.0023147
Snap47	2303.07	-0.615672	7.14878e-06
Baz2b	598.444	-0.614749	0.000887707
Zfp334	301.691	-0.614519	0.00396409
Stat2	737.302	-0.613745	0.00115911
Znrd1as	186.067	-0.613495	0.0320339
Dhx33	1609.97	-0.613276	1.10048e-05
Homer1	245.926	-0.612705	0.0163208
Tnfrsf19	314.124	-0.612394	0.00336019
Marveld2	132.292	-0.612086	0.0374944
Cyp2s1	529.984	-0.608698	0.00113173
Aldh3a1	141.447	-0.607658	0.0312505
Mettl8	238.843	-0.60718	0.00853703
Atxn3	587.84	-0.606819	0.000604478
Ncoa1	443.729	-0.606215	0.00207309
Usp34	1955.26	-0.6059	0.000154743
Rnf130	251.515	-0.605209	0.00744496
Kyat3	342.061	-0.60515	0.00428159
Akap17b	204.669	-0.605138	0.0168904
0610009B22Rik	363.623	-0.604894	0.0020342
Sp4	129.876	-0.602461	0.0445427
Mtm1	134.484	-0.601271	0.0477039
3632451O06Rik	198.696	-0.599722	0.024973
Tbc1d16	784.17	-0.599467	0.00059287
Gprasp1	1161.32	-0.598274	3.18727e-05
Aftph	626.567	-0.598001	0.000336118
Eefsec	855.658	-0.597999	0.000108064
Hibch	327.501	-0.597585	0.00399915
Cbx1	4166.52	-0.597136	9.37063e-07
Gid4	1173.74	-0.596228	3.5315e-05
Eml5	250.787	-0.594339	0.0108225
Cald1	629.855	-0.593229	0.00212095
Arrb2	1735.13	-0.592406	3.26404e-05
Tmed3	277.981	-0.591734	0.00710004
Usp44	389.812	-0.591094	0.00239514
Cgn	773.664	-0.591031	0.00173191
Tmtc4	232.043	-0.590977	0.0133998
Pcnx4	378.444	-0.590314	0.00385467
Rabep1	938.504	-0.590007	9.10868e-05
Lrriq4	158.491	-0.589148	0.0292751
Fn3krp	377.832	-0.58892	0.0029599
Cdc27	1494.79	-0.58824	8.43035e-05
Uba6	736.395	-0.587046	0.000993537
Tubd1	166.109	-0.586771	0.0410827
Igf2bp2	1134.39	-0.586658	0.000580894
Ccdc66	221.49	-0.585973	0.0214105
Msi2	1190.31	-0.585618	0.000408051
Magi1	392.035	-0.585394	0.00392101
Nup210	1605.73	-0.584081	1.41785e-05
Mybl1	149.703	-0.58363	0.0349118
Lca5	171.143	-0.583384	0.0301522
Tfrc	4921.59	-0.582962	2.4236e-06
Ndrg2	686.689	-0.581029	0.00215056
