# Supplementary material for: PRAMEL7 and CUL2 decrease NuRD stability to establish ground-state pluripotency
Source: EMBO Rep. 2024 Feb 8;25(3):1453–68. doi: 10.1038/s44319-024-00083-z (PMC10933316; doi:10.1038/s44319-024-00083-z)
Supplement: Supplementary file 3 — Dataset EV2 [file 44319_2024_83_MOESM3_ESM.xlsx]

## Sheet: Legend
Dataset EV2
RNAseq analysis of ESC+H/F-PRAMEL7 ΔN vs ESCs

## Sheet: sim_conditions_results_deseq2.c
	baseMean	log2FoldChange ESC+Pramel7-DeltaN/ESC	P_value
Uty	39.5051	-7.27811	2.43e-06
D130017N08Rik	12.3403	-7.05104	3.77e-05
Plagl1	10.3237	-6.79415	9.28e-05
H19	9.52294	-6.6786	0.000164657
Ccdc172	9.06997	-6.60775	0.000195565
Gbp2b	8.82073	-6.56762	0.000230334
Kdm5d	8.58666	-6.52863	0.000265827
1700013H16Rik	8.38292	-6.49329	0.000334564
1700048O20Rik	21.7736	-6.41026	5.38e-05
Sec16b	7.32534	-6.30009	0.000691802
Gm14569	19.5503	-6.25678	9.76e-05
Abo	6.65346	-6.16001	0.00111109
Xlr4a	17.4816	-6.09225	0.000167557
AV320801	6.13983	-6.04458	0.00157427
4933427D06Rik	116.593	-5.8252	2.92e-22
Meiob	5.18839	-5.80085	0.0039212
Adh1	5.16564	-5.7951	0.0036203
Ccin	5.12774	-5.78552	0.00390322
Gm595	5.11257	-5.78162	0.00434961
H2-T10	4.92399	-5.72586	0.00453701
Krt23	4.87092	-5.71173	0.00527267
Pnoc	4.68234	-5.65313	0.00573458
Xlr3a	98.9027	-5.57736	1.5e-19
Gbp3	4.41037	-5.56762	0.00714172
Xlr5a	4.38004	-5.55858	0.00843061
CT010575.2	11.0698	-5.42174	0.00148543
1700019E08Rik	3.94223	-5.40493	0.0115105
Xlr4b	3.93465	-5.40242	0.0113695
Gm13128	3.91948	-5.39741	0.0115008
Dnajc5g	10.775	-5.38265	0.00167325
Hnf4a	10.5895	-5.34974	0.00182974
C230014O12Rik	10.5515	-5.34502	0.00183124
Naip6	3.693	-5.31082	0.014617
AC122881.1	10.0986	-5.27938	0.00226012
Gm44943	3.45134	-5.213	0.0189735
H2bfm	3.44376	-5.21014	0.0187241
Tmprss6	3.43618	-5.20727	0.0187209
Gm38224	3.4286	-5.2044	0.0189571
Ifi27	18.9252	-5.18706	2.77e-05
Ddx3y	72.2163	-5.119	6.34e-16
Hsd17b3	3.22486	-5.11431	0.027687
T	3.20969	-5.10807	0.0249136
Celrr	3.20211	-5.10498	0.0243691
Gm11427	3.20211	-5.10498	0.0243691
Tmeff2	3.17937	-5.09572	0.0248418
Zfp264	34.5695	-5.05637	1.75e-08
Wdfy4	8.61534	-5.05101	0.00442252
Magea4	17.2291	-5.04048	6.81e-05
Sytl5	2.97562	-4.9983	0.0350701
Card11	2.96804	-4.99492	0.0331221
Sfta2	2.96046	-4.99156	0.0320552
Xlr5c	2.96046	-4.99156	0.0320552
Nr1i2	2.9453	-4.98488	0.0315843
Eif2s3y	212.423	-4.96607	6.4e-37
1700056E22Rik	2.72639	-4.87214	0.0447987
Olfml2a	2.71123	-4.86481	0.0416449
Xlr	2.71123	-4.86481	0.0416449
Asb9	2.70365	-4.86117	0.0413288
Gm21284	2.70365	-4.86117	0.0413288
Abcb5	2.69607	-4.85752	0.0416154
Cd6	7.15327	-4.76504	0.00938484
Gm17657	7.12295	-4.75941	0.00930046
Adh4	42.4688	-4.75772	3.7e-10
Nsg2	6.6169	-4.64902	0.012481
Xlr3c	6.6169	-4.64902	0.012481
4930502E18Rik	37.8584	-4.5902	1.99e-08
Gbp2	18.8174	-4.57753	3.78e-05
Atxn1	30.6999	-4.53981	9.5e-08
Gm7789	18.0691	-4.50112	9.57e-05
Cdc20b	5.89652	-4.48519	0.0182587
Slc4a5	230.234	-4.44122	2.94e-41
Zfp629	16.7926	-4.39094	0.000131399
Uba1y	38.9718	-4.38983	5.18e-09
Xlr3b	21.8854	-4.36748	6.85e-06
Nxf7	32.6769	-4.36064	4.38e-08
Iqca	5.45413	-4.35491	0.0267455
Rnase1	5.39048	-4.35045	0.0247981
Gm371	5.2049	-4.28388	0.0306821
Cypt3	5.14883	-4.28101	0.0286918
Fmo4	5.13667	-4.26605	0.0306486
Gm12690	4.96025	-4.22307	0.0381318
Scml2	471.412	-4.20559	1.29e-69
Cd7	14.7806	-4.20473	0.000251914
Rasgrp3	9.86585	-4.19911	0.00311371
Oasl2	4.9026	-4.19471	0.0344752
Tmem252	9.60303	-4.18006	0.00356256
Fthl17f	4.66553	-4.13121	0.0389233
Lbp	4.70644	-4.1304	0.0408766
Wdr95	9.37497	-4.12094	0.00416815
Rasgrp1	128.643	-4.1029	8.07e-25
Slc6a13	9.1409	-4.08182	0.00497874
Ccdc152	13.5239	-4.07676	0.000492917
Pnma5	304.015	-4.06155	2.33e-47
Dcstamp	13.264	-4.05539	0.000746701
Gm45425	4.41629	-4.0477	0.0458315
Rhox7-ps2	4.41629	-4.0477	0.0458315
Syt17	4.45721	-4.04708	0.0474906
Fthl17d	4.41172	-4.03316	0.0474931
Aurkc	63.0014	-3.95736	1.99e-11
Fam3b	8.07574	-3.89211	0.0101229
Ms4a14	11.8004	-3.85091	0.00190717
Nlrp4c	27.3316	-3.85043	1.5e-06
Col26a1	212.096	-3.83559	1.45e-32
Sdk2	109.899	-3.80959	5.02e-19
4930591A17Rik	15.0434	-3.79404	0.000372221
Nxf3	127.562	-3.78748	1.82e-22
Zscan5b	18.7453	-3.78659	7.86e-05
Gm12463	11.1028	-3.76483	0.00227056
Rasgef1c	10.7853	-3.72089	0.00282518
Zfp951	157.383	-3.67872	2.22e-22
Itih5	13.2957	-3.6094	0.00109926
Gadd45g	6.63799	-3.60039	0.0189327
Spon2	9.87178	-3.58166	0.00483783
Sgo2b	13.0086	-3.57591	0.00128137
1700018B24Rik	16.2575	-3.57074	0.000310821
Gm9	45.4706	-3.57072	3.18e-09
Smad9	15.9886	-3.53927	0.000356701
Gm14267	43.6663	-3.50701	2.39e-08
Dppa3	118.613	-3.5047	8.08e-19
1700057H21Rik	25.1414	-3.50283	2.31e-05
Mbl2	37.1137	-3.49235	9.35e-08
Pdzk1	21.4107	-3.47015	4.55e-05
AI429214	6.12737	-3.46027	0.033435
Gm11469	33.4208	-3.45782	5.83e-07
Acta2	14.9583	-3.44098	0.000718064
D630039A03Rik	26.6383	-3.42531	1.09e-05
Nefm	11.7321	-3.41511	0.003517
Lrp8os2	103.121	-3.37553	7.39e-16
Slfn3	8.61046	-3.36697	0.0103637
Zfp677	8.64379	-3.36147	0.0134325
Nell2	34.1517	-3.35618	6.33e-07
Kcnj16	5.64106	-3.34494	0.0376221
Nat2	8.16206	-3.29152	0.0155097
Tcp11x2	81.9131	-3.287	4.83e-13
Maml2	8.13173	-3.28611	0.0140629
Fkbp6	8.09382	-3.27959	0.0145205
Ebf1	8.12715	-3.27495	0.0141412
Gm15290	10.8322	-3.27169	0.00510471
Wisp1	15.8959	-3.24579	0.00111633
Cryge	7.8855	-3.22664	0.0165807
1700001C19Rik	12.8002	-3.20777	0.00443614
Bpifb5	7.62268	-3.19523	0.0237955
Ccdc169	27.9712	-3.18753	1.68e-05
Gbp4	22.7861	-3.17872	0.000104273
Nlrp4f	146.811	-3.17545	8.31e-20
Gm15915	88.7341	-3.16839	2.59e-13
Popdc3	10.1224	-3.16258	0.00816992
Smoc1	421.283	-3.15696	5.05e-48
Nt5e	29.7626	-3.14499	7.66e-06
Prickle2	64.4655	-3.14006	6.32e-11
Gm15262	14.712	-3.13312	0.00193533
Rapsn	14.7938	-3.12938	0.00137363
Brdt	36.5277	-3.10331	1.48e-06
Rftn2	14.5067	-3.09838	0.0015983
Sez6l	9.56782	-3.0815	0.0107719
Slc7a9	7.14238	-3.07882	0.0265349
Myh6	74.2544	-3.0773	3.67e-11
Spint5	9.57383	-3.06364	0.0174243
Gm6880	9.35807	-3.06344	0.0168112
Rpl39l	223.774	-3.03753	4.49e-27
Cyp46a1	6.89315	-3.02158	0.031156
Efhc2	70.9089	-3.00577	6.98e-10
Col27a1	9.11485	-3.00225	0.0136093
4930550L24Rik	9.0921	-2.9987	0.014001
Ddx60	13.5931	-2.99222	0.00320547
Muc3	9.10569	-2.9819	0.0212153
Acpp	51.4142	-2.96553	4.43e-08
Rec114	79.9618	-2.95604	2.47e-11
Hmgcs2	6.63934	-2.94925	0.0379002
Aox4	20.015	-2.94698	0.000868948
Gm9112	35.0019	-2.93579	3.15e-06
Slfn9	47.9914	-2.93061	4.26e-07
Cthrc1	8.63612	-2.92328	0.0204113
Dll1	8.63612	-2.92328	0.0204113
AC124397.1	34.6102	-2.92291	6.11e-06
1700018B08Rik	10.8608	-2.92034	0.00871564
Gm26868	15.0566	-2.91053	0.0022352
Pld4	17.2737	-2.90966	0.00107815
Gm37738	8.62697	-2.90348	0.0204155
Trim29	6.40985	-2.90322	0.0432295
Ptprq	12.8333	-2.89263	0.00488607
AC167222.1	16.7752	-2.86171	0.00142068
H2-Eb1	16.7858	-2.85777	0.00173293
Lgals3bp	10.3775	-2.84549	0.0120217
1700019A02Rik	18.7431	-2.84443	0.00107811
Tuba3b	26.8459	-2.83411	8.97e-05
Disc1	14.2983	-2.83158	0.00372036
Cyp2b23	22.3631	-2.82147	0.000293797
Fhit	10.1055	-2.80226	0.0135793
Aim2	261.733	-2.77424	2.55e-28
Ldhd	9.89122	-2.77384	0.0169416
Arl14epl	673.246	-2.76952	2.15e-47
C1s2	13.5915	-2.74197	0.00557028
Lhfpl2	17.4606	-2.73662	0.00161883
Gm12617	11.528	-2.72979	0.010954
AC110521.2	7.62103	-2.72946	0.0462125
D630003M21Rik	20.9936	-2.72015	0.000970982
Dbx2	9.63283	-2.71445	0.0211377
Slc5a4b	58.4416	-2.68727	3.15e-08
Gm21964	22.463	-2.68195	0.000485202
Mobp	110.239	-2.68148	8.19e-11
Lama3	91.657	-2.67414	6.65e-11
Arrb1	257.489	-2.67391	2.33e-23
Ggt5	16.7993	-2.66694	0.00264733
Pnliprp2	9.35327	-2.66586	0.0256465
Slc6a16	13.0611	-2.6649	0.00787874
Usp26	348.391	-2.66197	3.4e-32
B230311B06Rik	49.8663	-2.65845	4.74e-07
Myh3	81.2517	-2.65439	2.58e-08
Tex19.2	86.4574	-2.64759	5.01e-11
Fbln2	18.053	-2.62182	0.00242655
Them5	28.8727	-2.61477	0.000100246
Car6	7.16648	-2.60497	0.0483719
Ddr2	761.861	-2.6045	7.53e-50
Pax5	8.86096	-2.5999	0.0315515
Sox6	8.90187	-2.59838	0.030134
Tmem132c	19.7731	-2.59679	0.00220327
Sdr42e1	23.1363	-2.59619	0.000480073
Gm15270	14.1641	-2.59	0.0137402
Mfap2	8.8488	-2.58954	0.0293751
Vsir	19.4769	-2.5838	0.00136421
Ttc39c	63.7539	-2.57419	8.03e-07
Gm18336	248.609	-2.56857	2.3e-23
Cyct	86.7867	-2.55297	1.13e-10
Vrtn	55.4432	-2.54917	1.59e-07
Irgm2	27.2894	-2.53117	0.000292669
Parp10	25.6465	-2.52519	0.00032496
Emilin2	21.9691	-2.52271	0.00236132
Dyrk4	30.8828	-2.5223	0.000170561
Fggy	100.476	-2.51295	1.5e-10
Rhox5	479.038	-2.51003	5.8e-27
Nlrp14	57.7313	-2.50822	3.56e-07
AC144543.2	15.0108	-2.48732	0.00624124
Ikzf1	10.1356	-2.48274	0.0397265
Klhl3	59.7386	-2.4732	1.65e-07
Klhl13	708.248	-2.46337	2.32e-42
Ankmy1	17.8831	-2.46157	0.00786958
Plxnd1	80.6024	-2.45906	9.04e-09
Calr4	13.0535	-2.45279	0.011634
Acan	75.0699	-2.45227	2.88e-08
Pramel6	8.14959	-2.44073	0.0454311
Snx31	17.7474	-2.42604	0.0035856
Calb2	727.905	-2.42136	5.97e-42
Prrg1	9.62817	-2.41841	0.0309017
Rhox1	32.0181	-2.41486	0.000115442
AC124426.3	54.5631	-2.41362	4.94e-06
Igf2	12.5111	-2.39292	0.0221173
Gm37164	11.0718	-2.39127	0.023019
Lpar4	11.0976	-2.3884	0.0243168
Myom1	33.0209	-2.38502	0.000103161
Rtp2	15.7886	-2.38181	0.00781822
Platr3	83.9644	-2.37381	2.18e-08
Sult5a1	49.5451	-2.36454	5.72e-06
Nlrp9b	20.1485	-2.35794	0.00317039
Slc4a1	10.909	-2.35761	0.0295016
Mfap4	12.3467	-2.35137	0.0173269
Il1r2	14.0743	-2.34914	0.0279394
Zic2	114.903	-2.33741	1.19e-11
Nrsn1	9.08579	-2.33509	0.0486466
Rhox9	53.1967	-2.33014	2.37e-06
Ifi35	44.1215	-2.32786	1.23e-05
Tktl2	22.6694	-2.32322	0.00180434
Pkd2l1	34.8395	-2.31596	0.000122114
Fbp2	25.6659	-2.31482	0.000806994
Car4	12.108	-2.31187	0.0208069
Prickle1	84.4632	-2.31164	6.84e-09
Gt(ROSA)26Sor	17.9176	-2.2872	0.00957734
Myh13	270.853	-2.2829	9.38e-19
Creg2	8.87289	-2.27784	0.0478303
Pitx2	11.8588	-2.27576	0.0237986
Gm43597	20.5295	-2.26574	0.00383391
Gm12031	32.0513	-2.26038	0.000378918
Zfp773	65.4529	-2.2469	4.29e-07
1700019B21Rik	45.1044	-2.24566	2.52e-05
Pla2g4a	37.8479	-2.24022	0.000189318
Itgal	139.331	-2.22295	7.45e-12
Herc6	22.9198	-2.21322	0.00321189
Slc2a7	11.3679	-2.20173	0.0312217
Jag1	199.78	-2.1999	1.59e-15
Dmrtc2	18.326	-2.19498	0.00814183
Rimbp2	33.5841	-2.17877	0.000296039
Gm29243	12.623	-2.17637	0.0263199
Cep112	15.3128	-2.1737	0.0134156
Oprl1	20.6286	-2.17016	0.00952969
Sohlh2	1206.88	-2.16322	2.01e-46
Col2a1	49.4333	-2.15749	8.4e-05
Abcc2	65.1318	-2.15181	1.37e-05
Egfl6	17.7972	-2.14374	0.00889045
Col16a1	10.9165	-2.1416	0.0486912
Trpm6	10.868	-2.14066	0.0445589
Platr5	47.6842	-2.13845	4.25e-05
Gm13228	39.6928	-2.13606	0.000178683
Xpnpep2	25.936	-2.1331	0.00175077
Atp1a2	47.6896	-2.13209	0.000367884
Hdc	10.8695	-2.12263	0.0408179
Fzd2	41.9493	-2.12091	7.96e-05
Alox15	22.9485	-2.11015	0.00395556
Baiap3	12.114	-2.10912	0.0315978
Serpinf1	335.217	-2.09194	1.01e-21
BC022960	18.5826	-2.07937	0.0108307
Meioc	242.163	-2.07301	4.67e-17
Mt4	31.6978	-2.06926	0.00123694
1700019N19Rik	16.9677	-2.06781	0.0149353
Il17f	20.9776	-2.06542	0.00565325
Smc1b	189.506	-2.06288	6.62e-10
Fbxo47	39.211	-2.06169	0.000194297
Slc13a4	60.9364	-2.05505	1.72e-05
Limch1	23.4908	-2.05117	0.00416606
Spata21	40.426	-2.04885	0.000498499
Rhoh	11.5762	-2.04564	0.0462169
Cyp2j9	18.0811	-2.03407	0.0127413
Plbd1	24.3785	-2.0312	0.00371697
Spns3	18.1023	-2.02854	0.0155275
Ppef2	29.7056	-2.02776	0.0021297
Stc1	21.8237	-2.01902	0.00821106
5730405O15Rik	15.3626	-2.0176	0.0223724
H2-DMb1	24.2293	-2.01131	0.00405723
Ephx2	694.196	-2.00864	9.15e-30
Pdha2	19.0355	-2.00821	0.0104746
Col6a5	47.9746	-2.00807	0.000163976
C8b	44.4259	-2.00659	0.000111705
Dnah8	1126.19	-2.00042	8.55e-26
Myb	23.9968	-1.99912	0.00466845
Rgs9	26.3994	-1.99606	0.00299525
Spag16	45.0742	-1.97452	0.00026657
Hist1h3c	12.3889	-1.96778	0.0462525
Aff3	90.7096	-1.96605	1.9e-07
St8sia6	135.117	-1.96163	5.82e-10
4833407H14Rik	32.184	-1.96129	0.001535
Trim12c	61.9001	-1.95831	2.34e-05
BC051019	17.2364	-1.9564	0.0174373
R3hdml	14.7293	-1.95223	0.0333144
Platr14	343.045	-1.9498	1.59e-18
Fgr	28.8458	-1.91979	0.00367652
Cntnap2	107.363	-1.91181	7.57e-08
A630001G21Rik	16.7729	-1.91013	0.0217782
Cela2a	27.6876	-1.9075	0.00336999
Rhox13	175.609	-1.90697	4.82e-11
C130073F10Rik	18.0809	-1.90046	0.0216834
Gpat2	221.455	-1.89844	2.57e-12
Cldn5	17.7909	-1.89268	0.0209014
1300017J02Rik	14.3459	-1.8894	0.0363007
Galnt6	63.1048	-1.88599	2.91e-05
6330403K07Rik	17.7696	-1.88021	0.0189942
Wfdc15a	14.0574	-1.86593	0.0376886
Hapln3	14.0422	-1.86423	0.0386786
Zic5	99.513	-1.86268	1.22e-06
Defb42	37.1926	-1.85413	0.00125556
Aebp1	69.858	-1.85186	8.77e-06
Slc47a2	27.7314	-1.83308	0.00503046
Col5a2	23.2609	-1.83066	0.016612
Crispld2	20.769	-1.83008	0.013657
Ccdc113	16.0918	-1.82563	0.0305738
H2-T22	138.778	-1.8243	2.7e-09
2310039L15Rik	24.001	-1.81913	0.00953059
Lbh	16.0494	-1.8176	0.0308104
Ust	20.5668	-1.81747	0.0177821
Crxos	45.5646	-1.80894	0.000538758
Dpcr1	17.0674	-1.8053	0.0266477
Unc80	13.5922	-1.79891	0.0471581
Lmcd1	29.5652	-1.79848	0.00795013
Rab33a	28.1526	-1.79823	0.00651414
Aass	45.1956	-1.79719	0.000422827
Tsx	15.7305	-1.7931	0.040098
Car12	111.36	-1.78253	2.9e-07
Oas1d	16.7742	-1.78097	0.0302527
Peg12	23.4222	-1.77209	0.0114759
Bmpr1b	19.9562	-1.76895	0.0212044
Atp8b3	25.5129	-1.76816	0.0129782
Eda	52.3343	-1.7656	0.000222659
Psd4	112.152	-1.76455	1.56e-07
Abcc8	16.5477	-1.75534	0.0336804
Fbxo41	28.6175	-1.75227	0.0060582
Parvg	25.4218	-1.75004	0.00964935
Trh	5936.01	-1.74326	2.52e-38
Gm2762	83.2913	-1.73514	6.34e-06
Thsd4	18.6397	-1.72525	0.0368432
Upb1	39.9744	-1.71937	0.00186245
Ccno	21.702	-1.71928	0.0178444
Gm44	21.702	-1.71928	0.0178444
Tmem211	27.0397	-1.71293	0.0119139
Ldhc	84.3719	-1.71247	1.1e-05
Pou6f1	76.6265	-1.70732	1.69e-05
Pla1a	145.444	-1.70399	1.73e-08
Slit2	116.926	-1.70337	9.93e-07
Txlnb	69.5938	-1.6926	7.73e-05
Spp1	1950.74	-1.69105	9.48e-31
Copz2	56.5137	-1.68796	0.000578115
Spic	113.874	-1.68035	5.56e-07
9030624G23Rik	36.1765	-1.67776	0.00354055
Pdcl2	26.3321	-1.67398	0.0145936
Cct6b	18.0109	-1.67243	0.0347363
Zfp772	54.0585	-1.672	0.000436324
Synpo2	28.4045	-1.6678	0.00930746
Tktl1	22.1593	-1.6627	0.0268988
Phldb3	23.0374	-1.65886	0.0234743
Bpifb4	16.8498	-1.65805	0.0430501
Terb2	19.9742	-1.658	0.0286949
Klk10	85.8132	-1.65154	1.22e-05
Pla2g2e	22.9494	-1.64974	0.018844
Uprt	19.7947	-1.64595	0.0299401
Acaa1b	26.0989	-1.6432	0.021808
Gm5091	65.467	-1.64205	0.000138944
Tdrkh	77.9753	-1.64102	6.15e-05
Pkia	28.0991	-1.6393	0.0118061
Lst1	37.3133	-1.63841	0.00358012
Fbn2	30.1866	-1.63687	0.0077207
Prkar2b	41.5677	-1.63379	0.00198432
4933431E20Rik	32.1847	-1.63379	0.00628432
Hspb11	27.915	-1.62837	0.0102524
Spag4	24.7468	-1.62652	0.0173249
Slit3	135.94	-1.62358	1.33e-06
Gstm2	281.195	-1.61484	1.51e-12
Adgrf5	80.9979	-1.61401	2.95e-05
Tnfrsf8	33.8426	-1.61269	0.0052889
Cyp2j6	27.7431	-1.60947	0.0126805
Rhox6	101.654	-1.60932	6.54e-06
Zcchc12	77.6788	-1.605	4.52e-05
Zfp981	352.926	-1.60476	2.48e-10
Pls3	253.987	-1.604	2.51e-10
AU022751	80.7161	-1.60374	4.54e-05
Ncf2	89.9126	-1.60266	1.74e-05
Trpm1	46.8719	-1.59465	0.00204662
Lefty2	3277.31	-1.59023	6.79e-36
Sec31b	20.3521	-1.58697	0.0377225
Usp29	18.2721	-1.58591	0.0458566
Siglecf	33.4502	-1.58066	0.00832114
Ly6k	65.5544	-1.57619	0.000223182
Ceacam20	131.535	-1.57542	7.52e-07
1700097N02Rik	161.359	-1.57075	1.25e-07
Cnn1	20.0497	-1.55886	0.0396717
Frem2	184.482	-1.55738	4.45e-07
Platr27	26.9529	-1.55208	0.0186776
Sord	172.685	-1.55148	2.42e-08
Capn3	36.9554	-1.54771	0.00916076
Smim1	50.5203	-1.54623	0.00150387
Armcx3	24.7951	-1.54297	0.0235771
Glis3	200.371	-1.5374	2e-08
Tuba3a	898.926	-1.53654	6.18e-18
Fndc3c1	32.4913	-1.53322	0.0121199
Hdac11	93.4277	-1.53265	7e-05
H2-Q7	59.1474	-1.5323	0.00258025
Lhpp	258.016	-1.53037	3.8e-10
Mertk	40.0814	-1.52271	0.00456839
Camkv	253.968	-1.52182	6.18e-10
Msx2	21.4055	-1.51952	0.0432131
Tmc7	87.7766	-1.51912	0.000286832
Gm807	37.962	-1.51393	0.00725931
Vax2os	42.7907	-1.51309	0.00361532
Tcam1	37.8963	-1.5125	0.0076574
4930539E08Rik	50.4444	-1.50884	0.00174811
Axin2	135.663	-1.50665	1.2e-06
Ddx58	676.151	-1.50022	4.65e-14
Tbc1d5	193.301	-1.49519	1.99e-08
Radil	44.5312	-1.49471	0.0101354
Rcsd1	29.9189	-1.49328	0.0143879
Chit1	124.343	-1.49157	5.19e-06
Ssc4d	118.29	-1.48682	4.58e-06
Rhox10	74.704	-1.48614	0.00340501
Gm27045	24.9487	-1.48321	0.026333
Selenbp1	46.0527	-1.47979	0.00307658
Pdlim4	72.4689	-1.47879	0.00268363
Rnf130	210.479	-1.47702	5.57e-09
Arhgef9	57.2807	-1.47635	0.00113592
Adam19	779.389	-1.47435	4.12e-13
Fam117a	587.056	-1.46501	7.74e-12
Zbtb20	23.8057	-1.4635	0.0340205
Prrc1	2098.58	-1.46207	2.19e-22
Fes	57.0564	-1.45923	0.00192848
Serpine1	185.453	-1.45891	1.17e-07
Cachd1	26.3938	-1.45735	0.0277347
Sult2b1	55.6061	-1.45567	0.00192541
Alox5ap	20.7654	-1.45066	0.0456165
Nmi	30.2559	-1.44935	0.0189839
Acss1	251.598	-1.44795	5.8e-08
Vim	1358.54	-1.44599	1.35e-22
Ahrr	22.5674	-1.44488	0.0435717
C330021F23Rik	40.2834	-1.44381	0.00764235
Wdr93	28.9388	-1.44195	0.0292475
Car8	55.5082	-1.44099	0.00182832
Wnt5b	35.6714	-1.43929	0.0107783
Lgi2	28.1304	-1.43608	0.02605
Dnmt3a	1162.38	-1.43008	1.38e-20
Ap3b2	147.589	-1.42725	1.77e-06
Trim21	25.1583	-1.42695	0.0348094
Was	26.9906	-1.42562	0.0271602
Ppp6r2	176.311	-1.4219	1.94e-06
Hist1h1a	26.0544	-1.41929	0.0331398
Lpl	222.777	-1.41539	1.69e-08
Lpar1	217.377	-1.41376	3.99e-08
Man2b2	150.746	-1.41137	1.52e-06
Lima1	2918.75	-1.41072	5.06e-20
Rragd	338.801	-1.40156	3.6e-11
Tbc1d9	114.988	-1.40043	4.22e-05
Calr3	35.0177	-1.40039	0.0187879
Fxyd5	49.2617	-1.39233	0.00667219
Zc3h6	55.8406	-1.39175	0.00469403
Neb	61.4854	-1.38806	0.00194663
Dusp27	966.955	-1.37762	1.35e-13
Phactr1	25.5286	-1.37687	0.0373134
Pctp	210.256	-1.37569	1.37e-07
Pla2g4f	60.6439	-1.36666	0.0016677
Adam11	57.6749	-1.3633	0.00272878
Tmem40	63.8381	-1.3626	0.00245132
Hpcal4	50.5928	-1.3606	0.00734455
Clnk	33.4511	-1.36031	0.0191445
Rassf5	64.1006	-1.35984	0.00139466
Col9a2	139.496	-1.35674	0.000104266
Zfp978	165.217	-1.35228	6.08e-05
Catsperd	31.0965	-1.3485	0.0398549
Ngb	28.7044	-1.34722	0.0296362
Wfikkn2	47.4973	-1.34677	0.0056895
Igtp	34.8887	-1.34613	0.0169551
Hecw2	29.7025	-1.34317	0.0395339
Gpr157	28.5295	-1.3402	0.0381547
Mrc2	35.6529	-1.33778	0.0166425
Gm37123	35.5711	-1.33697	0.0176028
Btbd8	59.5812	-1.33244	0.00509291
Ldb3	75.545	-1.3292	0.000753696
Prr15l	36.2589	-1.32044	0.0244977
Mypn	73.3998	-1.31966	0.00119448
Jam3	139.427	-1.31767	1.32e-05
Tspan7	339.33	-1.31754	2.2e-09
AW551984	32.0058	-1.31405	0.0419062
Pecam1	1985.73	-1.31384	1.19e-19
Otud6a	29.0232	-1.30583	0.0361831
Kif21a	75.2655	-1.30386	0.00118057
Lrig1	221.531	-1.30237	1.64e-07
Sh3kbp1	35.9247	-1.29919	0.0196455
Armcx6	69.8318	-1.29803	0.00175902
Pogk	31.5469	-1.29744	0.0348364
Mcf2	203.187	-1.29743	4.67e-06
Peli3	32.9785	-1.28876	0.0341709
Shroom4	88.5973	-1.2886	0.000508553
Vill	243.514	-1.2875	1.1e-06
Erap1	29.713	-1.28683	0.0415305
Slc43a1	33.8825	-1.2754	0.0352249
Klf2	2165.59	-1.27342	3.22e-17
Syce1	172.075	-1.26697	5.05e-06
Ttll6	27.5462	-1.26501	0.0492835
H1fx	182.283	-1.2645	0.000114808
Six1	61.8666	-1.2639	0.00320073
Dysf	98.5056	-1.26237	0.000517868
9030617O03Rik	76.3413	-1.26231	0.0015149
Urgcp	188.409	-1.2594	2.04e-05
Gtsf1	65.3202	-1.2592	0.00319708
Rab11fip4	1284.55	-1.25769	2.63e-16
Sstr2	69.2347	-1.25765	0.00245861
Zfp600	185.116	-1.25645	6.06e-05
Myo18b	52.8316	-1.25101	0.0123609
Gpa33	2239.54	-1.24418	2.01e-18
Slc9a5	104.769	-1.24374	0.000863222
Lrp4	145.309	-1.2434	3.39e-05
Tfap2c	1013.57	-1.24263	5.36e-10
St6gal1	120.963	-1.24257	0.000132992
Fam198b	106.854	-1.24138	0.000782622
Gstm5	224.013	-1.23836	4.94e-07
Gstm3	88.0025	-1.23618	0.00176139
M1ap	344.099	-1.23503	3.45e-09
Gabrb3	29.7539	-1.23314	0.0449962
9530077C05Rik	59.2906	-1.23201	0.00629299
Adora2b	54.3278	-1.22927	0.0092319
Sap18b	32.0391	-1.22226	0.0448473
Cdo1	140.809	-1.22104	5.79e-05
Cpeb1	30.2508	-1.21941	0.0468034
P2rx3	170.063	-1.21807	1.53e-05
Hlf	35.3518	-1.21693	0.0332405
Axl	87.4673	-1.2152	0.000987515
Lrrc15	46.0912	-1.21334	0.0148845
Abca4	36.5843	-1.21034	0.0426855
Fzd4	48.48	-1.21008	0.0122158
Ifitm1	2596.93	-1.20994	2.9e-18
Padi3	120.62	-1.20906	0.000432558
Cdkl3	72.7684	-1.20862	0.00234511
Jph4	48.2748	-1.20462	0.0157617
Tet3	142.531	-1.20135	9.3e-05
Tsku	252.339	-1.20097	6.07e-07
Ttc25	51.6324	-1.20025	0.015984
Gpnmb	33.1608	-1.19842	0.0442438
Slc22a17	29.9651	-1.19472	0.0475896
Csrnp3	86.3114	-1.19467	0.00129332
Cpne9	38.8526	-1.19173	0.0306881
Lonrf3	34.87	-1.19164	0.0346548
Mcc	100.465	-1.19016	0.000634961
Adgrb2	109.283	-1.18675	0.000408205
Fgfr2	76.9553	-1.18482	0.00429842
Mitf	173.322	-1.1847	2.74e-05
App	136.026	-1.18357	0.000354617
Gm8066	38.6503	-1.17623	0.0302337
CN725425	76.0468	-1.17611	0.00357917
Fahd2a	86.5415	-1.17411	0.00163517
Col9a3	36.2841	-1.1716	0.0415267
Rbm44	137.453	-1.17129	0.000197125
Cd74	77.0923	-1.16989	0.00368177
Hmga2	68.7311	-1.16462	0.00478926
Hydin	155.091	-1.16251	0.000115238
Calcoco2	495.994	-1.15731	4.82e-08
Klk1	107.598	-1.15589	0.000868643
Gpc3	768.075	-1.15546	3.45e-12
Rtn1	107.562	-1.15534	0.000656356
Ccdc73	57.8911	-1.15439	0.00923992
Nfasc	223.249	-1.15198	1.11e-05
Clcnkb	43.1324	-1.14874	0.0236156
C78283	49.4568	-1.1483	0.0170285
Tagln3	125.847	-1.14754	0.000273334
Actn2	141.964	-1.14704	0.000178719
Kif1a	575.225	-1.14354	1.66e-06
Oxld1	54.4109	-1.13972	0.0169505
Ramp3	137.738	-1.13906	0.000144891
Cyp4f39	37.1883	-1.13544	0.0371124
Slc16a10	65.1735	-1.12941	0.00782091
Rims1	69.4756	-1.12042	0.00882526
Sarm1	220.635	-1.11977	2.39e-05
Fmr1nb	623.958	-1.11331	1.91e-10
Drp2	35.8863	-1.1125	0.0450276
Efnb1	58.8706	-1.11018	0.0309626
Chil1	47.148	-1.1079	0.0242641
Gm973	35.9423	-1.1063	0.04593
Entpd3	45.3279	-1.09805	0.0272679
Ifitm3	660.354	-1.09646	1.32e-10
Adap2	61.0857	-1.09571	0.015158
1700030C10Rik	116.492	-1.09514	0.000733946
Sox21	157.583	-1.09429	0.000121671
Auts2	195.046	-1.09371	6.91e-05
Pim2	455.566	-1.09355	1.14e-08
Gstt1	140.053	-1.09042	0.000256921
C1ql1	63.1708	-1.09036	0.0108419
Klhdc9	43.4935	-1.08507	0.0395552
Gdpd1	111.13	-1.08407	0.000983479
Aif1l	235.105	-1.07865	2.02e-05
Dusp4	115.472	-1.07767	0.00306374
Brpf3	1141.68	-1.0733	2.32e-09
Satb2	43.2291	-1.07222	0.0399816
Mep1b	88.5893	-1.06888	0.00440811
Prkca	56.0587	-1.06884	0.0255838
Srgap3	121.516	-1.06789	0.00229918
Id3	392.428	-1.06534	1.26e-07
Clcnka	93.0332	-1.06472	0.00330981
Plb1	45.4338	-1.06243	0.0352298
Mycl	245.941	-1.05879	1.25e-05
Tdrd12	650.147	-1.05667	5.28e-10
Oasl1	65.9222	-1.05301	0.01327
Mup6	60.6876	-1.05197	0.0155055
Dzank1	49.7387	-1.04923	0.03127
Armcx1	303.497	-1.04901	2.21e-06
Hmgn5	102.653	-1.04887	0.00478026
Sirt5	154.983	-1.04825	0.000359102
Tekt1	241.422	-1.04778	2.39e-05
Prkcg	98.9506	-1.04734	0.00307998
Zfp989	41.9391	-1.0464	0.0429454
Aoc3	75.0752	-1.04585	0.00748653
Pcsk9	47.8258	-1.0453	0.0390886
Scd3	61.9214	-1.04444	0.0140746
Stk26	135.289	-1.03982	0.000555117
Rhpn2	465.086	-1.03715	3.68e-08
1600020E01Rik	46.0843	-1.02926	0.035235
Amot	130.501	-1.028	0.0007637
Slco4c1	155.214	-1.02688	0.000312097
Gstm6	49.0745	-1.02542	0.0310425
Sh2d5	57.68	-1.02444	0.0284716
Mettl22	238.938	-1.02246	0.000285713
Lmo7	238.205	-1.01974	2.06e-05
Nup210	1467.72	-1.01808	1.68e-12
Srcin1	90.9357	-1.0168	0.00982368
Cerk	67.9426	-1.01554	0.0136207
Acsm4	45.0284	-1.01546	0.0417749
Col5a3	70.3351	-1.01058	0.0172415
Clcn5	427.446	-1.01031	2.51e-07
Sfmbt2	208.615	-1.00437	0.000100341
Garem2	55.3238	-1.00311	0.0323011
Sash1	959.819	-1.00215	2.26e-09
Ccdc57	87.412	-1.00163	0.00790054
Esx1	184.884	-1.00121	0.000202384
Erdr1	139.074	-1.00053	0.021007
Rbp4	50.0392	-0.999046	0.0334617
2310039H08Rik	46.999	-0.997968	0.0455001
Mipol1	77.5612	-0.995802	0.016341
Mllt3	77.5078	-0.993977	0.0172701
Sesn3	322.686	-0.993872	9.73e-06
Gm14820	65.2533	-0.992206	0.0472964
Sh2d4b	103.228	-0.988183	0.00368613
Lypd6	51.2412	-0.988104	0.034142
Stau2	177.311	-0.987508	0.000336917
Pip5k1b	135.248	-0.98741	0.00203012
Tmem130	117.886	-0.985853	0.00336327
Zmat5	351.265	-0.980692	3.1e-06
Hps3	161.793	-0.976762	0.000555728
Slc43a3	141.616	-0.971424	0.00172939
Tesmin	91.3457	-0.970672	0.0077274
Slc9a3r2	269.459	-0.970285	3.86e-05
Tcaf1	59.8133	-0.967287	0.0267819
Mapk8ip2	190.739	-0.965582	0.000579172
Kank4os	64.7143	-0.965566	0.0295566
Myl9	63.3084	-0.962183	0.0277235
Cyth3	130.379	-0.960564	0.00305281
Tulp4	162.04	-0.957608	0.000562524
Pter	52.7634	-0.956069	0.0369022
Ttn	76.422	-0.953316	0.0152758
Prom1	68.936	-0.952347	0.0195792
Syne1	89.518	-0.949336	0.00972639
Kcnj10	140.8	-0.94916	0.00125615
Pdp1	118.607	-0.948669	0.00312797
Hexdc	113.098	-0.945682	0.00399349
Fam178b	141.135	-0.943276	0.00147446
Slc46a3	65.0505	-0.94323	0.0263525
Patl2	67.772	-0.943083	0.0353669
Map2k6	172.436	-0.942971	0.000644977
Adgrg1	158.61	-0.941955	0.00179671
Myl7	152.016	-0.941266	0.001052
Cpn1	448.248	-0.940605	1.22e-06
Id2	87.968	-0.940495	0.0113575
Suclg2	835.463	-0.939396	5.61e-08
Atp10a	167.248	-0.937347	0.000908065
Nlrp4a	55.989	-0.936462	0.0357834
Tnrc18	369.755	-0.934482	3.62e-05
Bag3	700.72	-0.933196	3.04e-08
Syde2	207.479	-0.928403	0.000249996
Sema4f	61.8579	-0.927763	0.0352331
Cyp39a1	87.688	-0.920956	0.0191013
2006-09-01	499.405	-0.920398	5.92e-07
Dusp14	239.796	-0.920284	0.000127444
Rec8	488.416	-0.919217	1.2e-05
Rnf135	95.004	-0.915568	0.0094324
Ryr2	65.4867	-0.915395	0.0350363
Mettl26	122.864	-0.912922	0.00852504
Sfrp2	141.848	-0.910347	0.00208615
Cdc42ep5	112.667	-0.908566	0.00647734
2610509F24Rik	66.1476	-0.908172	0.027582
Snrnp27	659.604	-0.907161	1.02e-06
Mtx3	108.65	-0.90502	0.0116617
Hnrnph1	2669.02	-0.904352	1.3e-09
Pdpn	131.856	-0.901907	0.00292276
Tcn2	555.438	-0.89709	3.98e-06
Igfbp4	197.698	-0.897069	0.0017645
Cntnap3	74.5938	-0.896904	0.0228114
Lmtk3	125.241	-0.896597	0.0220145
Nrk	114.887	-0.895338	0.0064193
Mttp	94.7153	-0.895148	0.0103524
Zfp39	134.423	-0.895022	0.00699474
Prtg	59.2251	-0.893618	0.03906
Mlf1	66.5527	-0.891553	0.0327845
Kalrn	309.033	-0.88722	9.45e-05
Trim66	90.4855	-0.886432	0.0168503
Col6a4	80.5681	-0.88498	0.0184015
Gm4779	120.704	-0.883165	0.00921466
Gnb4	141.747	-0.881764	0.00371738
Glod5	58.7541	-0.881163	0.047745
Ino80b	119.716	-0.88069	0.00609858
Rcn3	266.008	-0.880654	0.0010422
Tnfrsf1a	187.364	-0.878881	0.0009316
Stat5a	282.998	-0.876186	0.000250087
Gstm1	1353.67	-0.875709	7.14e-09
Fabp3	825.665	-0.87462	0.000292537
Ehhadh	100.733	-0.874394	0.0124749
Otx2	630.076	-0.874285	6.73e-07
Tefm	426.378	-0.872546	1.94e-05
Trim68	97.5797	-0.869864	0.0156308
Acadvl	473.574	-0.869252	6.92e-06
Bcas1	232.183	-0.86892	0.000313946
Map3k15	108.359	-0.862489	0.00898406
Chchd6	308.708	-0.859198	6.49e-05
Yes1	742.203	-0.856513	1.58e-06
Myrf	614.541	-0.856348	1.07e-06
Ptpn7	89.8883	-0.852832	0.0189793
Sar1b	685.03	-0.850477	4.97e-06
Gphn	138.28	-0.849917	0.00472608
Mogs	482.655	-0.84979	6.73e-06
Lrrc27	145.745	-0.847979	0.00516485
B3glct	165.267	-0.844751	0.00228452
Trpv2	90.1571	-0.843928	0.021722
Znrf3	466.611	-0.843576	1.14e-05
Tcf24	80.0459	-0.84345	0.0320096
Fhod3	200.436	-0.842731	0.00101695
Kit	4707.61	-0.841598	4.32e-09
Exoc6b	767.701	-0.839584	2.22e-07
Fam107b	129.24	-0.837929	0.00794825
Chac2	90.178	-0.837286	0.0210297
Dicer1	3237.86	-0.835938	3.62e-11
Zfp354c	277.195	-0.835841	0.000318832
Mrps25	609.411	-0.835768	2.98e-06
Cercam	191.145	-0.833621	0.00130079
Igsf10	92.6972	-0.833323	0.0185625
Plce1	96.3311	-0.832506	0.0180316
Pld6	165.536	-0.831179	0.00276372
D5Ertd605e	94.2647	-0.828993	0.0213453
8030474K03Rik	83.3496	-0.825948	0.0260978
Fam213a	514.361	-0.825343	1.27e-05
Crocc	325.906	-0.825179	0.00377343
Ahr	79.2756	-0.825153	0.0349394
G0s2	232.64	-0.824596	0.00919399
Cask	242.395	-0.82235	0.000559269
Galk1	2162.76	-0.820319	6.47e-06
Xpc	474.468	-0.818613	2.22e-05
Rps6kl1	240.435	-0.81684	0.000649957
Smtnl2	2295.58	-0.816769	4.32e-09
Atf7ip2	104.876	-0.816095	0.0186162
Aak1	726.036	-0.813775	1.7e-06
2900041M22Rik	89.8736	-0.813511	0.0261516
Fzd7	875.668	-0.813402	7.16e-07
Tanc2	116.184	-0.813288	0.0119437
Ryr1	259.623	-0.80996	0.0013119
Fam53b	226.948	-0.807034	0.00117689
Rhob	139.439	-0.806834	0.00881385
Ebag9	166.842	-0.800571	0.00358034
Stxbp4	163.578	-0.800333	0.0043518
Igfbp3	175.036	-0.796484	0.00309931
Epp13	219.871	-0.791116	0.00164938
Fabp5	634.912	-0.787687	4.87e-06
Tnfrsf19	305.955	-0.787596	0.000286499
Iqgap2	311.379	-0.786786	0.00024984
Tcfl5	480.379	-0.785949	2.98e-05
Aard	258.596	-0.784729	0.00178371
Nat8f4	81.9758	-0.783594	0.0499021
Dpysl3	421.154	-0.7823	0.000341602
Lefty1	717.817	-0.782005	1.09e-05
Polg2	200.318	-0.781981	0.0034781
Lrrc31	99.0649	-0.781035	0.0451015
Platr7	124.431	-0.780148	0.0143771
Lgalsl	308.967	-0.779396	0.000604153
Ankrd40	1465.24	-0.777897	1.92e-07
2610044O15Rik8	93.944	-0.776183	0.0279542
Ldlrad3	648.424	-0.775778	5.5e-06
Oas1a	146.147	-0.775664	0.00746495
Slc28a1	471.154	-0.77397	5.98e-05
Eps8l2	107.348	-0.773953	0.0366328
Gabrp	87.6791	-0.772799	0.0354395
Oas1g	105.161	-0.768165	0.0209811
Sec14l2	206.819	-0.767933	0.00226557
Raver2	342.037	-0.76727	0.000216759
Fut10	244.578	-0.766644	0.00137058
Fut9	231.2	-0.766345	0.00192253
Limd2	1136.32	-0.76527	1.25e-06
Sptbn2	849.308	-0.764254	4.08e-05
Sms	651.017	-0.761098	7.55e-05
Dguok	166.03	-0.759255	0.00687876
Chchd4	1102.98	-0.759156	9.13e-07
Ptpru	89.1392	-0.75857	0.0361706
Tmem98	153.934	-0.75398	0.00819805
Grsf1	2833.54	-0.753474	1.32e-06
Rnf213	1852.57	-0.753259	6.6e-08
Tmem43	374.42	-0.753144	0.000195679
Psma8	280.099	-0.751326	0.00132561
Plch1	143.62	-0.750824	0.0102409
Gm6166	238.043	-0.750708	0.00166489
Srl	591.531	-0.749651	2.56e-05
Pigg	232.432	-0.749076	0.00172052
Tsc22d3	246.791	-0.748622	0.00217694
Atp8a1	321.591	-0.748454	0.000484276
Gmcl1	429.195	-0.745926	0.000416062
Rcbtb2	118.207	-0.745675	0.0199367
Epb41l4b	484.736	-0.743345	6.42e-05
Apbb1	317.36	-0.741467	0.00216727
Yaf2	101.875	-0.740959	0.029086
Fam149b	386.269	-0.739282	0.000233646
Lclat1	238.264	-0.738708	0.0026023
Agbl5	285.578	-0.737701	0.00101102
Prps2	442.106	-0.736998	0.000702671
Stat5b	362.401	-0.736103	0.000807226
Armcx4	509.243	-0.736078	0.000277046
Crocc2	121.068	-0.733426	0.0191656
Zxdc	284.126	-0.732946	0.000974828
Asb3	163.038	-0.732288	0.0171614
Tmf1	309.076	-0.731066	0.00114984
Fam25c	631.502	-0.728912	0.000694023
Fgd6	328.399	-0.728137	0.000579216
Slc1a1	124.126	-0.726437	0.0195945
Porcn	166.398	-0.726069	0.00843116
Arhgef28	178.223	-0.725499	0.00802337
Bbs9	342.939	-0.724979	0.000589641
Bcorl1	363.174	-0.723726	0.000961865
Phf7	176.338	-0.723313	0.00763642
Kyat3	338.45	-0.721836	0.00106161
Csad	320.037	-0.71836	0.00276692
Xylt2	679.72	-0.71807	0.000163147
Capsl	146.882	-0.716983	0.0198425
Cnp	785.882	-0.714342	2.14e-05
Aldh1l1	247.55	-0.713989	0.00597303
Ptprs	1252.48	-0.713816	0.000379403
Fbln1	491.55	-0.713382	0.000303632
Ndufaf8	186.22	-0.713184	0.0291341
1110051M20Rik	191.734	-0.713174	0.00644067
Gm5134	114.046	-0.711681	0.0295201
Syn1	230.391	-0.711101	0.0032326
Aup1	399.054	-0.71101	0.000338739
Mageb16	122.488	-0.710557	0.0230072
Camkk1	299.41	-0.709309	0.00295834
Rfxap	165.267	-0.709107	0.00983623
Ttc21b	212.908	-0.709056	0.00466571
Prpsap2	724.442	-0.707722	2.07e-05
Klhl8	455.699	-0.706077	0.000250073
Entpd6	1004.73	-0.705919	6.05e-06
Acad11	255.615	-0.705874	0.0024099
Dzip1	191.216	-0.705674	0.0106179
Rffl	443.591	-0.704742	0.000216703
Hip1	693.077	-0.69961	0.000163865
Dmrt1	866.994	-0.699184	9.03e-06
Spag9	785.808	-0.698861	0.000275719
Mob1b	293.065	-0.697425	0.00153433
Ppfia4	435.963	-0.696522	0.00281176
Ubtd2	189.517	-0.696039	0.00818903
Igf2r	2430.42	-0.694956	8.94e-06
Tex2	1086.51	-0.693988	4.09e-06
Camk1d	332.201	-0.692768	0.0049546
Fbxo15	2610.54	-0.691989	2.79e-06
Mrpl19	599.407	-0.691625	9.99e-05
Abat	108.497	-0.691206	0.0355557
Myl4	259.926	-0.690627	0.00380957
Gldc	9427.96	-0.690558	1.51e-08
Nipsnap1	1471.3	-0.689927	1.18e-06
Fbxl20	693.59	-0.689693	3.75e-05
Mycn	2512.98	-0.68925	6.51e-06
Tmem205	194.139	-0.688603	0.00736252
Lamb3	170.001	-0.686558	0.0224101
Wdr81	478.666	-0.68587	0.000263149
Pank3	828.093	-0.685408	4.38e-05
Mpp7	181.351	-0.685154	0.0111333
Cnga3	138.218	-0.684252	0.0217977
Vash2	293.095	-0.68416	0.00182055
Pex6	344.151	-0.682487	0.00310651
Rfng	305.623	-0.682395	0.00395617
Ccdc88a	347.874	-0.681247	0.00151687
Dus1l	2967.87	-0.680964	1.2e-07
Pla2g16	208.635	-0.680837	0.00723369
Stim1	481.876	-0.680781	0.000548229
Plac8	570.304	-0.680422	0.000296161
Aplf	147.929	-0.679449	0.0178208
Ninj1	312.883	-0.679269	0.00910069
Tex19.1	4279.47	-0.677571	6.12e-05
Slc25a4	2301.35	-0.677462	3.41e-06
Kdm8	174.039	-0.677076	0.0137056
Aifm3	124.303	-0.675868	0.045655
Eno3	196.272	-0.674554	0.0126229
Slc27a2	318.622	-0.67213	0.0024204
Rara	1632.64	-0.668823	0.000117732
Wbp1	244.481	-0.667557	0.0049406
Zfp454	110.525	-0.663455	0.0425925
Mbd5	107.823	-0.662408	0.0456771
Pgghg	232.005	-0.661813	0.0115089
Spn	531.556	-0.660583	0.000567255
Tmem181a	233.467	-0.65709	0.00644397
Actn3	642.047	-0.656843	0.000404219
Celsr2	322.095	-0.656273	0.00578338
Tex14	854.147	-0.656153	0.000115605
Mael	274.46	-0.656054	0.00397511
Hnrnph3	180.578	-0.652834	0.0183231
Paip2b	1955.28	-0.651048	3.33e-06
Fgfrl1	169.423	-0.650958	0.0220054
Nabp1	1019.91	-0.650937	4.7e-05
Rp2	164.409	-0.650443	0.0182008
Tcf7	1880.37	-0.650347	3.4e-06
Pin4	216.74	-0.649087	0.0147976
AC116589.11	163.689	-0.648372	0.0241945
Dlg4	175.299	-0.647843	0.0230116
Akap17b	206.427	-0.6476	0.0110353
Ank	284.116	-0.646977	0.00363046
Zeb1	178.296	-0.644192	0.0155249
Plekhm3	367.73	-0.641091	0.00157518
Dis3l2	829.335	-0.640269	0.000168604
Tmtc4	233.519	-0.640266	0.00850291
Myh14	661.739	-0.639424	0.0125036
Akt3	337.77	-0.638896	0.00241053
Ttyh1	268.388	-0.638555	0.00631831
G6pc3	442.163	-0.638351	0.00233218
Rad50	2101.66	-0.637179	3.49e-06
Grin1	376.478	-0.636105	0.0225246
Lig3	1497.98	-0.632468	1.15e-05
Cenpv	611.898	-0.632031	0.000342669
Alms1	572.042	-0.629828	0.000414918
2009-09-01	3045.29	-0.629809	2.34e-06
Sh3bgrl	198.786	-0.629681	0.0235128
Sfxn2	160.011	-0.629613	0.0262913
Camk2b	927.654	-0.628115	0.000981132
Arhgap44	306.731	-0.627542	0.0121062
Rin2	160.593	-0.627213	0.0292764
Usp32	1019.42	-0.627028	6.93e-05
Tbcd	3637.89	-0.626609	1.03e-06
Gstp1	1014.26	-0.626396	7.07e-05
Elovl4	223.807	-0.62631	0.0106695
Rnft1	366.992	-0.625676	0.00480116
Irf2bp2	375.408	-0.625421	0.00346344
Ank2	477.831	-0.625232	0.00120036
Rab3b	137.835	-0.624539	0.048624
Rpn1	3848.21	-0.623182	6.22e-07
Gm7972	141.279	-0.62262	0.0329663
Sgtb	234.589	-0.622144	0.0105032
Pgm2l1	190.072	-0.621814	0.0182414
Becn1	734.955	-0.621726	0.000582029
5730455P16Rik	374.985	-0.621193	0.00292538
Myh10	3064.5	-0.620939	3.32e-05
Ascc2	1302.12	-0.619578	2.59e-05
Eefsec	868.172	-0.617453	0.000148379
Pltp	347.236	-0.617003	0.0116558
Ints2	1751.09	-0.616437	1.35e-05
Bcas3	1741.68	-0.616407	8.13e-06
Chn1	183.917	-0.615987	0.0212888
Clu	462.505	-0.615517	0.00109239
Fgfr1op	610.614	-0.615192	0.000518086
Pole4	759.687	-0.61503	0.000471502
Fam136a	999.312	-0.614942	0.000851238
Ggnbp2	1121.18	-0.614279	0.000228765
Pycr1	1742.47	-0.61384	9.51e-05
Trappc6a	208.847	-0.613625	0.0327723
Pttg1	1323.41	-0.613189	2.21e-05
D11Wsu47e	1276.58	-0.61233	3.91e-05
Pja1	993.822	-0.609801	8.6e-05
Map1b	2195.07	-0.60963	5.31e-05
Gemin5	6572.02	-0.6088	5.27e-07
Slain1	239.008	-0.608274	0.015774
Tmem231	418.638	-0.607926	0.00279843
Pou2f3	189.608	-0.606998	0.0345928
Akr7a5	596.424	-0.603973	0.0019417
Gid4	1194.69	-0.603963	5.61e-05
Tmem175	167.982	-0.602779	0.0269416
Mpp2	193.379	-0.601424	0.040371
1700021F05Rik	491.046	-0.60141	0.00140481
Rpl10l	549.402	-0.600714	0.00167732
Tex261	846.312	-0.600299	0.00121435
Bola3	293.471	-0.599744	0.00712709
Ubxn2a	810.426	-0.598982	0.000312804
Clmn	242.738	-0.596999	0.0197396
Simc1	300.679	-0.596398	0.0114694
Arvcf	997.916	-0.59558	0.00608656
Spr	541.389	-0.594492	0.000975284
Tmem164	144.967	-0.593959	0.0487199
Rbsn	648.929	-0.593943	0.000588106
Nucb2	178.492	-0.593658	0.0288714
Ssh2	577.137	-0.592695	0.000822433
Unc119	647.004	-0.592359	0.00149876
Stmn2	5838.32	-0.592301	9.07e-07
Homer3	155.772	-0.591939	0.0413388
Tmed3	283.532	-0.591614	0.00934822
Lamb1	2117.99	-0.590109	8.89e-06
B2m	214.153	-0.589772	0.0226772
Prelid2	586.94	-0.589686	0.00150318
Dennd1a	210.401	-0.589015	0.0246638
Notch2	684.98	-0.587846	0.00152142
Dock11	271.117	-0.587563	0.0116172
Gpx2	374.705	-0.587275	0.00359822
Adprh	2362.64	-0.586887	1.61e-05
Rab34	407.71	-0.585429	0.00262709
Ogfod3	145.398	-0.584377	0.0461877
Dctn1	1221.56	-0.582903	0.000213816
Dhcr7	2279.75	-0.581983	3.85e-05
Wfdc2	674.82	-0.581098	0.00191175
Rps6kb1	700.695	-0.581011	0.000632389
Ncor2	2050.16	-0.580234	0.00446669

## Sheet: Up_Log2FC>0.58, Pvalue<0.05
	baseMean	log2FoldChange ESC+Pramel7-DeltaN/ESC	P_value
Pramel7	4071.16	10.8475	5.74e-105
Csf3	27.2906	6.78304	1.29e-05
Adcy4	3.80895	5.3981	0.0123625
Gm12058	2.80805	4.95754	0.037272
Pax1	2.78688	4.94769	0.0361687
Snora47	2.75512	4.93282	0.0390785
Kcnc1	2.52871	4.80772	0.048295
Gm16061	6.29998	4.62833	0.0136702
Xkr7	9.23354	3.06628	0.0167647
Gm12867	13.5804	2.78591	0.00439216
Gm13655	9.28355	2.71853	0.0203771
Mboat4	7.01892	2.62148	0.0488074
Gm4987	17.3621	2.60468	0.0116115
Gfra2	15.5597	2.59795	0.00396231
Esam	24.8844	2.42037	0.000650838
Zbtb7c	171.81	2.3014	1.25e-15
Gm24616	84.0696	2.21995	8.26e-06
Gm11738	11.0639	2.20826	0.0323634
Gm2824	15.9706	2.14961	0.0161374
Aldh1a3	58.8996	2.14607	2.26e-05
Inha	13.2878	2.13922	0.0236342
Evx1	11.5546	2.09602	0.0499889
Fancd2os	14.182	2.07096	0.0410362
Tal1	63.062	2.05474	6.99e-06
Spata31d1d	12.243	2.00476	0.0433801
Rgs20	41.3992	1.99317	0.000347308
Gm24289	15.4907	1.95257	0.0264126
Lims2	72.7358	1.94936	2.42e-06
Vwa1	127.147	1.91231	7.85e-09
AC132954.4	15.0227	1.90229	0.0354068
Krt13	148.518	1.87783	4.53e-08
Slc6a1	168.966	1.84673	1.2e-10
2010110K18Rik	17.7828	1.82471	0.0233825
Miat	27.6074	1.80648	0.00495077
Pou4f2	118.638	1.78665	3.84e-07
Snora20	27.0259	1.78512	0.0189461
Halr1	116.186	1.77485	1.14e-07
Phlda1	83.6663	1.73254	8.62e-06
Creb5	326.562	1.73004	2.76e-15
Emp1	1654.56	1.71766	7.86e-25
Rapgef3	120.883	1.69737	2.1e-07
Gm2128	17.5021	1.67799	0.0374545
Nppb	36.8025	1.66652	0.00315087
Gm6069	23.3967	1.66086	0.0229345
Pcdhga8	30.4867	1.66077	0.0100612
Hoxa1	41.6265	1.65977	0.00365764
Zfp423	683.877	1.65242	2.04e-17
Gprc5a	1053.05	1.6455	4e-25
Tie1	97.3996	1.62423	8.79e-06
Arhgef5	262.007	1.60773	9.59e-12
Tmem179	129.07	1.58741	2.08e-05
Prmt8	76.0867	1.57018	8.11e-05
Spsb4	31.7794	1.55317	0.0101023
Hand1	21.049	1.53751	0.0334978
Mmp14	572.265	1.52932	7.83e-16
Catip	27.5763	1.51652	0.021009
Perp	561.93	1.50585	2.88e-12
Gm22748	32.6914	1.4942	0.014764
3222401L13Rik	46.4136	1.47254	0.00328321
Abca1	629.902	1.47049	1.56e-14
Smim10l1	109.399	1.46421	7.41e-05
Klhdc1	20.2821	1.46319	0.0464617
Fosl2	389.17	1.45405	8.76e-13
Inhbb	1613.32	1.44151	2.88e-24
Nxph4	120.334	1.43557	2.76e-05
Zadh2	29.82	1.42821	0.0203314
Fam20a	34.4027	1.42414	0.0127978
Fam219a	31.4535	1.41811	0.0212229
Cdk5r2	21.5445	1.40849	0.0481905
Ripply3	33.8258	1.39234	0.0151023
Pcdhgb5	25.5668	1.37973	0.0376508
Tbx20	104.052	1.3604	9.56e-05
Wnt6	63.4964	1.35012	0.0019366
Tgm2	288.064	1.33979	6e-09
Syde1	108.236	1.33794	6.04e-05
Snora41	31.0008	1.33553	0.0305697
Ksr2	53.5252	1.33489	0.00413435
Kbtbd11	1269.14	1.33195	3.44e-16
Plaur	651.057	1.32224	2.59e-13
Lockd	48.152	1.31952	0.00729653
Irf5	43.6751	1.31574	0.00971265
Gbx2	339.034	1.31536	2.22e-08
Calml4	1348.27	1.31342	2.14e-18
Pgbd5	53.7805	1.31323	0.00472054
Tmem79	204.52	1.30737	3.37e-07
Gata4	34.7529	1.30319	0.0256737
Robo4	119.532	1.29366	5.62e-05
Gm26448	130.189	1.28617	7.16e-05
Cnnm1	40.3836	1.28344	0.0161018
Lemd1	327.971	1.27147	6.81e-09
Cald1	1317.5	1.27021	2.01e-13
Abhd14b	29.0791	1.25192	0.0411014
B3gnt3	67.8128	1.24152	0.00326406
Pdzd2	224.423	1.24113	7.05e-07
Tmem151b	178.314	1.2339	8.16e-06
Mras	2107.67	1.22883	4.54e-17
Cntfr	54.6175	1.21754	0.00752636
Traf1	32.5382	1.21699	0.0394113
Hbegf	625.302	1.20966	1.07e-11
Rnf225	62.1382	1.20306	0.0101386
Tril	37.8481	1.2005	0.0434213
Eomes	139.597	1.18414	9.06e-05
Lmna	1355.44	1.17972	1.23e-13
Nrg1	34.3321	1.17695	0.0407266
Fignl2	174.628	1.17462	3.98e-05
Synpo	47.9407	1.17268	0.0197423
Nccrp1	120.257	1.16301	0.000373172
Laptm5	3435.88	1.16033	5.6e-12
Vat1l	53.8583	1.15803	0.0116296
Hck	888.172	1.14825	1.42e-12
Muc1	48.7727	1.1478	0.0198459
Lamc2	1826	1.14698	5.43e-16
Clcn1	37.1364	1.1448	0.0386703
L3mbtl1	49.756	1.14181	0.0269628
AU015836	814.815	1.14145	4.55e-08
Trib1	350.858	1.1364	7.03e-07
Mag	92.5973	1.12571	0.00559948
Nkx6-3	265.023	1.12547	2.9e-06
Galnt9	87.2654	1.12081	0.00241742
Klhl42	232.006	1.10941	1.23e-05
Sfn	1327.26	1.10387	3.97e-13
Plet1	232.649	1.10217	7.96e-06
Gm26982	51.5633	1.10053	0.021107
Fkbp14	110.307	1.10049	0.000995387
Anxa1	131.693	1.10001	0.0004341
Trim44	1475.51	1.09486	1.38e-11
Cpe	135.975	1.09476	0.000392226
Crybg2	1370.52	1.08116	1.83e-08
Tead4	1573.25	1.07915	3.17e-13
Adgrb1	356.656	1.0734	3.6e-06
Capg	1563.45	1.06767	4.42e-14
Slc26a10	72.3977	1.06733	0.0108648
Gm37305	46.8571	1.06622	0.0471606
Epb41l1	937.064	1.06341	2.09e-11
Gpr4	95.8169	1.06027	0.00542033
Capn2	324.959	1.06011	3.19e-06
Islr2	535.235	1.05423	4.05e-08
Cacna2d4	73.0692	1.05378	0.00897576
Slco2a1	55.4938	1.04272	0.0207638
Col4a2	394.238	1.0415	3.28e-06
Tspyl4	142.163	1.04039	0.000936014
AC241534.4	736.344	1.03905	2.02e-08
Gng3	955.309	1.0363	3.5e-10
Snai3	165.957	1.03438	0.000181325
Myof	3560.33	1.03365	5.04e-16
Hoxb9	58.9227	1.03358	0.0214133
Snx33	50.8072	1.03315	0.0266665
Tnfsf9	79.9655	1.03238	0.00717924
Khdc3	972.138	1.03195	1.02e-06
Mir124a-1hg	66.2671	1.03002	0.0153142
Btg2	1837.62	1.02175	7.39e-14
Htra1	1113.99	1.02003	1e-09
Rassf1	102.944	1.01218	0.00279652
Setmar	162.544	1.01136	0.000383612
Scg3	45.0015	1.011	0.0463962
Gon7	140.593	1.01048	0.0052331
Kdelr3	1130.97	1.01017	9.61e-12
Spata31d1b	148.687	1.00963	0.000453855
Fosl1	62.725	1.00685	0.0180077
Misp	231.899	1.00447	4.1e-05
Pitpnc1	1059.07	1.00262	4.32e-11
Adamts8	79.3311	1.00187	0.0132424
Col4a1	1012.03	0.997254	8.36e-09
Xkr6	63.0573	0.994039	0.0191764
Lgr6	110.247	0.993645	0.00280641
Cryab	63.1286	0.99125	0.0192804
Wnt7b	108.674	0.989542	0.00388062
Fam20c	70.3141	0.988118	0.0136257
Gm15501	125.371	0.986961	0.0239115
Nos3	109.815	0.986332	0.00287603
Pla2g7	812.454	0.98511	3.11e-05
Mapt	1149.11	0.98493	4.85e-10
Ccdc151	45.2962	0.983954	0.0449796
Sgms2	216.079	0.983378	7.65e-05
Reep1	303.133	0.981791	1.94e-05
Vegfc	136.773	0.980646	0.00225813
Smad7	1925.48	0.977508	4.18e-12
Gadd45a	525.151	0.975978	7.63e-08
Atcay	45.7809	0.974465	0.0471184
Dsc2	49.2538	0.962325	0.0441211
Mb21d1	49.8503	0.959547	0.0423413
Cdc42ep2	55.5367	0.953467	0.0334479
Tnni3	94.3297	0.95254	0.00651778
Ano10	54.8362	0.952219	0.0363717
Atp2a3	722.246	0.950046	2.02e-07
C130074G19Rik	381.157	0.946253	2.6e-06
Obsl1	609.003	0.942879	1.07e-07
Igsf21	150.491	0.941348	0.00681129
Pnp2	93.8497	0.940458	0.00733947
Cspg5	252.389	0.939323	0.00012877
Kcnj4	63.8295	0.936794	0.0317614
Tmem219	111.195	0.933433	0.00506068
Gbx1	53.5891	0.931762	0.041395
B4galnt4	1813.17	0.929876	8.75e-11
Crip2	774.089	0.924801	1.27e-07
Bid	2326.71	0.922915	3.27e-10
Rin3	68.8681	0.920447	0.023301
Ankrd34a	75.9494	0.920168	0.0185867
Slc27a3	282.935	0.919945	4.6e-05
Socs5	279.506	0.919319	4.37e-05
Spred3	80.7268	0.917908	0.0152996
Tcf7l1	1030.44	0.917871	2.58e-09
Pon2	186.839	0.917749	0.00135083
Pvr	649.475	0.917695	1.44e-07
Rab6b	431.558	0.917003	1.77e-06
Ap1m2	1025.61	0.911566	1.86e-09
Krt8	416.857	0.906889	8.78e-06
2310030G06Rik	141.592	0.90635	0.00243802
Arhgap9	181.687	0.90535	0.000740632
Bdkrb2	66.8495	0.896803	0.0313221
Hibadh	2209.58	0.893386	8.1e-09
S100a10	2697.51	0.892949	3.02e-07
Chrna9	196.221	0.8913	0.002059
Rhoc	832.846	0.887829	2.67e-08
Gm38312	73.2164	0.887476	0.0304175
Pml	4677.56	0.887094	6.97e-13
Plekhm2	265.46	0.884226	0.000133001
Nkx6-2	105.617	0.881495	0.0127853
Kirrel2	423.581	0.88136	5.87e-06
Msc	807.293	0.880304	3.44e-06
C2cd5	2399.44	0.880203	2.47e-11
Serpinb9b	133.964	0.87754	0.00705597
Nfkb1	1321.26	0.876587	2.2e-08
Capns1	8997.48	0.875405	1.42e-11
Tram2	660.155	0.87366	2.44e-07
Gm11808	87.9965	0.873617	0.0452203
Slc6a8	5602.77	0.871459	2.79e-10
Tbc1d2	338.296	0.870733	3.65e-05
Arhgef15	138.029	0.870633	0.00464984
Gm14401	102.154	0.868394	0.0241599
Irgq	214.088	0.866915	0.000447257
Myc	1136.56	0.865704	2.92e-08
Skap2	1202.96	0.865124	1.26e-08
Krt19	460.107	0.862302	8.65e-05
Pnp	2632.64	0.860258	8.44e-07
Lbhd1	253.793	0.859626	0.000342938
Btbd19	375.038	0.859247	5.65e-05
Gm14586	187.277	0.858187	0.0118972
Stx1a	154.894	0.8577	0.00365461
Rhof	169.889	0.853811	0.00215567
Lpar5	139.225	0.853662	0.00422259
Gfod1	420.317	0.852986	2.48e-05
Rps24-ps3	157.947	0.852624	0.0306497
Plekhf1	324.007	0.851539	5.83e-05
Hrh1	71.4834	0.850217	0.0320214
Ass1	4946.34	0.849089	1.71e-11
S100a6	976.474	0.848603	2.81e-07
Igf2bp3	1673.22	0.843679	4.19e-09
Zc3h12a	304.08	0.837196	0.000210373
Nectin1	1165.72	0.835628	3.26e-07
Ankrd33b	200.502	0.827844	0.00194954
Bhlhe40	748.914	0.827211	3.28e-05
Fam83h	552.982	0.826375	5.94e-06
Pqlc1	677.766	0.82637	1.43e-05
Bmp4	1008.36	0.825503	4.18e-07
Prex2	85.3988	0.825449	0.0360671
Pwwp2b	361.379	0.823445	5.77e-05
Mcam	2780.18	0.823384	3.96e-09
Fam129a	1733.56	0.823022	2.1e-09
Ctnna1	18681.8	0.822269	1.58e-12
Ndufb2	354.665	0.821232	0.000241846
Fcgr2b	124.698	0.820519	0.00919686
Tsc22d1	6557.36	0.820163	1.46e-10
Tor3a	1701.52	0.818493	9.82e-09
Flt4	217.138	0.818108	0.00201401
Vcpkmt	311.199	0.81748	0.00232093
Tgm1	2968.1	0.817168	1.23e-08
Gngt2	225.574	0.813726	0.000939085
Sft2d3	80.9538	0.81314	0.038452
Rnd3	223.206	0.811448	0.000926694
Grtp1	687.895	0.80801	1.51e-06
Fermt2	4108.66	0.807982	1.89e-09
Urah	328.733	0.807238	0.000132968
0610030E20Rik	323.39	0.806687	0.00024314
Ggta1	859.963	0.806648	1.03e-06
Smo	554.719	0.80488	1.26e-05
2810474O19Rik	1719.12	0.804459	2.84e-07
St14	2613.63	0.802931	4.15e-09
Shc1	2825.62	0.802621	1.28e-09
Ahnak2	82.7646	0.801103	0.0303071
Srxn1	893.492	0.800479	4.73e-05
Selenon	72.0608	0.799811	0.0442348
Dusp6	959.185	0.799449	2.65e-07
Unc13a	253.706	0.799449	0.000673029
Car2	1106.42	0.798415	3.64e-07
Fam234b	762.732	0.794424	1.4e-06
Atn1	101.084	0.79201	0.0375473
Myo1e	1970.12	0.791868	2.1e-08
Arrdc3	917.493	0.791829	2.49e-05
Dnajc22	128.054	0.791315	0.00966735
Hoxc13	84.5451	0.790765	0.0338672
Tigar	2159.78	0.789694	6.58e-08
Ccdc92b	375.722	0.788241	0.000124531
Bcam	3287.26	0.787632	2.07e-09
Ufc1	2206.61	0.786233	5.81e-07
Peg10	7099.38	0.785632	4.91e-08
Klrg2	84.7745	0.783669	0.0327615
Orai1	242.178	0.783191	0.00223623
Vamp8	486.122	0.780683	6.27e-05
Tfpi	709.589	0.780673	1.01e-05
Pianp	450.488	0.780383	0.000145451
Itga3	726.077	0.779281	2.52e-06
Casd1	94.9526	0.778719	0.0412619
4930444M15Rik	282.089	0.778566	0.000749508
Hdhd5	1125.37	0.778529	2.2e-07
Sorbs3	300.489	0.777098	0.00204808
Efnb3	177.47	0.775678	0.00463839
Ccdc141	171.207	0.775317	0.00518595
C230062I16Rik	139.435	0.775037	0.0405414
Gm3200	102.856	0.772305	0.0236367
Parva	152.181	0.768789	0.011916
Ckap4	3121.44	0.767227	1.7e-09
Inf2	566.953	0.76688	2.91e-05
Etnk2	353.314	0.766774	0.000194258
Ptms	2501.94	0.766342	2.72e-06
Cdkn1b	960.515	0.7661	2.56e-05
Ccnd3	5312.1	0.765324	1.92e-08
Snx24	82.2213	0.764773	0.0420167
Dusp16	1161.82	0.761765	3.13e-07
Agpat4	733.075	0.761756	5.81e-06
Ndufa4	4261.14	0.761097	2.67e-09
E2f2	929.979	0.760906	3.74e-06
Tnfrsf12a	229.302	0.76044	0.00167547
Zfp780b	163.601	0.760273	0.0110632
Rpl10-ps3	160.702	0.760115	0.0435982
Itpk1	4374.5	0.760057	3.03e-09
Mab21l3	210.205	0.760056	0.00221169
Tax1bp1	3279.56	0.759499	7.68e-08
Mios	389.933	0.75894	0.00021395
Apela	320.319	0.758239	0.00133423
Atp4a	93.4015	0.757764	0.0423896
Slc11a1	101.812	0.757332	0.0267227
Rab15	299.904	0.756945	0.000570569
Tgfbr2	201.966	0.755997	0.00279001
Egln3	519.637	0.751324	4.35e-05
Ripk1	247.606	0.751196	0.00345287
Ablim1	997.871	0.749889	1.03e-06
Gli1	1033.01	0.749871	1.37e-06
Tagln2	7802.19	0.749415	2.8e-10
Gm10522	155.342	0.748352	0.0166784
Tcf15	453.348	0.74803	0.000171757
Bag2	306.005	0.747105	0.000629407
Kndc1	258.123	0.746334	0.00115909
Extl1	863.82	0.745988	1.56e-05
Dpysl4	284.84	0.742677	0.000925457
Gm5835	148.201	0.741843	0.0481912
Itga5	2650.16	0.741787	5.91e-08
Acvrl1	107.782	0.741042	0.0328471
Lrrc24	114.591	0.740658	0.0220656
Gm4754	172.171	0.740002	0.0437643
Cltb	1919.66	0.739896	2.22e-07
Tmem209	2984.39	0.739529	3.77e-08
Krt18	365.026	0.736931	0.000516773
Cops7a	3438.6	0.734782	1.62e-07
Procr	101.489	0.734762	0.0332903
Elavl3	218.278	0.734624	0.00709235
Plppr2	94.9036	0.733908	0.0425668
Foxp4	1335.54	0.732077	7.58e-06
Dok4	110.364	0.732043	0.0261273
Cdh24	88.8505	0.731087	0.0436182
Lad1	1338.9	0.729927	8.36e-07
Ephb2	680.796	0.729751	5.55e-05
Plekha8	1562.46	0.728845	4.65e-07
Sh3tc1	400.945	0.728438	0.000225669
Nuak2	498.568	0.724337	0.00017187
Fmnl1	506.393	0.723754	9.4e-05
Myl6	4583.43	0.723217	3.76e-09
Dstn	11215.2	0.722685	8.08e-05
Zfp637	295.785	0.721386	0.00101614
Rab31	1313.12	0.721205	1.2e-06
Tmsb10	14165.5	0.720881	4.02e-08
Mkrn1	18254.7	0.720664	4.71e-10
Ranbp6	167.473	0.720159	0.00888302
Apobec1	474.274	0.719177	0.00014607
Pot1a	1258.61	0.718097	1.71e-05
Dsp	758.151	0.716012	0.000267647
Calu	5485.22	0.71496	2.81e-08
Ncapd2	13724.1	0.714784	3.55e-09
Ppp1r9b	725.205	0.714783	2.56e-05
Phlda3	1120.03	0.714153	2.68e-05
Il6ra	224.418	0.713259	0.00431848
Rpl9-ps6	429.838	0.713006	0.0125564
Spry4	3791.78	0.712556	1.16e-07
Smim3	234.838	0.711131	0.0089803
Pmepa1	360.326	0.710575	0.000600474
Tada3	2114.37	0.71033	4.91e-07
Gars	29984.4	0.710175	4.12e-08
Gm5905	221.328	0.70715	0.0460136
Exoc4	3258.48	0.706604	2.54e-08
Gsn	187.065	0.704441	0.0159852
Per2	103.227	0.704401	0.0352654
Fuom	136.051	0.703717	0.0190741
Ak3	434.798	0.703453	0.00204369
Tnnt1	187.386	0.70318	0.0115956
Mgat3	857.082	0.702857	1.86e-05
Slc25a13	4071.2	0.702186	1.04e-07
Clic1	2102.33	0.701287	3.44e-07
Rbms1	589.591	0.701208	5.48e-05
Trim16	142.191	0.700978	0.0198336
Kank3	1237.16	0.700943	3.4e-06
Lpp	288.164	0.700571	0.00213507
Ap2m1	5799.31	0.698384	6.91e-07
Mad2l1	2945.15	0.698349	2.37e-06
Wars2	101.985	0.694672	0.0466665
Ehbp1l1	306.487	0.692719	0.00146322
2610001J05Rik	579.003	0.691496	0.000317426
Fbxo2	482.04	0.691176	0.000665188
Fastkd5	256.842	0.690113	0.0115836
Nxn	1812.32	0.689263	4.15e-07
Pvt1	139.735	0.688719	0.0268358
Dusp22	200.448	0.688584	0.00718748
Jund	194.28	0.688017	0.00895483
Trim35	1409.91	0.68723	1.49e-05
Rrm2	7067.15	0.684639	3.31e-07
Zfp777	546.387	0.684337	0.000162826
Pcsk6	1442.59	0.682564	1.73e-06
Pde9a	271.687	0.682232	0.00279874
Mapk4	267.829	0.681697	0.00374973
Slco4a1	299.501	0.680268	0.0038657
Itpka	551.208	0.679174	0.000187591
Prr13	1159.18	0.678728	2e-05
Epb41l4a	1758.16	0.677705	3.3e-06
She	319.067	0.677621	0.00266031
Ciart	759.29	0.676196	0.00054829
Mest	1112.59	0.67464	0.000215451
Wsb2	1411.7	0.673921	1.73e-05
Nop2	9328.17	0.673367	5.52e-08
Cul1	2651.22	0.673343	5.25e-05
Ston2	1550.15	0.673089	3.17e-06
Tmem108	216.375	0.671607	0.0155886
AU018091	2827.8	0.670394	4.65e-06
AI464131	315.06	0.67026	0.00209421
1810058I24Rik	1955.07	0.669966	4.17e-06
Ubn2	651.391	0.669665	7.92e-05
Slc44a2	1311.04	0.669246	4.08e-06
Ppl	137.87	0.667294	0.0246294
Celsr1	727.451	0.667251	0.00017079
Def6	554.56	0.667203	0.000182272
Gys1	1696.14	0.667202	2.15e-06
Adcy1	238.79	0.666784	0.00491353
Pcolce2	1227.71	0.665007	1.43e-05
Nfil3	345.248	0.664943	0.00132489
Coro2b	455.564	0.664636	0.000987913
Ets2	1138.98	0.664165	6.79e-06
Atf3	459.122	0.664065	0.000869529
E2f8	767.064	0.663812	0.000124837
Bcat2	3181.16	0.663365	5.71e-07
Crebl2	250.059	0.662877	0.00594603
Abhd5	160.092	0.662825	0.0209286
Emg1	4232.66	0.661759	3.94e-07
Panx1	159.234	0.660096	0.0223853
Brk1	2477.85	0.658781	2.57e-05
Hsd17b11	655.659	0.658614	0.000370681
Poglut1	1220.22	0.658341	0.000155728
Klhl9	345.413	0.657284	0.0029996
Med22	1284.91	0.657015	0.000174621
Tmod2	164.251	0.656515	0.0190852
Nfatc4	380.824	0.656174	0.00342826
Camk2a	123.727	0.655628	0.0379074
Rnf181	2493.96	0.655467	1.14e-06
Tet2	2934.51	0.654603	1.65e-05
Rad52	243.02	0.654401	0.00668667
Rps6ka4	150.312	0.653993	0.0223449
Klhl26	231.215	0.653761	0.00641327
Arhgef25	1184.04	0.653143	3.82e-05
Basp1	587.587	0.652466	0.00084195
Nrbp2	132.213	0.651531	0.0451806
Plk3	545.673	0.651496	0.000243922
Pcdh1	254.388	0.650997	0.0069282
Maneal	215.441	0.650621	0.00908871
Pxk	493.111	0.649179	0.000486787
Zscan18	330.638	0.647663	0.00202595
Ndufa5	1034.19	0.646935	3.08e-05
Acot7	1552.67	0.646724	4.46e-06
Uckl1	166.329	0.646105	0.0208069
Mymx	1390.54	0.646001	5.7e-06
Xndc1	114.534	0.644653	0.045169
Glis2	758.885	0.644329	0.000353246
Mlec	7826.5	0.643254	4.41e-07
Tmem9b	180.588	0.643084	0.0249746
Triml1	1146.34	0.642169	2.57e-05
Clcn2	1074.57	0.641733	3.58e-05
Vhl	805.371	0.640172	0.000280375
Enc1	2784.56	0.639818	1.06e-05
Irf2bpl	1096.71	0.639415	0.000217617
Chmp3	2263.17	0.639093	2.81e-05
Cbx5	5833.8	0.638514	3.08e-05
Rwdd2b	206.593	0.638261	0.0171743
Map1a	1434.24	0.637549	1.4e-05
Wscd2	272.38	0.636614	0.00747463
Ipo8	2684.8	0.634586	3.93e-06
Rpia	233.931	0.634351	0.00914899
Tspan15	145.03	0.633441	0.0314593
Cmtm7	1064.59	0.633403	4.59e-05
Raf1	2135.73	0.633386	4.49e-05
Slc35d1	196.887	0.633121	0.0156015
Mylpf	689.164	0.632811	0.000251587
Itga9	535.004	0.632491	0.000684289
Mcts1	474.75	0.632337	0.0133204
Gapdh	69268.4	0.631967	6.14e-08
Rnpepl1	429.886	0.631941	0.00237774
Ppm1j	548.691	0.629794	0.000676105
Qpctl	187.327	0.629772	0.0184677
Amotl2	926.836	0.629689	9.56e-05
Spsb1	218.456	0.629205	0.0131664
Ddx47	2999.71	0.628808	9.64e-06
Ggcx	211.209	0.62834	0.0185021
Ergic2	856.056	0.627251	0.000351454
Tspan9	497.24	0.62715	0.00159762
Ezh2	3378.19	0.626776	7.04e-06
Etv6	960.395	0.62663	8.15e-05
Fam3c	1454.91	0.626468	1.19e-05
Dapk1	1174.77	0.626224	2.84e-05
Tnpo3	5080.19	0.626011	2.74e-06
Tirap	246.767	0.625934	0.00951647
Pdlim7	804.036	0.625492	0.000881236
Socs2	622.427	0.624093	0.00342089
Slc7a7	2151.33	0.623174	3.37e-05
Pex5	2207.83	0.621982	2.98e-06
Ing3	688.567	0.621624	0.000474658
Ppp1r18	789.236	0.619802	0.000205614
Syt14	348.555	0.619784	0.00258155
Ift80	315.034	0.618599	0.00406463
Fam81a	641.836	0.618048	0.000473521
Creld1	460.032	0.617651	0.00128535
Fxyd6	2894.07	0.617323	8.84e-06
Ndufb4	282.019	0.617158	0.0175752
Gm13509	286.383	0.616285	0.0053664
Sft2d2	1480.25	0.615981	3.29e-05
Akt1s1	452.077	0.615347	0.00472669
Rps13-ps1	3405.01	0.615192	0.00123095
Zfp746	619.023	0.614711	0.000500071
Clip1	273.44	0.614601	0.00689517
S100a11	647.365	0.614257	0.00194084
Pcolce	4167.5	0.610878	2.28e-06
Slc2a3	29226.9	0.609345	2.26e-07
Epas1	1546.2	0.608244	1.24e-05
Ttc26	484.443	0.606888	0.00177464
Arpc4	3264.09	0.606246	1.61e-05
Ccne1	6635.64	0.606183	2.67e-05
Lrrc1	301.779	0.605922	0.00806213
2001-09-01	6080.79	0.605458	3.1e-06
Hrk	484.75	0.604224	0.00113624
Elk3	157.55	0.603737	0.0310208
Nrm	445.173	0.603334	0.00160016
Grhl3	937.109	0.603035	0.000102529
Stx2	166.849	0.602033	0.0268977
3110001I22Rik	175.564	0.6001	0.0351442
Zdbf2	2714.1	0.599542	1.36e-05
Ahnak	3232.88	0.599455	1.48e-05
Gm14303	410.245	0.598788	0.0392285
Gdf3	2566.82	0.597352	0.000281316
1110034G24Rik	196.342	0.597186	0.0242001
Slc50a1	205.183	0.596475	0.0176834
Cldn6	897.673	0.596422	0.000191521
Ptcd3	3266.96	0.594326	7.94e-05
Grk6	4037.98	0.593629	2.41e-06
Nr4a1	1253.53	0.593399	6.13e-05
Pgpep1	714.427	0.592962	0.000452093
Rpusd1	460.4	0.5927	0.00284549
Fam129b	3287.39	0.591858	6.67e-06
Stat6	777.317	0.591465	0.000280156
Slc26a2	893.688	0.590493	0.000286532
Tmem81	353.397	0.589784	0.00445618
Gjb5	710.041	0.58934	0.000372887
Plod1	1008.22	0.589188	0.000406194
Zfhx3	187.578	0.588833	0.025174
Tulp3	2526.69	0.588764	7.6e-06
Mindy1	2010.8	0.587903	4.15e-05
Arid1b	403.126	0.587709	0.00367801
Med21	571.673	0.586542	0.0127045
Agtpbp1	477.787	0.586512	0.0019828
Elovl7	279.521	0.585709	0.0150859
Capza2	1934.27	0.583964	0.00122038
Sigirr	739.386	0.583579	0.000578996
Tyk2	1084.78	0.581853	0.00017668
Gfpt2	3475.35	0.581689	7.07e-06
Agpat3	547.686	0.581676	0.00117765
Vps50	1250.02	0.581589	0.000199572
Gm9260	420.773	0.581074	0.0150367
Tspan33	187.326	0.580031	0.0252734

## Sheet: Down_Log2FC<-0.58, Pvalue<0.05
	baseMean	log2FoldChange ESC+Pramel7-DeltaN/ESC	P_value
Uty	39.5051	-7.27811	2.43e-06
D130017N08Rik	12.3403	-7.05104	3.77e-05
Plagl1	10.3237	-6.79415	9.28e-05
H19	9.52294	-6.6786	0.000164657
Ccdc172	9.06997	-6.60775	0.000195565
Gbp2b	8.82073	-6.56762	0.000230334
Kdm5d	8.58666	-6.52863	0.000265827
1700013H16Rik	8.38292	-6.49329	0.000334564
1700048O20Rik	21.7736	-6.41026	5.38e-05
Sec16b	7.32534	-6.30009	0.000691802
Gm14569	19.5503	-6.25678	9.76e-05
Abo	6.65346	-6.16001	0.00111109
Xlr4a	17.4816	-6.09225	0.000167557
AV320801	6.13983	-6.04458	0.00157427
4933427D06Rik	116.593	-5.8252	2.92e-22
Meiob	5.18839	-5.80085	0.0039212
Adh1	5.16564	-5.7951	0.0036203
Ccin	5.12774	-5.78552	0.00390322
Gm595	5.11257	-5.78162	0.00434961
H2-T10	4.92399	-5.72586	0.00453701
Krt23	4.87092	-5.71173	0.00527267
Pnoc	4.68234	-5.65313	0.00573458
Xlr3a	98.9027	-5.57736	1.5e-19
Gbp3	4.41037	-5.56762	0.00714172
Xlr5a	4.38004	-5.55858	0.00843061
CT010575.2	11.0698	-5.42174	0.00148543
1700019E08Rik	3.94223	-5.40493	0.0115105
Xlr4b	3.93465	-5.40242	0.0113695
Gm13128	3.91948	-5.39741	0.0115008
Dnajc5g	10.775	-5.38265	0.00167325
Hnf4a	10.5895	-5.34974	0.00182974
C230014O12Rik	10.5515	-5.34502	0.00183124
Naip6	3.693	-5.31082	0.014617
AC122881.1	10.0986	-5.27938	0.00226012
Gm44943	3.45134	-5.213	0.0189735
H2bfm	3.44376	-5.21014	0.0187241
Tmprss6	3.43618	-5.20727	0.0187209
Gm38224	3.4286	-5.2044	0.0189571
Ifi27	18.9252	-5.18706	2.77e-05
Ddx3y	72.2163	-5.119	6.34e-16
Hsd17b3	3.22486	-5.11431	0.027687
T	3.20969	-5.10807	0.0249136
Celrr	3.20211	-5.10498	0.0243691
Gm11427	3.20211	-5.10498	0.0243691
Tmeff2	3.17937	-5.09572	0.0248418
Zfp264	34.5695	-5.05637	1.75e-08
Wdfy4	8.61534	-5.05101	0.00442252
Magea4	17.2291	-5.04048	6.81e-05
Sytl5	2.97562	-4.9983	0.0350701
Card11	2.96804	-4.99492	0.0331221
Sfta2	2.96046	-4.99156	0.0320552
Xlr5c	2.96046	-4.99156	0.0320552
Nr1i2	2.9453	-4.98488	0.0315843
Eif2s3y	212.423	-4.96607	6.4e-37
1700056E22Rik	2.72639	-4.87214	0.0447987
Olfml2a	2.71123	-4.86481	0.0416449
Xlr	2.71123	-4.86481	0.0416449
Asb9	2.70365	-4.86117	0.0413288
Gm21284	2.70365	-4.86117	0.0413288
Abcb5	2.69607	-4.85752	0.0416154
Cd6	7.15327	-4.76504	0.00938484
Gm17657	7.12295	-4.75941	0.00930046
Adh4	42.4688	-4.75772	3.7e-10
Nsg2	6.6169	-4.64902	0.012481
Xlr3c	6.6169	-4.64902	0.012481
4930502E18Rik	37.8584	-4.5902	1.99e-08
Gbp2	18.8174	-4.57753	3.78e-05
Atxn1	30.6999	-4.53981	9.5e-08
Gm7789	18.0691	-4.50112	9.57e-05
Cdc20b	5.89652	-4.48519	0.0182587
Slc4a5	230.234	-4.44122	2.94e-41
Zfp629	16.7926	-4.39094	0.000131399
Uba1y	38.9718	-4.38983	5.18e-09
Xlr3b	21.8854	-4.36748	6.85e-06
Nxf7	32.6769	-4.36064	4.38e-08
Iqca	5.45413	-4.35491	0.0267455
Rnase1	5.39048	-4.35045	0.0247981
Gm371	5.2049	-4.28388	0.0306821
Cypt3	5.14883	-4.28101	0.0286918
Fmo4	5.13667	-4.26605	0.0306486
Gm12690	4.96025	-4.22307	0.0381318
Scml2	471.412	-4.20559	1.29e-69
Cd7	14.7806	-4.20473	0.000251914
Rasgrp3	9.86585	-4.19911	0.00311371
Oasl2	4.9026	-4.19471	0.0344752
Tmem252	9.60303	-4.18006	0.00356256
Fthl17f	4.66553	-4.13121	0.0389233
Lbp	4.70644	-4.1304	0.0408766
Wdr95	9.37497	-4.12094	0.00416815
Rasgrp1	128.643	-4.1029	8.07e-25
Slc6a13	9.1409	-4.08182	0.00497874
Ccdc152	13.5239	-4.07676	0.000492917
Pnma5	304.015	-4.06155	2.33e-47
Dcstamp	13.264	-4.05539	0.000746701
Gm45425	4.41629	-4.0477	0.0458315
Rhox7-ps2	4.41629	-4.0477	0.0458315
Syt17	4.45721	-4.04708	0.0474906
Fthl17d	4.41172	-4.03316	0.0474931
Aurkc	63.0014	-3.95736	1.99e-11
Fam3b	8.07574	-3.89211	0.0101229
Ms4a14	11.8004	-3.85091	0.00190717
Nlrp4c	27.3316	-3.85043	1.5e-06
Col26a1	212.096	-3.83559	1.45e-32
Sdk2	109.899	-3.80959	5.02e-19
4930591A17Rik	15.0434	-3.79404	0.000372221
Nxf3	127.562	-3.78748	1.82e-22
Zscan5b	18.7453	-3.78659	7.86e-05
Gm12463	11.1028	-3.76483	0.00227056
Rasgef1c	10.7853	-3.72089	0.00282518
Zfp951	157.383	-3.67872	2.22e-22
Itih5	13.2957	-3.6094	0.00109926
Gadd45g	6.63799	-3.60039	0.0189327
Spon2	9.87178	-3.58166	0.00483783
Sgo2b	13.0086	-3.57591	0.00128137
1700018B24Rik	16.2575	-3.57074	0.000310821
Gm9	45.4706	-3.57072	3.18e-09
Smad9	15.9886	-3.53927	0.000356701
Gm14267	43.6663	-3.50701	2.39e-08
Dppa3	118.613	-3.5047	8.08e-19
1700057H21Rik	25.1414	-3.50283	2.31e-05
Mbl2	37.1137	-3.49235	9.35e-08
Pdzk1	21.4107	-3.47015	4.55e-05
AI429214	6.12737	-3.46027	0.033435
Gm11469	33.4208	-3.45782	5.83e-07
Acta2	14.9583	-3.44098	0.000718064
D630039A03Rik	26.6383	-3.42531	1.09e-05
Nefm	11.7321	-3.41511	0.003517
Lrp8os2	103.121	-3.37553	7.39e-16
Slfn3	8.61046	-3.36697	0.0103637
Zfp677	8.64379	-3.36147	0.0134325
Nell2	34.1517	-3.35618	6.33e-07
Kcnj16	5.64106	-3.34494	0.0376221
Nat2	8.16206	-3.29152	0.0155097
Tcp11x2	81.9131	-3.287	4.83e-13
Maml2	8.13173	-3.28611	0.0140629
Fkbp6	8.09382	-3.27959	0.0145205
Ebf1	8.12715	-3.27495	0.0141412
Gm15290	10.8322	-3.27169	0.00510471
Wisp1	15.8959	-3.24579	0.00111633
Cryge	7.8855	-3.22664	0.0165807
1700001C19Rik	12.8002	-3.20777	0.00443614
Bpifb5	7.62268	-3.19523	0.0237955
Ccdc169	27.9712	-3.18753	1.68e-05
Gbp4	22.7861	-3.17872	0.000104273
Nlrp4f	146.811	-3.17545	8.31e-20
Gm15915	88.7341	-3.16839	2.59e-13
Popdc3	10.1224	-3.16258	0.00816992
Smoc1	421.283	-3.15696	5.05e-48
Nt5e	29.7626	-3.14499	7.66e-06
Prickle2	64.4655	-3.14006	6.32e-11
Gm15262	14.712	-3.13312	0.00193533
Rapsn	14.7938	-3.12938	0.00137363
Brdt	36.5277	-3.10331	1.48e-06
Rftn2	14.5067	-3.09838	0.0015983
Sez6l	9.56782	-3.0815	0.0107719
Slc7a9	7.14238	-3.07882	0.0265349
Myh6	74.2544	-3.0773	3.67e-11
Spint5	9.57383	-3.06364	0.0174243
Gm6880	9.35807	-3.06344	0.0168112
Rpl39l	223.774	-3.03753	4.49e-27
Cyp46a1	6.89315	-3.02158	0.031156
Efhc2	70.9089	-3.00577	6.98e-10
Col27a1	9.11485	-3.00225	0.0136093
4930550L24Rik	9.0921	-2.9987	0.014001
Ddx60	13.5931	-2.99222	0.00320547
Muc3	9.10569	-2.9819	0.0212153
Acpp	51.4142	-2.96553	4.43e-08
Rec114	79.9618	-2.95604	2.47e-11
Hmgcs2	6.63934	-2.94925	0.0379002
Aox4	20.015	-2.94698	0.000868948
Gm9112	35.0019	-2.93579	3.15e-06
Slfn9	47.9914	-2.93061	4.26e-07
Cthrc1	8.63612	-2.92328	0.0204113
Dll1	8.63612	-2.92328	0.0204113
AC124397.1	34.6102	-2.92291	6.11e-06
1700018B08Rik	10.8608	-2.92034	0.00871564
Gm26868	15.0566	-2.91053	0.0022352
Pld4	17.2737	-2.90966	0.00107815
Gm37738	8.62697	-2.90348	0.0204155
Trim29	6.40985	-2.90322	0.0432295
Ptprq	12.8333	-2.89263	0.00488607
AC167222.1	16.7752	-2.86171	0.00142068
H2-Eb1	16.7858	-2.85777	0.00173293
Lgals3bp	10.3775	-2.84549	0.0120217
1700019A02Rik	18.7431	-2.84443	0.00107811
Tuba3b	26.8459	-2.83411	8.97e-05
Disc1	14.2983	-2.83158	0.00372036
Cyp2b23	22.3631	-2.82147	0.000293797
Fhit	10.1055	-2.80226	0.0135793
Aim2	261.733	-2.77424	2.55e-28
Ldhd	9.89122	-2.77384	0.0169416
Arl14epl	673.246	-2.76952	2.15e-47
C1s2	13.5915	-2.74197	0.00557028
Lhfpl2	17.4606	-2.73662	0.00161883
Gm12617	11.528	-2.72979	0.010954
AC110521.2	7.62103	-2.72946	0.0462125
D630003M21Rik	20.9936	-2.72015	0.000970982
Dbx2	9.63283	-2.71445	0.0211377
Slc5a4b	58.4416	-2.68727	3.15e-08
Gm21964	22.463	-2.68195	0.000485202
Mobp	110.239	-2.68148	8.19e-11
Lama3	91.657	-2.67414	6.65e-11
Arrb1	257.489	-2.67391	2.33e-23
Ggt5	16.7993	-2.66694	0.00264733
Pnliprp2	9.35327	-2.66586	0.0256465
Slc6a16	13.0611	-2.6649	0.00787874
Usp26	348.391	-2.66197	3.4e-32
B230311B06Rik	49.8663	-2.65845	4.74e-07
Myh3	81.2517	-2.65439	2.58e-08
Tex19.2	86.4574	-2.64759	5.01e-11
Fbln2	18.053	-2.62182	0.00242655
Them5	28.8727	-2.61477	0.000100246
Car6	7.16648	-2.60497	0.0483719
Ddr2	761.861	-2.6045	7.53e-50
Pax5	8.86096	-2.5999	0.0315515
Sox6	8.90187	-2.59838	0.030134
Tmem132c	19.7731	-2.59679	0.00220327
Sdr42e1	23.1363	-2.59619	0.000480073
Gm15270	14.1641	-2.59	0.0137402
Mfap2	8.8488	-2.58954	0.0293751
Vsir	19.4769	-2.5838	0.00136421
Ttc39c	63.7539	-2.57419	8.03e-07
Gm18336	248.609	-2.56857	2.3e-23
Cyct	86.7867	-2.55297	1.13e-10
Vrtn	55.4432	-2.54917	1.59e-07
Irgm2	27.2894	-2.53117	0.000292669
Parp10	25.6465	-2.52519	0.00032496
Emilin2	21.9691	-2.52271	0.00236132
Dyrk4	30.8828	-2.5223	0.000170561
Fggy	100.476	-2.51295	1.5e-10
Rhox5	479.038	-2.51003	5.8e-27
Nlrp14	57.7313	-2.50822	3.56e-07
AC144543.2	15.0108	-2.48732	0.00624124
Ikzf1	10.1356	-2.48274	0.0397265
Klhl3	59.7386	-2.4732	1.65e-07
Klhl13	708.248	-2.46337	2.32e-42
Ankmy1	17.8831	-2.46157	0.00786958
Plxnd1	80.6024	-2.45906	9.04e-09
Calr4	13.0535	-2.45279	0.011634
Acan	75.0699	-2.45227	2.88e-08
Pramel6	8.14959	-2.44073	0.0454311
Snx31	17.7474	-2.42604	0.0035856
Calb2	727.905	-2.42136	5.97e-42
Prrg1	9.62817	-2.41841	0.0309017
Rhox1	32.0181	-2.41486	0.000115442
AC124426.3	54.5631	-2.41362	4.94e-06
Igf2	12.5111	-2.39292	0.0221173
Gm37164	11.0718	-2.39127	0.023019
Lpar4	11.0976	-2.3884	0.0243168
Myom1	33.0209	-2.38502	0.000103161
Rtp2	15.7886	-2.38181	0.00781822
Platr3	83.9644	-2.37381	2.18e-08
Sult5a1	49.5451	-2.36454	5.72e-06
Nlrp9b	20.1485	-2.35794	0.00317039
Slc4a1	10.909	-2.35761	0.0295016
Mfap4	12.3467	-2.35137	0.0173269
Il1r2	14.0743	-2.34914	0.0279394
Zic2	114.903	-2.33741	1.19e-11
Nrsn1	9.08579	-2.33509	0.0486466
Rhox9	53.1967	-2.33014	2.37e-06
Ifi35	44.1215	-2.32786	1.23e-05
Tktl2	22.6694	-2.32322	0.00180434
Pkd2l1	34.8395	-2.31596	0.000122114
Fbp2	25.6659	-2.31482	0.000806994
Car4	12.108	-2.31187	0.0208069
Prickle1	84.4632	-2.31164	6.84e-09
Gt(ROSA)26Sor	17.9176	-2.2872	0.00957734
Myh13	270.853	-2.2829	9.38e-19
Creg2	8.87289	-2.27784	0.0478303
Pitx2	11.8588	-2.27576	0.0237986
Gm43597	20.5295	-2.26574	0.00383391
Gm12031	32.0513	-2.26038	0.000378918
Zfp773	65.4529	-2.2469	4.29e-07
1700019B21Rik	45.1044	-2.24566	2.52e-05
Pla2g4a	37.8479	-2.24022	0.000189318
Itgal	139.331	-2.22295	7.45e-12
Herc6	22.9198	-2.21322	0.00321189
Slc2a7	11.3679	-2.20173	0.0312217
Jag1	199.78	-2.1999	1.59e-15
Dmrtc2	18.326	-2.19498	0.00814183
Rimbp2	33.5841	-2.17877	0.000296039
Gm29243	12.623	-2.17637	0.0263199
Cep112	15.3128	-2.1737	0.0134156
Oprl1	20.6286	-2.17016	0.00952969
Sohlh2	1206.88	-2.16322	2.01e-46
Col2a1	49.4333	-2.15749	8.4e-05
Abcc2	65.1318	-2.15181	1.37e-05
Egfl6	17.7972	-2.14374	0.00889045
Col16a1	10.9165	-2.1416	0.0486912
Trpm6	10.868	-2.14066	0.0445589
Platr5	47.6842	-2.13845	4.25e-05
Gm13228	39.6928	-2.13606	0.000178683
Xpnpep2	25.936	-2.1331	0.00175077
Atp1a2	47.6896	-2.13209	0.000367884
Hdc	10.8695	-2.12263	0.0408179
Fzd2	41.9493	-2.12091	7.96e-05
Alox15	22.9485	-2.11015	0.00395556
Baiap3	12.114	-2.10912	0.0315978
Serpinf1	335.217	-2.09194	1.01e-21
BC022960	18.5826	-2.07937	0.0108307
Meioc	242.163	-2.07301	4.67e-17
Mt4	31.6978	-2.06926	0.00123694
1700019N19Rik	16.9677	-2.06781	0.0149353
Il17f	20.9776	-2.06542	0.00565325
Smc1b	189.506	-2.06288	6.62e-10
Fbxo47	39.211	-2.06169	0.000194297
Slc13a4	60.9364	-2.05505	1.72e-05
Limch1	23.4908	-2.05117	0.00416606
Spata21	40.426	-2.04885	0.000498499
Rhoh	11.5762	-2.04564	0.0462169
Cyp2j9	18.0811	-2.03407	0.0127413
Plbd1	24.3785	-2.0312	0.00371697
Spns3	18.1023	-2.02854	0.0155275
Ppef2	29.7056	-2.02776	0.0021297
Stc1	21.8237	-2.01902	0.00821106
5730405O15Rik	15.3626	-2.0176	0.0223724
H2-DMb1	24.2293	-2.01131	0.00405723
Ephx2	694.196	-2.00864	9.15e-30
Pdha2	19.0355	-2.00821	0.0104746
Col6a5	47.9746	-2.00807	0.000163976
C8b	44.4259	-2.00659	0.000111705
Dnah8	1126.19	-2.00042	8.55e-26
Myb	23.9968	-1.99912	0.00466845
Rgs9	26.3994	-1.99606	0.00299525
Spag16	45.0742	-1.97452	0.00026657
Hist1h3c	12.3889	-1.96778	0.0462525
Aff3	90.7096	-1.96605	1.9e-07
St8sia6	135.117	-1.96163	5.82e-10
4833407H14Rik	32.184	-1.96129	0.001535
Trim12c	61.9001	-1.95831	2.34e-05
BC051019	17.2364	-1.9564	0.0174373
R3hdml	14.7293	-1.95223	0.0333144
Platr14	343.045	-1.9498	1.59e-18
Fgr	28.8458	-1.91979	0.00367652
Cntnap2	107.363	-1.91181	7.57e-08
A630001G21Rik	16.7729	-1.91013	0.0217782
Cela2a	27.6876	-1.9075	0.00336999
Rhox13	175.609	-1.90697	4.82e-11
C130073F10Rik	18.0809	-1.90046	0.0216834
Gpat2	221.455	-1.89844	2.57e-12
Cldn5	17.7909	-1.89268	0.0209014
1300017J02Rik	14.3459	-1.8894	0.0363007
Galnt6	63.1048	-1.88599	2.91e-05
6330403K07Rik	17.7696	-1.88021	0.0189942
Wfdc15a	14.0574	-1.86593	0.0376886
Hapln3	14.0422	-1.86423	0.0386786
Zic5	99.513	-1.86268	1.22e-06
Defb42	37.1926	-1.85413	0.00125556
Aebp1	69.858	-1.85186	8.77e-06
Slc47a2	27.7314	-1.83308	0.00503046
Col5a2	23.2609	-1.83066	0.016612
Crispld2	20.769	-1.83008	0.013657
Ccdc113	16.0918	-1.82563	0.0305738
H2-T22	138.778	-1.8243	2.7e-09
2310039L15Rik	24.001	-1.81913	0.00953059
Lbh	16.0494	-1.8176	0.0308104
Ust	20.5668	-1.81747	0.0177821
Crxos	45.5646	-1.80894	0.000538758
Dpcr1	17.0674	-1.8053	0.0266477
Unc80	13.5922	-1.79891	0.0471581
Lmcd1	29.5652	-1.79848	0.00795013
Rab33a	28.1526	-1.79823	0.00651414
Aass	45.1956	-1.79719	0.000422827
Tsx	15.7305	-1.7931	0.040098
Car12	111.36	-1.78253	2.9e-07
Oas1d	16.7742	-1.78097	0.0302527
Peg12	23.4222	-1.77209	0.0114759
Bmpr1b	19.9562	-1.76895	0.0212044
Atp8b3	25.5129	-1.76816	0.0129782
Eda	52.3343	-1.7656	0.000222659
Psd4	112.152	-1.76455	1.56e-07
Abcc8	16.5477	-1.75534	0.0336804
Fbxo41	28.6175	-1.75227	0.0060582
Parvg	25.4218	-1.75004	0.00964935
Trh	5936.01	-1.74326	2.52e-38
Gm2762	83.2913	-1.73514	6.34e-06
Thsd4	18.6397	-1.72525	0.0368432
Upb1	39.9744	-1.71937	0.00186245
Ccno	21.702	-1.71928	0.0178444
Gm44	21.702	-1.71928	0.0178444
Tmem211	27.0397	-1.71293	0.0119139
Ldhc	84.3719	-1.71247	1.1e-05
Pou6f1	76.6265	-1.70732	1.69e-05
Pla1a	145.444	-1.70399	1.73e-08
Slit2	116.926	-1.70337	9.93e-07
Txlnb	69.5938	-1.6926	7.73e-05
Spp1	1950.74	-1.69105	9.48e-31
Copz2	56.5137	-1.68796	0.000578115
Spic	113.874	-1.68035	5.56e-07
9030624G23Rik	36.1765	-1.67776	0.00354055
Pdcl2	26.3321	-1.67398	0.0145936
Cct6b	18.0109	-1.67243	0.0347363
Zfp772	54.0585	-1.672	0.000436324
Synpo2	28.4045	-1.6678	0.00930746
Tktl1	22.1593	-1.6627	0.0268988
Phldb3	23.0374	-1.65886	0.0234743
Bpifb4	16.8498	-1.65805	0.0430501
Terb2	19.9742	-1.658	0.0286949
Klk10	85.8132	-1.65154	1.22e-05
Pla2g2e	22.9494	-1.64974	0.018844
Uprt	19.7947	-1.64595	0.0299401
Acaa1b	26.0989	-1.6432	0.021808
Gm5091	65.467	-1.64205	0.000138944
Tdrkh	77.9753	-1.64102	6.15e-05
Pkia	28.0991	-1.6393	0.0118061
Lst1	37.3133	-1.63841	0.00358012
Fbn2	30.1866	-1.63687	0.0077207
Prkar2b	41.5677	-1.63379	0.00198432
4933431E20Rik	32.1847	-1.63379	0.00628432
Hspb11	27.915	-1.62837	0.0102524
Spag4	24.7468	-1.62652	0.0173249
Slit3	135.94	-1.62358	1.33e-06
Gstm2	281.195	-1.61484	1.51e-12
Adgrf5	80.9979	-1.61401	2.95e-05
Tnfrsf8	33.8426	-1.61269	0.0052889
Cyp2j6	27.7431	-1.60947	0.0126805
Rhox6	101.654	-1.60932	6.54e-06
Zcchc12	77.6788	-1.605	4.52e-05
Zfp981	352.926	-1.60476	2.48e-10
Pls3	253.987	-1.604	2.51e-10
AU022751	80.7161	-1.60374	4.54e-05
Ncf2	89.9126	-1.60266	1.74e-05
Trpm1	46.8719	-1.59465	0.00204662
Lefty2	3277.31	-1.59023	6.79e-36
Sec31b	20.3521	-1.58697	0.0377225
Usp29	18.2721	-1.58591	0.0458566
Siglecf	33.4502	-1.58066	0.00832114
Ly6k	65.5544	-1.57619	0.000223182
Ceacam20	131.535	-1.57542	7.52e-07
1700097N02Rik	161.359	-1.57075	1.25e-07
Cnn1	20.0497	-1.55886	0.0396717
Frem2	184.482	-1.55738	4.45e-07
Platr27	26.9529	-1.55208	0.0186776
Sord	172.685	-1.55148	2.42e-08
Capn3	36.9554	-1.54771	0.00916076
Smim1	50.5203	-1.54623	0.00150387
Armcx3	24.7951	-1.54297	0.0235771
Glis3	200.371	-1.5374	2e-08
Tuba3a	898.926	-1.53654	6.18e-18
Fndc3c1	32.4913	-1.53322	0.0121199
Hdac11	93.4277	-1.53265	7e-05
H2-Q7	59.1474	-1.5323	0.00258025
Lhpp	258.016	-1.53037	3.8e-10
Mertk	40.0814	-1.52271	0.00456839
Camkv	253.968	-1.52182	6.18e-10
Msx2	21.4055	-1.51952	0.0432131
Tmc7	87.7766	-1.51912	0.000286832
Gm807	37.962	-1.51393	0.00725931
Vax2os	42.7907	-1.51309	0.00361532
Tcam1	37.8963	-1.5125	0.0076574
4930539E08Rik	50.4444	-1.50884	0.00174811
Axin2	135.663	-1.50665	1.2e-06
Ddx58	676.151	-1.50022	4.65e-14
Tbc1d5	193.301	-1.49519	1.99e-08
Radil	44.5312	-1.49471	0.0101354
Rcsd1	29.9189	-1.49328	0.0143879
Chit1	124.343	-1.49157	5.19e-06
Ssc4d	118.29	-1.48682	4.58e-06
Rhox10	74.704	-1.48614	0.00340501
Gm27045	24.9487	-1.48321	0.026333
Selenbp1	46.0527	-1.47979	0.00307658
Pdlim4	72.4689	-1.47879	0.00268363
Rnf130	210.479	-1.47702	5.57e-09
Arhgef9	57.2807	-1.47635	0.00113592
Adam19	779.389	-1.47435	4.12e-13
Fam117a	587.056	-1.46501	7.74e-12
Zbtb20	23.8057	-1.4635	0.0340205
Prrc1	2098.58	-1.46207	2.19e-22
Fes	57.0564	-1.45923	0.00192848
Serpine1	185.453	-1.45891	1.17e-07
Cachd1	26.3938	-1.45735	0.0277347
Sult2b1	55.6061	-1.45567	0.00192541
Alox5ap	20.7654	-1.45066	0.0456165
Nmi	30.2559	-1.44935	0.0189839
Acss1	251.598	-1.44795	5.8e-08
Vim	1358.54	-1.44599	1.35e-22
Ahrr	22.5674	-1.44488	0.0435717
C330021F23Rik	40.2834	-1.44381	0.00764235
Wdr93	28.9388	-1.44195	0.0292475
Car8	55.5082	-1.44099	0.00182832
Wnt5b	35.6714	-1.43929	0.0107783
Lgi2	28.1304	-1.43608	0.02605
Dnmt3a	1162.38	-1.43008	1.38e-20
Ap3b2	147.589	-1.42725	1.77e-06
Trim21	25.1583	-1.42695	0.0348094
Was	26.9906	-1.42562	0.0271602
Ppp6r2	176.311	-1.4219	1.94e-06
Hist1h1a	26.0544	-1.41929	0.0331398
Lpl	222.777	-1.41539	1.69e-08
Lpar1	217.377	-1.41376	3.99e-08
Man2b2	150.746	-1.41137	1.52e-06
Lima1	2918.75	-1.41072	5.06e-20
Rragd	338.801	-1.40156	3.6e-11
Tbc1d9	114.988	-1.40043	4.22e-05
Calr3	35.0177	-1.40039	0.0187879
Fxyd5	49.2617	-1.39233	0.00667219
Zc3h6	55.8406	-1.39175	0.00469403
Neb	61.4854	-1.38806	0.00194663
Dusp27	966.955	-1.37762	1.35e-13
Phactr1	25.5286	-1.37687	0.0373134
Pctp	210.256	-1.37569	1.37e-07
Pla2g4f	60.6439	-1.36666	0.0016677
Adam11	57.6749	-1.3633	0.00272878
Tmem40	63.8381	-1.3626	0.00245132
Hpcal4	50.5928	-1.3606	0.00734455
Clnk	33.4511	-1.36031	0.0191445
Rassf5	64.1006	-1.35984	0.00139466
Col9a2	139.496	-1.35674	0.000104266
Zfp978	165.217	-1.35228	6.08e-05
Catsperd	31.0965	-1.3485	0.0398549
Ngb	28.7044	-1.34722	0.0296362
Wfikkn2	47.4973	-1.34677	0.0056895
Igtp	34.8887	-1.34613	0.0169551
Hecw2	29.7025	-1.34317	0.0395339
Gpr157	28.5295	-1.3402	0.0381547
Mrc2	35.6529	-1.33778	0.0166425
Gm37123	35.5711	-1.33697	0.0176028
Btbd8	59.5812	-1.33244	0.00509291
Ldb3	75.545	-1.3292	0.000753696
Prr15l	36.2589	-1.32044	0.0244977
Mypn	73.3998	-1.31966	0.00119448
Jam3	139.427	-1.31767	1.32e-05
Tspan7	339.33	-1.31754	2.2e-09
AW551984	32.0058	-1.31405	0.0419062
Pecam1	1985.73	-1.31384	1.19e-19
Otud6a	29.0232	-1.30583	0.0361831
Kif21a	75.2655	-1.30386	0.00118057
Lrig1	221.531	-1.30237	1.64e-07
Sh3kbp1	35.9247	-1.29919	0.0196455
Armcx6	69.8318	-1.29803	0.00175902
Pogk	31.5469	-1.29744	0.0348364
Mcf2	203.187	-1.29743	4.67e-06
Peli3	32.9785	-1.28876	0.0341709
Shroom4	88.5973	-1.2886	0.000508553
Vill	243.514	-1.2875	1.1e-06
Erap1	29.713	-1.28683	0.0415305
Slc43a1	33.8825	-1.2754	0.0352249
Klf2	2165.59	-1.27342	3.22e-17
Syce1	172.075	-1.26697	5.05e-06
Ttll6	27.5462	-1.26501	0.0492835
H1fx	182.283	-1.2645	0.000114808
Six1	61.8666	-1.2639	0.00320073
Dysf	98.5056	-1.26237	0.000517868
9030617O03Rik	76.3413	-1.26231	0.0015149
Urgcp	188.409	-1.2594	2.04e-05
Gtsf1	65.3202	-1.2592	0.00319708
Rab11fip4	1284.55	-1.25769	2.63e-16
Sstr2	69.2347	-1.25765	0.00245861
Zfp600	185.116	-1.25645	6.06e-05
Myo18b	52.8316	-1.25101	0.0123609
Gpa33	2239.54	-1.24418	2.01e-18
Slc9a5	104.769	-1.24374	0.000863222
Lrp4	145.309	-1.2434	3.39e-05
Tfap2c	1013.57	-1.24263	5.36e-10
St6gal1	120.963	-1.24257	0.000132992
Fam198b	106.854	-1.24138	0.000782622
Gstm5	224.013	-1.23836	4.94e-07
Gstm3	88.0025	-1.23618	0.00176139
M1ap	344.099	-1.23503	3.45e-09
Gabrb3	29.7539	-1.23314	0.0449962
9530077C05Rik	59.2906	-1.23201	0.00629299
Adora2b	54.3278	-1.22927	0.0092319
Sap18b	32.0391	-1.22226	0.0448473
Cdo1	140.809	-1.22104	5.79e-05
Cpeb1	30.2508	-1.21941	0.0468034
P2rx3	170.063	-1.21807	1.53e-05
Hlf	35.3518	-1.21693	0.0332405
Axl	87.4673	-1.2152	0.000987515
Lrrc15	46.0912	-1.21334	0.0148845
Abca4	36.5843	-1.21034	0.0426855
Fzd4	48.48	-1.21008	0.0122158
Ifitm1	2596.93	-1.20994	2.9e-18
Padi3	120.62	-1.20906	0.000432558
Cdkl3	72.7684	-1.20862	0.00234511
Jph4	48.2748	-1.20462	0.0157617
Tet3	142.531	-1.20135	9.3e-05
Tsku	252.339	-1.20097	6.07e-07
Ttc25	51.6324	-1.20025	0.015984
Gpnmb	33.1608	-1.19842	0.0442438
Slc22a17	29.9651	-1.19472	0.0475896
Csrnp3	86.3114	-1.19467	0.00129332
Cpne9	38.8526	-1.19173	0.0306881
Lonrf3	34.87	-1.19164	0.0346548
Mcc	100.465	-1.19016	0.000634961
Adgrb2	109.283	-1.18675	0.000408205
Fgfr2	76.9553	-1.18482	0.00429842
Mitf	173.322	-1.1847	2.74e-05
App	136.026	-1.18357	0.000354617
Gm8066	38.6503	-1.17623	0.0302337
CN725425	76.0468	-1.17611	0.00357917
Fahd2a	86.5415	-1.17411	0.00163517
Col9a3	36.2841	-1.1716	0.0415267
Rbm44	137.453	-1.17129	0.000197125
Cd74	77.0923	-1.16989	0.00368177
Hmga2	68.7311	-1.16462	0.00478926
Hydin	155.091	-1.16251	0.000115238
Calcoco2	495.994	-1.15731	4.82e-08
Klk1	107.598	-1.15589	0.000868643
Gpc3	768.075	-1.15546	3.45e-12
Rtn1	107.562	-1.15534	0.000656356
Ccdc73	57.8911	-1.15439	0.00923992
Nfasc	223.249	-1.15198	1.11e-05
Clcnkb	43.1324	-1.14874	0.0236156
C78283	49.4568	-1.1483	0.0170285
Tagln3	125.847	-1.14754	0.000273334
Actn2	141.964	-1.14704	0.000178719
Kif1a	575.225	-1.14354	1.66e-06
Oxld1	54.4109	-1.13972	0.0169505
Ramp3	137.738	-1.13906	0.000144891
Cyp4f39	37.1883	-1.13544	0.0371124
Slc16a10	65.1735	-1.12941	0.00782091
Rims1	69.4756	-1.12042	0.00882526
Sarm1	220.635	-1.11977	2.39e-05
Fmr1nb	623.958	-1.11331	1.91e-10
Drp2	35.8863	-1.1125	0.0450276
Efnb1	58.8706	-1.11018	0.0309626
Chil1	47.148	-1.1079	0.0242641
Gm973	35.9423	-1.1063	0.04593
Entpd3	45.3279	-1.09805	0.0272679
Ifitm3	660.354	-1.09646	1.32e-10
Adap2	61.0857	-1.09571	0.015158
1700030C10Rik	116.492	-1.09514	0.000733946
Sox21	157.583	-1.09429	0.000121671
Auts2	195.046	-1.09371	6.91e-05
Pim2	455.566	-1.09355	1.14e-08
Gstt1	140.053	-1.09042	0.000256921
C1ql1	63.1708	-1.09036	0.0108419
Klhdc9	43.4935	-1.08507	0.0395552
Gdpd1	111.13	-1.08407	0.000983479
Aif1l	235.105	-1.07865	2.02e-05
Dusp4	115.472	-1.07767	0.00306374
Brpf3	1141.68	-1.0733	2.32e-09
Satb2	43.2291	-1.07222	0.0399816
Mep1b	88.5893	-1.06888	0.00440811
Prkca	56.0587	-1.06884	0.0255838
Srgap3	121.516	-1.06789	0.00229918
Id3	392.428	-1.06534	1.26e-07
Clcnka	93.0332	-1.06472	0.00330981
Plb1	45.4338	-1.06243	0.0352298
Mycl	245.941	-1.05879	1.25e-05
Tdrd12	650.147	-1.05667	5.28e-10
Oasl1	65.9222	-1.05301	0.01327
Mup6	60.6876	-1.05197	0.0155055
Dzank1	49.7387	-1.04923	0.03127
Armcx1	303.497	-1.04901	2.21e-06
Hmgn5	102.653	-1.04887	0.00478026
Sirt5	154.983	-1.04825	0.000359102
Tekt1	241.422	-1.04778	2.39e-05
Prkcg	98.9506	-1.04734	0.00307998
Zfp989	41.9391	-1.0464	0.0429454
Aoc3	75.0752	-1.04585	0.00748653
Pcsk9	47.8258	-1.0453	0.0390886
Scd3	61.9214	-1.04444	0.0140746
Stk26	135.289	-1.03982	0.000555117
Rhpn2	465.086	-1.03715	3.68e-08
1600020E01Rik	46.0843	-1.02926	0.035235
Amot	130.501	-1.028	0.0007637
Slco4c1	155.214	-1.02688	0.000312097
Gstm6	49.0745	-1.02542	0.0310425
Sh2d5	57.68	-1.02444	0.0284716
Mettl22	238.938	-1.02246	0.000285713
Lmo7	238.205	-1.01974	2.06e-05
Nup210	1467.72	-1.01808	1.68e-12
Srcin1	90.9357	-1.0168	0.00982368
Cerk	67.9426	-1.01554	0.0136207
Acsm4	45.0284	-1.01546	0.0417749
Col5a3	70.3351	-1.01058	0.0172415
Clcn5	427.446	-1.01031	2.51e-07
Sfmbt2	208.615	-1.00437	0.000100341
Garem2	55.3238	-1.00311	0.0323011
Sash1	959.819	-1.00215	2.26e-09
Ccdc57	87.412	-1.00163	0.00790054
Esx1	184.884	-1.00121	0.000202384
Erdr1	139.074	-1.00053	0.021007
Rbp4	50.0392	-0.999046	0.0334617
2310039H08Rik	46.999	-0.997968	0.0455001
Mipol1	77.5612	-0.995802	0.016341
Mllt3	77.5078	-0.993977	0.0172701
Sesn3	322.686	-0.993872	9.73e-06
Gm14820	65.2533	-0.992206	0.0472964
Sh2d4b	103.228	-0.988183	0.00368613
Lypd6	51.2412	-0.988104	0.034142
Stau2	177.311	-0.987508	0.000336917
Pip5k1b	135.248	-0.98741	0.00203012
Tmem130	117.886	-0.985853	0.00336327
Zmat5	351.265	-0.980692	3.1e-06
Hps3	161.793	-0.976762	0.000555728
Slc43a3	141.616	-0.971424	0.00172939
Tesmin	91.3457	-0.970672	0.0077274
Slc9a3r2	269.459	-0.970285	3.86e-05
Tcaf1	59.8133	-0.967287	0.0267819
Mapk8ip2	190.739	-0.965582	0.000579172
Kank4os	64.7143	-0.965566	0.0295566
Myl9	63.3084	-0.962183	0.0277235
Cyth3	130.379	-0.960564	0.00305281
Tulp4	162.04	-0.957608	0.000562524
Pter	52.7634	-0.956069	0.0369022
Ttn	76.422	-0.953316	0.0152758
Prom1	68.936	-0.952347	0.0195792
Syne1	89.518	-0.949336	0.00972639
Kcnj10	140.8	-0.94916	0.00125615
Pdp1	118.607	-0.948669	0.00312797
Hexdc	113.098	-0.945682	0.00399349
Fam178b	141.135	-0.943276	0.00147446
Slc46a3	65.0505	-0.94323	0.0263525
Patl2	67.772	-0.943083	0.0353669
Map2k6	172.436	-0.942971	0.000644977
Adgrg1	158.61	-0.941955	0.00179671
Myl7	152.016	-0.941266	0.001052
Cpn1	448.248	-0.940605	1.22e-06
Id2	87.968	-0.940495	0.0113575
Suclg2	835.463	-0.939396	5.61e-08
Atp10a	167.248	-0.937347	0.000908065
Nlrp4a	55.989	-0.936462	0.0357834
Tnrc18	369.755	-0.934482	3.62e-05
Bag3	700.72	-0.933196	3.04e-08
Syde2	207.479	-0.928403	0.000249996
Sema4f	61.8579	-0.927763	0.0352331
Cyp39a1	87.688	-0.920956	0.0191013
2006-09-01	499.405	-0.920398	5.92e-07
Dusp14	239.796	-0.920284	0.000127444
Rec8	488.416	-0.919217	1.2e-05
Rnf135	95.004	-0.915568	0.0094324
Ryr2	65.4867	-0.915395	0.0350363
Mettl26	122.864	-0.912922	0.00852504
Sfrp2	141.848	-0.910347	0.00208615
Cdc42ep5	112.667	-0.908566	0.00647734
2610509F24Rik	66.1476	-0.908172	0.027582
Snrnp27	659.604	-0.907161	1.02e-06
Mtx3	108.65	-0.90502	0.0116617
Hnrnph1	2669.02	-0.904352	1.3e-09
Pdpn	131.856	-0.901907	0.00292276
Tcn2	555.438	-0.89709	3.98e-06
Igfbp4	197.698	-0.897069	0.0017645
Cntnap3	74.5938	-0.896904	0.0228114
Lmtk3	125.241	-0.896597	0.0220145
Nrk	114.887	-0.895338	0.0064193
Mttp	94.7153	-0.895148	0.0103524
Zfp39	134.423	-0.895022	0.00699474
Prtg	59.2251	-0.893618	0.03906
Mlf1	66.5527	-0.891553	0.0327845
Kalrn	309.033	-0.88722	9.45e-05
Trim66	90.4855	-0.886432	0.0168503
Col6a4	80.5681	-0.88498	0.0184015
Gm4779	120.704	-0.883165	0.00921466
Gnb4	141.747	-0.881764	0.00371738
Glod5	58.7541	-0.881163	0.047745
Ino80b	119.716	-0.88069	0.00609858
Rcn3	266.008	-0.880654	0.0010422
Tnfrsf1a	187.364	-0.878881	0.0009316
Stat5a	282.998	-0.876186	0.000250087
Gstm1	1353.67	-0.875709	7.14e-09
Fabp3	825.665	-0.87462	0.000292537
Ehhadh	100.733	-0.874394	0.0124749
Otx2	630.076	-0.874285	6.73e-07
Tefm	426.378	-0.872546	1.94e-05
Trim68	97.5797	-0.869864	0.0156308
Acadvl	473.574	-0.869252	6.92e-06
Bcas1	232.183	-0.86892	0.000313946
Map3k15	108.359	-0.862489	0.00898406
Chchd6	308.708	-0.859198	6.49e-05
Yes1	742.203	-0.856513	1.58e-06
Myrf	614.541	-0.856348	1.07e-06
Ptpn7	89.8883	-0.852832	0.0189793
Sar1b	685.03	-0.850477	4.97e-06
Gphn	138.28	-0.849917	0.00472608
Mogs	482.655	-0.84979	6.73e-06
Lrrc27	145.745	-0.847979	0.00516485
B3glct	165.267	-0.844751	0.00228452
Trpv2	90.1571	-0.843928	0.021722
Znrf3	466.611	-0.843576	1.14e-05
Tcf24	80.0459	-0.84345	0.0320096
Fhod3	200.436	-0.842731	0.00101695
Kit	4707.61	-0.841598	4.32e-09
Exoc6b	767.701	-0.839584	2.22e-07
Fam107b	129.24	-0.837929	0.00794825
Chac2	90.178	-0.837286	0.0210297
Dicer1	3237.86	-0.835938	3.62e-11
Zfp354c	277.195	-0.835841	0.000318832
Mrps25	609.411	-0.835768	2.98e-06
Cercam	191.145	-0.833621	0.00130079
Igsf10	92.6972	-0.833323	0.0185625
Plce1	96.3311	-0.832506	0.0180316
Pld6	165.536	-0.831179	0.00276372
D5Ertd605e	94.2647	-0.828993	0.0213453
8030474K03Rik	83.3496	-0.825948	0.0260978
Fam213a	514.361	-0.825343	1.27e-05
Crocc	325.906	-0.825179	0.00377343
Ahr	79.2756	-0.825153	0.0349394
G0s2	232.64	-0.824596	0.00919399
Cask	242.395	-0.82235	0.000559269
Galk1	2162.76	-0.820319	6.47e-06
Xpc	474.468	-0.818613	2.22e-05
Rps6kl1	240.435	-0.81684	0.000649957
Smtnl2	2295.58	-0.816769	4.32e-09
Atf7ip2	104.876	-0.816095	0.0186162
Aak1	726.036	-0.813775	1.7e-06
2900041M22Rik	89.8736	-0.813511	0.0261516
Fzd7	875.668	-0.813402	7.16e-07
Tanc2	116.184	-0.813288	0.0119437
Ryr1	259.623	-0.80996	0.0013119
Fam53b	226.948	-0.807034	0.00117689
Rhob	139.439	-0.806834	0.00881385
Ebag9	166.842	-0.800571	0.00358034
Stxbp4	163.578	-0.800333	0.0043518
Igfbp3	175.036	-0.796484	0.00309931
Epp13	219.871	-0.791116	0.00164938
Fabp5	634.912	-0.787687	4.87e-06
Tnfrsf19	305.955	-0.787596	0.000286499
Iqgap2	311.379	-0.786786	0.00024984
Tcfl5	480.379	-0.785949	2.98e-05
Aard	258.596	-0.784729	0.00178371
Nat8f4	81.9758	-0.783594	0.0499021
Dpysl3	421.154	-0.7823	0.000341602
Lefty1	717.817	-0.782005	1.09e-05
Polg2	200.318	-0.781981	0.0034781
Lrrc31	99.0649	-0.781035	0.0451015
Platr7	124.431	-0.780148	0.0143771
Lgalsl	308.967	-0.779396	0.000604153
Ankrd40	1465.24	-0.777897	1.92e-07
2610044O15Rik8	93.944	-0.776183	0.0279542
Ldlrad3	648.424	-0.775778	5.5e-06
Oas1a	146.147	-0.775664	0.00746495
Slc28a1	471.154	-0.77397	5.98e-05
Eps8l2	107.348	-0.773953	0.0366328
Gabrp	87.6791	-0.772799	0.0354395
Oas1g	105.161	-0.768165	0.0209811
Sec14l2	206.819	-0.767933	0.00226557
Raver2	342.037	-0.76727	0.000216759
Fut10	244.578	-0.766644	0.00137058
Fut9	231.2	-0.766345	0.00192253
Limd2	1136.32	-0.76527	1.25e-06
Sptbn2	849.308	-0.764254	4.08e-05
Sms	651.017	-0.761098	7.55e-05
Dguok	166.03	-0.759255	0.00687876
Chchd4	1102.98	-0.759156	9.13e-07
Ptpru	89.1392	-0.75857	0.0361706
Tmem98	153.934	-0.75398	0.00819805
Grsf1	2833.54	-0.753474	1.32e-06
Rnf213	1852.57	-0.753259	6.6e-08
Tmem43	374.42	-0.753144	0.000195679
Psma8	280.099	-0.751326	0.00132561
Plch1	143.62	-0.750824	0.0102409
Gm6166	238.043	-0.750708	0.00166489
Srl	591.531	-0.749651	2.56e-05
Pigg	232.432	-0.749076	0.00172052
Tsc22d3	246.791	-0.748622	0.00217694
Atp8a1	321.591	-0.748454	0.000484276
Gmcl1	429.195	-0.745926	0.000416062
Rcbtb2	118.207	-0.745675	0.0199367
Epb41l4b	484.736	-0.743345	6.42e-05
Apbb1	317.36	-0.741467	0.00216727
Yaf2	101.875	-0.740959	0.029086
Fam149b	386.269	-0.739282	0.000233646
Lclat1	238.264	-0.738708	0.0026023
Agbl5	285.578	-0.737701	0.00101102
Prps2	442.106	-0.736998	0.000702671
Stat5b	362.401	-0.736103	0.000807226
Armcx4	509.243	-0.736078	0.000277046
Crocc2	121.068	-0.733426	0.0191656
Zxdc	284.126	-0.732946	0.000974828
Asb3	163.038	-0.732288	0.0171614
Tmf1	309.076	-0.731066	0.00114984
Fam25c	631.502	-0.728912	0.000694023
Fgd6	328.399	-0.728137	0.000579216
Slc1a1	124.126	-0.726437	0.0195945
Porcn	166.398	-0.726069	0.00843116
Arhgef28	178.223	-0.725499	0.00802337
Bbs9	342.939	-0.724979	0.000589641
Bcorl1	363.174	-0.723726	0.000961865
Phf7	176.338	-0.723313	0.00763642
Kyat3	338.45	-0.721836	0.00106161
Csad	320.037	-0.71836	0.00276692
Xylt2	679.72	-0.71807	0.000163147
Capsl	146.882	-0.716983	0.0198425
Cnp	785.882	-0.714342	2.14e-05
Aldh1l1	247.55	-0.713989	0.00597303
Ptprs	1252.48	-0.713816	0.000379403
Fbln1	491.55	-0.713382	0.000303632
Ndufaf8	186.22	-0.713184	0.0291341
1110051M20Rik	191.734	-0.713174	0.00644067
Gm5134	114.046	-0.711681	0.0295201
Syn1	230.391	-0.711101	0.0032326
Aup1	399.054	-0.71101	0.000338739
Mageb16	122.488	-0.710557	0.0230072
Camkk1	299.41	-0.709309	0.00295834
Rfxap	165.267	-0.709107	0.00983623
Ttc21b	212.908	-0.709056	0.00466571
Prpsap2	724.442	-0.707722	2.07e-05
Klhl8	455.699	-0.706077	0.000250073
Entpd6	1004.73	-0.705919	6.05e-06
Acad11	255.615	-0.705874	0.0024099
Dzip1	191.216	-0.705674	0.0106179
Rffl	443.591	-0.704742	0.000216703
Hip1	693.077	-0.69961	0.000163865
Dmrt1	866.994	-0.699184	9.03e-06
Spag9	785.808	-0.698861	0.000275719
Mob1b	293.065	-0.697425	0.00153433
Ppfia4	435.963	-0.696522	0.00281176
Ubtd2	189.517	-0.696039	0.00818903
Igf2r	2430.42	-0.694956	8.94e-06
Tex2	1086.51	-0.693988	4.09e-06
Camk1d	332.201	-0.692768	0.0049546
Fbxo15	2610.54	-0.691989	2.79e-06
Mrpl19	599.407	-0.691625	9.99e-05
Abat	108.497	-0.691206	0.0355557
Myl4	259.926	-0.690627	0.00380957
Gldc	9427.96	-0.690558	1.51e-08
Nipsnap1	1471.3	-0.689927	1.18e-06
Fbxl20	693.59	-0.689693	3.75e-05
Mycn	2512.98	-0.68925	6.51e-06
Tmem205	194.139	-0.688603	0.00736252
Lamb3	170.001	-0.686558	0.0224101
Wdr81	478.666	-0.68587	0.000263149
Pank3	828.093	-0.685408	4.38e-05
Mpp7	181.351	-0.685154	0.0111333
Cnga3	138.218	-0.684252	0.0217977
Vash2	293.095	-0.68416	0.00182055
Pex6	344.151	-0.682487	0.00310651
Rfng	305.623	-0.682395	0.00395617
Ccdc88a	347.874	-0.681247	0.00151687
Dus1l	2967.87	-0.680964	1.2e-07
Pla2g16	208.635	-0.680837	0.00723369
Stim1	481.876	-0.680781	0.000548229
Plac8	570.304	-0.680422	0.000296161
Aplf	147.929	-0.679449	0.0178208
Ninj1	312.883	-0.679269	0.00910069
Tex19.1	4279.47	-0.677571	6.12e-05
Slc25a4	2301.35	-0.677462	3.41e-06
Kdm8	174.039	-0.677076	0.0137056
Aifm3	124.303	-0.675868	0.045655
Eno3	196.272	-0.674554	0.0126229
Slc27a2	318.622	-0.67213	0.0024204
Rara	1632.64	-0.668823	0.000117732
Wbp1	244.481	-0.667557	0.0049406
Zfp454	110.525	-0.663455	0.0425925
Mbd5	107.823	-0.662408	0.0456771
Pgghg	232.005	-0.661813	0.0115089
Spn	531.556	-0.660583	0.000567255
Tmem181a	233.467	-0.65709	0.00644397
Actn3	642.047	-0.656843	0.000404219
Celsr2	322.095	-0.656273	0.00578338
Tex14	854.147	-0.656153	0.000115605
Mael	274.46	-0.656054	0.00397511
Hnrnph3	180.578	-0.652834	0.0183231
Paip2b	1955.28	-0.651048	3.33e-06
Fgfrl1	169.423	-0.650958	0.0220054
Nabp1	1019.91	-0.650937	4.7e-05
Rp2	164.409	-0.650443	0.0182008
Tcf7	1880.37	-0.650347	3.4e-06
Pin4	216.74	-0.649087	0.0147976
AC116589.11	163.689	-0.648372	0.0241945
Dlg4	175.299	-0.647843	0.0230116
Akap17b	206.427	-0.6476	0.0110353
Ank	284.116	-0.646977	0.00363046
Zeb1	178.296	-0.644192	0.0155249
Plekhm3	367.73	-0.641091	0.00157518
Dis3l2	829.335	-0.640269	0.000168604
Tmtc4	233.519	-0.640266	0.00850291
Myh14	661.739	-0.639424	0.0125036
Akt3	337.77	-0.638896	0.00241053
Ttyh1	268.388	-0.638555	0.00631831
G6pc3	442.163	-0.638351	0.00233218
Rad50	2101.66	-0.637179	3.49e-06
Grin1	376.478	-0.636105	0.0225246
Lig3	1497.98	-0.632468	1.15e-05
Cenpv	611.898	-0.632031	0.000342669
Alms1	572.042	-0.629828	0.000414918
2009-09-01	3045.29	-0.629809	2.34e-06
Sh3bgrl	198.786	-0.629681	0.0235128
Sfxn2	160.011	-0.629613	0.0262913
Camk2b	927.654	-0.628115	0.000981132
Arhgap44	306.731	-0.627542	0.0121062
Rin2	160.593	-0.627213	0.0292764
Usp32	1019.42	-0.627028	6.93e-05
Tbcd	3637.89	-0.626609	1.03e-06
Gstp1	1014.26	-0.626396	7.07e-05
Elovl4	223.807	-0.62631	0.0106695
Rnft1	366.992	-0.625676	0.00480116
Irf2bp2	375.408	-0.625421	0.00346344
Ank2	477.831	-0.625232	0.00120036
Rab3b	137.835	-0.624539	0.048624
Rpn1	3848.21	-0.623182	6.22e-07
Gm7972	141.279	-0.62262	0.0329663
Sgtb	234.589	-0.622144	0.0105032
Pgm2l1	190.072	-0.621814	0.0182414
Becn1	734.955	-0.621726	0.000582029
5730455P16Rik	374.985	-0.621193	0.00292538
Myh10	3064.5	-0.620939	3.32e-05
Ascc2	1302.12	-0.619578	2.59e-05
Eefsec	868.172	-0.617453	0.000148379
Pltp	347.236	-0.617003	0.0116558
Ints2	1751.09	-0.616437	1.35e-05
Bcas3	1741.68	-0.616407	8.13e-06
Chn1	183.917	-0.615987	0.0212888
Clu	462.505	-0.615517	0.00109239
Fgfr1op	610.614	-0.615192	0.000518086
Pole4	759.687	-0.61503	0.000471502
Fam136a	999.312	-0.614942	0.000851238
Ggnbp2	1121.18	-0.614279	0.000228765
Pycr1	1742.47	-0.61384	9.51e-05
Trappc6a	208.847	-0.613625	0.0327723
Pttg1	1323.41	-0.613189	2.21e-05
D11Wsu47e	1276.58	-0.61233	3.91e-05
Pja1	993.822	-0.609801	8.6e-05
Map1b	2195.07	-0.60963	5.31e-05
Gemin5	6572.02	-0.6088	5.27e-07
Slain1	239.008	-0.608274	0.015774
Tmem231	418.638	-0.607926	0.00279843
Pou2f3	189.608	-0.606998	0.0345928
Akr7a5	596.424	-0.603973	0.0019417
Gid4	1194.69	-0.603963	5.61e-05
Tmem175	167.982	-0.602779	0.0269416
Mpp2	193.379	-0.601424	0.040371
1700021F05Rik	491.046	-0.60141	0.00140481
Rpl10l	549.402	-0.600714	0.00167732
Tex261	846.312	-0.600299	0.00121435
Bola3	293.471	-0.599744	0.00712709
Ubxn2a	810.426	-0.598982	0.000312804
Clmn	242.738	-0.596999	0.0197396
Simc1	300.679	-0.596398	0.0114694
Arvcf	997.916	-0.59558	0.00608656
Spr	541.389	-0.594492	0.000975284
Tmem164	144.967	-0.593959	0.0487199
Rbsn	648.929	-0.593943	0.000588106
Nucb2	178.492	-0.593658	0.0288714
Ssh2	577.137	-0.592695	0.000822433
Unc119	647.004	-0.592359	0.00149876
Stmn2	5838.32	-0.592301	9.07e-07
Homer3	155.772	-0.591939	0.0413388
Tmed3	283.532	-0.591614	0.00934822
Lamb1	2117.99	-0.590109	8.89e-06
B2m	214.153	-0.589772	0.0226772
Prelid2	586.94	-0.589686	0.00150318
Dennd1a	210.401	-0.589015	0.0246638
Notch2	684.98	-0.587846	0.00152142
Dock11	271.117	-0.587563	0.0116172
Gpx2	374.705	-0.587275	0.00359822
Adprh	2362.64	-0.586887	1.61e-05
Rab34	407.71	-0.585429	0.00262709
Ogfod3	145.398	-0.584377	0.0461877
Dctn1	1221.56	-0.582903	0.000213816
Dhcr7	2279.75	-0.581983	3.85e-05
Wfdc2	674.82	-0.581098	0.00191175
Rps6kb1	700.695	-0.581011	0.000632389
Ncor2	2050.16	-0.580234	0.00446669
