# Supplementary material for: PRAMEL7 and CUL2 decrease NuRD stability to establish ground-state pluripotency
Source: EMBO Rep. 2024 Feb 8;25(3):1453–68. doi: 10.1038/s44319-024-00083-z (PMC10933316; doi:10.1038/s44319-024-00083-z)
Supplement: Supplementary file 4 — Dataset EV3 [file 44319_2024_83_MOESM4_ESM.xlsx]

## Sheet: Legend
Dataset EV3
KEGG analysis of PRAMEL7-regulated genes

## Sheet: Upregulated genes
Upregulated Pramel7Cul2	Upregulated Pramel7DCul2
A330102I10Rik	Pramel7
Gm32486	Csf3
Gm5702	Gm16061
Atp8b1	Inha
Prss22	Gm4987
Hic1	Hck
Gm8318	AC132954.4
Fam159b	Nkx6-3
Spink1	Wnt7b
Fkbp6	AU015836
Pabpc6	Pgbd5
Wdr20rt	Rab15
Gm12690	Nos3
Ushbp1	Obsl1
Gm20219	Tal1
Gm3470	Tril
Gm16048	Lmna
Gm13073	Cltb
Nnat	Fam219a
Gm43414	Pcdhgb5
Pdgfc	Khdc3
Rbbp8nl	Fignl2
Gm19426	Ahnak2
Rny1	Gm26982
Ptprtos	Zfp423
Bfsp1	C230062I16Rik
Slc25a45	Arid1b
Prkce	Gm5905
Gm11714	Fxyd6
AC125532.1	Galnt9
Scnn1a	Inhbb
Tuba3a	Rgs20
Dclk3	Urah
Loxl1	Cnnm1
Tmem40	Fam83h
Fermt3	Gm15501
Plagl1	Cpe
A930004D18Rik	Pwwp2b
Gm26813	Gm11808
Svop	Muc1
Prom2	Gata4
Rhox5	Snx33
Smad6	Plekhm2
Rai1	Pqlc1
Art3	Tmem79
Lipc	Atcay
Krt17	Phlda1
Apol6	Zbtb7c
Apom	Car2
Cacng4	Gli1
Smtnl1	Smo
Adgrg6	Synpo
Rln3	Rps24-ps3
Marveld1	Calml4
Chst5	Tcf7l1
Chst8	Foxp4
AC115037.2	Glis2
Dscaml1	Kbtbd11
Gm7765	Zfp777
AC158398.1	Lockd
Tmprss5	Nkx6-2
Dnajc5g	Spsb1
Gm14336	Capn2
9530053A07Rik	Ccnd3
Cdh4	Anxa1
Slc23a1	Gm5835
5330411J11Rik	AC241534.4
Kcnk1	Wnt6
Rpl18a-ps1	Klhl26
Rnu3a	Rnf225
Tmem154	Sfn
Pkdcc	Plaur
D1Pas1	Clip1
4930591A17Rik	Rnpepl1
Gm15455	Phlda3
Rps4x-ps	Gbx1
Gpx2	Bcam
Lmo4	Kndc1
Vsig2	Tnfrsf12a
Gm13777	Pdzd2
F2	Rapgef3
1810019D21Rik	Pmepa1
Gm15421	Gm14303
Tmprss13	Agpat3
Gm11839	St14
Sh3tc2	Rpl9-ps6
Gm10051	Adgrb1
Zc3h12c	Zfhx3
Adamtsl5	Akt1s1
Msln	Acot7
Gm10240	Rpl10-ps3
Gna14	Laptm5
Gm10076	Jund
Fndc1	Gpr4
Omp	Crybg2
Gm4149	Xkr6
Fam19a5	Wars2
Timm8a2	Ephb2
Aoah	Perp
Rps18-ps3	Rpusd1
Gm2000	Kcnj4
Rpl39l	Sh3tc1
Galnt6	Gm14586
Rpl31-ps8	Celsr1
Lrrn2	Itpka
Slc22a23	B4galnt4
Upk2	Pdlim7
Metrn	Adamts8
Klhdc7a	Fuom
Ackr3	Def6
Slfn9	Ets2
Nlrp9b	Epb41l4a
2310043M15Rik	Lamc2
Rpl28-ps1	Mgat3
Bmi1	S100a6
Gm7117	Mapk4
Ltbr	Elk3
Crtc3	Adcy1
Ctdspl	Tbc1d2
Smox	Epb41l1
Mfhas1	Igsf21
Leng9	Gfod1
Zfp651	Apela
Gm12184	S100a10
Ccdc155	Pcsk6
Fam178b	Gm26448
P2rx3	Hsd17b11
Gm9112	2001-09-01
Rpl14-ps1	Rps6ka4
Furin	Cldn6
Fxyd2	Agpat4
Gm33222	Rps13-ps1
Soga1	Arhgap9
Lgals9	Pcolce
Rpl7a-ps7	Sgms2
Ldlrad4	Sigirr
Rpl27a-ps1	Gm4754
Tead3	2310030G06Rik
AL591207.1	Mras
Zmat4	Trib1
Apobec2	Lpar5
Cbr3	Rhoc
Tpm3-rs7	Cmtm7
Rpl10l	Ufc1
Gm9843	Fam129a
Gm10086	Tgm1
Gm43712	Plk3
Commd3	Spata31d1b
AL589661.1	Amotl2
Rab25	C130074G19Rik
Grrp1	Wsb2
Arhgap8	Ass1
Gm11273	Ap1m2
Spats2l	Fastkd5
Gm9774	Klhl42
Nhlrc1	Mymx
Gm15536	Inf2
Trp73	Ppm1j
4930526L06Rik	Itga3
2210011C24Rik	Snai3
AC153368.1	Enc1
Fzd8	Ckap4
Setbp1	Nectin1
Kctd15	Coro2b
Ddx3y	Slc35d1
Dleu7	Irf2bpl
Rps27rt	Ptms
Efs	Dusp6
Slc51a	Crip2
Gpc1	Btbd19
Phf2	Nfatc4
Plekhg1	Tmem151b
Tmem238	E2f2
Gm14165	Nfkb1
CT571245.5	Itga5
Fam160a1	Unc13a
Ier5l	Smim3
Lgals3	Ripk1
Gm10138	Reep1
Rhox1	Panx1
Gm6807
Rps12-ps4
Myo1f
Vwa2
Rab3il1
Platr6
Six5
Cd38
Ppargc1b
Gm5805
H2afy2
Pdcl2
Cabp7
Junb
Eif2s3y
Gm26694
Tmem54
Gm9385
Mxd3
Mfsd12
Gm8430
Vps37d
Rpl36al
Camk2d
Hsf2bp
Hopx
Dtx4
Plch2
Rps19-ps7
Mlana
Pla2g2e
Slc27a2
Sfmbt2
Marcksl1
Fam222a
Krt42
Uty
Pitpnm2
Cldn4
Gdf15
Bok
Gprc5c
Mvb12b
Rhbdf1
Taf9b
Repin1
9930014A18Rik
Igsf23
Wdr74
Igfbpl1
Snx9
AC131120.2
2310009B15Rik
Bad
Fgf15
Rasd1
Gstp-ps
Acsl5
Rps10-ps1
Gm11478
Kank4
Msi1
1190028D05Rik
Pbx3
Dnmt3b
Gm5075
Tfeb
Tenm4
Hesx1
Cdkn2a
Zfp362
Rhov
Ckb
Vwf
Fbxw4
Gm5436
Akt1
Dusp7
Bsn
Nhsl2
Foxj1
Homer2
Mocos
Cdc42ep5
Wscd1
Gm26825
Irs2
Hspb1
Nono
Nr0b1
Fbxl17
Fzd7
Pcbp4
Shc2
Gpr161
Ftl1-ps2
Cited2
Chtf18
Rps16-ps2
Gm10288
Vwa3b
Gstp2
Tesk1
F2r
Rpl10a-ps1
Ubtd1
Rps4x
Tsen34
AI661453
Tigd5
Apool
Psd4
Isyna1
Rnf39
Etv1
Slamf9
AU022751
Vgll4
Pycr2
Mgmt
Pam
Ccs
Amph
Csrnp1
Ltbp4
Gm11942
Sssca1
Hmga1-rs1
Zfp775
Gm7536
Mcf2
Chpf
Etfb
Smad3
Rplp1
Parvg
Elmo1
Klhl13
Ncf2
Ubap1l
Sned1
Smco4
Sall3
Dis3l
Smim4
Mcrip2
Gjb3
Lysmd2
Adgra3
Ankrd35
Gm18336
Hpdl
Gm8451
Comtd1
Agap3
Tmem125
Shisa2
2200002D01Rik
Kcns3
Spint1
Asap3
Stard10
Cish
Fam43a
Ephx2
Bcl3
Arc
Trim47
Accsl
Nlrp4a
Lrrn4
Tppp3
Alpk3
Sptbn2
Apoe
Eda2r
2610318N02Rik
Mapk13
Ica1
Tead2
Mtch1
Pstpip1
Lzts3
Zfp28
Kifc3
Utf1
Slc25a5
Fam109a
Zfp827
C77370
Gm10275
Pea15a
Aprt
Lefty1
B3gat3
AC124744.2
Nfatc2
Eif2s3x
Ncs1
Arhgap10
Fbxo27
Zap70
Nr2f6
Adap1
Jak3
Itgb5
Bcl9l
Ccdc102a
Bcar3
Dpys
Baiap2
Sohlh2
Serpinb6c
Slc9a3r2
Mta3
Rcbtb2
Gm10020
Pgls
Nfkbia
Dock5
Fblim1
Sox7
Trip6
Kcnh2
Ptges
Cep170b
Grhl2
Ptpn9
Tpgs1
Prag1
Gpx4
Avpi1
Gprc5b
Ccdc85c
Slc7a3
Nab2
Fzr1
Stmn1
Gm14820
Gm19705
AC160980.1
Gm5617
Ssbp4
Mov10l1
Rpp25
Ppdpf
Amer1
Fam102a
Zrsr1
Ak1
Stard8
Atf5
Dohh
Trpm4
Gm13110
Map3k5
Ptch2
Impact
H2afx
Cln6
Csrp2
Tmem218
Tdpx-ps1
Abtb2
Slc5a11
Lrfn4
Narfl
Mdk
Rps6ka6
Cxxc5
Arhgef10l
Qtrt1
Cenpm
Tubb2a
Rps15a-ps6
CT030173.1
Sertad1
Plxnb1
Ttpa
Fjx1
Sirt6
Bicra
Napsa
Tgif2
Pdk3
Smarcd3
Pgk1
Ppm1n
Npepl1
Elf3
Psmb5
Zcchc3
Zfp219
Kif4
Gm4366
Nacc2
Zbtb8a
Map1s
Ctdsp1
8030474K03Rik
Cox7b
Naif1
Pipox
Ier2
Ckmt1
Zfp64
Crtap
Esrp2
Tuba1b
Samd10
Plod3
Anxa11
Fgf17
Slc47a1
Shb
Samd1
Cenpw
2610002M06Rik
Igbp1
Prdx2
Pbdc1
Ptk2b
Sult4a1
Fau
Dusp9
Cpne5
Adgrl2
Rpl37rt
Susd1
Sbno2
Blnk
2700081O15Rik
Bri3
2310022B05Rik
Rpl39-ps
Rps29
Gm14150
Syne4
Irf2bp1
Psrc1
Pola1
Slc22a7
Pja1
Exosc4
Fgfr1
Xylt1
Crip1
Prss8
Cars2
Id1
Rpl18a
Sulf1
Exoc3l
Dazl
Tnfaip2
Dmtn
Ahdc1
Ndufa11
2010111I01Rik
Rpp25l
Ap1s1
Cox4i1
Sox13
Cacng7
Rpl15-ps2
Phgdh
Stub1
Tubb6
Pomgnt1
Naprt
Fam173a
Twf2
Col18a1
Cacna1a
Fhl3
Chchd5
Cdk4
Mov10
Hsd17b14
Rpl34-ps2
Bbc3
Esrra
Mapkapk2
Hras
2810428I15Rik
Peli2
Gm4779
Epb41l3
Rnf157
Tnrc18
Cndp2
Hdac10
Gm5586
Ubxn11
Ndufs7
Mgat4b
Lrrc8d
Cdc42se1
Zmynd11
Jdp2
Slc39a13
Dpp4
Hspbp1
Mta1
Rpl34
Map7d1
Trmt112
Med16
Amfr
Rasgrp2
1700007K13Rik
Spns1
Rarg
Dusp27
Ttc7
Gjb4
Piezo1
Zscan10
Ttc7b
Dgkz
Cox6c
Pycard
Mrpl54
Thap3
Prdm11
Nynrin
Ppp1r14b
Ube2j1
Bola1
Gadd45b
Cbx6
1700030C10Rik
Znhit1
Adgrd1
Serpinh1
Rbpms2
Eif3k
Ap5z1
Mif
Klhl21
Pde4a
Lrp8
Keap1
Gm9625
Prx
H3f3a
Aard
Rap1gap
Bnipl
Bcr
Aldh1b1
2009-03-01
Paqr8
Efna4
Eno1b
Prmt1
Nagpa
Gli2
Sirpa
Mpzl2
Fkbp8
Romo1
Cpsf4l
Rpl35
Otx2
Irak3
Tor4a
Maged1
Hmg20b
Snhg8
Zfp592
Zbed3
Plekha4
Gas5
Rab1b
Mb21d2
Pros1
Nudt14
Dlg3
Lrrc41
Rpl41
Gpx1
Slc37a1
Map3k9
Ripk4
Zbtb45
Zfp36
Casp7
Plpp3
Ddah1
Necab2
Naa11
Lcmt2
Gspt2
Cbarp
Dusp28
Capn1
Icam1
Gna11
Rps21
Eras
Faap20
Creb3
Tmem115
Pafah2
Snx12
Ctdsp2
Pik3r1
Tmcc2
Zfp704
Rasa3
Plekhg3
Ddx39
Arid5a
Pmm2
Esrp1
Tmem88
Nr1h2
Nol4l
Ube2m
Tubb2b
Atg4d
Tcf7l2
Irf2bp2
Slc20a2
Sh3bp4
Nsmaf
Smpd2
Emc8
Mmrn2
Cd63
Dhrs4
Ptprf
H6pd

## Sheet: Downregulated genes
Downregulated Pramel7Cul2	Downregulated Pramel7DCul2
Chrdl1	Naip6
Tc2n	H2bfm
Prame	Gbp2b
CT030185.3	Zfp677
Tceal6	Abcb5
Tph1	Meiob
Gm15753	Rnase1
Ankrd29	C230014O12Rik
Chad	Krt23
Cnga4	Slc4a1
Elovl3	Xlr5a
Rbm24	Pnliprp2
Grb10	Atxn1
Gpbar1	Xlr3c
Ambp	Hmgcs2
Gm11961	Oprl1
Fbxo43	4930502E18Rik
Gm15246	Tcp11x2
Cyp24a1	Pld4
Gm10010	Itih5
Krt222	Sec16b
Fstl5	Fmo4
Spink2	H19
Gtf2a1l	Xlr3b
Gm11639	Usp26
Alox12b	Gbp2
Zfp9	Gm15262
Boll	Trpm6
H2-Q6	Ptprq
Pgf	Gm14267
Sbk2	Meioc
Maob	Ggt5
Trpv3	Brdt
Otop1	Wfikkn2
Fgd2	Ngb
L3mbtl1	Ikzf1
Tfr2	Spag16
Gm19345	BC022960
Ropn1l	Scml2
Hmgn3	1700013H16Rik
Wif1	Cd74
Trpa1	Stc1
Spata22	1700019N19Rik
Atp12a	Dppa3
Nlrp3	Cryge
Npy4r	Sez6l
Klf17	Abcc8
Gm37145	Tcam1
Cpne8	Dnah8
4933430I17Rik	Gm21964
AI427809	Abcc2
Klhl10	Xlr4a
Clec2l	Pkd2l1
Hacd4	H2-Q7
Cidea	Cd7
Col1a1	Lhfpl2
Tmem220	Spag4
Mgat4e	Sdk2
Dmgdh	Gm26868
Col6a2	Nxf3
Dhx58	CT010575.2
Ncan	Vrtn
Rac2	Xlr3a
Faim2	1700048O20Rik
Armc2	Plxnd1
Tie1	Xpnpep2
Abcc3	1700001C19Rik
Bhmt2	Snx31
Ttll7	Tmem252
8430429K09Rik	Gm7789
0610040J01Rik	Prom1
Npy	Acan
Ccdc162	Gm15915
Kitl	Vsir
Fam228b	Spns3
Lemd1	Alox15
Carmil3	Slc6a13
Rhbdl2	Klhl3
Hmcn1	Them5
Slc10a4	Myh3
1810063I02Rik	Ddx60
Eno2	Aox4
Rab44	Plb1
Pdgfrl	Hpcal4
Dapk2	Pdzk1
Ace	4933431E20Rik
Coch	Pou2f3
Il1rap	Tdrkh
Myom3	Dpcr1
Pdgfrb	Adh4
Guca1a	Pou6f1
Tnfrsf13b	Aebp1
Itga2b	4933427D06Rik
Serpini1	Padi3
1700016K19Rik	Lama3
Mmp25	Ifi27
Tubg2	M1ap
Ap1s3	Zc3h6
Matn3	Ccdc152
Ptgs1	Upb1
Col11a1	Il1r2
Nrsn2	Igtp
Tmem173	Calb2
9330102E08Rik	Wnt5b
Ikbke	Col6a5
Mum1l1	Irgm2
Brinp1	Mcc
Oaf	Dmrtc2
Chd3os	Fbxo47
Tubb4a	D630003M21Rik
Mfap5	Mlf1
Lipg	Myh13
C030037D09Rik	Wisp1
Myo1g	Kif1a
Cacna1g	Rasgrp1
Pramel1	Klk1
Hsh2d	Nt5e
Slc41a2	Prickle1
Scn2b	Prickle2
Zfp287	6330403K07Rik
Gm12663	Wdr93
Tceal1	Myh6
Mpp3	Gstm6
Ccdc38	Gm43597
Susd5	Aurkc
Gm29630	Slc13a4
H2-M3	Dlg4
Frmd4b	2310039L15Rik
Fam171b	Nrk
Mag	Platr5
Cbln1	Selenbp1
Map7d2	Zfp264
Tbx20	Atp1a2
Slc7a8	Gdpd1
Ccdc40	Bcas1
Dnah1	Gbp4
Klk13	Usp29
Fam199x	Gm11469
Carnmt1	Catsperd
Pramef8	Rhox10
Atp6v1c2	Cela2a
Slc24a1	Tmem130
Fbxw10	Drp2
Crabp2	Atp8b3
AI987944	Ccdc88a
Oas1c	Aoc3
Amn1	Gm807
Sgce	Scd3
Dnajc28	Klk10
Cela1	Adam11
Gm43980	Fndc3c1
Nxt2	Car12
Chrnb4	Il17f
Igsf1	Actn2
Gng12	Mllt3
Cpeb4	Gm12031
Fgd5	Btbd8
Lat	Gm5091
Cd34	Rec8
Zfp354a	Rassf5
Kcp	Sema4f
Sfi1	Tmf1
Acsl6	Nlrp4c
Itgb3	Cntnap2
Abca5	Trim12c
Loxl2	H2-T22
Chst11	Mep1b
Selenop	Hspb11
Miip	Cyct
Hapln4	Gm2762
Hrh1	Pla2g4a
Syt5	Pla1a
Ppp1r1b	Hydin
Fbxo16	Tmc7
Dgat2	Aif1l
Il4ra	Sult2b1
Nfe2	Esx1
AI481877	Nlrp4f
Slc38a3	St8sia6
Ggt1	Prr15l
Stag3	Hlf
Rapgef6	Elovl4
Tfap2a	Lonrf3
Ap1s2	Chac2
Dok1	Fut10
B230217C12Rik	Cnga3
Zfp869	Car8
Gm12258	4833407H14Rik
Crabp1	Tex19.2
Rgs11	Myo18b
Pde4c	Rbm44
Ccdc191	Pogk
H2-Q4	Adap2
Sycp2l	Gabrp
Tmem59l	Ssh2
Thy1	Sar1b
H2-K1	Gpnmb
Vps13a	Adora2b
Cox4i2	Vax2os
Hspa4l	Clnk
Npr3	Pla2g4f
Cdkl2	Plac8
Gm6563	1700097N02Rik
Atxn1l	Slc4a5
Aldoc	Fam213a
Dll3	Ttc39c
Psors1c2	Myl7
Gal3st1	Glis3
Med13	Axl
Pmaip1	Pnma5
Rsad1	Smim1
Abca1	Gstm3
Serf1	Ptpn7
4930481B07Rik	Myl4
Dnaic2	Adgrb2
Cd302	Igsf10
2810408A11Rik	Mt4
Slc38a9	B2m
Gap43	Igfbp4
Tro	Fxyd5
Sv2a	Siglecf
Taco1	Tekt1
Zfp942	Aldh1l1
Slc4a7	Amot
Cngb1	Sstr2
Tdrd5	Rbp4
Sh3gl3	Arrb1
Suv39h1	Spag9
Armcx5	5730455P16Rik
Creb3l4	Gstm5
Sgk3	Fgd6
Slc26a11	Tanc2
Tcaf2	Syne1
Spag1	Clcnka
Cacna1b	C1ql1
Gm3604	Slc5a4b
Itga7	Nat8f4
Acrbp	Lhpp
Clgn	Stk26
Tub	Pank3
Trim23	Zfp773
Gm1070	4930539E08Rik
Ier5	Prelid2
Mtus2	Kcnj10
Acvrl1	Fam53b
Tceanc	Spn
Nadsyn1	Slit3
Slc30a3	App
Arl5c	Ramp3
Zfp113	CN725425
Fnip1	Alms1
Adhfe1	Jph4
Platr26	Mpp2
Uevld	Epp13
Ezh1	Sult5a1
Rap1gap2	Slc9a5
Zfp867	Tspan7
Heg1	Usp32
Rapgefl1	Zic2
Zfp955b	Pctp
Bnip3	Atp10a
Mmp2	2900041M22Rik
Cdkl5	Armcx6
Tex15	Sh3bgrl
Acsf2	Txlnb
Mbtd1	Snrnp27
Zfp638	Rnft1
Odf2l	Jag1
Fam208b	Spic
P4ha2	Pgm2l1
Fam229b	Tcn2
Rnd1	Tcf24
Fam126b	Pdp1
Xk	Pecam1
Dclre1c	Gmcl1
Itpr1	Trim68
Cep290	Aim2
Srrm4os	Jam3
Ddx25	Dguok
Cd79b	Zcchc12
Txnrd3	Zfp39
Emp1	Clcn5
Dhx40	Neb
Suz12	Slc43a3
Zcchc18	Sgtb
Peg10	Sarm1
Tmem246	Nfasc
Pex12	Rab3b
Gm20939	Cnp
Retreg1	Mitf
Hykk	Axin2
Carf	Mob1b
Plcxd2	Rnf213
Zfp493	Vash2
Ntn1	Acadvl
Hpn	Ints2
Dzip3	Lmo7
Arl6ip5	Cyth3
Sdhaf3	Mrps25
Irgm1	Syde2
Kcnab3	Nucb2
Nsrp1	Fam117a
Chml	Nabp1
Napb	Sirt5
Gcfc2	Igfbp3
D030068K23Rik	Ddx58
Fyco1	Pdpn
Magohb	Mbd5
Ttyh3	Aak1
Papolg	Lpl
Wnk3	Rbsn
Elovl2	Smoc1
Klk8	Aplf
Mbnl3	Stxbp4
Igf1r	Ubtd2
Nek1	Tefm
Mtif2	Rnf135
Morc4	Frem2
Zfp661	Zfp354c
Brip1	Ldhc
Dhrs11	Acad11
Hsdl2	Lig3
Rnf128	Hexdc
Tpm2	Slco4c1
Ablim1	Dysf
Platr25	Ogfod3
Gstt3	Paip2b
Bcl6b	Trpv2
Pygl	Kit
Slc39a11	Limd2
Fam83g	Rad50
Rel	Gemin5
Zfp941	Rpn1
Klhl11	Tbc1d5
Nxpe3	Zic5
Nr2c2	Trh
Arl16	Hdac11
Zmym6	Mttp
Fastkd1	Xpc
Zfp597	Pttg1
Slc12a6	Fbxl20
Ccdc47	Znrf3
Nbeal1	Aup1
Neu3	Rp2
Sec24a	Rec114
Parp14	Adgrg1
Tia1	Zmat5
Prpf39	Dhcr7
Gfpt1	Tcf7
Kbtbd8	Ubxn2a
Spop	Armcx4
Slc9b1	Grsf1
Armcx2	Rcn3
Enpp5	Zfp454
Ppp4r3b	Adam19
Erlec1	Aff3
Nlk	Smc1b
Ypel2	Pls3
Syne2	Polg2
Nr6a1	Ebag9
Rras	Rps6kb1
Abca3	G6pc3
Vmp1	Tnfrsf19
Rabgap1l	Rnf130
Taok1	Kyat3
Chrm4	Akap17b
Pga5	Eefsec
Tbc1d32	Gid4
Dusp18	Tmed3
Atp11c	Tmtc4
Retsat	Nup210
Gjc1
Med1
Lrrcc1
4930503L19Rik
Tes
Mob1a
Trim37
Daglb
Ankrd26
Vps13b
Chd3
D1Ertd622e
Prkdc
H2-DMa
2810021J22Rik
Senp8
Enox2
Akap13
Ppp3cc
Pianp
Mat2b
Dmxl2
Atp7b
Elf4
Rock1
Gm2694
Notch4
Tmed4
Mpp5
Vps53
Zfp397
Tmx3
Rasal2
Ehbp1
Tmx4
Flnc
Parp12
Stxbp1
Elavl3
Nr1d2
Pcyox1
Nphp3
Kif3a
Cep170
Mfsd4a
Slc1a4
Xaf1
Myo9a
Ttc8
Xpo1
Pkn3
Snhg11
Ccdc141
Ndrg4
Alg8
Wipf2
Klhl28
Lrch2
Pxdn
Ube2d-ps
Uba3
Krcc1
H2-D1
Atp1b2
Kdm7a
Insr
Ifnlr1
Cep95
Sdhaf4
E330009J07Rik
Zfp248
Cep162
Dock4
Camta2
Usp9x
Mns1
Mbd4
Fam234b
Fn1
Rnf6
Phip
Ctns
Gmfg
B3gntl1
Gaa
Tek
Mast4
Nek4
Firre
Rtn4
P2rx7
Slc13a5
Utp14b
Ank3
0610010F05Rik
Atg4c
Atad2b
Hus1
Stxbp3
Acsl4
Dgke
Pik3c2a
Snap47
Baz2b
Zfp334
Stat2
Znrd1as
Dhx33
Homer1
Marveld2
Cyp2s1
Aldh3a1
Mettl8
Atxn3
Ncoa1
Usp34
0610009B22Rik
Sp4
Mtm1
3632451O06Rik
Tbc1d16
Gprasp1
Aftph
Hibch
Cbx1
Eml5
Cald1
Arrb2
Usp44
Cgn
Pcnx4
Rabep1
Lrriq4
Fn3krp
Cdc27
Uba6
Tubd1
Igf2bp2
Ccdc66
Msi2
Magi1
Mybl1
Lca5
Tfrc
Ndrg2

## Sheet: KEGG_Upreg in Pramel7Cul2
Category	Terms Upregulated Pramel7_Cul2 genes	Count	%	PValue	Genes
KEGG_PATHWAY	mmu04722:Neurotrophin signaling pathway	14	2.02605	6.65921e-05	SHC2, CAMK2D, MAGED1, BAD, TRP73, IRAK3, PIK3R1, MAPK13, NFKBIA, RPS6KA6, MAPKAPK2, AKT1, HRAS, MAP3K5
KEGG_PATHWAY	mmu05218:Melanoma	10	1.44718	0.000242334	FGF17, FGF15, CDKN2A, CDK4, BAD, PDGFC, AKT1, PIK3R1, HRAS, FGFR1
KEGG_PATHWAY	mmu04370:VEGF signaling pathway	9	1.30246	0.000378552	SHC2, BAD, MAPKAPK2, HSPB1, AKT1, NFATC2, PIK3R1, HRAS, MAPK13
KEGG_PATHWAY	mmu04550:Signaling pathways regulating pluripotency of stem cells	13	1.88133	0.000838719	SMAD3, FZD7, FZD8, PIK3R1, BMI1, DUSP9, MAPK13, ID1, HESX1, AKT1, JAK3, HRAS, FGFR1
KEGG_PATHWAY	mmu03010:Ribosome	13	1.88133	0.00129505	RPL39L, RPL41, RPLP1, RPL34, RPS4X, RPL18A, RPL36AL, RPS29, RPS27RT, RPL35, FAU, RPS21, RPL37RT
KEGG_PATHWAY	mmu05220:Chronic myeloid leukemia	9	1.30246	0.00130209	NFKBIA, BCR, SHC2, CDKN2A, CDK4, BAD, AKT1, PIK3R1, HRAS
KEGG_PATHWAY	mmu04010:MAPK signaling pathway	18	2.60492	0.00136188	GADD45B, HSPB1, CACNA1A, RASGRP2, DUSP9, DUSP7, MAPK13, FGF17, CACNG7, FGF15, RPS6KA6, MAPKAPK2, STMN1, AKT1, HRAS, CACNG4, FGFR1, MAP3K5
KEGG_PATHWAY	mmu04931:Insulin resistance	11	1.5919	0.00161115	NFKBIA, CREB3, RPS6KA6, PRKCE, NR1H2, AKT1, IRS2, PIK3R1, SLC27A2, PTPRF, PPARGC1B
KEGG_PATHWAY	mmu05215:Prostate cancer	9	1.30246	0.00464982	NFKBIA, CREB3, TCF7L2, BAD, PDGFC, AKT1, PIK3R1, HRAS, FGFR1
KEGG_PATHWAY	mmu04668:TNF signaling pathway	10	1.44718	0.00520642	NFKBIA, CREB3, CASP7, BCL3, AKT1, PIK3R1, JUNB, ICAM1, MAP3K5, MAPK13
KEGG_PATHWAY	mmu05214:Glioma	7	1.01302	0.0127215	SHC2, CAMK2D, CDKN2A, CDK4, AKT1, PIK3R1, HRAS
KEGG_PATHWAY	mmu04540:Gap junction	8	1.15774	0.0141761	TUBB6, TUBA1B, TUBB2B, TUBB2A, GNA11, PDGFC, TUBA3A, HRAS
KEGG_PATHWAY	mmu04390:Hippo signaling pathway	11	1.5919	0.0149244	TCF7L2, SMAD3, DLG3, FZD7, ID1, TRP73, FZD8, TEAD2, BBC3, GLI2, TEAD3
KEGG_PATHWAY	mmu00330:Arginine and proline metabolism	6	0.868307	0.0149781	CKMT1, ALDH1B1, SMOX, PYCR2, CKB, CNDP2
KEGG_PATHWAY	mmu05166:HTLV-I infection	16	2.31548	0.01831	SMAD3, CRTC3, CDKN2A, FZD7, FZD8, NFATC2, PIK3R1, ICAM1, NFKBIA, ZFP36, CDK4, AKT1, LTBR, SLC25A5, JAK3, HRAS
KEGG_PATHWAY	mmu04014:Ras signaling pathway	14	2.02605	0.0196903	SHC2, PLA2G2E, BAD, PIK3R1, RASGRP2, EFNA4, FGF17, ZAP70, FGF15, RASA3, PDGFC, AKT1, HRAS, FGFR1
KEGG_PATHWAY	mmu05223:Non-small cell lung cancer	6	0.868307	0.025386	CDKN2A, CDK4, BAD, AKT1, PIK3R1, HRAS
KEGG_PATHWAY	mmu04015:Rap1 signaling pathway	13	1.88133	0.0266251	F2R, PIK3R1, RASGRP2, EFNA4, RAP1GAP, MAPK13, FGF17, FGF15, PDGFC, ID1, AKT1, HRAS, FGFR1
KEGG_PATHWAY	mmu05200:Pathways in cancer	20	2.89436	0.027125	TCF7L2, SMAD3, CDKN2A, BAD, FZD7, PTCH2, F2R, FZD8, PIK3R1, RASGRP2, GLI2, BCR, NFKBIA, FGF17, FGF15, CDK4, GNA11, AKT1, HRAS, FGFR1
KEGG_PATHWAY	mmu05161:Hepatitis B	10	1.44718	0.0307194	NFKBIA, CREB3, CDK4, BAD, AKT1, NFATC2, PTK2B, PIK3R1, HRAS, D1PAS1
KEGG_PATHWAY	mmu04660:T cell receptor signaling pathway	8	1.15774	0.0312698	NFKBIA, ZAP70, CDK4, AKT1, NFATC2, PIK3R1, HRAS, MAPK13
KEGG_PATHWAY	mmu04210:Apoptosis	6	0.868307	0.0330055	NFKBIA, CASP7, BAD, AKT1, PIK3R1, CAPN1
KEGG_PATHWAY	mmu04380:Osteoclast differentiation	9	1.30246	0.0348315	NFKBIA, NCF2, BLNK, AKT1, NFATC2, SIRPA, PIK3R1, JUNB, MAPK13
KEGG_PATHWAY	mmu04666:Fc gamma R-mediated phagocytosis	7	1.01302	0.0393911	MARCKSL1, PRKCE, ASAP3, AKT1, AMPH, PIK3R1, PLPP3
KEGG_PATHWAY	mmu05212:Pancreatic cancer	6	0.868307	0.0443461	SMAD3, CDKN2A, CDK4, BAD, AKT1, PIK3R1
KEGG_PATHWAY	mmu04932:Non-alcoholic fatty liver disease (NAFLD)	10	1.44718	0.0455489	CASP7, COX7B, NDUFA11, NDUFS7, COX4I1, AKT1, IRS2, PIK3R1, COX6C, MAP3K5
KEGG_PATHWAY	mmu04068:FoxO signaling pathway	9	1.30246	0.0473254	SMAD3, GADD45B, PRMT1, HOMER2, AKT1, IRS2, PIK3R1, HRAS, MAPK13
KEGG_PATHWAY	mmu04662:B cell receptor signaling pathway	6	0.868307	0.0577586	NFKBIA, BLNK, AKT1, NFATC2, PIK3R1, HRAS
KEGG_PATHWAY	mmu04917:Prolactin signaling pathway	6	0.868307	0.0668073	SHC2, CISH, AKT1, PIK3R1, HRAS, MAPK13
KEGG_PATHWAY	mmu05213:Endometrial cancer	5	0.723589	0.0691715	TCF7L2, BAD, AKT1, PIK3R1, HRAS
KEGG_PATHWAY	mmu00410:beta-Alanine metabolism	4	0.578871	0.074675	ALDH1B1, SMOX, DPYS, CNDP2
KEGG_PATHWAY	mmu05217:Basal cell carcinoma	5	0.723589	0.0772341	TCF7L2, FZD7, PTCH2, FZD8, GLI2
KEGG_PATHWAY	mmu04071:Sphingolipid signaling pathway	8	1.15774	0.0778054	SMPD2, PRKCE, AKT1, PIK3R1, HRAS, MAP3K5, NSMAF, MAPK13
KEGG_PATHWAY	mmu04260:Cardiac muscle contraction	6	0.868307	0.0800292	CACNG7, COX7B, FXYD2, COX4I1, COX6C, CACNG4
KEGG_PATHWAY	mmu05205:Proteoglycans in cancer	11	1.5919	0.0829455	CD63, CAMK2D, ITGB5, FZD7, GPC1, FZD8, AKT1, PIK3R1, HRAS, FGFR1, MAPK13
KEGG_PATHWAY	mmu05221:Acute myeloid leukemia	5	0.723589	0.0857461	TCF7L2, BAD, AKT1, PIK3R1, HRAS
KEGG_PATHWAY	mmu05203:Viral carcinogenesis	12	1.73661	0.0863915	NFKBIA, CREB3, HDAC10, CDKN2A, CDK4, BAD, MAPKAPK2, PIK3R1, LTBR, JAK3, HRAS, D1PAS1
KEGG_PATHWAY	mmu05142:Chagas disease (American trypanosomiasis)	7	1.01302	0.0877347	NFKBIA, GNA14, SMAD3, GNA11, AKT1, PIK3R1, MAPK13
KEGG_PATHWAY	mmu04621:NOD-like receptor signaling pathway	5	0.723589	0.0901667	NFKBIA, PYCARD, PSTPIP1, TRIP6, MAPK13
KEGG_PATHWAY	mmu04650:Natural killer cell mediated cytotoxicity	7	1.01302	0.0941482	ZAP70, SHC2, NFATC2, PTK2B, PIK3R1, HRAS, ICAM1

## Sheet: KEGG_Upreg in Pramel7DCul2
Category	Terms Upregulated Pramel7_DeltaCul2 genes	Count	%	PValue	Genes
KEGG_PATHWAY	mmu05200:Pathways in cancer	11	6.35838	0.000561649	WNT6, TCF7L1, LPAR5, SMO, ITGA3, WNT7B, E2F2, LAMC2, ADCY1, GLI1, NFKB1
KEGG_PATHWAY	mmu05217:Basal cell carcinoma	5	2.89017	0.000650929	WNT6, TCF7L1, SMO, WNT7B, GLI1
KEGG_PATHWAY	mmu05166:HTLV-I infection	9	5.20231	0.000890474	WNT6, CCND3, MRAS, WNT7B, E2F2, ADCY1, ETS2, NFKB1, NFATC4
KEGG_PATHWAY	mmu05412:Arrhythmogenic right ventricular cardiomyopathy (ARVC)	4	2.31214	0.013226	TCF7L1, ITGA3, LMNA, ITGA5
KEGG_PATHWAY	mmu04115:p53 signaling pathway	4	2.31214	0.013226	CCND3, PERP, ADGRB1, SFN
KEGG_PATHWAY	mmu04151:PI3K-Akt signaling pathway	8	4.62428	0.0143951	CSF3, CCND3, LPAR5, ITGA3, NOS3, LAMC2, ITGA5, NFKB1
KEGG_PATHWAY	mmu05205:Proteoglycans in cancer	6	3.46821	0.0168112	WNT6, MRAS, SMO, WNT7B, PLAUR, ITGA5
KEGG_PATHWAY	mmu04310:Wnt signaling pathway	5	2.89017	0.0201987	WNT6, TCF7L1, CCND3, WNT7B, NFATC4
KEGG_PATHWAY	mmu05414:Dilated cardiomyopathy	4	2.31214	0.0233498	ITGA3, LMNA, ITGA5, ADCY1
KEGG_PATHWAY	mmu05222:Small cell lung cancer	4	2.31214	0.0240898	ITGA3, E2F2, LAMC2, NFKB1
KEGG_PATHWAY	mmu04916:Melanogenesis	4	2.31214	0.0367046	WNT6, TCF7L1, WNT7B, ADCY1
KEGG_PATHWAY	mmu04510:Focal adhesion	5	2.89017	0.0666826	CCND3, ITGA3, CAPN2, LAMC2, ITGA5
KEGG_PATHWAY	mmu04210:Apoptosis	3	1.7341	0.0726939	CAPN2, RIPK1, NFKB1
KEGG_PATHWAY	mmu04550:Signaling pathways regulating pluripotency of stem cells	4	2.31214	0.0821648	WNT6, ZFHX3, WNT7B, INHBB
KEGG_PATHWAY	mmu04921:Oxytocin signaling pathway	4	2.31214	0.0994687	KCNJ4, NOS3, ADCY1, NFATC4

## Sheet: KEGG_Downreg in Pramel7Cul2
Category	Terms Downregulated Pramel7_Cul2 genes	Count	%	PValue	Genes
KEGG_PATHWAY	mmu04512:ECM-receptor interaction	9	1.76471	0.000867132	COL1A1, SV2A, ITGB3, COL6A2, COL11A1, CHAD, ITGA2B, FN1, ITGA7
KEGG_PATHWAY	mmu04510:Focal adhesion	14	2.7451	0.000892018	PDGFRB, ROCK1, ITGB3, COL11A1, ITGA2B, FN1, PGF, IGF1R, COL1A1, COL6A2, CHAD, RAC2, ITGA7, FLNC
KEGG_PATHWAY	mmu04151:PI3K-Akt signaling pathway	19	3.72549	0.00107685	PDGFRB, PKN3, ITGB3, COL11A1, INSR, ITGA2B, FN1, IL4RA, GNG12, PGF, IGF1R, COL1A1, CREB3L4, KITL, COL6A2, CHAD, ITGA7, SGK3, TEK
KEGG_PATHWAY	mmu04015:Rap1 signaling pathway	14	2.7451	0.00121205	PDGFRB, MAGI1, DOCK4, ITGB3, INSR, ITGA2B, PGF, IGF1R, RRAS, KITL, RAC2, TEK, RAPGEF6, LAT
KEGG_PATHWAY	mmu04014:Ras signaling pathway	12	2.35294	0.0158348	PDGFRB, RRAS, KITL, INSR, REL, RAC2, TEK, RASAL2, GNG12, LAT, PGF, IGF1R
KEGG_PATHWAY	mmu05332:Graft-versus-host disease	5	0.980392	0.0306082	H2-DMA, H2-Q6, H2-K1, H2-M3, H2-D1
KEGG_PATHWAY	mmu05416:Viral myocarditis	6	1.17647	0.0343248	H2-DMA, H2-Q6, H2-K1, H2-M3, RAC2, H2-D1
KEGG_PATHWAY	mmu04024:cAMP signaling pathway	10	1.96078	0.0373117	RRAS, ROCK1, CREB3L4, NPY, PDE4C, PPP1R1B, RAC2, CNGA4, ATP1B2, CNGB1
KEGG_PATHWAY	mmu05330:Allograft rejection	5	0.980392	0.0387341	H2-DMA, H2-Q6, H2-K1, H2-M3, H2-D1
KEGG_PATHWAY	mmu04145:Phagosome	9	1.76471	0.0422706	TFRC, ITGB3, H2-DMA, H2-Q6, H2-K1, H2-M3, TUBB4A, H2-D1, ATP6V1C2
KEGG_PATHWAY	mmu05205:Proteoglycans in cancer	10	1.96078	0.0426552	COL1A1, RRAS, ROCK1, ITGB3, MMP2, ITPR1, FN1, ANK3, FLNC, IGF1R
KEGG_PATHWAY	mmu04114:Oocyte meiosis	7	1.37255	0.0431197	PPP3CC, STAG3, CDC27, ITPR1, FBXO43, IGF1R, CPEB4
KEGG_PATHWAY	mmu04640:Hematopoietic cell lineage	6	1.17647	0.0448543	TFRC, KITL, ITGB3, ITGA2B, IL4RA, CD34
KEGG_PATHWAY	mmu04974:Protein digestion and absorption	6	1.17647	0.0507694	COL1A1, SLC7A8, COL6A2, COL11A1, ATP1B2, PGA5
KEGG_PATHWAY	mmu04940:Type I diabetes mellitus	5	0.980392	0.0530225	H2-DMA, H2-Q6, H2-K1, H2-M3, H2-D1
KEGG_PATHWAY	mmu04810:Regulation of actin cytoskeleton	10	1.96078	0.0553844	PDGFRB, RRAS, ROCK1, ITGB3, CHRM4, ITGA2B, RAC2, FN1, ITGA7, GNG12
KEGG_PATHWAY	mmu04010:MAPK signaling pathway	11	2.15686	0.0619597	PDGFRB, PPP3CC, RRAS, TAOK1, RAC2, CACNA1B, ARRB2, FLNC, NLK, GNG12, CACNA1G
KEGG_PATHWAY	mmu05320:Autoimmune thyroid disease	5	0.980392	0.0791046	H2-DMA, H2-Q6, H2-K1, H2-M3, H2-D1
KEGG_PATHWAY	mmu04611:Platelet activation	7	1.37255	0.0796239	COL1A1, ROCK1, ITGB3, COL11A1, ITGA2B, ITPR1, PTGS1
KEGG_PATHWAY	mmu04726:Serotonergic synapse	7	1.37255	0.0819148	TPH1, MAOB, ITPR1, CACNA1B, ALOX12B, GNG12, PTGS1
KEGG_PATHWAY	mmu04728:Dopaminergic synapse	7	1.37255	0.0866063	PPP3CC, MAOB, CREB3L4, PPP1R1B, ITPR1, CACNA1B, GNG12
KEGG_PATHWAY	mmu02010:ABC transporters	4	0.784314	0.0875368	ABCA1, ABCC3, ABCA5, ABCA3

## Sheet: KEGG_Downreg in Pramel7DCul2
Category	Terms Downregulated Pramel7_DeltaCul2 genes	Count	%	PValue	Genes
KEGG_PATHWAY	mmu00982:Drug metabolism - cytochrome P450	6	1.64384	0.00423951	GSTM3, ADH4, AOX4, FMO4, GSTM6, GSTM5
KEGG_PATHWAY	mmu00565:Ether lipid metabolism	4	1.09589	0.0342315	PLA2G4F, PLD4, PLA2G4A, PLB1
KEGG_PATHWAY	mmu00591:Linoleic acid metabolism	4	1.09589	0.0472599	PLA2G4F, ALOX15, PLA2G4A, PLB1
KEGG_PATHWAY	mmu04514:Cell adhesion molecules (CAMs)	7	1.91781	0.0481433	SPN, CNTNAP2, NFASC, H2-T22, H2-Q7, PECAM1, JAM3
KEGG_PATHWAY	mmu04974:Protein digestion and absorption	5	1.36986	0.0546415	CELA2A, MEP1B, XPNPEP2, ATP1A2, COL6A5
KEGG_PATHWAY	mmu00590:Arachidonic acid metabolism	5	1.36986	0.0565226	GGT5, PLA2G4F, ALOX15, PLA2G4A, PLB1
KEGG_PATHWAY	mmu00480:Glutathione metabolism	4	1.09589	0.0597163	GGT5, GSTM3, GSTM6, GSTM5
KEGG_PATHWAY	mmu00592:alpha-Linolenic acid metabolism	3	0.821918	0.0616531	PLA2G4F, PLA2G4A, PLB1
KEGG_PATHWAY	mmu05204:Chemical carcinogenesis	5	1.36986	0.0623731	GSTM3, ADH4, KYAT3, GSTM6, GSTM5
KEGG_PATHWAY	mmu00980:Metabolism of xenobiotics by cytochrome P450	4	1.09589	0.0855468	GSTM3, ADH4, GSTM6, GSTM5
KEGG_PATHWAY	mmu04390:Hippo signaling pathway	6	1.64384	0.0991223	MOB1B, WNT5B, DLG4, TCF7, AXIN2, AMOT
