# Supplementary material for: PRAMEL7 and CUL2 decrease NuRD stability to establish ground-state pluripotency
Source: EMBO Rep. 2024 Feb 8;25(3):1453–68. doi: 10.1038/s44319-024-00083-z (PMC10933316; doi:10.1038/s44319-024-00083-z)
Supplement: Supplementary file 5 — Dataset EV4 [file 44319_2024_83_MOESM5_ESM.xlsx]

## Sheet: Legend
Dataset EV4
SILAC/MS of ESC+H/F-PRAMEL7WT and of ESC+H/F-PRAMEL7ΔN vs ESCs

## Sheet: Pramel7WT_Total
UniProt ID	pvalue	mean_log2_fc P7ESC	Entry name	Protein names	Gene names	Entry name	UP_only proteins	DOWN_only proteins
P16125	6.36571e-07	-0.895137	LDHB_MOUSE	L-lactate dehydrogenase B chain (LDH-B) (EC 1.1.1.27) (LDH heart subunit) (LDH-H)	Ldhb Ldh-2 Ldh2	LDHB		yes
P54276	1.1629e-06	-0.569737	MSH6_MOUSE	DNA mismatch repair protein Msh6 (G/T mismatch-binding protein) (GTBP) (GTMBP) (MutS protein homolog 6) (MutS-alpha 160 kDa subunit) (p160)	Msh6 Gtmbp	MSH6		yes
P14824	3.11531e-06	-0.292422	ANXA6_MOUSE	Annexin A6 (67 kDa calelectrin) (Annexin VI) (Annexin-6) (Calphobindin-II) (CPB-II) (Chromobindin-20) (Lipocortin VI) (Protein III) (p68) (p70)	Anxa6 Anx6	ANXA6		yes
P54071	6.50319e-06	-0.265421	IDHP_MOUSE	Isocitrate dehydrogenase [NADP], mitochondrial (IDH) (EC 1.1.1.42) (ICD-M) (IDP) (NADP(+)-specific ICDH) (Oxalosuccinate decarboxylase)	Idh2	IDHP		yes
P43247	7.43169e-06	-0.594712	MSH2_MOUSE	DNA mismatch repair protein Msh2 (MutS protein homolog 2)	Msh2	MSH2		yes
P32020	8.03717e-06	-0.295924	NLTP_MOUSE	Non-specific lipid-transfer protein (NSL-TP) (EC 2.3.1.176) (Propanoyl-CoA C-acyltransferase) (SCP-chi) (SCPX) (Sterol carrier protein 2) (SCP-2) (Sterol carrier protein X) (SCP-X)	Scp2 Scp-2	NLTP		yes
Q8BTM8	1.04727e-05	-0.285167	FLNA_MOUSE	Filamin-A (FLN-A) (Actin-binding protein 280) (ABP-280) (Alpha-filamin) (Endothelial actin-binding protein) (Filamin-1) (Non-muscle filamin)	Flna Fln Fln1	FLNA		yes
P13864	1.28742e-05	-0.452148	DNMT1_MOUSE	DNA (cytosine-5)-methyltransferase 1 (Dnmt1) (Met-1) (EC 2.1.1.37) (DNA methyltransferase MmuI) (DNA MTase MmuI) (M.MmuI) (MCMT)	Dnmt1 Dnmt Met1 Uim	DNMT1		yes
P50247	3.7119e-05	-0.214431	SAHH_MOUSE	Adenosylhomocysteinase (AdoHcyase) (EC 3.3.1.1) (CUBP) (Liver copper-binding protein) (S-adenosyl-L-homocysteine hydrolase)	Ahcy	SAHH		yes
P47738	4.26994e-05	-0.411562	ALDH2_MOUSE	Aldehyde dehydrogenase, mitochondrial (EC 1.2.1.3) (AHD-M1) (ALDH class 2) (ALDH-E2) (ALDHI)	Aldh2 Ahd-1 Ahd1	ALDH2		yes
P46935	5.29011e-05	-0.460974	NEDD4_MOUSE	E3 ubiquitin-protein ligase NEDD4 (EC 2.3.2.26) (HECT-type E3 ubiquitin transferase NEDD4) (Neural precursor cell expressed developmentally down-regulated protein 4) (NEDD-4)	Nedd4 Kiaa0093 Nedd-4 Nedd4-1 Nedd4a	NEDD4		yes
P23198	5.49877e-05	-0.221701	CBX3_MOUSE	Chromobox protein homolog 3 (Heterochromatin protein 1 homolog gamma) (HP1 gamma) (M32) (Modifier 2 protein)	Cbx3	CBX3		yes
Q8BH04	5.51819e-05	-0.5036	PCKGM_MOUSE	Phosphoenolpyruvate carboxykinase [GTP], mitochondrial (PEPCK-M) (EC 4.1.1.32)	Pck2	PCKGM		yes
Q61425	5.62865e-05	-0.526334	HCDH_MOUSE	Hydroxyacyl-coenzyme A dehydrogenase, mitochondrial (HCDH) (EC 1.1.1.35) (Medium and short-chain L-3-hydroxyacyl-coenzyme A dehydrogenase) (Short-chain 3-hydroxyacyl-CoA dehydrogenase)	Hadh Hadhsc Mschad Schad	HCDH		yes
Q9CZD3	5.79971e-05	-0.23562	GARS_MOUSE	Glycine--tRNA ligase (EC 6.1.1.14) (Diadenosine tetraphosphate synthetase) (Ap4A synthetase) (EC 2.7.7.-) (Glycyl-tRNA synthetase) (GlyRS)	Gars	GARS		yes
Q9CPN8	7.11519e-05	-0.771513	IF2B3_MOUSE	Insulin-like growth factor 2 mRNA-binding protein 3 (IGF2 mRNA-binding protein 3) (IMP-3) (mIMP-3) (IGF-II mRNA-binding protein 3) (VICKZ family member 3)	Igf2bp3 Vickz3	IF2B3		yes
Q60932	7.53801e-05	-0.236776	VDAC1_MOUSE	Voltage-dependent anion-selective channel protein 1 (VDAC-1) (mVDAC1) (Outer mitochondrial membrane protein porin 1) (Plasmalemmal porin) (Voltage-dependent anion-selective channel protein 5) (VDAC-5) (mVDAC5)	Vdac1 Vdac5	VDAC1		yes
P49718	7.84485e-05	-0.19557	MCM5_MOUSE	DNA replication licensing factor MCM5 (EC 3.6.4.12) (CDC46 homolog) (P1-CDC46)	Mcm5 Cdc46 Mcmd5	MCM5		yes
Q8VDD5	9.71489e-05	-0.197892	MYH9_MOUSE	Myosin-9 (Cellular myosin heavy chain, type A) (Myosin heavy chain 9) (Myosin heavy chain, non-muscle IIa) (Non-muscle myosin heavy chain A) (NMMHC-A) (Non-muscle myosin heavy chain IIa) (NMMHC II-a) (NMMHC-IIA)	Myh9	MYH9		yes
Q78PY7	0.000101307	-0.124894	SND1_MOUSE	Staphylococcal nuclease domain-containing protein 1 (EC 3.1.31.1) (100 kDa coactivator) (p100 co-activator)	Snd1	SND1		yes
Q3UMY5	0.000109486	-0.417671	EMAL4_MOUSE	Echinoderm microtubule-associated protein-like 4 (EMAP-4)	Eml4	EMAL4		yes
Q6PB66	0.00012734	-0.487601	LPPRC_MOUSE	Leucine-rich PPR motif-containing protein, mitochondrial (130 kDa leucine-rich protein) (LRP 130) (mLRP130)	Lrpprc Lrp130	LPPRC		yes
Q8VDF2	0.000141806	-2.9049	UHRF1_MOUSE	E3 ubiquitin-protein ligase UHRF1 (EC 2.3.2.27) (Nuclear protein 95) (Nuclear zinc finger protein Np95) (RING-type E3 ubiquitin transferase UHRF1) (Ubiquitin-like PHD and RING finger domain-containing protein 1) (mUhrf1) (Ubiquitin-like-containing PHD and RING finger domains protein 1)	Uhrf1 Np95	UHRF1		yes
Q9QXT0	0.000211237	-0.381493	CNPY2_MOUSE	Protein canopy homolog 2 (MIR-interacting saposin-like protein) (Putative secreted protein ZSIG9) (Transmembrane protein 4)	Cnpy2 Msap Tmem4 Zsig9	CNPY2		yes
Q8K3F7	0.000214865	-0.34361	TDH_MOUSE	L-threonine 3-dehydrogenase, mitochondrial (EC 1.1.1.103)	Tdh	TDH		yes
Q8BMJ2	0.000239931	-0.176894	SYLC_MOUSE	Leucine--tRNA ligase, cytoplasmic (EC 6.1.1.4) (Leucyl-tRNA synthetase) (LeuRS)	Lars	SYLC		yes
Q8VDN2	0.000289878	-0.247084	AT1A1_MOUSE	Sodium/potassium-transporting ATPase subunit alpha-1 (Na(+)/K(+) ATPase alpha-1 subunit) (EC 7.2.2.13) (Sodium pump subunit alpha-1)	Atp1a1	AT1A1		yes
Q9Z110	0.000383548	-0.223339	P5CS_MOUSE	Delta-1-pyrroline-5-carboxylate synthase (P5CS) (Aldehyde dehydrogenase family 18 member A1) [Includes: Glutamate 5-kinase (GK) (EC 2.7.2.11) (Gamma-glutamyl kinase); Gamma-glutamyl phosphate reductase (GPR) (EC 1.2.1.41) (Glutamate-5-semialdehyde dehydrogenase) (Glutamyl-gamma-semialdehyde dehydrogenase)]	Aldh18a1 P5cs Pycs	P5CS		yes
O35381	0.000444248	-0.313315	AN32A_MOUSE	Acidic leucine-rich nuclear phosphoprotein 32 family member A (Acidic nuclear phosphoprotein pp32) (Leucine-rich acidic nuclear protein) (LANP) (Potent heat-stable protein phosphatase 2A inhibitor I1PP2A)	Anp32a Anp32 Lanp	AN32A		yes
Q8VCN5	0.000458358	-0.144947	CGL_MOUSE	Cystathionine gamma-lyase (EC 4.4.1.1) (Cysteine-protein sulfhydrase) (Gamma-cystathionase)	Cth	CGL		yes
O09131	0.000495081	-0.651424	GSTO1_MOUSE	Glutathione S-transferase omega-1 (GSTO-1) (EC 2.5.1.18) (Glutathione S-transferase omega 1-1) (GSTO 1-1) (Glutathione-dependent dehydroascorbate reductase) (EC 1.8.5.1) (Monomethylarsonic acid reductase) (MMA(V) reductase) (EC 1.20.4.2) (S-(Phenacyl)glutathione reductase) (SPG-R) (p28)	Gsto1 Gstx Gtsttl	GSTO1		yes
Q99LS3	0.000600197	-0.243681	SERB_MOUSE	Phosphoserine phosphatase (PSP) (PSPase) (EC 3.1.3.3) (O-phosphoserine phosphohydrolase)	Psph	SERB		yes
Q9DBF1	0.00060838	-0.349728	AL7A1_MOUSE	Alpha-aminoadipic semialdehyde dehydrogenase (Alpha-AASA dehydrogenase) (EC 1.2.1.31) (Aldehyde dehydrogenase family 7 member A1) (EC 1.2.1.3) (Antiquitin-1) (Betaine aldehyde dehydrogenase) (EC 1.2.1.8) (Delta1-piperideine-6-carboxylate dehydrogenase) (P6c dehydrogenase)	Aldh7a1 Ald7a1	AL7A1		yes
Q9DCL9	0.00066918	-0.23623	PUR6_MOUSE	Multifunctional protein ADE2 [Includes: Phosphoribosylaminoimidazole-succinocarboxamide synthase (EC 6.3.2.6) (SAICAR synthetase); Phosphoribosylaminoimidazole carboxylase (EC 4.1.1.21) (AIR carboxylase) (AIRC)]	Paics	PUR6		yes
Q8BU30	0.000682556	-0.152589	SYIC_MOUSE	Isoleucine--tRNA ligase, cytoplasmic (EC 6.1.1.5) (Isoleucyl-tRNA synthetase) (IRS) (IleRS)	Iars	SYIC		yes
P14094	0.000713484	-0.322756	AT1B1_MOUSE	Sodium/potassium-transporting ATPase subunit beta-1 (Sodium/potassium-dependent ATPase subunit beta-1)	Atp1b1 Atp4b	AT1B1		yes
Q60953	0.000734264	-0.645179	PML_MOUSE	Protein PML	Pml	PML		yes
Q9QZQ8	0.000766166	-0.305047	H2AY_MOUSE	Core histone macro-H2A.1 (Histone macroH2A1) (mH2A1) (H2A.y) (H2A/y)	H2afy	H2AY		yes
P60762	0.00084365	-0.286454	MO4L1_MOUSE	Mortality factor 4-like protein 1 (MORF-related gene 15 protein) (Testis-expressed gene 189 protein) (Transcription factor-like protein MRG15)	Morf4l1 Mrg15 Tex189	MO4L1		yes
Q01320	0.000854439	-0.170045	TOP2A_MOUSE	DNA topoisomerase 2-alpha (EC 5.6.2.2) (DNA topoisomerase II, alpha isozyme)	Top2a Top-2 Top2	TOP2A		yes
P97310	0.000960953	-0.136336	MCM2_MOUSE	DNA replication licensing factor MCM2 (EC 3.6.4.12) (Minichromosome maintenance protein 2 homolog) (Nuclear protein BM28)	Mcm2 Bm28 Cdcl1 Kiaa0030 Mcmd2	MCM2		yes
P28474	0.000964839	-0.207124	ADHX_MOUSE	Alcohol dehydrogenase class-3 (EC 1.1.1.1) (Alcohol dehydrogenase 2) (Alcohol dehydrogenase 5) (Alcohol dehydrogenase B2) (ADH-B2) (Alcohol dehydrogenase class-III) (Glutathione-dependent formaldehyde dehydrogenase) (FALDH) (FDH) (GSH-FDH) (EC 1.1.1.-) (S-(hydroxymethyl)glutathione dehydrogenase) (EC 1.1.1.284)	Adh5 Adh-2 Adh2	ADHX		yes
Q9WUR9	0.000987465	-0.545058	KAD4_MOUSE	Adenylate kinase 4, mitochondrial (AK 4) (EC 2.7.4.10) (EC 2.7.4.6) (Adenylate kinase 3-like) (Adenylate kinase isoenzyme 4) (GTP:AMP phosphotransferase AK4)	Ak4 Ak-4 Ak3b Ak3l1	KAD4		yes
Q924K8	0.00103104	-0.625407	MTA3_MOUSE	Metastasis-associated protein MTA3	Mta3	MTA3		yes
Q05186	0.00105599	-0.280976	RCN1_MOUSE	Reticulocalbin-1	Rcn1 Rca1 Rcn	RCN1		yes
Q3V3R1	0.0010631	-0.152211	C1TM_MOUSE	Monofunctional C1-tetrahydrofolate synthase, mitochondrial (EC 6.3.4.3) (Formyltetrahydrofolate synthetase)	Mthfd1l Fthfsdc1	C1TM		yes
P97493	0.00115664	-0.16091	THIOM_MOUSE	Thioredoxin, mitochondrial (MTRX) (Mt-Trx) (Thioredoxin-2)	Txn2	THIOM		yes
Q9R0P5	0.00129559	-0.173649	DEST_MOUSE	Destrin (Actin-depolymerizing factor) (ADF) (Sid 23)	Dstn Dsn Sid23	DEST		yes
Q61686	0.00130219	-0.114125	CBX5_MOUSE	Chromobox protein homolog 5 (Heterochromatin protein 1 homolog alpha) (HP1 alpha)	Cbx5 Hp1a	CBX5		yes
P30999	0.00131779	-0.105465	CTND1_MOUSE	Catenin delta-1 (Cadherin-associated Src substrate) (CAS) (p120 catenin) (p120(ctn)) (p120(cas))	Ctnnd1 Catns Kiaa0384	CTND1		yes
Q9QXX4	0.00135757	-0.383588	CMC2_MOUSE	Calcium-binding mitochondrial carrier protein Aralar2 (Citrin) (Mitochondrial aspartate glutamate carrier 2) (Solute carrier family 25 member 13)	Slc25a13 Aralar2	CMC2		yes
P25206	0.00138293	-0.130275	MCM3_MOUSE	DNA replication licensing factor MCM3 (EC 3.6.4.12) (DNA polymerase alpha holoenzyme-associated protein P1) (P1-MCM3)	Mcm3 Mcmd Mcmd3	MCM3		yes
E9Q7G0	0.00166007	-0.258978	NUMA1_MOUSE	Nuclear mitotic apparatus protein 1 (Nuclear mitotic apparatus protein) (NuMA protein)	Numa1	NUMA1		yes
P49717	0.00196356	-0.144661	MCM4_MOUSE	DNA replication licensing factor MCM4 (EC 3.6.4.12) (CDC21 homolog) (P1-CDC21)	Mcm4 Cdc21 Mcmd4	MCM4		yes
P14152	0.00196713	-0.247275	MDHC_MOUSE	Malate dehydrogenase, cytoplasmic (EC 1.1.1.37) (Cytosolic malate dehydrogenase)	Mdh1 Mor2	MDHC		yes
P27546	0.0020485	-0.201984	MAP4_MOUSE	Microtubule-associated protein 4 (MAP-4)	Map4 Mtap4	MAP4		yes
Q99K85	0.00205921	-0.110989	SERC_MOUSE	Phosphoserine aminotransferase (PSAT) (EC 2.6.1.52) (Endometrial progesterone-induced protein) (EPIP) (Phosphohydroxythreonine aminotransferase)	Psat1 Psa Psat	SERC		yes
Q9CZN7	0.00211478	-0.150115	GLYM_MOUSE	Serine hydroxymethyltransferase, mitochondrial (SHMT) (EC 2.1.2.1) (Glycine hydroxymethyltransferase) (Serine methylase)	Shmt2	GLYM		yes
Q9DAR7	0.00212004	-0.139252	DCPS_MOUSE	m7GpppX diphosphatase (EC 3.6.1.59) (DCS-1) (Decapping scavenger enzyme) (Hint-related 7meGMP-directed hydrolase) (Histidine triad nucleotide-binding protein 5) (Histidine triad protein member 5) (HINT-5) (Scavenger mRNA-decapping enzyme DcpS)	Dcps Dcs1 Hint5	DCPS		yes
P24270	0.00215988	-0.189225	CATA_MOUSE	Catalase (EC 1.11.1.6)	Cat Cas-1 Cas1	CATA		yes
P30416	0.00225411	-0.11057	FKBP4_MOUSE	Peptidyl-prolyl cis-trans isomerase FKBP4 (PPIase FKBP4) (EC 5.2.1.8) (52 kDa FK506-binding protein) (52 kDa FKBP) (FKBP-52) (59 kDa immunophilin) (p59) (FK506-binding protein 4) (FKBP-4) (FKBP59) (HSP-binding immunophilin) (HBI) (Immunophilin FKBP52) (Rotamase) [Cleaved into: Peptidyl-prolyl cis-trans isomerase FKBP4, N-terminally processed]	Fkbp4 Fkpb52	FKBP4		yes
Q6PDQ2	0.00230523	-0.157601	CHD4_MOUSE	Chromodomain-helicase-DNA-binding protein 4 (CHD-4) (EC 3.6.4.12)	Chd4	CHD4		yes
O70456	0.00249415	-0.276904	1433S_MOUSE	14-3-3 protein sigma (Stratifin)	Sfn Mkrn3	1433S		yes
Q9CQN1	0.00280224	-0.211906	TRAP1_MOUSE	Heat shock protein 75 kDa, mitochondrial (HSP 75) (TNFR-associated protein 1) (Tumor necrosis factor type 1 receptor-associated protein) (TRAP-1)	Trap1 Hsp75	TRAP1		yes
Q99KP6	0.00284553	-0.153521	PRP19_MOUSE	Pre-mRNA-processing factor 19 (EC 2.3.2.27) (Nuclear matrix protein 200) (PRP19/PSO4 homolog) (RING-type E3 ubiquitin transferase PRP19) (Senescence evasion factor)	Prpf19 Prp19 Snev	PRP19		yes
Q8BH95	0.00291627	-0.253446	ECHM_MOUSE	Enoyl-CoA hydratase, mitochondrial (EC 4.2.1.17) (Enoyl-CoA hydratase 1) (Short-chain enoyl-CoA hydratase) (SCEH)	Echs1	ECHM		yes
P17751	0.0030126	-0.229883	TPIS_MOUSE	Triosephosphate isomerase (TIM) (EC 5.3.1.1) (Methylglyoxal synthase) (EC 4.2.3.3) (Triose-phosphate isomerase)	Tpi1 Tpi	TPIS		yes
P09803	0.00332899	-0.419666	CADH1_MOUSE	Cadherin-1 (ARC-1) (Epithelial cadherin) (E-cadherin) (Uvomorulin) (CD antigen CD324) [Cleaved into: E-Cad/CTF1; E-Cad/CTF2; E-Cad/CTF3]	Cdh1	CADH1		yes
Q61205	0.0033874	-0.322272	PA1B3_MOUSE	Platelet-activating factor acetylhydrolase IB subunit gamma (EC 3.1.1.47) (PAF acetylhydrolase 29 kDa subunit) (PAF-AH 29 kDa subunit) (PAF-AH subunit gamma) (PAFAH subunit gamma)	Pafah1b3 Pafahg	PA1B3		yes
Q8BHN3	0.00378889	-0.252698	GANAB_MOUSE	Neutral alpha-glucosidase AB (EC 3.2.1.207) (Alpha-glucosidase 2) (Glucosidase II subunit alpha)	Ganab G2an Kiaa0088	GANAB		yes
Q9JKR6	0.00417491	-0.124576	HYOU1_MOUSE	Hypoxia up-regulated protein 1 (GRP-170) (140 kDa Ca(2+)-binding protein) (CBP-140)	Hyou1 Grp170	HYOU1		yes
Q91VD9	0.00424132	-0.136236	NDUS1_MOUSE	NADH-ubiquinone oxidoreductase 75 kDa subunit, mitochondrial (EC 1.6.99.3) (EC 7.1.1.2) (Complex I-75kD) (CI-75kD)	Ndufs1	NDUS1		yes
Q99JF8	0.0044675	-0.296119	PSIP1_MOUSE	PC4 and SFRS1-interacting protein (Lens epithelium-derived growth factor) (mLEDGF)	Psip1 Ledgf	PSIP1		yes
Q8CH18	0.00464017	-0.160521	CCAR1_MOUSE	Cell division cycle and apoptosis regulator protein 1 (Cell cycle and apoptosis regulatory protein 1) (CARP-1)	Ccar1 Carp1	CCAR1		yes
P52479	0.00511891	-0.25356	UBP10_MOUSE	Ubiquitin carboxyl-terminal hydrolase 10 (EC 3.4.19.12) (Deubiquitinating enzyme 10) (Ubiquitin thioesterase 10) (Ubiquitin-specific-processing protease 10)	Usp10 Kiaa0190 Ode-1 Uchrp	UBP10		yes
P61965	0.00519972	-0.35232	WDR5_MOUSE	WD repeat-containing protein 5 (BMP2-induced 3-kb gene protein) (WD repeat-containing protein BIG-3)	Wdr5 Big Big3	WDR5		yes
Q9ER72	0.00573719	-0.13039	SYCC_MOUSE	Cysteine--tRNA ligase, cytoplasmic (EC 6.1.1.16) (Cysteinyl-tRNA synthetase) (CysRS)	Cars	SYCC		yes
Q922K7	0.0057679	-0.101261	NOP2_MOUSE	Probable 28S rRNA (cytosine-C(5))-methyltransferase (EC 2.1.1.-) (Nucleolar protein 1) (Nucleolar protein 2 homolog) (Proliferating-cell nucleolar antigen p120) (Proliferation-associated nucleolar protein p120)	Nop2 Nol1	NOP2		yes
Q05793	0.00614495	-0.718928	PGBM_MOUSE	Basement membrane-specific heparan sulfate proteoglycan core protein (HSPG) [Cleaved into: Endorepellin; LG3 peptide]	Hspg2	PGBM		yes
E9Q8D0	0.00622802	-0.282025	DJC21_MOUSE	DnaJ homolog subfamily C member 21	Dnajc21	DJC21		yes
P10711	0.00643786	-0.180567	TCEA1_MOUSE	Transcription elongation factor A protein 1 (Transcription elongation factor S-II protein 1) (Transcription elongation factor TFIIS.o)	Tcea1 Tceat	TCEA1		yes
P09411	0.00647492	-0.23567	PGK1_MOUSE	Phosphoglycerate kinase 1 (EC 2.7.2.3)	Pgk1 Pgk-1	PGK1		yes
P70441	0.00712476	-0.147776	NHRF1_MOUSE	Na(+)/H(+) exchange regulatory cofactor NHE-RF1 (NHERF-1) (Ezrin-radixin-moesin-binding phosphoprotein 50) (EBP50) (Regulatory cofactor of Na(+)/H(+) exchanger) (Sodium-hydrogen exchanger regulatory factor 1) (Solute carrier family 9 isoform A3 regulatory factor 1)	Slc9a3r1 Nherf Nherf1	NHRF1		yes
Q00PI9	0.00757426	-0.267762	HNRL2_MOUSE	Heterogeneous nuclear ribonucleoprotein U-like protein 2 (MLF1-associated nuclear protein)	Hnrnpul2 Hnrpul2 Manp	HNRL2		yes
Q91VM9	0.00845087	-0.485252	IPYR2_MOUSE	Inorganic pyrophosphatase 2, mitochondrial (EC 3.6.1.1) (Pyrophosphate phospho-hydrolase 2) (PPase 2)	Ppa2	IPYR2		yes
Q61171	0.00871763	-0.144778	PRDX2_MOUSE	Peroxiredoxin-2 (EC 1.11.1.15) (Thiol-specific antioxidant protein) (TSA) (Thioredoxin peroxidase 1) (Thioredoxin-dependent peroxide reductase 1)	Prdx2 Tdpx1 Tpx	PRDX2		yes
P58871	0.00895588	-0.557329	TB182_MOUSE	182 kDa tankyrase-1-binding protein	Tnks1bp1 Kiaa1741 Tab182	TB182		yes
P15105	0.00901559	-0.21113	GLNA_MOUSE	Glutamine synthetase (GS) (EC 6.3.1.2) (Glutamate--ammonia ligase) (Palmitoyltransferase GLUL) (EC 2.3.1.225)	Glul Glns	GLNA		yes
Q9D7S7	0.00924229	-0.366419	RL22L_MOUSE	60S ribosomal protein L22-like 1	Rpl22l1	RL22L		yes
Q04750	0.00970996	-0.226509	TOP1_MOUSE	DNA topoisomerase 1 (EC 5.6.2.1) (DNA topoisomerase I)	Top1 Top-1	TOP1		yes
P68433	0.0103148	-0.378861	H31_MOUSE	Histone H3.1	Hist1h3a H3a; Hist1h3g H3.1-221 H3g; Hist1h3h H3.1-291 H3h; Hist1h3i H3.1-I H3i	H31		yes
P47791	0.0106079	-0.111242	GSHR_MOUSE	Glutathione reductase, mitochondrial (GR) (GRase) (EC 1.8.1.7)	Gsr Gr1	GSHR		yes
Q64727	0.0108791	-0.129183	VINC_MOUSE	Vinculin (Metavinculin)	Vcl	VINC		yes
Q02053	0.0115156	-0.101365	UBA1_MOUSE	Ubiquitin-like modifier-activating enzyme 1 (EC 6.2.1.45) (Ubiquitin-activating enzyme E1) (Ubiquitin-activating enzyme E1 X) (Ubiquitin-like modifier-activating enzyme 1 X)	Uba1 Sbx Ube1 Ube1ax Ube1x	UBA1		yes
P26231	0.0116365	-0.151818	CTNA1_MOUSE	Catenin alpha-1 (102 kDa cadherin-associated protein) (Alpha E-catenin) (CAP102)	Ctnna1 Catna1	CTNA1		yes
O08795	0.012012	-0.143067	GLU2B_MOUSE	Glucosidase 2 subunit beta (80K-H protein) (Glucosidase II subunit beta) (Protein kinase C substrate 60.1 kDa protein heavy chain) (PKCSH)	Prkcsh	GLU2B		yes
Q99LD8	0.0120167	-1.03953	DDAH2_MOUSE	N(G),N(G)-dimethylarginine dimethylaminohydrolase 2 (DDAH-2) (Dimethylarginine dimethylaminohydrolase 2) (EC 3.5.3.18) (DDAHII) (Dimethylargininase-2)	Ddah2	DDAH2		yes
Q9WUM3	0.0122803	-0.14214	COR1B_MOUSE	Coronin-1B (Coronin-2)	Coro1b	COR1B		yes
O08997	0.0125045	-0.174135	ATOX1_MOUSE	Copper transport protein ATOX1 (Metal transport protein ATX1)	Atox1	ATOX1		yes
Q569Z5	0.0125389	-0.183097	DDX46_MOUSE	Probable ATP-dependent RNA helicase DDX46 (EC 3.6.4.13) (DEAD box protein 46)	Ddx46 Kiaa0801	DDX46		yes
P29758	0.0126414	-0.811211	OAT_MOUSE	Ornithine aminotransferase, mitochondrial (EC 2.6.1.13) (Ornithine--oxo-acid aminotransferase)	Oat	OAT		yes
Q9WVG6	0.0131926	-0.577232	CARM1_MOUSE	Histone-arginine methyltransferase CARM1 (EC 2.1.1.319) (Coactivator-associated arginine methyltransferase 1) (Protein arginine N-methyltransferase 4)	Carm1 Prmt4	CARM1		yes
Q9JJT0	0.0132986	-0.294409	RCL1_MOUSE	RNA 3'-terminal phosphate cyclase-like protein	Rcl1 Rnac	RCL1		yes
Q71FD7	0.0141214	-0.240299	FBLI1_MOUSE	Filamin-binding LIM protein 1 (FBLP-1) (CSX-associated LIM)	Fblim1 Cal	FBLI1		yes
Q8BK35	0.0141896	-0.418994	NOP53_MOUSE	Ribosome biogenesis protein NOP53 (Glioma tumor suppressor candidate region gene 2 protein) (PreS1-binding protein)	Nop53 Gltscr2 Pict1	NOP53		yes
Q922V4	0.0153901	-0.245938	PLRG1_MOUSE	Pleiotropic regulator 1	Plrg1	PLRG1		yes
Q6NZN0	0.0154858	-0.334402	RBM26_MOUSE	RNA-binding protein 26 (Protein expressed in male leptotene and zygotene spermatocytes 393) (MLZ-393) (RNA-binding motif protein 26)	Rbm26	RBM26		yes
Q9D903	0.0155215	-0.150783	EBP2_MOUSE	Probable rRNA-processing protein EBP2	Ebna1bp2 Ebp2	EBP2		yes
Q922P9	0.0156464	-0.213215	GLYR1_MOUSE	Putative oxidoreductase GLYR1 (EC 1.-.-.-) (Glyoxylate reductase 1 homolog) (Nuclear protein NP60)	Glyr1 Np60	GLYR1		yes
Q61191	0.0159248	-0.244714	HCFC1_MOUSE	Host cell factor 1 (HCF) (HCF-1) (C1 factor) [Cleaved into: HCF N-terminal chain 1; HCF N-terminal chain 2; HCF N-terminal chain 3; HCF N-terminal chain 4; HCF N-terminal chain 5; HCF N-terminal chain 6; HCF C-terminal chain 1; HCF C-terminal chain 2; HCF C-terminal chain 3; HCF C-terminal chain 4; HCF C-terminal chain 5; HCF C-terminal chain 6]	Hcfc1	HCFC1		yes
P35278	0.0165038	-0.151513	RAB5C_MOUSE	Ras-related protein Rab-5C	Rab5c	RAB5C		yes
Q9Z0S1	0.0171027	-0.379127	BPNT1_MOUSE	3'(2'),5'-bisphosphate nucleotidase 1 (EC 3.1.3.7) (Bisphosphate 3'-nucleotidase 1) (PAP-inositol 1,4-phosphatase) (PIP)	Bpnt1	BPNT1		yes
Q60973	0.017166	-0.129228	RBBP7_MOUSE	Histone-binding protein RBBP7 (Histone acetyltransferase type B subunit 2) (Nucleosome-remodeling factor subunit RBAP46) (Retinoblastoma-binding protein 7) (RBBP-7) (Retinoblastoma-binding protein p46)	Rbbp7 Rbap46	RBBP7		yes
P20108	0.0172348	-0.142155	PRDX3_MOUSE	Thioredoxin-dependent peroxide reductase, mitochondrial (EC 1.11.1.15) (Antioxidant protein 1) (AOP-1) (PRX III) (Perioredoxin-3) (Protein MER5)	Prdx3 Aop1 Mer5	PRDX3		yes
Q9Z0X1	0.0174134	-0.137765	AIFM1_MOUSE	Apoptosis-inducing factor 1, mitochondrial (EC 1.1.1.-) (Programmed cell death protein 8)	Aifm1 Aif Pdcd8	AIFM1		yes
Q8VE97	0.017976	-0.180008	SRSF4_MOUSE	Serine/arginine-rich splicing factor 4 (Splicing factor, arginine/serine-rich 4)	Srsf4 Sfrs4 MNCb-2616	SRSF4		yes
P10605	0.0184721	-0.193617	CATB_MOUSE	Cathepsin B (EC 3.4.22.1) (Cathepsin B1) [Cleaved into: Cathepsin B light chain; Cathepsin B heavy chain]	Ctsb	CATB		yes
E9Q1P8	0.0185064	-0.316951	I2BP2_MOUSE	Interferon regulatory factor 2-binding protein 2 (IRF-2-binding protein 2) (IRF-2BP2)	Irf2bp2	I2BP2		yes
Q9D1I5	0.0188197	-1.08254	MCEE_MOUSE	Methylmalonyl-CoA epimerase, mitochondrial (EC 5.1.99.1) (DL-methylmalonyl-CoA racemase)	Mcee	MCEE		yes
A2AQ25	0.0192375	-0.204524	SKT_MOUSE	Sickle tail protein (Enhancer trap locus 4)	Skt Etl4 Kiaa1217	SKT		yes
Q91ZW3	0.0193199	-0.137943	SMCA5_MOUSE	SWI/SNF-related matrix-associated actin-dependent regulator of chromatin subfamily A member 5 (EC 3.6.4.-) (Sucrose nonfermenting protein 2 homolog) (mSnf2h)	Smarca5 Snf2h	SMCA5		yes
P70444	0.0198484	-0.339317	BID_MOUSE	BH3-interacting domain death agonist (p22 BID) (BID) [Cleaved into: BH3-interacting domain death agonist p15 (p15 BID); BH3-interacting domain death agonist p13 (p13 BID); BH3-interacting domain death agonist p11 (p11 BID)]	Bid	BID		yes
P46735	0.0200426	-0.488737	MYO1B_MOUSE	Unconventional myosin-Ib (MIH-L) (Myosin I alpha) (MMI-alpha) (MMIa)	Myo1b	MYO1B		yes
P97822	0.0209809	-0.178386	AN32E_MOUSE	Acidic leucine-rich nuclear phosphoprotein 32 family member E (Cerebellar postnatal development protein 1) (LANP-like protein) (LANP-L)	Anp32e Cpd1	AN32E		yes
Q6GQT9	0.0212845	-0.101755	NOMO1_MOUSE	Nodal modulator 1	Nomo1	NOMO1		yes
Q60876	0.0213408	-0.187977	4EBP1_MOUSE	Eukaryotic translation initiation factor 4E-binding protein 1 (4E-BP1) (eIF4E-binding protein 1) (Phosphorylated heat- and acid-stable protein regulated by insulin 1) (PHAS-I)	Eif4ebp1	4EBP1		yes
Q8BGB7	0.0213585	-0.691269	ENOPH_MOUSE	Enolase-phosphatase E1 (EC 3.1.3.77) (2,3-diketo-5-methylthio-1-phosphopentane phosphatase) (MASA homolog)	Enoph1 Masa	ENOPH		yes
Q9D0S9	0.0215573	-0.375309	HINT2_MOUSE	Histidine triad nucleotide-binding protein 2, mitochondrial (HINT-2) (EC 3.-.-.-) (HINT-3)	Hint2	HINT2		yes
Q9WVE8	0.0224031	-0.212065	PACN2_MOUSE	Protein kinase C and casein kinase substrate in neurons protein 2 (Syndapin-2) (Syndapin-II)	Pacsin2	PACN2		yes
Q9WTI7	0.0227717	-0.201991	MYO1C_MOUSE	Unconventional myosin-Ic (Myosin I beta) (MMI-beta) (MMIb)	Myo1c	MYO1C		yes
P53569	0.0238122	-0.312239	CEBPZ_MOUSE	CCAAT/enhancer-binding protein zeta (CCAAT-box-binding transcription factor) (CBF) (CCAAT-binding factor)	Cebpz Cbf2 Cebpa-rs1	CEBPZ		yes
P25976	0.0243374	-0.23213	UBF1_MOUSE	Nucleolar transcription factor 1 (Upstream-binding factor 1) (UBF-1)	Ubtf Tcfubf Ubf-1 Ubf1	UBF1		yes
P56546	0.0264558	-0.200429	CTBP2_MOUSE	C-terminal-binding protein 2 (CtBP2)	Ctbp2	CTBP2		yes
B1AZI6	0.0265077	-0.183139	THOC2_MOUSE	THO complex subunit 2 (Tho2)	Thoc2	THOC2		yes
Q8R1Q8	0.0271489	-0.109144	DC1L1_MOUSE	Cytoplasmic dynein 1 light intermediate chain 1 (Dynein light chain A) (DLC-A) (Dynein light intermediate chain 1, cytosolic)	Dync1li1 Dncli1 Dnclic1	DC1L1		yes
Q9CXT8	0.0280055	-0.229775	MPPB_MOUSE	Mitochondrial-processing peptidase subunit beta (EC 3.4.24.64) (Beta-MPP) (P-52)	Pmpcb	MPPB		yes
Q9ERS2	0.028618	-0.242672	NDUAD_MOUSE	NADH dehydrogenase [ubiquinone] 1 alpha subcomplex subunit 13 (Cell death regulatory protein GRIM-19) (Complex I-B16.6) (CI-B16.6) (Gene associated with retinoic and interferon-induced mortality 19 protein) (GRIM-19) (Gene associated with retinoic and IFN-induced mortality 19 protein) (NADH-ubiquinone oxidoreductase B16.6 subunit)	Ndufa13 Grim19	NDUAD		yes
Q9DCN2	0.0299215	-0.243478	NB5R3_MOUSE	NADH-cytochrome b5 reductase 3 (B5R) (Cytochrome b5 reductase) (EC 1.6.2.2) (Diaphorase-1) [Cleaved into: NADH-cytochrome b5 reductase 3 membrane-bound form; NADH-cytochrome b5 reductase 3 soluble form]	Cyb5r3 Dia1	NB5R3		yes
O89086	0.0301097	-0.129122	RBM3_MOUSE	RNA-binding protein 3 (RNA-binding motif protein 3)	Rbm3	RBM3		yes
Q14C51	0.0305904	-0.274028	PTCD3_MOUSE	Pentatricopeptide repeat domain-containing protein 3, mitochondrial (28S ribosomal protein S39, mitochondrial) (MRP-S39)	Ptcd3 Mrps39	PTCD3		yes
Q99MR8	0.0309198	-0.661047	MCCA_MOUSE	Methylcrotonoyl-CoA carboxylase subunit alpha, mitochondrial (MCCase subunit alpha) (EC 6.4.1.4) (3-methylcrotonyl-CoA carboxylase 1) (3-methylcrotonyl-CoA carboxylase biotin-containing subunit) (3-methylcrotonyl-CoA:carbon dioxide ligase subunit alpha)	Mccc1 Mcca	MCCA		yes
O08579	0.0313862	-0.101328	EMD_MOUSE	Emerin	Emd Sta	EMD		yes
Q9ERD7	0.0316847	-0.465938	TBB3_MOUSE	Tubulin beta-3 chain	Tubb3	TBB3		yes
Q3UMU9	0.0316998	-0.139469	HDGR2_MOUSE	Hepatoma-derived growth factor-related protein 2 (HRP-2)	Hdgfl2 Hdgfrp2	HDGR2		yes
Q61753	0.0319079	-0.136929	SERA_MOUSE	D-3-phosphoglycerate dehydrogenase (3-PGDH) (EC 1.1.1.95) (A10)	Phgdh	SERA		yes
Q9CWL8	0.0321348	-0.194315	CTBL1_MOUSE	Beta-catenin-like protein 1 (Nuclear-associated protein) (NAP)	Ctnnbl1	CTBL1		yes
O35857	0.0336615	-0.384271	TIM44_MOUSE	Mitochondrial import inner membrane translocase subunit TIM44	Timm44 Mimt44 Tim44	TIM44		yes
O55135	0.0340657	-0.154315	IF6_MOUSE	Eukaryotic translation initiation factor 6 (eIF-6) (B4 integrin interactor) (CAB) (p27(BBP))	Eif6 Itgb4bp	IF6		yes
Q9QZM0	0.0344919	-0.296481	UBQL2_MOUSE	Ubiquilin-2 (Chap1) (DSK2 homolog) (Protein linking IAP with cytoskeleton 2) (PLIC-2) (Ubiquitin-like product Chap1/Dsk2)	Ubqln2 Plic2	UBQL2		yes
P97807	0.0351031	-0.118896	FUMH_MOUSE	Fumarate hydratase, mitochondrial (Fumarase) (EC 4.2.1.2) (EF-3)	Fh Fh1	FUMH		yes
Q61687	0.0357936	-0.216139	ATRX_MOUSE	Transcriptional regulator ATRX (EC 3.6.4.12) (ATP-dependent helicase ATRX) (HP1 alpha-interacting protein) (HP1-BP38 protein) (Heterochromatin protein 2) (X-linked nuclear protein)	Atrx Hp1bp2 Xnp	ATRX		yes
Q8C4J7	0.0358728	-0.209457	TBL3_MOUSE	Transducin beta-like protein 3	Tbl3	TBL3		yes
Q9Z2D0	0.0361455	-0.130721	MTMR9_MOUSE	Myotubularin-related protein 9 (Inactive phosphatidylinositol 3-phosphatase 9)	Mtmr9 Mtmr3	MTMR9		yes
Q07076	0.0381442	-0.150655	ANXA7_MOUSE	Annexin A7 (Annexin VII) (Annexin-7) (Synexin)	Anxa7 Anx7	ANXA7		yes
Q9CYL5	0.0385737	-0.163295	GAPR1_MOUSE	Golgi-associated plant pathogenesis-related protein 1 (GAPR-1) (Golgi-associated PR-1 protein) (Glioma pathogenesis-related protein 2) (GliPR 2)	Glipr2 Gapr1	GAPR1		yes
P97311	0.0412936	-0.11	MCM6_MOUSE	DNA replication licensing factor MCM6 (EC 3.6.4.12) (Mis5 homolog)	Mcm6 Mcmd6 Mis5	MCM6		yes
Q78IK4	0.0421094	-0.41132	MIC27_MOUSE	MICOS complex subunit Mic27 (Apolipoprotein O-like) (Protein FAM121A)	Apool Fam121a Mic27	MIC27		yes
P52503	0.0438383	-0.269394	NDUS6_MOUSE	NADH dehydrogenase [ubiquinone] iron-sulfur protein 6, mitochondrial (Complex I-13kD-A) (CI-13kD-A) (NADH-ubiquinone oxidoreductase 13 kDa-A subunit)	Ndufs6 Ip13	NDUS6		yes
Q9CYR0	0.0457553	-0.155357	SSBP_MOUSE	Single-stranded DNA-binding protein, mitochondrial (Mt-SSB) (MtSSB)	Ssbp1	SSBP		yes
Q02257	0.0459597	-0.465439	PLAK_MOUSE	Junction plakoglobin (Desmoplakin III) (Desmoplakin-3)	Jup	PLAK		yes
A2RTL5	0.0461019	-0.298402	RSRC2_MOUSE	Arginine/serine-rich coiled-coil protein 2	Rsrc2	RSRC2		yes
P97315	0.0466182	-0.3241	CSRP1_MOUSE	Cysteine and glycine-rich protein 1 (Cysteine-rich protein 1) (CRP) (CRP1)	Csrp1 Crp1 Csrp	CSRP1		yes
P35762	0.0466573	-0.369438	CD81_MOUSE	CD81 antigen (26 kDa cell surface protein TAPA-1) (Target of the antiproliferative antibody 1) (CD antigen CD81)	Cd81 Tapa1	CD81		yes
Q9CWK3	0.0479418	-0.329512	CD2B2_MOUSE	CD2 antigen cytoplasmic tail-binding protein 2 (CD2 cytoplasmic domain-binding protein 2) (CD2 tail-binding protein 2)	Cd2bp2	CD2B2		yes
Q9DBL1	0.048357	-0.555903	ACDSB_MOUSE	Short/branched chain specific acyl-CoA dehydrogenase, mitochondrial (SBCAD) (EC 1.3.8.5) (2-methyl branched chain acyl-CoA dehydrogenase) (2-MEBCAD) (2-methylbutyryl-coenzyme A dehydrogenase) (2-methylbutyryl-CoA dehydrogenase)	Acadsb	ACDSB		yes
Q9CZW5	0.0489375	-0.131274	TOM70_MOUSE	Mitochondrial import receptor subunit TOM70 (Mitochondrial precursor proteins import receptor) (Translocase of outer membrane 70 kDa subunit) (Translocase of outer mitochondrial membrane protein 70)	Tomm70 D16Wsu109e Tomm70a	TOM70		yes
P62897	0.0493965	-0.798091	CYC_MOUSE	Cytochrome c, somatic	Cycs	CYC		yes
Q80UG5	0.00042279	-0.317788	SEPT9_MOUSE	Septin-9 (SL3-3 integration site 1 protein)	Septin9 Kiaa0991 Sept9 Sint1	2022-09-09		yes
Q9CWR8	1.46858e-08	1.60747	DNM3L_MOUSE	DNA (cytosine-5)-methyltransferase 3-like	Dnmt3l	DNM3L	yes
P20152	3.29469e-08	1.03939	VIME_MOUSE	Vimentin	Vim	VIME	yes
P07901	3.14325e-07	0.572179	HS90A_MOUSE	Heat shock protein HSP 90-alpha (Heat shock 86 kDa) (HSP 86) (HSP86) (Tumor-specific transplantation 86 kDa antigen) (TSTA)	Hsp90aa1 Hsp86 Hsp86-1 Hspca	HS90A	yes
Q04447	4.9493e-07	1.19214	KCRB_MOUSE	Creatine kinase B-type (EC 2.7.3.2) (B-CK) (Creatine kinase B chain) (Creatine phosphokinase B-type) (CPK-B)	Ckb Ckbb	KCRB	yes
Q91V92	1.33936e-06	0.266516	ACLY_MOUSE	ATP-citrate synthase (EC 2.3.3.8) (ATP-citrate (pro-S-)-lyase) (Citrate cleavage enzyme)	Acly	ACLY	yes
P32921	2.27549e-06	0.326297	SYWC_MOUSE	Tryptophan--tRNA ligase, cytoplasmic (EC 6.1.1.2) (Tryptophanyl-tRNA synthetase) (TrpRS) [Cleaved into: T1-TrpRS; T2-TrpRS]	Wars Wrs	SYWC	yes
P14602	2.90539e-06	0.398799	HSPB1_MOUSE	Heat shock protein beta-1 (HspB1) (Growth-related 25 kDa protein) (Heat shock 25 kDa protein) (HSP 25) (Heat shock 27 kDa protein) (HSP 27) (p25)	Hspb1 Hsp25 Hsp27	HSPB1	yes
Q9WVA4	7.00542e-06	0.675159	TAGL2_MOUSE	Transgelin-2 (SM22-beta)	Tagln2 Kiaa0120	TAGL2	yes
Q8BK64	1.0215e-05	0.398304	AHSA1_MOUSE	Activator of 90 kDa heat shock protein ATPase homolog 1 (AHA1)	Ahsa1	AHSA1	yes
P11260	1.24596e-05	0.866202	LORF1_MOUSE	LINE-1 retrotransposable element ORF1 protein (L1-ORF1p) (LINE retrotransposable element 1) (LINE1 retrotransposable element 1) (Transposase element L1Md-A101/L1Md-A102/L1Md-A2)	Lire1	LORF1	yes
Q91XV3	3.68932e-05	0.508362	BASP1_MOUSE	Brain acid soluble protein 1 (22 kDa neuronal tissue-enriched acidic protein) (Neuronal axonal membrane protein NAP-22)	Basp1 Nap22	BASP1	yes
P46664	3.87171e-05	0.209234	PURA2_MOUSE	Adenylosuccinate synthetase isozyme 2 (AMPSase 2) (AdSS 2) (EC 6.3.4.4) (Adenylosuccinate synthetase, acidic isozyme) (Adenylosuccinate synthetase, liver isozyme) (L-type adenylosuccinate synthetase) (IMP--aspartate ligase 2)	Adss Adss2	PURA2	yes
O08709	3.96289e-05	0.270968	PRDX6_MOUSE	Peroxiredoxin-6 (EC 1.11.1.15) (1-Cys peroxiredoxin) (1-Cys PRX) (Acidic calcium-independent phospholipase A2) (aiPLA2) (EC 3.1.1.4) (Antioxidant protein 2) (Non-selenium glutathione peroxidase) (NSGPx)	Prdx6 Aop2 Ltw4 Prdx5	PRDX6	yes
P26443	4.35116e-05	0.178542	DHE3_MOUSE	Glutamate dehydrogenase 1, mitochondrial (GDH 1) (EC 1.4.1.3)	Glud1 Glud	DHE3	yes
P17182	4.78862e-05	0.205399	ENOA_MOUSE	Alpha-enolase (EC 4.2.1.11) (2-phospho-D-glycerate hydro-lyase) (Enolase 1) (Non-neural enolase) (NNE)	Eno1 Eno-1	ENOA	yes
O88477	5.31868e-05	0.22263	IF2B1_MOUSE	Insulin-like growth factor 2 mRNA-binding protein 1 (IGF2 mRNA-binding protein 1) (IMP-1) (Coding region determinant-binding protein) (CRD-BP) (IGF-II mRNA-binding protein 1) (VICKZ family member 1) (Zipcode-binding protein 1) (ZBP-1)	Igf2bp1 Vickz1	IF2B1	yes
Q9WUA3	5.88412e-05	0.284848	PFKAP_MOUSE	ATP-dependent 6-phosphofructokinase, platelet type (ATP-PFK) (PFK-P) (EC 2.7.1.11) (6-phosphofructokinase type C) (Phosphofructo-1-kinase isozyme C) (PFK-C) (Phosphohexokinase)	Pfkp Pfkc	PFKAP	yes
P52624	7.60379e-05	0.517756	UPP1_MOUSE	Uridine phosphorylase 1 (UPase 1) (UrdPase 1) (EC 2.4.2.3)	Upp1 Up Upp	UPP1	yes
O88844	8.0058e-05	0.276433	IDHC_MOUSE	Isocitrate dehydrogenase [NADP] cytoplasmic (IDH) (EC 1.1.1.42) (Cytosolic NADP-isocitrate dehydrogenase) (IDP) (NADP(+)-specific ICDH) (Oxalosuccinate decarboxylase)	Idh1	IDHC	yes
Q9WUP7	8.64013e-05	0.350198	UCHL5_MOUSE	Ubiquitin carboxyl-terminal hydrolase isozyme L5 (UCH-L5) (EC 3.4.19.12) (Ubiquitin C-terminal hydrolase UCH37) (Ubiquitin thioesterase L5)	Uchl5 Uch37	UCHL5	yes
P31266	0.000108131	0.248903	SUH_MOUSE	Recombining binding protein suppressor of hairless (J kappa-recombination signal-binding protein) (RBP-J kappa)	Rbpj Igkjrb1 Igkrsbp Rbpsuh	SUH	yes
P57780	0.000135808	0.197088	ACTN4_MOUSE	Alpha-actinin-4 (Non-muscle alpha-actinin 4)	Actn4	ACTN4	yes
P05201	0.000191136	0.20454	AATC_MOUSE	Aspartate aminotransferase, cytoplasmic (cAspAT) (EC 2.6.1.1) (EC 2.6.1.3) (Cysteine aminotransferase, cytoplasmic) (Cysteine transaminase, cytoplasmic) (cCAT) (Glutamate oxaloacetate transaminase 1) (Transaminase A)	Got1	AATC	yes
Q60864	0.000285623	0.104587	STIP1_MOUSE	Stress-induced-phosphoprotein 1 (STI1) (mSTI1) (Hsc70/Hsp90-organizing protein) (Hop)	Stip1	STIP1	yes
Q8BHL4	0.00034075	0.434266	RAI3_MOUSE	Retinoic acid-induced protein 3 (G-protein coupled receptor family C group 5 member A) (Retinoic acid-induced gene 1 protein) (RAIG-1)	Gprc5a Rai3 Raig1	RAI3	yes
Q9QYI3	0.000359464	0.158787	DNJC7_MOUSE	DnaJ homolog subfamily C member 7 (Cytoplasmic CAR retention protein) (CCRP) (MDj11) (Tetratricopeptide repeat protein 2) (TPR repeat protein 2)	Dnajc7 Ttc2	DNJC7	yes
O70251	0.000456139	0.13252	EF1B_MOUSE	Elongation factor 1-beta (EF-1-beta)	Eef1b Eef1b2	EF1B	yes
Q6PCM1	0.00046917	0.490662	KDM3A_MOUSE	Lysine-specific demethylase 3A (EC 1.14.11.-) (JmjC domain-containing histone demethylation protein 2A) (Jumonji domain-containing protein 1A)	Kdm3a Jhdm2a Jmjd1a Kiaa0742	KDM3A	yes
P09528	0.000503787	0.508131	FRIH_MOUSE	Ferritin heavy chain (Ferritin H subunit) (EC 1.16.3.1) [Cleaved into: Ferritin heavy chain, N-terminally processed]	Fth1 Fth	FRIH	yes
P63017	0.000526419	0.147296	HSP7C_MOUSE	Heat shock cognate 71 kDa protein (Heat shock 70 kDa protein 8)	Hspa8 Hsc70 Hsc73	HSP7C	yes
P11404	0.000550587	0.345807	FABPH_MOUSE	Fatty acid-binding protein, heart (Fatty acid-binding protein 3) (Heart-type fatty acid-binding protein) (H-FABP) (Mammary-derived growth inhibitor) (MDGI)	Fabp3 Fabph1	FABPH	yes
Q9EQP2	0.000583767	0.260743	EHD4_MOUSE	EH domain-containing protein 4 (PAST homolog 2) (mPAST2)	Ehd4 Past2	EHD4	yes
Q921E6	0.000630112	0.197081	EED_MOUSE	Polycomb protein EED	Eed	EED	yes
P34884	0.000637081	0.10259	MIF_MOUSE	Macrophage migration inhibitory factor (MIF) (EC 5.3.2.1) (Delayed early response protein 6) (DER6) (Glycosylation-inhibiting factor) (GIF) (L-dopachrome isomerase) (L-dopachrome tautomerase) (EC 5.3.3.12) (Phenylpyruvate tautomerase)	Mif	MIF	yes
Q9WV32	0.000651037	0.382665	ARC1B_MOUSE	Actin-related protein 2/3 complex subunit 1B (Arp2/3 complex 41 kDa subunit) (p41-ARC)	Arpc1b	ARC1B	yes
Q9WTP6	0.000676446	0.203673	KAD2_MOUSE	Adenylate kinase 2, mitochondrial (AK 2) (EC 2.7.4.3) (ATP-AMP transphosphorylase 2) (ATP:AMP phosphotransferase) (Adenylate monophosphate kinase)	Ak2	KAD2	yes
P82343	0.000730293	0.70863	RENBP_MOUSE	N-acylglucosamine 2-epimerase (AGE) (EC 5.1.3.8) (GlcNAc 2-epimerase) (N-acetyl-D-glucosamine 2-epimerase) (Renin-binding protein) (RnBP)	Renbp	RENBP	yes
Q920E5	0.000836103	0.330502	FPPS_MOUSE	Farnesyl pyrophosphate synthase (FPP synthase) (FPS) (EC 2.5.1.10) ((2E,6E)-farnesyl diphosphate synthase) (Cholesterol-regulated 39 kDa protein) (CR 39) (Dimethylallyltranstransferase) (EC 2.5.1.1) (Farnesyl diphosphate synthase) (Geranyltranstransferase)	Fdps	FPPS	yes
P45377	0.000971703	1.07212	ALD2_MOUSE	Aldose reductase-related protein 2 (AR) (EC 1.1.1.21) (Aldehyde reductase) (Fibroblast growth factor-regulated protein) (Protein FR-1)	Akr1b8 Fgfrp	ALD2	yes
Q6ZWX6	0.00102112	0.17973	IF2A_MOUSE	Eukaryotic translation initiation factor 2 subunit 1 (Eukaryotic translation initiation factor 2 subunit alpha) (eIF-2-alpha) (eIF-2A) (eIF-2alpha)	Eif2s1 Eif2a	IF2A	yes
Q91W43	0.0011383	0.263441	GCSP_MOUSE	Glycine dehydrogenase (decarboxylating), mitochondrial (EC 1.4.4.2) (Glycine cleavage system P protein) (Glycine decarboxylase) (Glycine dehydrogenase (aminomethyl-transferring))	Gldc	GCSP	yes
P26039	0.00119807	0.113892	TLN1_MOUSE	Talin-1	Tln1 Tln	TLN1	yes
P23492	0.00120809	0.301602	PNPH_MOUSE	Purine nucleoside phosphorylase (PNP) (EC 2.4.2.1) (Inosine phosphorylase) (Inosine-guanosine phosphorylase)	Pnp Np Pnp1	PNPH	yes
P68368	0.00123267	0.353132	TBA4A_MOUSE	Tubulin alpha-4A chain (Alpha-tubulin 4) (Alpha-tubulin isotype M-alpha-4) (Tubulin alpha-4 chain)	Tuba4a Tuba4	TBA4A	yes
P50516	0.00127747	0.264332	VATA_MOUSE	V-type proton ATPase catalytic subunit A (V-ATPase subunit A) (EC 7.1.2.2) (V-ATPase 69 kDa subunit) (Vacuolar proton pump subunit alpha)	Atp6v1a Atp6a1 Atp6a2 Atp6v1a1	VATA	yes
P63085	0.00192264	0.209525	MK01_MOUSE	Mitogen-activated protein kinase 1 (MAP kinase 1) (MAPK 1) (EC 2.7.11.24) (ERT1) (Extracellular signal-regulated kinase 2) (ERK-2) (MAP kinase isoform p42) (p42-MAPK) (Mitogen-activated protein kinase 2) (MAP kinase 2) (MAPK 2)	Mapk1 Erk2 Mapk Prkm1	MK01	yes
Q9D8N0	0.00196393	0.118003	EF1G_MOUSE	Elongation factor 1-gamma (EF-1-gamma) (eEF-1B gamma)	Eef1g	EF1G	yes
Q9ERF3	0.00205267	0.245928	WDR61_MOUSE	WD repeat-containing protein 61 (Meiotic recombination REC14 protein homolog) [Cleaved into: WD repeat-containing protein 61, N-terminally processed]	Wdr61	WDR61	yes
Q9R1T2	0.00216319	0.115187	SAE1_MOUSE	SUMO-activating enzyme subunit 1 (Ubiquitin-like 1-activating enzyme E1A) [Cleaved into: SUMO-activating enzyme subunit 1, N-terminally processed]	Sae1 Aos1 Sua1 Ubl1a1 Uble1a	SAE1	yes
Q9DBG5	0.00225451	0.236641	PLIN3_MOUSE	Perilipin-3 (Cargo selection protein TIP47) (Mannose-6-phosphate receptor-binding protein 1)	Plin3 M6prbp1 Tip47	PLIN3	yes
P60843	0.00234263	0.119219	IF4A1_MOUSE	Eukaryotic initiation factor 4A-I (eIF-4A-I) (eIF4A-I) (EC 3.6.4.13) (ATP-dependent RNA helicase eIF4A-1)	Eif4a1 Ddx2a Eif4a	IF4A1	yes
Q3THK7	0.00271172	0.111457	GUAA_MOUSE	GMP synthase [glutamine-hydrolyzing] (EC 6.3.5.2) (GMP synthetase) (Glutamine amidotransferase)	Gmps	GUAA	yes
Q8BWT1	0.00287334	0.242154	THIM_MOUSE	3-ketoacyl-CoA thiolase, mitochondrial (EC 2.3.1.16) (Acetyl-CoA acetyltransferase) (EC 2.3.1.9) (Acetyl-CoA acyltransferase) (Acyl-CoA hydrolase, mitochondrial) (EC 3.1.2.-) (EC 3.1.2.1) (EC 3.1.2.2) (Beta-ketothiolase) (Mitochondrial 3-oxoacyl-CoA thiolase)	Acaa2	THIM	yes
Q6P9R2	0.0030479	0.256281	OXSR1_MOUSE	Serine/threonine-protein kinase OSR1 (EC 2.7.11.1) (Oxidative stress-responsive 1 protein)	Oxsr1 Osr1	OXSR1	yes
P29391	0.003222	0.340845	FRIL1_MOUSE	Ferritin light chain 1 (Ferritin L subunit 1)	Ftl1 Ftl Ftl-1	FRIL1	yes
Q99L45	0.003923	0.123253	IF2B_MOUSE	Eukaryotic translation initiation factor 2 subunit 2 (Eukaryotic translation initiation factor 2 subunit beta) (eIF-2-beta)	Eif2s2	IF2B	yes
Q587J6	0.00396391	0.140109	LITD1_MOUSE	LINE-1 type transposase domain-containing protein 1 (ES cell-associated protein 11)	L1td1 Ecat11	LITD1	yes
Q8JZK9	0.00397892	0.201078	HMCS1_MOUSE	Hydroxymethylglutaryl-CoA synthase, cytoplasmic (HMG-CoA synthase) (EC 2.3.3.10) (3-hydroxy-3-methylglutaryl coenzyme A synthase)	Hmgcs1	HMCS1	yes
Q9JMA1	0.00408589	0.15429	UBP14_MOUSE	Ubiquitin carboxyl-terminal hydrolase 14 (EC 3.4.19.12) (Deubiquitinating enzyme 14) (Ubiquitin thioesterase 14) (Ubiquitin-specific-processing protease 14)	Usp14	UBP14	yes
Q62465	0.00474845	0.276001	VAT1_MOUSE	Synaptic vesicle membrane protein VAT-1 homolog (EC 1.-.-.-)	Vat1 Vat-1	VAT1	yes
P08226	0.00509396	0.799766	APOE_MOUSE	Apolipoprotein E (Apo-E)	Apoe	APOE	yes
Q9D1G2	0.00516019	0.603914	PMVK_MOUSE	Phosphomevalonate kinase (PMKase) (EC 2.7.4.2)	Pmvk	PMVK	yes
Q99KR3	0.00524984	0.206635	LACB2_MOUSE	Endoribonuclease LACTB2 (Beta-lactamase-like protein 2) (EC 3.1.27.-)	Lactb2	LACB2	yes
P61202	0.00526643	0.155485	CSN2_MOUSE	COP9 signalosome complex subunit 2 (SGN2) (Signalosome subunit 2) (Alien homolog) (JAB1-containing signalosome subunit 2) (Thyroid receptor-interacting protein 15) (TR-interacting protein 15) (TRIP-15)	Cops2 Csn2 Trip15	CSN2	yes
O54819	0.00540468	1.50153	TFPI1_MOUSE	Tissue factor pathway inhibitor (TFPI) (Extrinsic pathway inhibitor) (EPI) (Lipoprotein-associated coagulation inhibitor) (LACI)	Tfpi	TFPI1	yes
Q64521	0.00553119	0.297401	GPDM_MOUSE	Glycerol-3-phosphate dehydrogenase, mitochondrial (GPD-M) (GPDH-M) (EC 1.1.5.3) (Protein TISP38)	Gpd2 Gdm1	GPDM	yes
Q9QZE7	0.0057083	0.268378	TSNAX_MOUSE	Translin-associated protein X (Translin-associated factor X)	Tsnax Trax	TSNAX	yes
Q8BP40	0.00570982	0.195151	PPA6_MOUSE	Lysophosphatidic acid phosphatase type 6 (EC 3.1.3.2) (Acid phosphatase 6, lysophosphatidic) (Acid phosphatase-like protein 1) (PACPL1)	Acp6 Acpl1 Lpap	PPA6	yes
Q60848	0.00572505	0.101932	HELLS_MOUSE	Lymphocyte-specific helicase (EC 3.6.4.-) (Proliferation-associated SNF2-like protein)	Hells Lsh Pasg	HELLS	yes
P52293	0.00588884	0.165347	IMA1_MOUSE	Importin subunit alpha-1 (Importin alpha P1) (Karyopherin subunit alpha-2) (Pendulin) (Pore targeting complex 58 kDa subunit) (PTAC58) (RAG cohort protein 1) (SRP1-alpha)	Kpna2 Rch1	IMA1	yes
Q9CPU0	0.00599665	0.140327	LGUL_MOUSE	Lactoylglutathione lyase (EC 4.4.1.5) (Aldoketomutase) (Glyoxalase I) (Glx I) (Ketone-aldehyde mutase) (Methylglyoxalase) (S-D-lactoylglutathione methylglyoxal lyase)	Glo1	LGUL	yes
Q61553	0.00620076	0.328421	FSCN1_MOUSE	Fascin (Singed-like protein)	Fscn1 Fan1 Snl	FSCN1	yes
Q922J9	0.00676589	0.170012	FACR1_MOUSE	Fatty acyl-CoA reductase 1 (EC 1.2.1.84)	Far1	FACR1	yes
Q9EPL8	0.00684606	0.105883	IPO7_MOUSE	Importin-7 (Imp7) (Ran-binding protein 7) (RanBP7)	Ipo7 Ranbp7	IPO7	yes
Q8CI51	0.00745758	0.359946	PDLI5_MOUSE	PDZ and LIM domain protein 5 (Enigma homolog) (Enigma-like PDZ and LIM domains protein)	Pdlim5 Enh	PDLI5	yes
Q8K0C4	0.00746603	0.41405	CP51A_MOUSE	Lanosterol 14-alpha demethylase (LDM) (EC 1.14.14.154) (CYPLI) (Cytochrome P450 51A1) (Cytochrome P450-14DM) (Cytochrome P45014DM) (Cytochrome P450LI) (Sterol 14-alpha demethylase)	Cyp51a1 Cyp51	CP51A	yes
Q9QXS1	0.00757598	0.162118	PLEC_MOUSE	Plectin (PCN) (PLTN) (Plectin-1) (Plectin-6)	Plec Plec1	PLEC	yes
P97384	0.00772402	0.247152	ANX11_MOUSE	Annexin A11 (Annexin XI) (Annexin-11) (Calcyclin-associated annexin 50) (CAP-50)	Anxa11 Anx11	ANX11	yes
Q9JII6	0.00788609	0.213109	AK1A1_MOUSE	Aldo-keto reductase family 1 member A1 (EC 1.1.1.2) (EC 1.1.1.33) (EC 1.1.1.372) (EC 1.1.1.54) (Alcohol dehydrogenase [NADP(+)]) (Aldehyde reductase) (Glucuronate reductase) (EC 1.1.1.19) (Glucuronolactone reductase) (EC 1.1.1.20)	Akr1a1 Akr1a4	AK1A1	yes
Q9EQH3	0.00789833	0.26737	VPS35_MOUSE	Vacuolar protein sorting-associated protein 35 (Maternal-embryonic 3) (Vesicle protein sorting 35)	Vps35 Mem3	VPS35	yes
Q9Z1Z0	0.00804474	0.185221	USO1_MOUSE	General vesicular transport factor p115 (Protein USO1 homolog) (Transcytosis-associated protein) (TAP) (Vesicle-docking protein)	Uso1 Vdp	USO1	yes
P62196	0.0086662	0.116803	PRS8_MOUSE	26S proteasome regulatory subunit 8 (26S proteasome AAA-ATPase subunit RPT6) (Proteasome 26S subunit ATPase 5) (Proteasome subunit p45) (p45/SUG) (mSUG1)	Psmc5 Sug1	PRS8	yes
Q80VD1	0.00937313	0.305268	FA98B_MOUSE	Protein FAM98B	Fam98b	FA98B	yes
P35123	0.00987243	0.414446	UBP4_MOUSE	Ubiquitin carboxyl-terminal hydrolase 4 (EC 3.4.19.12) (Deubiquitinating enzyme 4) (Ubiquitin thioesterase 4) (Ubiquitin-specific-processing protease 4) (Ubiquitous nuclear protein)	Usp4 Unp	UBP4	yes
Q6P1B1	0.0102852	0.233165	XPP1_MOUSE	Xaa-Pro aminopeptidase 1 (EC 3.4.11.9) (Aminoacylproline aminopeptidase) (Cytosolic aminopeptidase P) (Soluble aminopeptidase P) (sAmp) (X-Pro aminopeptidase 1) (X-prolyl aminopeptidase 1, soluble)	Xpnpep1	XPP1	yes
Q8BYN3	0.0103428	0.320342	ITPK1_MOUSE	Inositol-tetrakisphosphate 1-kinase (EC 2.7.1.134) (Inositol 1,3,4-trisphosphate 5/6-kinase) (Inositol-triphosphate 5/6-kinase) (Ins(1,3,4)P(3) 5/6-kinase) (EC 2.7.1.159)	Itpk1	ITPK1	yes
P39447	0.0112743	0.225233	ZO1_MOUSE	Tight junction protein ZO-1 (Tight junction protein 1) (Zona occludens protein 1) (Zonula occludens protein 1)	Tjp1 Zo1	ZO1	yes
O70400	0.0113579	0.208724	PDLI1_MOUSE	PDZ and LIM domain protein 1 (C-terminal LIM domain protein 1) (Elfin) (LIM domain protein CLP-36)	Pdlim1 Clim1	PDLI1	yes
Q9CY66	0.0113987	0.157347	GAR1_MOUSE	H/ACA ribonucleoprotein complex subunit 1 (Nucleolar protein family A member 1) (snoRNP protein GAR1)	Gar1 Nola1	GAR1	yes
Q6P8I4	0.0116041	0.156061	PCNP_MOUSE	PEST proteolytic signal-containing nuclear protein (PCNP) (PEST-containing nuclear protein)	Pcnp	PCNP	yes
Q9QY73	0.0117507	0.886228	TMM59_MOUSE	Transmembrane protein 59 (Thymic dendritic cell-derived factor 1)	Tmem59 ORF18 Tdcf1	TMM59	yes
Q9JMA2	0.0118191	0.212015	TGT_MOUSE	Queuine tRNA-ribosyltransferase catalytic subunit 1 (EC 2.4.2.29) (Guanine insertion enzyme) (tRNA-guanine transglycosylase)	Qtrt1 Tgt Tgut	TGT	yes
Q9CSN1	0.0118221	0.191885	SNW1_MOUSE	SNW domain-containing protein 1 (Nuclear protein SkiP) (Ski-interacting protein)	Snw1 Skiip	SNW1	yes
Q61768	0.0118511	0.185215	KINH_MOUSE	Kinesin-1 heavy chain (Conventional kinesin heavy chain) (Ubiquitous kinesin heavy chain) (UKHC)	Kif5b Khcs Kns1	KINH	yes
P61982	0.0118926	0.15196	1433G_MOUSE	14-3-3 protein gamma [Cleaved into: 14-3-3 protein gamma, N-terminally processed]	Ywhag	1433G	yes
Q9R0N0	0.0119779	0.178537	GALK1_MOUSE	Galactokinase (EC 2.7.1.6) (Galactose kinase)	Galk1 Galk Glk	GALK1	yes
Q8BKC5	0.0123589	0.120696	IPO5_MOUSE	Importin-5 (Imp5) (Importin subunit beta-3) (Karyopherin beta-3) (Ran-binding protein 5) (RanBP5)	Ipo5 Kpnb3 Ranbp5	IPO5	yes
Q61749	0.012376	0.18455	EI2BD_MOUSE	Translation initiation factor eIF-2B subunit delta (eIF-2B GDP-GTP exchange factor subunit delta)	Eif2b4 Eif2b Eif2bd Jgr1a	EI2BD	yes
P46471	0.0126603	0.100877	PRS7_MOUSE	26S proteasome regulatory subunit 7 (26S proteasome AAA-ATPase subunit RPT1) (Proteasome 26S subunit ATPase 2) (Protein MSS1)	Psmc2 Mss1	PRS7	yes
P46460	0.0143999	0.204984	NSF_MOUSE	Vesicle-fusing ATPase (EC 3.6.4.6) (N-ethylmaleimide-sensitive fusion protein) (NEM-sensitive fusion protein) (Suppressor of K(+) transport growth defect 2) (Protein SKD2) (Vesicular-fusion protein NSF)	Nsf Skd2	NSF	yes
Q99PM9	0.0145545	0.302502	UCK2_MOUSE	Uridine-cytidine kinase 2 (UCK 2) (EC 2.7.1.48) (Cytidine monophosphokinase 2) (Uridine monophosphokinase 2)	Uck2 Umpk	UCK2	yes
Q6NVG5	0.0147549	0.546688	MREG_MOUSE	Melanoregulin (Dilute suppressor protein) (Whn-dependent transcript 2)	Mreg Dsu Gm974 Wdt2	MREG	yes
P59325	0.0149036	0.227046	IF5_MOUSE	Eukaryotic translation initiation factor 5 (eIF-5)	Eif5	IF5	yes
Q8BU04	0.0150099	0.420469	UBR7_MOUSE	Putative E3 ubiquitin-protein ligase UBR7 (EC 2.3.2.27) (N-recognin-7) (RING-type E3 ubiquitin transferase UBR7)	Ubr7	UBR7	yes
O08663	0.0151528	0.196316	MAP2_MOUSE	Methionine aminopeptidase 2 (MAP 2) (MetAP 2) (EC 3.4.11.18) (Initiation factor 2-associated 67 kDa glycoprotein) (p67) (p67eIF2) (Peptidase M)	Metap2 Mnpep P67eif2	MAP2	yes
P11438	0.0152929	0.306682	LAMP1_MOUSE	Lysosome-associated membrane glycoprotein 1 (LAMP-1) (Lysosome-associated membrane protein 1) (120 kDa lysosomal membrane glycoprotein) (CD107 antigen-like family member A) (LGP-120) (Lysosomal membrane glycoprotein A) (LGP-A) (P2B) (CD antigen CD107a)	Lamp1 Lamp-1	LAMP1	yes
Q68FL6	0.0162473	0.159997	SYMC_MOUSE	Methionine--tRNA ligase, cytoplasmic (EC 6.1.1.10) (Methionyl-tRNA synthetase) (MetRS)	Mars	SYMC	yes
P60840	0.0165537	0.264219	ENSA_MOUSE	Alpha-endosulfine (ARPP-19e)	Ensa	ENSA	yes
Q62419	0.0165756	0.171192	SH3G1_MOUSE	Endophilin-A2 (Endophilin-2) (SH3 domain protein 2B) (SH3 domain-containing GRB2-like protein 1) (SH3p8)	Sh3gl1 Sh3d2b	SH3G1	yes
P40124	0.0166489	0.112028	CAP1_MOUSE	Adenylyl cyclase-associated protein 1 (CAP 1)	Cap1 Cap	CAP1	yes
Q8BWU5	0.0171394	0.310909	OSGEP_MOUSE	Probable tRNA N6-adenosine threonylcarbamoyltransferase (EC 2.3.1.234) (N6-L-threonylcarbamoyladenine synthase) (t(6)A synthase) (O-sialoglycoprotein endopeptidase) (t(6)A37 threonylcarbamoyladenosine biosynthesis protein Osgep) (tRNA threonylcarbamoyladenosine biosynthesis protein Osgep)	Osgep	OSGEP	yes
Q9DAW9	0.0176307	0.18373	CNN3_MOUSE	Calponin-3 (Calponin, acidic isoform)	Cnn3	CNN3	yes
Q9D0D5	0.0179155	0.170644	T2EA_MOUSE	General transcription factor IIE subunit 1 (General transcription factor IIE 56 kDa subunit) (Transcription initiation factor IIE subunit alpha) (TFIIE-alpha)	Gtf2e1	T2EA	yes
Q5XG69	0.0179454	0.29201	F169A_MOUSE	Soluble lamin-associated protein of 75 kDa (SLAP75) (Protein FAM169A)	Fam169a Kiaa0888	F169A	yes
Q8CHP8	0.0179982	0.21284	PGP_MOUSE	Glycerol-3-phosphate phosphatase (G3PP) (EC 3.1.3.21) (Aspartate-based ubiquitous Mg(2+)-dependent phosphatase) (AUM) (EC 3.1.3.48) (Phosphoglycolate phosphatase) (PGP)	Pgp	PGP	yes
Q80WR5	0.0181681	0.480354	CA174_MOUSE	UPF0688 protein C1orf174 homolog		CA174	yes
Q3UE37	0.0182461	0.213775	UBE2Z_MOUSE	Ubiquitin-conjugating enzyme E2 Z (EC 2.3.2.23) (E2 ubiquitin-conjugating enzyme Z) (Uba6-specific E2 conjugating enzyme 1) (Use1) (Ubiquitin carrier protein Z) (Ubiquitin-protein ligase Z)	Ube2z D11Moh35	UBE2Z	yes
P70459	0.0184795	0.204236	ERF_MOUSE	ETS domain-containing transcription factor ERF	Erf	ERF	yes
P09055	0.0201803	0.208398	ITB1_MOUSE	Integrin beta-1 (Fibronectin receptor subunit beta) (VLA-4 subunit beta) (CD antigen CD29)	Itgb1	ITB1	yes
P58044	0.0202377	0.282091	IDI1_MOUSE	Isopentenyl-diphosphate Delta-isomerase 1 (EC 5.3.3.2) (Isopentenyl pyrophosphate isomerase 1) (IPP isomerase 1) (IPPI1)	Idi1	IDI1	yes
Q5F2E7	0.0215796	0.243755	NUFP2_MOUSE	Nuclear fragile X mental retardation-interacting protein 2 (82 kDa FMRP-interacting protein) (82-FIP) (FMRP-interacting protein 2)	Nufip2 Kiaa1321	NUFP2	yes
Q99JI6	0.0216177	0.372423	RAP1B_MOUSE	Ras-related protein Rap-1b (GTP-binding protein smg p21B)	Rap1b	RAP1B	yes
Q60605	0.023361	0.134884	MYL6_MOUSE	Myosin light polypeptide 6 (17 kDa myosin light chain) (LC17) (Myosin light chain 3) (MLC-3) (Myosin light chain alkali 3) (Myosin light chain A3) (Smooth muscle and nonmuscle myosin light chain alkali 6)	Myl6 Myln	MYL6	yes
Q9D892	0.0243728	0.201872	ITPA_MOUSE	Inosine triphosphate pyrophosphatase (ITPase) (Inosine triphosphatase) (EC 3.6.1.9) (Non-canonical purine NTP pyrophosphatase) (Non-standard purine NTP pyrophosphatase) (Nucleoside-triphosphate diphosphatase) (Nucleoside-triphosphate pyrophosphatase) (NTPase)	Itpa	ITPA	yes
Q8BJL1	0.0244273	0.228913	FBX30_MOUSE	F-box only protein 30 (Muscle ubiquitin ligase of SCF complex in atrophy-1) (MUSA1)	Fbxo30	FBX30	yes
A2AR02	0.0254751	0.140176	PPIG_MOUSE	Peptidyl-prolyl cis-trans isomerase G (PPIase G) (Peptidyl-prolyl isomerase G) (EC 5.2.1.8) (Cyclophilin G) (Rotamase G)	Ppig	PPIG	yes
O70492	0.0260537	0.430636	SNX3_MOUSE	Sorting nexin-3 (SDP3 protein)	Snx3	SNX3	yes
Q9CQT2	0.0261792	0.859399	RBM7_MOUSE	RNA-binding protein 7 (RNA-binding motif protein 7)	Rbm7	RBM7	yes
P62962	0.0265174	0.114722	PROF1_MOUSE	Profilin-1 (Profilin I)	Pfn1	PROF1	yes
P60521	0.0267575	0.192258	GBRL2_MOUSE	Gamma-aminobutyric acid receptor-associated protein-like 2 (GABA(A) receptor-associated protein-like 2) (Golgi-associated ATPase enhancer of 16 kDa) (GATE-16)	Gabarapl2	GBRL2	yes
P63044	0.0270777	0.155872	VAMP2_MOUSE	Vesicle-associated membrane protein 2 (VAMP-2) (Synaptobrevin-2)	Vamp2 Syb2	VAMP2	yes
Q8VEJ4	0.0272503	0.346169	NLE1_MOUSE	Notchless protein homolog 1	Nle1	NLE1	yes
O88545	0.028113	0.182952	CSN6_MOUSE	COP9 signalosome complex subunit 6 (SGN6) (Signalosome subunit 6) (JAB1-containing signalosome subunit 6)	Cops6 Csn6	CSN6	yes
Q0VGB7	0.0282816	0.108998	PP4R2_MOUSE	Serine/threonine-protein phosphatase 4 regulatory subunit 2	Ppp4r2	PP4R2	yes
P54923	0.028781	0.17918	ADPRH_MOUSE	[Protein ADP-ribosylarginine] hydrolase (ADP-ribosylarginine hydrolase) (EC 3.2.2.19) (ADP-ribose-L-arginine cleaving enzyme)	Adprh Arh1	ADPRH	yes
A2AGT5	0.0292349	0.133245	CKAP5_MOUSE	Cytoskeleton-associated protein 5	Ckap5	CKAP5	yes
P48962	0.0295747	0.479166	ADT1_MOUSE	ADP/ATP translocase 1 (ADP,ATP carrier protein 1) (ADP,ATP carrier protein, heart/skeletal muscle isoform T1) (Adenine nucleotide translocator 1) (ANT 1) (Solute carrier family 25 member 4) (mANC1)	Slc25a4 Anc1 Ant1	ADT1	yes
P10630	0.0306104	0.249131	IF4A2_MOUSE	Eukaryotic initiation factor 4A-II (eIF-4A-II) (eIF4A-II) (EC 3.6.4.13) (ATP-dependent RNA helicase eIF4A-2)	Eif4a2 Ddx2b	IF4A2	yes
Q62186	0.0307427	0.46042	SSRD_MOUSE	Translocon-associated protein subunit delta (TRAP-delta) (Signal sequence receptor subunit delta) (SSR-delta)	Ssr4	SSRD	yes
Q922F4	0.0308786	0.718949	TBB6_MOUSE	Tubulin beta-6 chain	Tubb6	TBB6	yes
Q91WK2	0.0311684	0.146349	EIF3H_MOUSE	Eukaryotic translation initiation factor 3 subunit H (eIF3h) (Eukaryotic translation initiation factor 3 subunit 3) (eIF-3-gamma) (eIF3 p40 subunit)	Eif3h Eif3s3	EIF3H	yes
Q9D2G2	0.0315601	0.297693	ODO2_MOUSE	Dihydrolipoyllysine-residue succinyltransferase component of 2-oxoglutarate dehydrogenase complex, mitochondrial (EC 2.3.1.61) (2-oxoglutarate dehydrogenase complex component E2) (OGDC-E2) (Dihydrolipoamide succinyltransferase component of 2-oxoglutarate dehydrogenase complex) (E2K)	Dlst	ODO2	yes
Q8C1M2	0.0323941	0.280759	ZN428_MOUSE	Zinc finger protein 428	Znf428 Zfp428	ZN428	yes
Q9ESV0	0.0328573	0.26583	DDX24_MOUSE	ATP-dependent RNA helicase DDX24 (EC 3.6.4.13) (DEAD box protein 24)	Ddx24	DDX24	yes
P51855	0.0329881	1.15326	GSHB_MOUSE	Glutathione synthetase (GSH synthetase) (GSH-S) (EC 6.3.2.3) (Glutathione synthase)	Gss	GSHB	yes
Q62383	0.0330336	0.184483	SPT6H_MOUSE	Transcription elongation factor SPT6	Supt6h Kiaa0162 Supt6	SPT6H	yes
P61082	0.0341669	0.32454	UBC12_MOUSE	NEDD8-conjugating enzyme Ubc12 (EC 2.3.2.-) (NEDD8 carrier protein) (Ubiquitin-conjugating enzyme E2 M)	Ube2m Ubc-rs2 Ubc12	UBC12	yes
Q9D880	0.0350063	0.181706	TIM50_MOUSE	Mitochondrial import inner membrane translocase subunit TIM50	Timm50 Tim50	TIM50	yes
Q8BJU0	0.0359229	0.109119	SGTA_MOUSE	Small glutamine-rich tetratricopeptide repeat-containing protein alpha (Alpha-SGT)	Sgta Sgt	SGTA	yes
Q9CWK8	0.0361613	0.110564	SNX2_MOUSE	Sorting nexin-2	Snx2	SNX2	yes
P16254	0.0369921	0.473561	SRP14_MOUSE	Signal recognition particle 14 kDa protein (SRP14)	Srp14	SRP14	yes
P34022	0.0390643	0.105777	RANG_MOUSE	Ran-specific GTPase-activating protein (HpaII tiny fragments locus 9a protein) (Ran-binding protein 1) (RANBP1)	Ranbp1 Htf9-a Htf9a	RANG	yes
Q8K3C3	0.0390869	0.202875	LZIC_MOUSE	Protein LZIC (Leucine zipper and CTNNBIP1 domain-containing protein) (Leucine zipper and ICAT homologous domain-containing protein)	Lzic	LZIC	yes
Q9DBH5	0.0401491	0.178894	LMAN2_MOUSE	Vesicular integral-membrane protein VIP36 (Lectin mannose-binding 2) (Vesicular integral-membrane protein 36) (VIP36)	Lman2	LMAN2	yes
P52431	0.0409375	0.635647	DPOD1_MOUSE	DNA polymerase delta catalytic subunit (EC 2.7.7.7) (EC 3.1.11.-)	Pold1	DPOD1	yes
Q99LD9	0.0423721	0.287032	EI2BB_MOUSE	Translation initiation factor eIF-2B subunit beta (eIF-2B GDP-GTP exchange factor subunit beta)	Eif2b2	EI2BB	yes
Q9CRT8	0.0437398	0.179098	XPOT_MOUSE	Exportin-T (Exportin(tRNA)) (tRNA exportin)	Xpot	XPOT	yes
Q62426	0.0437716	0.410134	CYTB_MOUSE	Cystatin-B (Stefin-B)	Cstb Cst6 Stfb	CYTB	yes
Q9QX47	0.0441005	0.33476	SON_MOUSE	Protein SON (Negative regulatory element-binding protein) (NRE-binding protein)	Son Nrebp	SON	yes
Q8QZY1	0.0449875	0.137719	EIF3L_MOUSE	Eukaryotic translation initiation factor 3 subunit L (eIF3l) (66 kDa tyrosine-rich heat shock protein) (67 kDa polymerase-associated factor) (Eukaryotic translation initiation factor 3 subunit 6-interacting protein) (Eukaryotic translation initiation factor 3 subunit E-interacting protein) (HSP-66Y) (PAF67)	Eif3l Eif3eip Eif3s6ip Paf67	EIF3L	yes
Q8BJW6	0.0458505	0.120211	EIF2A_MOUSE	Eukaryotic translation initiation factor 2A (eIF-2A) [Cleaved into: Eukaryotic translation initiation factor 2A, N-terminally processed]	Eif2a D3Ertd194e	EIF2A	yes
O35864	0.0461493	0.155689	CSN5_MOUSE	COP9 signalosome complex subunit 5 (SGN5) (Signalosome subunit 5) (EC 3.4.-.-) (Jun activation domain-binding protein 1) (Kip1 C-terminus-interacting protein 2)	Cops5 Csn5 Jab1 Kic2	CSN5	yes
P50518	0.0489686	0.187289	VATE1_MOUSE	V-type proton ATPase subunit E 1 (V-ATPase subunit E 1) (V-ATPase 31 kDa subunit) (p31) (Vacuolar proton pump subunit E 1)	Atp6v1e1 Atp6e Atp6e2	VATE1	yes
Q61081	0.049412	0.198078	CDC37_MOUSE	Hsp90 co-chaperone Cdc37 (Hsp90 chaperone protein kinase-targeting subunit) (p50Cdc37) [Cleaved into: Hsp90 co-chaperone Cdc37, N-terminally processed]	Cdc37	CDC37	yes
P42209	0.00452965	0.299559	SEPT1_MOUSE	Septin-1 (Differentiation protein 6) (Protein Diff6) (Peanut-like protein 3)	Septin1 Diff6 Pnutl3 Sept1	2022-09-01	yes
Q8C1B7	0.0192956	0.172495	SEP11_MOUSE	Septin-11	Septin11 D5Ertd606e Sept11	2022-09-11	yes
O55131	0.0372934	0.186858	SEPT7_MOUSE	Septin-7 (CDC10 protein homolog)	Septin7 Cdc10 Sept7	2022-09-07	yes
P00920	6.05928e-07	1.15406	CAH2_MOUSE	Carbonic anhydrase 2 (EC 4.2.1.1) (Carbonate dehydratase II) (Carbonic anhydrase II) (CA-II)	Ca2 Car2	CAH2
P41731	6.41465e-07	0.771058	CD63_MOUSE	CD63 antigen (CD antigen CD63)	Cd63	CD63
P11276	1.56954e-06	-0.763774	FINC_MOUSE	Fibronectin (FN) [Cleaved into: Anastellin]	Fn1	FINC
Q9Z0U1	6.98139e-06	0.23856	ZO2_MOUSE	Tight junction protein ZO-2 (Tight junction protein 2) (Zona occludens protein 2) (Zonula occludens protein 2)	Tjp2 Zo2	ZO2
P63028	7.4047e-06	0.246203	TCTP_MOUSE	Translationally-controlled tumor protein (TCTP) (21 kDa polypeptide) (p21) (p23)	Tpt1 Trt	TCTP
Q9CXW3	1.33134e-05	0.402866	CYBP_MOUSE	Calcyclin-binding protein (CacyBP) (Siah-interacting protein)	Cacybp Sip	CYBP
Q9D1A2	2.53266e-05	0.355882	CNDP2_MOUSE	Cytosolic non-specific dipeptidase (EC 3.4.13.18) (CNDP dipeptidase 2) (Glutamate carboxypeptidase-like protein 1)	Cndp2 Cn2	CNDP2
Q91YR9	4.13067e-05	0.684407	PTGR1_MOUSE	Prostaglandin reductase 1 (PRG-1) (EC 1.3.1.-) (15-oxoprostaglandin 13-reductase) (EC 1.3.1.48) (NADP-dependent leukotriene B4 12-hydroxydehydrogenase) (EC 1.3.1.74)	Ptgr1 Ltb4dh	PTGR1
Q60760	5.89356e-05	-5.65632	GRB10_MOUSE	Growth factor receptor-bound protein 10 (GRB10 adapter protein) (Maternally expressed gene 1 protein)	Grb10 Meg1	GRB10
Q922W5	0.000129387	-0.585955	P5CR1_MOUSE	Pyrroline-5-carboxylate reductase 1, mitochondrial (P5C reductase 1) (P5CR 1) (EC 1.5.1.2)	Pycr1	P5CR1
P05214	0.000172983	1.11368	TBA3_MOUSE	Tubulin alpha-3 chain (Alpha-tubulin 3/7) (Alpha-tubulin isotype M-alpha-3/7) (Tubulin alpha-3/alpha-7 chain) [Cleaved into: Detyrosinated tubulin alpha-3 chain]	Tuba3a Tuba3; Tuba3b Tuba7	TBA3
Q61024	0.000240742	-0.233534	ASNS_MOUSE	Asparagine synthetase [glutamine-hydrolyzing] (EC 6.3.5.4) (Glutamine-dependent asparagine synthetase)	Asns	ASNS
O55091	0.000290308	1.22666	IMPCT_MOUSE	Protein IMPACT (Imprinted and ancient gene protein)	Impact	IMPCT
P28658	0.000307636	0.263071	ATX10_MOUSE	Ataxin-10 (Brain protein E46) (Spinocerebellar ataxia type 10 protein homolog)	Atxn10 Sca10	ATX10
Q05816	0.00037087	-0.792626	FABP5_MOUSE	Fatty acid-binding protein 5 (Epidermal-type fatty acid-binding protein) (E-FABP) (Fatty acid-binding protein, epidermal) (Keratinocyte lipid-binding protein) (Psoriasis-associated fatty acid-binding protein homolog) (PA-FABP)	Fabp5 Fabpe Klbp Mal1	FABP5
Q9R0P9	0.000438458	-0.605741	UCHL1_MOUSE	Ubiquitin carboxyl-terminal hydrolase isozyme L1 (UCH-L1) (EC 3.4.19.12) (Neuron cytoplasmic protein 9.5) (PGP 9.5) (PGP9.5) (Ubiquitin thioesterase L1)	Uchl1	UCHL1
Q7TPV4	0.000483071	-0.149994	MBB1A_MOUSE	Myb-binding protein 1A (Myb-binding protein of 160 kDa)	Mybbp1a P160	MBB1A
P80315	0.000670061	0.098105	TCPD_MOUSE	T-complex protein 1 subunit delta (TCP-1-delta) (A45) (CCT-delta)	Cct4 Cctd	TCPD
P13597	0.000729673	0.535692	ICAM1_MOUSE	Intercellular adhesion molecule 1 (ICAM-1) (MALA-2) (MyD10) (CD antigen CD54)	Icam1 Icam-1	ICAM1
P48678	0.000770655	0.321351	LMNA_MOUSE	Prelamin-A/C [Cleaved into: Lamin-A/C]	Lmna Lmn1	LMNA
Q920A5	0.000891536	-0.2973	RISC_MOUSE	Retinoid-inducible serine carboxypeptidase (EC 3.4.16.-) (Serine carboxypeptidase 1)	Scpep1 Risc	RISC
P08113	0.00111542	-0.0942884	ENPL_MOUSE	Endoplasmin (94 kDa glucose-regulated protein) (GRP-94) (Endoplasmic reticulum resident protein 99) (ERp99) (Heat shock protein 90 kDa beta member 1) (Polymorphic tumor rejection antigen 1) (Tumor rejection antigen gp96)	Hsp90b1 Grp94 Tra-1 Tra1	ENPL
P09103	0.00126267	0.061118	PDIA1_MOUSE	Protein disulfide-isomerase (PDI) (EC 5.3.4.1) (Cellular thyroid hormone-binding protein) (Endoplasmic reticulum resident protein 59) (ER protein 59) (ERp59) (Prolyl 4-hydroxylase subunit beta) (p55)	P4hb Pdia1	PDIA1
P19783	0.00155433	0.0421882	COX41_MOUSE	Cytochrome c oxidase subunit 4 isoform 1, mitochondrial (Cytochrome c oxidase polypeptide IV) (Cytochrome c oxidase subunit IV isoform 1) (COX IV-1)	Cox4i1 Cox4 Cox4a	COX41
Q61316	0.00166735	0.0756304	HSP74_MOUSE	Heat shock 70 kDa protein 4 (Heat shock 70-related protein APG-2)	Hspa4 Apg2 Hsp110	HSP74
P61358	0.00182551	-0.0777811	RL27_MOUSE	60S ribosomal protein L27	Rpl27	RL27
Q922B2	0.00199247	0.0855436	SYDC_MOUSE	Aspartate--tRNA ligase, cytoplasmic (EC 6.1.1.12) (Aspartyl-tRNA synthetase) (AspRS)	Dars	SYDC
Q8BMK4	0.00199931	0.187762	CKAP4_MOUSE	Cytoskeleton-associated protein 4 (63-kDa cytoskeleton-linking membrane protein) (Climp-63) (p63)	Ckap4	CKAP4
Q8K2B3	0.00203602	-0.0893172	SDHA_MOUSE	Succinate dehydrogenase [ubiquinone] flavoprotein subunit, mitochondrial (EC 1.3.5.1) (Flavoprotein subunit of complex II) (Fp)	Sdha	SDHA
Q6PGB6	0.00296121	0.0971784	NAA50_MOUSE	N-alpha-acetyltransferase 50 (EC 2.3.1.258) (N-acetyltransferase NAT13) (N-epsilon-acetyltransferase 50) (EC 2.3.1.-) (NatE catalytic subunit)	Naa50 Mak3 Nat13	NAA50
Q3TXS7	0.00355751	0.0948245	PSMD1_MOUSE	26S proteasome non-ATPase regulatory subunit 1 (26S proteasome regulatory subunit RPN2) (26S proteasome regulatory subunit S1)	Psmd1	PSMD1
P16110	0.00362145	1.32175	LEG3_MOUSE	Galectin-3 (Gal-3) (35 kDa lectin) (Carbohydrate-binding protein 35) (CBP 35) (Galactose-specific lectin 3) (IgE-binding protein) (L-34 galactoside-binding lectin) (Laminin-binding protein) (Lectin L-29) (Mac-2 antigen)	Lgals3	LEG3
P97371	0.00365952	-0.947271	PSME1_MOUSE	Proteasome activator complex subunit 1 (11S regulator complex subunit alpha) (REG-alpha) (Activator of multicatalytic protease subunit 1) (Proteasome activator 28 subunit alpha) (PA28a) (PA28alpha)	Psme1	PSME1
P62814	0.00368003	0.207255	VATB2_MOUSE	V-type proton ATPase subunit B, brain isoform (V-ATPase subunit B 2) (Endomembrane proton pump 58 kDa subunit) (Vacuolar proton pump subunit B 2)	Atp6v1b2 Atp6b2 Vat2	VATB2
Q8VIJ6	0.00384372	-0.0997822	SFPQ_MOUSE	Splicing factor, proline- and glutamine-rich (DNA-binding p52/p100 complex, 100 kDa subunit) (Polypyrimidine tract-binding protein-associated-splicing factor) (PSF) (PTB-associated-splicing factor)	Sfpq Psf	SFPQ
P40142	0.00451232	0.0547467	TKT_MOUSE	Transketolase (TK) (EC 2.2.1.1) (P68)	Tkt	TKT
P28667	0.00481188	0.175657	MRP_MOUSE	MARCKS-related protein (Brain protein F52) (MARCKS-like protein 1) (Macrophage myristoylated alanine-rich C kinase substrate) (Mac-MARCKS) (MacMARCKS)	Marcksl1 Mlp Mrp	MRP
Q9CQC6	0.0048469	0.243507	BZW1_MOUSE	Basic leucine zipper and W2 domain-containing protein 1	Bzw1	BZW1
Q8K4B0	0.0050459	0.505403	MTA1_MOUSE	Metastasis-associated protein MTA1	Mta1	MTA1
Q8CGC7	0.00505096	-0.0810812	SYEP_MOUSE	Bifunctional glutamate/proline--tRNA ligase (Bifunctional aminoacyl-tRNA synthetase) [Includes: Glutamate--tRNA ligase (EC 6.1.1.17) (Glutamyl-tRNA synthetase) (GluRS); Proline--tRNA ligase (EC 6.1.1.15) (Prolyl-tRNA synthetase) (ProRS)]	Eprs Qprs	SYEP
P10649	0.00520262	-0.40638	GSTM1_MOUSE	Glutathione S-transferase Mu 1 (EC 2.5.1.18) (GST 1-1) (GST class-mu 1) (Glutathione S-transferase GT8.7) (pmGT10)	Gstm1	GSTM1
P43275	0.00541473	-0.108382	H11_MOUSE	Histone H1.1 (H1 VAR.3) (Histone H1a) (H1a)	Hist1h1a H1a H1f1	H11
P11103	0.00652412	-0.0688389	PARP1_MOUSE	Poly [ADP-ribose] polymerase 1 (PARP-1) (EC 2.4.2.30) (ADP-ribosyltransferase diphtheria toxin-like 1) (ARTD1) (DNA ADP-ribosyltransferase PARP1) (EC 2.4.2.-) (NAD(+) ADP-ribosyltransferase 1) (ADPRT 1) (Poly[ADP-ribose] synthase 1) (msPARP) (Protein poly-ADP-ribosyltransferase PARP1) (EC 2.4.2.-)	Parp1 Adprp Adprt Adprt1	PARP1
Q9CXS4	0.00662664	0.32202	CENPV_MOUSE	Centromere protein V (CENP-V) (Proline-rich protein 6)	Cenpv Prr6	CENPV
P20029	0.00665881	-0.0416914	BIP_MOUSE	Endoplasmic reticulum chaperone BiP (EC 3.6.4.10) (78 kDa glucose-regulated protein) (GRP-78) (Binding-immunoglobulin protein) (BiP) (Heat shock protein 70 family protein 5) (HSP70 family protein 5) (Heat shock protein family A member 5) (Immunoglobulin heavy chain-binding protein)	Hspa5 Grp78	BIP
P23475	0.00786849	-0.16211	XRCC6_MOUSE	X-ray repair cross-complementing protein 6 (EC 3.6.4.-) (EC 4.2.99.-) (5'-deoxyribose-5-phosphate lyase Ku70) (5'-dRP/AP lyase Ku70) (ATP-dependent DNA helicase 2 subunit 1) (ATP-dependent DNA helicase II 70 kDa subunit) (CTC box-binding factor 75 kDa subunit) (CTC75) (CTCBF) (DNA repair protein XRCC6) (Ku autoantigen protein p70 homolog) (Ku70)	Xrcc6 G22p1 Ku70	XRCC6
P47911	0.0081338	-0.0513419	RL6_MOUSE	60S ribosomal protein L6 (TAX-responsive enhancer element-binding protein 107) (TAXREB107)	Rpl6	RL6
Q99KI0	0.00951793	0.0747889	ACON_MOUSE	Aconitate hydratase, mitochondrial (Aconitase) (EC 4.2.1.3) (Citrate hydro-lyase)	Aco2	ACON
Q8K3X4	0.00973345	0.212458	I2BPL_MOUSE	Probable E3 ubiquitin-protein ligase IRF2BPL (EC 2.3.2.27) (Enhanced at puberty protein 1) (Interferon regulatory factor 2-binding protein-like)	Irf2bpl Eap1 Kiaa1865	I2BPL
Q8BTI8	0.0105384	-0.0843252	SRRM2_MOUSE	Serine/arginine repetitive matrix protein 2	Srrm2 Kiaa0324	SRRM2
P62334	0.0111478	0.0718802	PRS10_MOUSE	26S proteasome regulatory subunit 10B (26S proteasome AAA-ATPase subunit RPT4) (Proteasome 26S subunit ATPase 6) (Proteasome subunit p42)	Psmc6 Sug2	PRS10
P26645	0.0111756	1.05147	MARCS_MOUSE	Myristoylated alanine-rich C-kinase substrate (MARCKS)	Marcks Macs	MARCS
Q9D819	0.0119705	0.0750027	IPYR_MOUSE	Inorganic pyrophosphatase (EC 3.6.1.1) (Pyrophosphate phospho-hydrolase) (PPase)	Ppa1 Pp Pyp	IPYR
P12025	0.012463	0.431003	MK_MOUSE	Midkine (MK) (Retanoic acid-responsive protein) (Retinoic acid-induced differentiation factor)	Mdk Mk	MK
Q91YR1	0.0127401	0.218074	TWF1_MOUSE	Twinfilin-1 (Protein A6)	Twf1 Ptk9	TWF1
P24860	0.0128182	0.327244	CCNB1_MOUSE	G2/mitotic-specific cyclin-B1	Ccnb1 Ccn-2 Ccnb1-rs13 Cycb Cycb1	CCNB1
P68037	0.0129182	0.148802	UB2L3_MOUSE	Ubiquitin-conjugating enzyme E2 L3 (EC 2.3.2.23) (E2 ubiquitin-conjugating enzyme L3) (UbcM4) (Ubiquitin carrier protein L3) (Ubiquitin-protein ligase L3)	Ube2l3 Ubce7	UB2L3
P27773	0.0133928	0.0850528	PDIA3_MOUSE	Protein disulfide-isomerase A3 (EC 5.3.4.1) (58 kDa glucose-regulated protein) (58 kDa microsomal protein) (p58) (Disulfide isomerase ER-60) (Endoplasmic reticulum resident protein 57) (ER protein 57) (ERp57) (Endoplasmic reticulum resident protein 60) (ER protein 60) (ERp60)	Pdia3 Erp Erp60 Grp58	PDIA3
P11499	0.0142414	-0.0473949	HS90B_MOUSE	Heat shock protein HSP 90-beta (Heat shock 84 kDa) (HSP 84) (HSP84) (Tumor-specific transplantation 84 kDa antigen) (TSTA)	Hsp90ab1 Hsp84 Hsp84-1 Hspcb	HS90B
P80313	0.0144366	-0.0632345	TCPH_MOUSE	T-complex protein 1 subunit eta (TCP-1-eta) (CCT-eta)	Cct7 Ccth	TCPH
Q9Z0N2	0.0146972	9.95335	IF2H_MOUSE	Eukaryotic translation initiation factor 2 subunit 3, Y-linked (Eukaryotic translation initiation factor 2 subunit gamma, Y-linked) (eIF-2-gamma Y) (Spermatogonial proliferation factor) (Spy)	Eif2s3y	IF2H
Q99LF4	0.0160986	-0.0812891	RTCB_MOUSE	tRNA-splicing ligase RtcB homolog (EC 6.5.1.3) (Focal adhesion-associated protein) (FAAP)	Rtcb D10Wsu52e	RTCB
Q99MD9	0.0161964	-0.0725859	NASP_MOUSE	Nuclear autoantigenic sperm protein (NASP)	Nasp	NASP
P62827	0.0162877	0.0951761	RAN_MOUSE	GTP-binding nuclear protein Ran (GTPase Ran) (Ras-like protein TC4) (Ras-related nuclear protein)	Ran Rasl2-8	RAN
P56812	0.0163622	0.0936562	PDCD5_MOUSE	Programmed cell death protein 5 (TF-1 cell apoptosis-related protein 19) (Protein TFAR19)	Pdcd5 Tfar19	PDCD5
Q9QYY0	0.0177476	0.461911	GAB1_MOUSE	GRB2-associated-binding protein 1 (GRB2-associated binder 1) (Growth factor receptor bound protein 2-associated protein 1)	Gab1	GAB1
P26369	0.0183767	0.0822944	U2AF2_MOUSE	Splicing factor U2AF 65 kDa subunit (U2 auxiliary factor 65 kDa subunit) (U2 snRNP auxiliary factor large subunit)	U2af2 U2af65	U2AF2
Q9D8E6	0.0185521	-0.0290494	RL4_MOUSE	60S ribosomal protein L4	Rpl4	RL4
Q7TNP2	0.020207	0.2698	2AAB_MOUSE	Serine/threonine-protein phosphatase 2A 65 kDa regulatory subunit A beta isoform (PP2A subunit A isoform PR65-beta) (PP2A subunit A isoform R1-beta)	Ppp2r1b	2AAB
P63242	0.0204797	0.0692931	IF5A1_MOUSE	Eukaryotic translation initiation factor 5A-1 (eIF-5A-1) (eIF-5A1) (Eukaryotic initiation factor 5A isoform 1) (eIF-5A) (eIF-4D)	Eif5a	IF5A1
Q9Z2H5	0.0213525	0.608453	E41L1_MOUSE	Band 4.1-like protein 1 (Neuronal protein 4.1) (4.1N)	Epb41l1 Epb4 Epb4.1l1 Kiaa0338	E41L1
P50580	0.021756	0.0879156	PA2G4_MOUSE	Proliferation-associated protein 2G4 (IRES-specific cellular trans-acting factor 45 kDa) (ITAF45) (Mpp1) (Proliferation-associated protein 1) (Protein p38-2G4)	Pa2g4 Ebp1 Plfap	PA2G4
Q9D211	0.0231795	-0.778195	C2AIL_MOUSE	CDKN2AIP N-terminal-like protein (CDKN2A-interacting protein N-terminal-like protein)	Cdkn2aipnl D11Ertd497e MNCb-1520	C2AIL
Q60854	0.0236324	0.149422	SPB6_MOUSE	Serpin B6 (Placental thrombin inhibitor) (Proteinase inhibitor 6) (PI-6)	Serpinb6 Serpinb6a Spi3	SPB6
P57776	0.0248986	0.0776603	EF1D_MOUSE	Elongation factor 1-delta (EF-1-delta)	Eef1d	EF1D
Q9Z1F9	0.0254835	0.0692703	SAE2_MOUSE	SUMO-activating enzyme subunit 2 (EC 2.3.2.-) (Anthracycline-associated resistance ARX) (Ubiquitin-like 1-activating enzyme E1B) (Ubiquitin-like modifier-activating enzyme 2)	Uba2 Sae2 Uble1b	SAE2
P51881	0.025757	0.20875	ADT2_MOUSE	ADP/ATP translocase 2 (ADP,ATP carrier protein 2) (Adenine nucleotide translocator 2) (ANT 2) (Solute carrier family 25 member 5) [Cleaved into: ADP/ATP translocase 2, N-terminally processed]	Slc25a5 Ant2	ADT2
Q9D0I9	0.0260841	0.0314109	SYRC_MOUSE	Arginine--tRNA ligase, cytoplasmic (EC 6.1.1.19) (Arginyl-tRNA synthetase) (ArgRS)	Rars	SYRC
Q8BFR5	0.0267084	-0.0860867	EFTU_MOUSE	Elongation factor Tu, mitochondrial	Tufm	EFTU
O55234	0.0273563	0.0900062	PSB5_MOUSE	Proteasome subunit beta type-5 (EC 3.4.25.1) (Macropain epsilon chain) (Multicatalytic endopeptidase complex epsilon chain) (Proteasome chain 6) (Proteasome epsilon chain) (Proteasome subunit X)	Psmb5	PSB5
Q9ERG0	0.0276629	-0.424278	LIMA1_MOUSE	LIM domain and actin-binding protein 1 (Epithelial protein lost in neoplasm) (mEPLIN)	Lima1 D15Ertd366e Eplin	LIMA1
Q99PV0	0.0279607	-0.0809432	PRP8_MOUSE	Pre-mRNA-processing-splicing factor 8 (Splicing factor Prp8)	Prpf8 Prp8	PRP8
Q8BL97	0.0283834	-0.0810471	SRSF7_MOUSE	Serine/arginine-rich splicing factor 7 (Splicing factor, arginine/serine-rich 7)	Srsf7 Sfrs7	SRSF7
Q8BGQ7	0.0287522	-0.0707887	SYAC_MOUSE	Alanine--tRNA ligase, cytoplasmic (EC 6.1.1.7) (Alanyl-tRNA synthetase) (AlaRS) (Protein sticky) (Sti)	Aars	SYAC
Q9WVJ2	0.0293192	0.0917409	PSD13_MOUSE	26S proteasome non-ATPase regulatory subunit 13 (26S proteasome regulatory subunit RPN9) (26S proteasome regulatory subunit S11) (26S proteasome regulatory subunit p40.5)	Psmd13	PSD13
Q9D0R2	0.0308021	-0.0644435	SYTC_MOUSE	Threonine--tRNA ligase, cytoplasmic (EC 6.1.1.3) (Threonyl-tRNA synthetase) (ThrRS)	Tars	SYTC
Q8BG32	0.033004	0.0531292	PSD11_MOUSE	26S proteasome non-ATPase regulatory subunit 11 (26S proteasome regulatory subunit RPN6) (26S proteasome regulatory subunit S9) (26S proteasome regulatory subunit p44.5)	Psmd11	PSD11
Q922D8	0.033338	-0.0744036	C1TC_MOUSE	C-1-tetrahydrofolate synthase, cytoplasmic (C1-THF synthase) [Cleaved into: C-1-tetrahydrofolate synthase, cytoplasmic, N-terminally processed] [Includes: Methylenetetrahydrofolate dehydrogenase (EC 1.5.1.5); Methenyltetrahydrofolate cyclohydrolase (EC 3.5.4.9); Formyltetrahydrofolate synthetase (EC 6.3.4.3)]	Mthfd1	C1TC
O88544	0.0336507	0.0889891	CSN4_MOUSE	COP9 signalosome complex subunit 4 (SGN4) (Signalosome subunit 4) (JAB1-containing signalosome subunit 4)	Cops4 Csn4	CSN4
Q9JKF1	0.0342527	0.194669	IQGA1_MOUSE	Ras GTPase-activating-like protein IQGAP1	Iqgap1	IQGA1
Q9D902	0.0345943	0.0747892	T2EB_MOUSE	General transcription factor IIE subunit 2 (Transcription initiation factor IIE subunit beta) (TFIIE-beta)	Gtf2e2	T2EB
P14733	0.0346598	-0.0977009	LMNB1_MOUSE	Lamin-B1	Lmnb1	LMNB1
P19096	0.0352992	0.0482981	FAS_MOUSE	Fatty acid synthase (EC 2.3.1.85) [Includes: [Acyl-carrier-protein] S-acetyltransferase (EC 2.3.1.38); [Acyl-carrier-protein] S-malonyltransferase (EC 2.3.1.39); 3-oxoacyl-[acyl-carrier-protein] synthase (EC 2.3.1.41); 3-oxoacyl-[acyl-carrier-protein] reductase (EC 1.1.1.100); 3-hydroxyacyl-[acyl-carrier-protein] dehydratase (EC 4.2.1.59); Enoyl-[acyl-carrier-protein] reductase (EC 1.3.1.39); Ole…	Fasn	FAS
Q61881	0.0353239	-0.0747567	MCM7_MOUSE	DNA replication licensing factor MCM7 (EC 3.6.4.12) (CDC47 homolog)	Mcm7 Cdc47 Mcmd7	MCM7
Q9WU28	0.0383984	-0.0915571	PFD5_MOUSE	Prefoldin subunit 5 (EIG-1) (Myc modulator 1) (c-Myc-binding protein Mm-1)	Pfdn5 Eig1 Mm1 Pfd5	PFD5
Q8BFY9	0.0401814	-0.0675895	TNPO1_MOUSE	Transportin-1 (Importin beta-2) (Karyopherin beta-2)	Tnpo1 Kpnb2	TNPO1
P27659	0.0404906	-0.0411933	RL3_MOUSE	60S ribosomal protein L3 (J1 protein)	Rpl3	RL3
Q8R1B4	0.0411651	0.0452844	EIF3C_MOUSE	Eukaryotic translation initiation factor 3 subunit C (eIF3c) (Eukaryotic translation initiation factor 3 subunit 8) (eIF3 p110)	Eif3c Eif3s8	EIF3C
P63101	0.041938	0.0657032	1433Z_MOUSE	14-3-3 protein zeta/delta (Protein kinase C inhibitor protein 1) (KCIP-1) (SEZ-2)	Ywhaz	1433Z
O55125	0.0425168	-0.18392	NIPS1_MOUSE	Protein NipSnap homolog 1 (NipSnap1)	Nipsnap1	NIPS1
Q9CWJ9	0.0459941	0.0551575	PUR9_MOUSE	Bifunctional purine biosynthesis protein PURH [Includes: Phosphoribosylaminoimidazolecarboxamide formyltransferase (EC 2.1.2.3) (5-aminoimidazole-4-carboxamide ribonucleotide formyltransferase) (AICAR transformylase); IMP cyclohydrolase (EC 3.5.4.10) (ATIC) (IMP synthase) (Inosinicase)]	Atic Purh	PUR9
P30681	0.0467704	-0.0914553	HMGB2_MOUSE	High mobility group protein B2 (High mobility group protein 2) (HMG-2)	Hmgb2 Hmg2	HMGB2
Q9QZD9	0.0476638	-0.0399883	EIF3I_MOUSE	Eukaryotic translation initiation factor 3 subunit I (eIF3i) (Eukaryotic translation initiation factor 3 subunit 2) (TGF-beta receptor-interacting protein 1) (TRIP-1) (eIF-3-beta) (eIF3 p36)	Eif3i Eif3s2 Trip1	EIF3I
Q9D8W5	0.0478794	0.0815945	PSD12_MOUSE	26S proteasome non-ATPase regulatory subunit 12 (26S proteasome regulatory subunit RPN5) (26S proteasome regulatory subunit p55)	Psmd12	PSD12
P19157	0.0500947	0.328014	GSTP1_MOUSE	Glutathione S-transferase P 1 (Gst P1) (EC 2.5.1.18) (GST YF-YF) (GST class-pi) (GST-piB) (Preadipocyte growth factor)	Gstp1 Gstpib	GSTP1
A2APB8	0.0502632	0.15236	TPX2_MOUSE	Targeting protein for Xklp2	Tpx2	TPX2
Q61211	0.0503567	0.279593	EIF2D_MOUSE	Eukaryotic translation initiation factor 2D (eIF2D) (Ligatin)	Eif2d Lgtn	EIF2D
Q9Z0J0	0.0509373	0.561801	NPC2_MOUSE	NPC intracellular cholesterol transporter 2 (Epididymal secretory protein E1) (mE1) (Niemann Pick type C2 protein homolog)	Npc2	NPC2
P47811	0.0510654	0.266786	MK14_MOUSE	Mitogen-activated protein kinase 14 (MAP kinase 14) (MAPK 14) (EC 2.7.11.24) (CRK1) (Mitogen-activated protein kinase p38 alpha) (MAP kinase p38 alpha)	Mapk14 Crk1 Csbp1 Csbp2	MK14
P46061	0.0514196	0.225965	RAGP1_MOUSE	Ran GTPase-activating protein 1 (RanGAP1)	Rangap1 Fug1	RAGP1
Q8BMB3	0.0514601	0.0978065	IF4E2_MOUSE	Eukaryotic translation initiation factor 4E type 2 (eIF-4E type 2) (eIF4E type 2) (eIF4E-2) (mRNA cap-binding protein type 2) (Eukaryotic translation initiation factor 4E-like 3) (eIF4E-like protein 4E-LP)	Eif4e2 Eif4el3	IF4E2
Q8VBT0	0.0515427	0.312546	TMX1_MOUSE	Thioredoxin-related transmembrane protein 1 (Thioredoxin domain-containing protein 1)	Tmx1 Txndc Txndc1	TMX1
Q505F5	0.0517387	0.139571	LRC47_MOUSE	Leucine-rich repeat-containing protein 47	Lrrc47 Kiaa1185	LRC47
Q99L13	0.0517436	-0.285868	3HIDH_MOUSE	3-hydroxyisobutyrate dehydrogenase, mitochondrial (HIBADH) (EC 1.1.1.31)	Hibadh	3HIDH
Q80U78	0.0521887	-0.35022	PUM1_MOUSE	Pumilio homolog 1	Pum1 Kiaa0099	PUM1
Q8BJW5	0.0522669	0.0680872	NOL11_MOUSE	Nucleolar protein 11	Nol11	NOL11
P50136	0.0524708	0.180924	ODBA_MOUSE	2-oxoisovalerate dehydrogenase subunit alpha, mitochondrial (EC 1.2.4.4) (Branched-chain alpha-keto acid dehydrogenase E1 component alpha chain) (BCKDE1A) (BCKDH E1-alpha)	Bckdha	ODBA
Q6A4J8	0.0529706	0.105775	UBP7_MOUSE	Ubiquitin carboxyl-terminal hydrolase 7 (EC 3.4.19.12) (Deubiquitinating enzyme 7) (Herpesvirus-associated ubiquitin-specific protease) (mHAUSP) (Ubiquitin thioesterase 7) (Ubiquitin-specific-processing protease 7)	Usp7 Hausp	UBP7
P45376	0.0530698	0.117093	ALDR_MOUSE	Aldo-keto reductase family 1 member B1 (EC 1.1.1.300) (EC 1.1.1.372) (EC 1.1.1.54) (Aldehyde reductase) (Aldo-keto reductase family 1 member B3) (Aldose reductase) (AR) (EC 1.1.1.21)	Akr1b1 Akr1b3 Aldor1 Aldr1 Alr2	ALDR
Q921M3	0.05307	-0.0559341	SF3B3_MOUSE	Splicing factor 3B subunit 3 (Pre-mRNA-splicing factor SF3b 130 kDa subunit) (SF3b130) (Spliceosome-associated protein 130) (SAP 130)	Sf3b3 Kiaa0017	SF3B3
Q60520	0.0530791	-0.0983059	SIN3A_MOUSE	Paired amphipathic helix protein Sin3a (Histone deacetylase complex subunit Sin3a) (Transcriptional corepressor Sin3a)	Sin3a Kiaa4126	SIN3A
Q6P5E4	0.0532059	-0.17668	UGGG1_MOUSE	UDP-glucose:glycoprotein glucosyltransferase 1 (UGT1) (EC 2.4.1.-) (UDP--Glc:glycoprotein glucosyltransferase) (UDP-glucose ceramide glucosyltransferase-like 1)	Uggt1 Gt Ugcgl1 Uggt Ugt1 Ugtr	UGGG1
P55821	0.053674	0.651179	STMN2_MOUSE	Stathmin-2 (Superior cervical ganglion-10 protein) (Protein SCG10)	Stmn2 Scg10 Scgn10 Stmb2	STMN2
A2AN08	0.0536882	0.12344	UBR4_MOUSE	E3 ubiquitin-protein ligase UBR4 (EC 2.3.2.27) (N-recognin-4) (RING-type E3 ubiquitin transferase UBR4) (Zinc finger UBR1-type protein 1) (p600)	Ubr4 Kiaa0462 Zubr1	UBR4
P14685	0.0539815	0.0397943	PSMD3_MOUSE	26S proteasome non-ATPase regulatory subunit 3 (26S proteasome regulatory subunit RPN3) (26S proteasome regulatory subunit S3) (Proteasome subunit p58) (Transplantation antigen P91A) (Tum-P91A antigen)	Psmd3 P91a Tstap91a	PSMD3
Q9QUM9	0.0546811	0.107577	PSA6_MOUSE	Proteasome subunit alpha type-6 (EC 3.4.25.1) (Macropain iota chain) (Multicatalytic endopeptidase complex iota chain) (Proteasome iota chain)	Psma6	PSA6
Q9Z1S0	0.0547803	0.162372	BUB1B_MOUSE	Mitotic checkpoint serine/threonine-protein kinase BUB1 beta (EC 2.7.11.1) (MAD3/BUB1-related protein kinase) (BubR1) (Mitotic checkpoint kinase MAD3L)	Bub1b Mad3l	BUB1B
Q80WQ2	0.0548947	-0.294145	VAC14_MOUSE	Protein VAC14 homolog	Vac14 D8Wsu151e	VAC14
P42227	0.0549765	0.201557	STAT3_MOUSE	Signal transducer and activator of transcription 3 (Acute-phase response factor)	Stat3 Aprf	STAT3
Q8R016	0.0549909	-0.11351	BLMH_MOUSE	Bleomycin hydrolase (BH) (BLM hydrolase) (BMH) (EC 3.4.22.40)	Blmh	BLMH
Q8BK58	0.0551842	0.476956	HBAP1_MOUSE	HSPB1-associated protein 1 (27 kDa heat shock protein-associated protein 1) (Protein associated with small stress protein 1)	Hspbap1 Pass1	HBAP1
Q9JK38	0.0558332	0.169719	GNA1_MOUSE	Glucosamine 6-phosphate N-acetyltransferase (EC 2.3.1.4) (Phosphoglucosamine acetylase) (Phosphoglucosamine transacetylase) (Protein EMeg32)	Gnpnat1 Gna1	GNA1
Q9CR86	0.0560549	0.209086	CHSP1_MOUSE	Calcium-regulated heat stable protein 1 (Calcium-regulated heat-stable protein of 24 kDa) (CRHSP-24)	Carhsp1	CHSP1
Q8CHW4	0.0563368	0.144281	EI2BE_MOUSE	Translation initiation factor eIF-2B subunit epsilon (eIF-2B GDP-GTP exchange factor subunit epsilon)	Eif2b5	EI2BE
Q99JI4	0.0564408	0.10974	PSMD6_MOUSE	26S proteasome non-ATPase regulatory subunit 6 (26S proteasome regulatory subunit RPN7) (26S proteasome regulatory subunit S10) (p42A)	Psmd6	PSMD6
Q8BX22	0.0564805	0.162762	SALL4_MOUSE	Sal-like protein 4 (Zinc finger protein SALL4)	Sall4	SALL4
P23249	0.0567195	0.418319	MOV10_MOUSE	Putative helicase MOV-10 (EC 3.6.4.13) (Moloney leukemia virus 10 protein)	Mov10 Gb110	MOV10
P02468	0.0569928	-0.115848	LAMC1_MOUSE	Laminin subunit gamma-1 (Laminin B2 chain) (Laminin-1 subunit gamma) (Laminin-10 subunit gamma) (Laminin-11 subunit gamma) (Laminin-2 subunit gamma) (Laminin-3 subunit gamma) (Laminin-4 subunit gamma) (Laminin-6 subunit gamma) (Laminin-7 subunit gamma) (Laminin-8 subunit gamma) (Laminin-9 subunit gamma) (S-laminin subunit gamma) (S-LAM gamma)	Lamc1 Lamb-2 Lamc-1	LAMC1
Q9Z2I8	0.0570536	0.192153	SUCB2_MOUSE	Succinate--CoA ligase [GDP-forming] subunit beta, mitochondrial (EC 6.2.1.4) (GTP-specific succinyl-CoA synthetase subunit beta) (G-SCS) (GTPSCS) (Succinyl-CoA synthetase beta-G chain) (SCS-betaG)	Suclg2	SUCB2
Q8CCG4	0.0571823	0.329331	DPPA4_MOUSE	Developmental pluripotency-associated protein 4 (Embryonic stem cell-associated transcript 15-1 protein) (ECAT15-1)	Dppa4	DPPA4
Q61699	0.0573056	0.144852	HS105_MOUSE	Heat shock protein 105 kDa (42 degrees C-HSP) (Heat shock 110 kDa protein) (Heat shock-related 100 kDa protein E7I) (HSP-E7I)	Hsph1 Hsp105 Hsp110 Kiaa0201	HS105
Q9WUA2	0.0573433	0.0637864	SYFB_MOUSE	Phenylalanine--tRNA ligase beta subunit (EC 6.1.1.20) (Phenylalanyl-tRNA synthetase beta subunit) (PheRS)	Farsb Farsl Farslb Frsb	SYFB
P38647	0.0577762	0.0645449	GRP75_MOUSE	Stress-70 protein, mitochondrial (75 kDa glucose-regulated protein) (GRP-75) (Heat shock 70 kDa protein 9) (Mortalin) (Peptide-binding protein 74) (PBP74) (p66 MOT)	Hspa9 Grp75 Hsp74 Hspa9a	GRP75
Q80TM9	0.0580775	-0.452015	NISCH_MOUSE	Nischarin (Imidazoline receptor 1) (I-1) (IR1) (Imidazoline receptor I-1-like protein) (Imidazoline-1 receptor) (I1R)	Nisch Kiaa0975	NISCH
Q920Q8	0.0581319	0.305597	NS1BP_MOUSE	Influenza virus NS1A-binding protein homolog (NS1-BP) (NS1-binding protein homolog) (Kelch family protein Nd1-L) (ND1-L2) (Nd1-S)	Ivns1abp Kiaa0850 Nd1 Nd1L Nd1S Ns1 Ns1bp	NS1BP
Q9D0F9	0.0584361	-1.12125	PGM1_MOUSE	Phosphoglucomutase-1 (PGM 1) (EC 5.4.2.2) (Glucose phosphomutase 1) (Phosphoglucomutase-2)	Pgm1 Pgm2	PGM1
Q9CT10	0.0584538	0.110566	RANB3_MOUSE	Ran-binding protein 3 (RanBP3)	Ranbp3	RANB3
Q91VI7	0.0584625	-0.14628	RINI_MOUSE	Ribonuclease inhibitor (Ribonuclease/angiogenin inhibitor 1)	Rnh1 Rnh	RINI
P80316	0.0587175	-0.0590605	TCPE_MOUSE	T-complex protein 1 subunit epsilon (TCP-1-epsilon) (CCT-epsilon)	Cct5 Ccte Kiaa0098	TCPE
P70699	0.0590103	-0.396738	LYAG_MOUSE	Lysosomal alpha-glucosidase (EC 3.2.1.20) (Acid maltase)	Gaa	LYAG
Q9D0E1	0.0591323	-0.0267396	HNRPM_MOUSE	Heterogeneous nuclear ribonucleoprotein M (hnRNP M)	Hnrnpm Hnrpm	HNRPM
Q8R010	0.0592598	0.148892	AIMP2_MOUSE	Aminoacyl tRNA synthase complex-interacting multifunctional protein 2 (Multisynthase complex auxiliary component p38) (Protein JTV-1)	Aimp2 Jtv1	AIMP2
Q14AX6	0.0598941	-0.195703	CDK12_MOUSE	Cyclin-dependent kinase 12 (EC 2.7.11.22) (EC 2.7.11.23) (Cdc2-related kinase, arginine/serine-rich) (CrkRS) (Cell division cycle 2-related protein kinase 7) (CDC2-related protein kinase 7) (Cell division protein kinase 12)	Cdk12 Crk7 Crkrs Kiaa0904	CDK12
P35846	0.0599616	1.03459	FOLR1_MOUSE	Folate receptor alpha (FR-alpha) (Folate receptor 1) (Folate-binding protein 1)	Folr1 Fbp1 Folbp1	FOLR1
Q6P542	0.0600985	0.126158	ABCF1_MOUSE	ATP-binding cassette sub-family F member 1	Abcf1	ABCF1
O08788	0.0601183	1.3094	DCTN1_MOUSE	Dynactin subunit 1 (150 kDa dynein-associated polypeptide) (DAP-150) (DP-150) (p150-glued)	Dctn1	DCTN1
Q8BQM4	0.0602056	-0.15629	HEAT3_MOUSE	HEAT repeat-containing protein 3	Heatr3	HEAT3
Q9CWZ3	0.060811	-0.0594444	RBM8A_MOUSE	RNA-binding protein 8A (RNA-binding motif protein 8A) (Ribonucleoprotein RBM8A)	Rbm8a Rbm8	RBM8A
Q9DCS9	0.0608441	-0.167709	NDUBA_MOUSE	NADH dehydrogenase [ubiquinone] 1 beta subcomplex subunit 10 (Complex I-PDSW) (CI-PDSW) (NADH-ubiquinone oxidoreductase PDSW subunit)	Ndufb10	NDUBA
O54692	0.0608474	-0.302235	ZW10_MOUSE	Centromere/kinetochore protein zw10 homolog	Zw10	ZW10
Q99020	0.0610988	-0.0447284	ROAA_MOUSE	Heterogeneous nuclear ribonucleoprotein A/B (hnRNP A/B) (CArG-binding factor-A) (CBF-A)	Hnrnpab Cbf-a Cgbfa Hnrpab	ROAA
Q9D0I8	0.061517	0.098072	MRT4_MOUSE	mRNA turnover protein 4 homolog (Ribosome assembly factor Mrto4)	Mrto4 Mrt4	MRT4
P53798	0.061782	0.251891	FDFT_MOUSE	Squalene synthase (SQS) (SS) (EC 2.5.1.21) (FPP:FPP farnesyltransferase) (Farnesyl-diphosphate farnesyltransferase)	Fdft1 Erg9	FDFT
Q60960	0.0619028	0.844159	IMA5_MOUSE	Importin subunit alpha-5 (Importin alpha-S1) (Karyopherin subunit alpha-1) (Nucleoprotein interactor 1) (NPI-1) (RAG cohort protein 2) (SRP1-beta)	Kpna1 Rch2	IMA5
Q9DB42	0.0619885	0.124293	ZN593_MOUSE	Zinc finger protein 593 (Zinc finger protein T86)	Znf593 Zfp593	ZN593
Q3UPL0	0.0620349	-0.0736075	SC31A_MOUSE	Protein transport protein Sec31A (SEC31-like protein 1) (SEC31-related protein A)	Sec31a Sec31l1	SC31A
P52651	0.0626524	3.19986	RHOX5_MOUSE	Homeobox protein Rhox5 (Homeobox protein Pem) (Placenta and embryonic expression protein) (Reproductive homeobox on chromosome X 5)	Rhox5 Pem	RHOX5
P21956	0.0635541	0.934494	MFGM_MOUSE	Lactadherin (MFGM) (Milk fat globule-EGF factor 8) (MFG-E8) (SED1) (Sperm surface protein SP47) (MP47)	Mfge8	MFGM
O08784	0.0635926	-0.0686307	TCOF_MOUSE	Treacle protein (Treacher Collins syndrome protein homolog)	Tcof1	TCOF
Q9Z1T1	0.0638173	0.107867	AP3B1_MOUSE	AP-3 complex subunit beta-1 (Adaptor protein complex AP-3 subunit beta-1) (Adaptor-related protein complex 3 subunit beta-1) (Beta-3A-adaptin) (Clathrin assembly protein complex 3 beta-1 large chain)	Ap3b1	AP3B1
P62874	0.0641674	0.181437	GBB1_MOUSE	Guanine nucleotide-binding protein G(I)/G(S)/G(T) subunit beta-1 (Transducin beta chain 1)	Gnb1	GBB1
Q60739	0.0653484	0.267626	BAG1_MOUSE	BAG family molecular chaperone regulator 1 (BAG-1) (Bcl-2-associated athanogene 1)	Bag1	BAG1
P18242	0.0654103	0.0951681	CATD_MOUSE	Cathepsin D (EC 3.4.23.5)	Ctsd	CATD
O55022	0.0655347	0.167761	PGRC1_MOUSE	Membrane-associated progesterone receptor component 1 (mPR)	Pgrmc1 Pgrmc	PGRC1
P11031	0.065775	0.101791	TCP4_MOUSE	Activated RNA polymerase II transcriptional coactivator p15 (Positive cofactor 4) (PC4) (SUB1 homolog) (Single-stranded DNA-binding protein p9) (p14)	Sub1 Pc4 Rpo2tc1	TCP4
Q3UMC0	0.0664549	0.269874	AFG2H_MOUSE	ATPase family protein 2 homolog (EC 3.6.4.10) (Spermatogenesis-associated factor protein) (Spermatogenesis-associated protein 5)	Spata5 Spaf	AFG2H
Q63844	0.0670737	0.142793	MK03_MOUSE	Mitogen-activated protein kinase 3 (MAP kinase 3) (MAPK 3) (EC 2.7.11.24) (ERT2) (Extracellular signal-regulated kinase 1) (ERK-1) (Insulin-stimulated MAP2 kinase) (MAP kinase isoform p44) (p44-MAPK) (MNK1) (Microtubule-associated protein 2 kinase) (p44-ERK1)	Mapk3 Erk1 Prkm3	MK03
Q9CR16	0.0673232	-0.120126	PPID_MOUSE	Peptidyl-prolyl cis-trans isomerase D (PPIase D) (EC 5.2.1.8) (40 kDa peptidyl-prolyl cis-trans isomerase) (Cyclophilin-40) (CYP-40) (Rotamase D)	Ppid	PPID
Q8R317	0.0674247	0.127654	UBQL1_MOUSE	Ubiquilin-1 (Protein linking IAP with cytoskeleton 1) (PLIC-1)	Ubqln1 Plic1	UBQL1
Q9DB85	0.0679784	0.473293	RRP8_MOUSE	Ribosomal RNA-processing protein 8 (EC 2.1.1.-) (Cerebral protein 1 homolog)	Rrp8	RRP8
O55023	0.0683008	0.108728	IMPA1_MOUSE	Inositol monophosphatase 1 (IMP 1) (IMPase 1) (EC 3.1.3.25) (D-galactose 1-phosphate phosphatase) (EC 3.1.3.94) (Inositol-1(or 4)-monophosphatase 1) (Lithium-sensitive myo-inositol monophosphatase A1)	Impa1	IMPA1
P16546	0.0684605	0.0754804	SPTN1_MOUSE	Spectrin alpha chain, non-erythrocytic 1 (Alpha-II spectrin) (Fodrin alpha chain)	Sptan1 Spna2 Spta2	SPTN1
Q6ZPR5	0.0686981	0.105936	NSMA3_MOUSE	Sphingomyelin phosphodiesterase 4 (EC 3.1.4.12) (Neutral sphingomyelinase 3) (nSMase-3) (nSMase3) (Neutral sphingomyelinase III)	Smpd4 Kiaa1418	NSMA3
Q9CQ75	0.0693836	-0.129979	NDUA2_MOUSE	NADH dehydrogenase [ubiquinone] 1 alpha subcomplex subunit 2 (Complex I-B8) (CI-B8) (NADH-ubiquinone oxidoreductase B8 subunit)	Ndufa2	NDUA2
Q4VAA2	0.0698123	0.232616	CDV3_MOUSE	Protein CDV3 (Carnitine deficiency-associated protein 3) (Tyrosine-phosphorylated protein 36) (TPP36)	Cdv3	CDV3
Q08288	0.0698467	0.131617	LYAR_MOUSE	Cell growth-regulating nucleolar protein (Ly1 antibody-reactive protein) (Protein expressed in male leptotene and zygotene spermatocytes 264) (MLZ-264)	Lyar	LYAR
Q8VEK3	0.0704658	0.0433393	HNRPU_MOUSE	Heterogeneous nuclear ribonucleoprotein U (hnRNP U) (Scaffold-attachment factor A) (SAF-A)	Hnrnpu Hnrpu	HNRPU
Q99NB8	0.0704714	-0.144956	UBQL4_MOUSE	Ubiquilin-4 (Ataxin-1 interacting ubiquitin-like protein) (A1Up) (Ataxin-1 ubiquitin-like-interacting protein A1U) (Connexin43-interacting protein of 75 kDa) (CIP75)	Ubqln4 Cip75 Ubin	UBQL4
Q91VX2	0.0704826	0.216984	UBAP2_MOUSE	Ubiquitin-associated protein 2 (UBAP-2) (Protein lingerer homolog 1) (mLig-1)	Ubap2 Lig1	UBAP2
B9EJ86	0.0707382	-0.251291	OSBL8_MOUSE	Oxysterol-binding protein-related protein 8 (ORP-8) (OSBP-related protein 8)	Osbpl8 Kiaa1451 Orp8	OSBL8
Q8CGF7	0.0707817	0.108673	TCRG1_MOUSE	Transcription elongation regulator 1 (Formin-binding protein 28) (FBP 28) (TATA box-binding protein-associated factor 2S) (Transcription factor CA150) (p144)	Tcerg1 Taf2s	TCRG1
Q80UM3	0.0710652	0.0440223	NAA15_MOUSE	N-alpha-acetyltransferase 15, NatA auxiliary subunit (N-terminal acetyltransferase 1) (NMDA receptor-regulated protein 1) (Protein tubedown-1)	Naa15 Narg1 Nat1 Tbdn-1 Tubedown	NAA15
Q9D6R2	0.0713834	-0.0939283	IDH3A_MOUSE	Isocitrate dehydrogenase [NAD] subunit alpha, mitochondrial (EC 1.1.1.41) (Isocitric dehydrogenase subunit alpha) (NAD(+)-specific ICDH subunit alpha)	Idh3a	IDH3A
Q91YE6	0.0716035	-0.233385	IPO9_MOUSE	Importin-9 (Imp9) (Importin-9a) (Imp9a) (Importin-9b) (Imp9b) (Ran-binding protein 9) (RanBP9)	Ipo9 Imp9 Ranbp9	IPO9
P61087	0.0718636	-0.128567	UBE2K_MOUSE	Ubiquitin-conjugating enzyme E2 K (EC 2.3.2.23) (E2 ubiquitin-conjugating enzyme K) (Huntingtin-interacting protein 2) (HIP-2) (Ubiquitin carrier protein) (Ubiquitin-conjugating enzyme E2-25 kDa) (Ubiquitin-conjugating enzyme E2(25K)) (Ubiquitin-conjugating enzyme E2-25K) (Ubiquitin-protein ligase)	Ube2k Hip2	UBE2K
Q8BKE6	0.0730131	0.214179	CP20A_MOUSE	Cytochrome P450 20A1 (EC 1.14.-.-)	Cyp20a1	CP20A
Q9CQ79	0.0736283	0.129328	TXND9_MOUSE	Thioredoxin domain-containing protein 9 (ATP-binding protein associated with cell differentiation)	Txndc9 Apacd	TXND9
P52432	0.0738571	0.152532	RPAC1_MOUSE	DNA-directed RNA polymerases I and III subunit RPAC1 (DNA-directed RNA polymerase I subunit C) (RNA polymerases I and III subunit AC1) (AC40) (DNA-directed RNA polymerases I and III 40 kDa polypeptide) (RPA40) (RPC40)	Polr1c Rpo1-1	RPAC1
Q9CQE8	0.074092	-0.23279	RTRAF_MOUSE	RNA transcription, translation and transport factor protein	RTRAF	RTRAF
P16858	0.0741342	-0.062633	G3P_MOUSE	Glyceraldehyde-3-phosphate dehydrogenase (GAPDH) (EC 1.2.1.12) (Peptidyl-cysteine S-nitrosylase GAPDH) (EC 2.6.99.-)	Gapdh Gapd	G3P
Q61183	0.0741805	0.379149	PAPOA_MOUSE	Poly(A) polymerase alpha (PAP-alpha) (EC 2.7.7.19) (Polynucleotide adenylyltransferase)	Papola Pap Plap	PAPOA
Q04692	0.0743528	-0.156571	SMRCD_MOUSE	SWI/SNF-related matrix-associated actin-dependent regulator of chromatin subfamily A containing DEAD/H box 1 (EC 3.6.4.12) (ATP-dependent helicase SMARCAD1) (Enhancer trap locus homolog 1) (Etl-1)	Smarcad1 Etl1 Kiaa1122	SMRCD
Q61029	0.0743712	-0.0834383	LAP2B_MOUSE	Lamina-associated polypeptide 2, isoforms beta/delta/epsilon/gamma (Thymopoietin isoforms beta/delta/epsilon/gamma) (TP beta/delta/epsilon/gamma)	Tmpo Lap2	LAP2B
Q2YDW2	0.0756794	0.116049	MSTO1_MOUSE	Protein misato homolog 1	Msto1	MSTO1
Q9ES97	0.075697	0.200813	RTN3_MOUSE	Reticulon-3	Rtn3	RTN3
Q8R2Y8	0.075717	-0.150852	PTH2_MOUSE	Peptidyl-tRNA hydrolase 2, mitochondrial (PTH 2) (EC 3.1.1.29)	Ptrh2 Pth2	PTH2
Q9Z1Z2	0.0757592	0.0785863	STRAP_MOUSE	Serine-threonine kinase receptor-associated protein (UNR-interacting protein)	Strap Unrip	STRAP
P62245	0.0759422	-0.0776066	RS15A_MOUSE	40S ribosomal protein S15a	Rps15a	RS15A
Q11136	0.0761296	0.309181	PEPD_MOUSE	Xaa-Pro dipeptidase (X-Pro dipeptidase) (EC 3.4.13.9) (Imidodipeptidase) (Peptidase 4) (Peptidase D) (Proline dipeptidase) (Prolidase)	Pepd Pep4	PEPD
B9EJR8	0.0764616	0.471553	DAAF5_MOUSE	Dynein assembly factor 5, axonemal (HEAT repeat-containing protein 2)	Dnaaf5 Heatr2	DAAF5
P54731	0.0765853	0.221627	FAF1_MOUSE	FAS-associated factor 1	Faf1	FAF1
Q80X90	0.0767271	-0.0826726	FLNB_MOUSE	Filamin-B (FLN-B) (ABP-280-like protein) (Actin-binding-like protein) (Beta-filamin)	Flnb	FLNB
Q8BY71	0.0768837	0.042586	HAT1_MOUSE	Histone acetyltransferase type B catalytic subunit (EC 2.3.1.48) (Histone acetyltransferase 1)	Hat1	HAT1
P80314	0.076969	0.0465654	TCPB_MOUSE	T-complex protein 1 subunit beta (TCP-1-beta) (CCT-beta)	Cct2 Cctb	TCPB
P62751	0.0770142	-0.0656413	RL23A_MOUSE	60S ribosomal protein L23a	Rpl23a	RL23A
P97496	0.0771187	-0.101946	SMRC1_MOUSE	SWI/SNF complex subunit SMARCC1 (BRG1-associated factor 155) (SWI/SNF complex 155 kDa subunit) (SWI/SNF-related matrix-associated actin-dependent regulator of chromatin subfamily C member 1) (SWI3-related protein) (BAF155)	Smarcc1 Baf155 Srg3	SMRC1
Q99P72	0.0771819	0.129109	RTN4_MOUSE	Reticulon-4 (Neurite outgrowth inhibitor) (Nogo protein)	Rtn4 Kiaa0886 Nogo	RTN4
P18572	0.0772639	-0.0856338	BASI_MOUSE	Basigin (Basic immunoglobulin superfamily) (HT7 antigen) (Membrane glycoprotein gp42) (CD antigen CD147)	Bsg	BASI
O70126	0.0772655	0.476578	AURKB_MOUSE	Aurora kinase B (EC 2.7.11.1) (Aurora 1) (Aurora- and IPL1-like midbody-associated protein 1) (Aurora/IPL1-related kinase 2) (ARK-2) (Aurora-related kinase 2) (STK-1) (Serine/threonine-protein kinase 12) (Serine/threonine-protein kinase 5) (Serine/threonine-protein kinase aurora-B)	Aurkb Aik2 Aim1 Airk2 Ark2 Stk1 Stk12 Stk5	AURKB
P70700	0.0774786	0.286413	RPA2_MOUSE	DNA-directed RNA polymerase I subunit RPA2 (RNA polymerase I subunit 2) (EC 2.7.7.6) (DNA-directed RNA polymerase I 135 kDa polypeptide) (RPA135)	Polr1b Rpa2 Rpo1-2	RPA2
Q9CZ28	0.0776651	-0.386893	SNF8_MOUSE	Vacuolar-sorting protein SNF8 (ESCRT-II complex subunit VPS22)	Snf8 D11Moh34	SNF8
P39749	0.0782191	0.250292	FEN1_MOUSE	Flap endonuclease 1 (FEN-1) (EC 3.1.-.-) (Flap structure-specific endonuclease 1)	Fen1 Fen-1	FEN1
Q8VH51	0.0783435	-0.0889437	RBM39_MOUSE	RNA-binding protein 39 (Coactivator of activating protein 1 and estrogen receptors) (Coactivator of AP-1 and ERs) (RNA-binding motif protein 39) (RNA-binding region-containing protein 2) (Transcription coactivator CAPER)	Rbm39 Caper Rnpc2	RBM39
Q8K3Y3	0.0785442	0.23425	LN28A_MOUSE	Protein lin-28 homolog A (Lin-28A) (Testis-expressed protein 17)	Lin28a Lin28 Tex17	LN28A
Q6P5F9	0.0790867	0.0948454	XPO1_MOUSE	Exportin-1 (Exp1) (Chromosome region maintenance 1 protein homolog)	Xpo1 Crm1	XPO1
Q80X41	0.0791885	0.340282	VRK1_MOUSE	Serine/threonine-protein kinase VRK1 (EC 2.7.11.1) (Serine/threonine-protein kinase 51PK) (Vaccinia-related kinase 1)	Vrk1	VRK1
Q62376	0.0794387	-0.0430474	RU17_MOUSE	U1 small nuclear ribonucleoprotein 70 kDa (U1 snRNP 70 kDa) (U1-70K) (snRNP70)	Snrnp70 Snrp70	RU17
Q9CPT4	0.0797618	0.28918	MYDGF_MOUSE	Myeloid-derived growth factor (MYDGF)	Mydgf D17Wsu104e	MYDGF
Q61207	0.0799954	0.160147	SAP_MOUSE	Prosaposin (Sulfated glycoprotein 1) (SGP-1) [Cleaved into: Saposin-A; Saposin-B-Val; Saposin-B; Saposin-C; Saposin-D]	Psap Sgp1	SAP
Q93092	0.0801394	-0.0568283	TALDO_MOUSE	Transaldolase (EC 2.2.1.2)	Taldo1 Tal Taldo	TALDO
O35609	0.0803207	0.236342	SCAM3_MOUSE	Secretory carrier-associated membrane protein 3 (Secretory carrier membrane protein 3)	Scamp3	SCAM3
Q9ERR7	0.0805843	-0.486334	SEP15_MOUSE	Selenoprotein F (15 kDa selenoprotein)	Selenof Sep15	2022-09-15
P50431	0.080612	-0.144852	GLYC_MOUSE	Serine hydroxymethyltransferase, cytosolic (SHMT) (EC 2.1.2.1) (Glycine hydroxymethyltransferase) (Serine methylase)	Shmt1 Shmt	GLYC
P60766	0.0808234	0.262491	CDC42_MOUSE	Cell division control protein 42 homolog (EC 3.6.5.2) (G25K GTP-binding protein)	Cdc42	CDC42
Q9D824	0.0808846	0.300889	FIP1_MOUSE	Pre-mRNA 3'-end-processing factor FIP1 (FIP1-like 1 protein)	Fip1l1	FIP1
Q9WU84	0.0815792	-0.231312	CCS_MOUSE	Copper chaperone for superoxide dismutase (Superoxide dismutase copper chaperone)	Ccs Ccsd	CCS
P62806	0.0819975	-0.0388643	H4_MOUSE	Histone H4	Hist1h4a; Hist1h4b H4-53; Hist1h4c H4-12; Hist1h4d; Hist1h4f; Hist1h4h; Hist1h4i; Hist1h4j; Hist1h4k; Hist1h4m; Hist2h4a Hist2h4; Hist4h4	H4
Q9Z315	0.0827566	-0.278062	SNUT1_MOUSE	U4/U6.U5 tri-snRNP-associated protein 1 (Hypoxia-associated factor) (Squamous cell carcinoma antigen recognized by T-cells 1) (SART-1) (mSART-1)	Sart1 Haf	SNUT1
Q91VY9	0.0828248	-0.167413	ZN622_MOUSE	Zinc finger protein 622	Znf622 D15Ertd806e Zfp622	ZN622
Q0VBL3	0.0828902	0.552557	RBM15_MOUSE	RNA-binding protein 15 (One-twenty two protein 1) (RNA-binding motif protein 15)	Rbm15 Kiaa4257 Ott1	RBM15
Q9JK23	0.0838471	0.25125	PSMG1_MOUSE	Proteasome assembly chaperone 1 (Down syndrome critical region protein 2 homolog)	Psmg1 Dscr2	PSMG1
P33610	0.0838616	-0.213192	PRI2_MOUSE	DNA primase large subunit (EC 2.7.7.-) (DNA primase 58 kDa subunit) (p58)	Prim2	PRI2
P97377	0.0839236	0.865474	CDK2_MOUSE	Cyclin-dependent kinase 2 (EC 2.7.11.22) (Cell division protein kinase 2)	Cdk2 Cdkn2	CDK2
Q9D1K7	0.084283	0.140785	CT027_MOUSE	UPF0687 protein C20orf27 homolog		CT027
Q9JKX6	0.0843179	-0.354241	NUDT5_MOUSE	ADP-sugar pyrophosphatase (EC 3.6.1.13) (8-oxo-dGDP phosphatase) (EC 3.6.1.58) (Nuclear ATP-synthesis protein NUDIX5) (EC 2.7.7.96) (Nucleoside diphosphate-linked moiety X motif 5) (Nudix motif 5)	Nudt5	NUDT5
Q6PFR5	0.0849829	-0.257554	TRA2A_MOUSE	Transformer-2 protein homolog alpha (TRA-2 alpha) (TRA2-alpha) (Transformer-2 protein homolog A)	Tra2a	TRA2A
P18760	0.0858036	0.0602985	COF1_MOUSE	Cofilin-1 (Cofilin, non-muscle isoform)	Cfl1	COF1
Q8VC52	0.0860137	0.0515868	RBPS2_MOUSE	RNA-binding protein with multiple splicing 2	Rbpms2	RBPS2
Q8CG76	0.086621	-0.282976	ARK72_MOUSE	Aflatoxin B1 aldehyde reductase member 2 (EC 1.1.1.n11) (Succinic semialdehyde reductase) (SSA reductase)	Akr7a2 Afar Akr7a5	ARK72
Q9CWH0	0.0866705	0.542943	DPPA2_MOUSE	Developmental pluripotency-associated protein 2 (Embryonic stem cell-associated transcript 15-2 protein) (ECAT15-2) (Pluripotent embryonic stem cell-related gene 1 protein)	Dppa2 Phsecrg1	DPPA2
P08003	0.0868984	-0.0686729	PDIA4_MOUSE	Protein disulfide-isomerase A4 (EC 5.3.4.1) (Endoplasmic reticulum resident protein 72) (ER protein 72) (ERp-72) (ERp72)	Pdia4 Cai Erp72	PDIA4
Q99JF5	0.086934	0.538963	MVD1_MOUSE	Diphosphomevalonate decarboxylase (EC 4.1.1.33) (Mevalonate (diphospho)decarboxylase) (MDDase) (Mevalonate pyrophosphate decarboxylase)	Mvd	MVD1
Q921L3	0.0873929	0.350152	TMCO1_MOUSE	Calcium load-activated calcium channel (CLAC channel) (Transmembrane and coiled-coil domain-containing protein 1)	Tmco1	TMCO1
Q9CQ92	0.0881461	-0.170626	FIS1_MOUSE	Mitochondrial fission 1 protein (FIS1 homolog) (Tetratricopeptide repeat protein 11) (TPR repeat protein 11)	Fis1 Ttc11	FIS1
Q9CYN2	0.0881481	-0.466576	SPCS2_MOUSE	Signal peptidase complex subunit 2 (EC 3.4.-.-) (Microsomal signal peptidase 25 kDa subunit) (SPase 25 kDa subunit)	Spcs2 Spc25	SPCS2
P63158	0.0882261	-0.0439977	HMGB1_MOUSE	High mobility group protein B1 (High mobility group protein 1) (HMG-1)	Hmgb1 Hmg-1 Hmg1	HMGB1
P07607	0.0884251	0.183322	TYSY_MOUSE	Thymidylate synthase (TS) (TSase) (EC 2.1.1.45)	Tyms	TYSY
Q8JZN5	0.0884483	0.177003	ACAD9_MOUSE	Acyl-CoA dehydrogenase family member 9, mitochondrial (ACAD-9) (EC 1.3.99.-)	Acad9	ACAD9
O54941	0.0885956	-0.129278	SMCE1_MOUSE	SWI/SNF-related matrix-associated actin-dependent regulator of chromatin subfamily E member 1 (BRG1-associated factor 57) (BAF57)	Smarce1 Baf57	SMCE1
P06151	0.0887735	0.154843	LDHA_MOUSE	L-lactate dehydrogenase A chain (LDH-A) (EC 1.1.1.27) (LDH muscle subunit) (LDH-M)	Ldha Ldh-1 Ldh1	LDHA
Q80X85	0.0893987	-0.155961	RT07_MOUSE	28S ribosomal protein S7, mitochondrial (MRP-S7) (S7mt)	Mrps7	RT07
P21107	0.0898186	-0.0786997	TPM3_MOUSE	Tropomyosin alpha-3 chain (Gamma-tropomyosin) (Tropomyosin-3)	Tpm3 Tpm-5 Tpm5	TPM3
P68510	0.0898867	0.0494543	1433F_MOUSE	14-3-3 protein eta	Ywhah	1433F
Q9WUM5	0.0901124	0.0957888	SUCA_MOUSE	Succinate--CoA ligase [ADP/GDP-forming] subunit alpha, mitochondrial (EC 6.2.1.4) (EC 6.2.1.5) (Succinyl-CoA synthetase subunit alpha) (SCS-alpha)	Suclg1	SUCA
P70398	0.0901536	-0.0546322	USP9X_MOUSE	Probable ubiquitin carboxyl-terminal hydrolase FAF-X (EC 3.4.19.12) (Deubiquitinating enzyme FAF-X) (Fat facets homolog) (Fat facets protein-related, X-linked) (Ubiquitin carboxyl-terminal hydrolase FAM) (Ubiquitin thioesterase FAF-X) (Ubiquitin-specific protease 9, X chromosome) (Ubiquitin-specific-processing protease FAF-X)	Usp9x Fafl Fam	USP9X
Q62261	0.090158	0.0935795	SPTB2_MOUSE	Spectrin beta chain, non-erythrocytic 1 (Beta-II spectrin) (Embryonic liver fodrin) (Fodrin beta chain)	Sptbn1 Elf Spnb-2 Spnb2 Sptb2	SPTB2
Q8BG05	0.0908796	-0.0709363	ROA3_MOUSE	Heterogeneous nuclear ribonucleoprotein A3 (hnRNP A3)	Hnrnpa3 Hnrpa3	ROA3
Q9D1E6	0.0908922	-0.088005	TBCB_MOUSE	Tubulin-folding cofactor B (Cytoskeleton-associated protein 1) (Cytoskeleton-associated protein CKAPI) (Tubulin-specific chaperone B)	Tbcb Ckap1	TBCB
Q9R1P0	0.0910686	0.0725935	PSA4_MOUSE	Proteasome subunit alpha type-4 (EC 3.4.25.1) (Macropain subunit C9) (Multicatalytic endopeptidase complex subunit C9) (Proteasome component C9) (Proteasome subunit L)	Psma4	PSA4
Q9D7H3	0.0911522	0.135499	RTCA_MOUSE	RNA 3'-terminal phosphate cyclase (RNA cyclase) (RNA-3'-phosphate cyclase) (EC 6.5.1.4) (RNA terminal phosphate cyclase domain-containing protein 1)	RtcA Rpc1 Rtcd1	RTCA
Q9WV55	0.0912601	0.0984589	VAPA_MOUSE	Vesicle-associated membrane protein-associated protein A (VAMP-A) (VAMP-associated protein A) (VAP-A) (33 kDa VAMP-associated protein) (VAP-33)	Vapa Vap33	VAPA
P42932	0.0915454	-0.0462219	TCPQ_MOUSE	T-complex protein 1 subunit theta (TCP-1-theta) (CCT-theta)	Cct8 Cctq	TCPQ
Q9Z1N5	0.0917457	-0.055982	DX39B_MOUSE	Spliceosome RNA helicase Ddx39b (EC 3.6.4.13) (56 kDa U2AF65-associated protein) (DEAD box protein UAP56) (HLA-B-associated transcript 1 protein)	Ddx39b Bat1 Bat1a Uap56	DX39B
Q3UYV9	0.0924272	0.342318	NCBP1_MOUSE	Nuclear cap-binding protein subunit 1 (80 kDa nuclear cap-binding protein) (CBP80) (NCBP 80 kDa subunit)	Ncbp1 Cbp80	NCBP1
P62960	0.0928778	0.14019	YBOX1_MOUSE	Nuclease-sensitive element-binding protein 1 (CCAAT-binding transcription factor I subunit A) (CBF-A) (DNA-binding protein B) (DBPB) (Enhancer factor I subunit A) (EFI-A) (Y-box transcription factor) (Y-box-binding protein 1) (YB-1)	Ybx1 Msy-1 Msy1 Nsep1 Yb1	YBOX1
Q8BK67	0.093118	-0.0475902	RCC2_MOUSE	Protein RCC2	Rcc2 Kiaa1470	RCC2
Q3UA06	0.0937136	0.117853	PCH2_MOUSE	Pachytene checkpoint protein 2 homolog (Thyroid hormone receptor interactor 13) (Thyroid receptor-interacting protein 13) (TR-interacting protein 13) (TRIP-13)	Trip13 Pch2	PCH2
P13439	0.0937801	0.0913346	UMPS_MOUSE	Uridine 5'-monophosphate synthase (UMP synthase) [Includes: Orotate phosphoribosyltransferase (OPRTase) (EC 2.4.2.10); Orotidine 5'-phosphate decarboxylase (EC 4.1.1.23) (OMPdecase)]	Umps	UMPS
Q9CQV8	0.0939327	0.113441	1433B_MOUSE	14-3-3 protein beta/alpha (Protein kinase C inhibitor protein 1) (KCIP-1) [Cleaved into: 14-3-3 protein beta/alpha, N-terminally processed]	Ywhab	1433B
Q62446	0.094109	-0.110138	FKBP3_MOUSE	Peptidyl-prolyl cis-trans isomerase FKBP3 (PPIase FKBP3) (EC 5.2.1.8) (25 kDa FK506-binding protein) (25 kDa FKBP) (FKBP-25) (FK506-binding protein 3) (FKBP-3) (Immunophilin FKBP25) (Rapamycin-selective 25 kDa immunophilin) (Rotamase)	Fkbp3 Fkbp25	FKBP3
P37040	0.0949386	-0.54919	NCPR_MOUSE	NADPH--cytochrome P450 reductase (CPR) (P450R) (EC 1.6.2.4)	Por	NCPR
Q8BH58	0.0950547	0.140726	TIPRL_MOUSE	TIP41-like protein	Tiprl	TIPRL
P53996	0.0950674	0.137051	CNBP_MOUSE	Cellular nucleic acid-binding protein (CNBP) (Zinc finger protein 9)	Cnbp Cnbp1 Znf9	CNBP
Q61189	0.0950828	-0.227367	ICLN_MOUSE	Methylosome subunit pICln (Chloride channel, nucleotide sensitive 1A) (Chloride conductance regulatory protein ICln) (I(Cln)) (Chloride ion current inducer protein) (ClCI)	Clns1a Clci Clcni	ICLN
Q8BHS3	0.0951457	-0.230598	RBM22_MOUSE	Pre-mRNA-splicing factor RBM22 (RNA-binding motif protein 22)	Rbm22	RBM22
Q9JHR7	0.0954405	0.103707	IDE_MOUSE	Insulin-degrading enzyme (EC 3.4.24.56) (Insulin protease) (Insulinase) (Insulysin)	Ide	IDE
O54734	0.0955511	-0.29163	OST48_MOUSE	Dolichyl-diphosphooligosaccharide--protein glycosyltransferase 48 kDa subunit (DDOST 48 kDa subunit) (Oligosaccharyl transferase 48 kDa subunit)	Ddost	OST48
Q925I1	0.0956047	0.107201	ATAD3_MOUSE	ATPase family AAA domain-containing protein 3 (AAA-ATPase TOB3)	Atad3 Atad3a Kiaa1273	ATAD3
P52019	0.0957828	0.365195	ERG1_MOUSE	Squalene monooxygenase (EC 1.14.14.17) (Squalene epoxidase) (SE)	Sqle Erg1	ERG1
O70435	0.0958206	0.068573	PSA3_MOUSE	Proteasome subunit alpha type-3 (EC 3.4.25.1) (Macropain subunit C8) (Multicatalytic endopeptidase complex subunit C8) (Proteasome component C8) (Proteasome subunit K)	Psma3	PSA3
O08807	0.0958673	0.174433	PRDX4_MOUSE	Peroxiredoxin-4 (EC 1.11.1.15) (Antioxidant enzyme AOE372) (Peroxiredoxin IV) (Prx-IV) (Thioredoxin peroxidase AO372) (Thioredoxin-dependent peroxide reductase A0372)	Prdx4	PRDX4
Q3TJ91	0.0959249	-0.209292	L2GL2_MOUSE	Lethal(2) giant larvae protein homolog 2 (Lethal giant larvae-like protein 2)	Llgl2 Llglh2	L2GL2
Q9JJG0	0.0966879	-1.27024	TACC2_MOUSE	Transforming acidic coiled-coil-containing protein 2	Tacc2 MNCb-3527	TACC2
Q8BJY1	0.0969732	0.160278	PSMD5_MOUSE	26S proteasome non-ATPase regulatory subunit 5 (26S protease subunit S5 basic) (26S proteasome subunit S5B)	Psmd5 Kiaa0072	PSMD5
Q76MZ3	0.097172	-0.0469363	2AAA_MOUSE	Serine/threonine-protein phosphatase 2A 65 kDa regulatory subunit A alpha isoform (PP2A subunit A isoform PR65-alpha) (PP2A subunit A isoform R1-alpha)	Ppp2r1a	2AAA
A2BH40	0.0975816	-0.323733	ARI1A_MOUSE	AT-rich interactive domain-containing protein 1A (ARID domain-containing protein 1A) (BRG1-associated factor 250) (BAF250) (BRG1-associated factor 250a) (BAF250A) (Osa homolog 1) (SWI-like protein) (SWI/SNF complex protein p270) (SWI/SNF-related, matrix-associated, actin-dependent regulator of chromatin subfamily F member 1)	Arid1a Baf250 Baf250a Osa1 Smarcf1	ARI1A
O88986	0.09765	-0.256108	KBL_MOUSE	2-amino-3-ketobutyrate coenzyme A ligase, mitochondrial (AKB ligase) (EC 2.3.1.29) (Aminoacetone synthase) (Glycine acetyltransferase)	Gcat Kbl	KBL
B2RY56	0.0976971	0.231784	RBM25_MOUSE	RNA-binding protein 25 (RNA-binding motif protein 25)	Rbm25	RBM25
Q6ZQ88	0.0977236	0.107983	KDM1A_MOUSE	Lysine-specific histone demethylase 1A (EC 1.-.-.-) (BRAF35-HDAC complex protein BHC110) (Flavin-containing amine oxidase domain-containing protein 2)	Kdm1a Aof2 Kiaa0601 Lsd1	KDM1A
B2RRE7	0.0979739	-0.300316	OTUD4_MOUSE	OTU domain-containing protein 4 (EC 3.4.19.12)	Otud4 Kiaa1046	OTUD4
Q61595	0.0980308	-0.0863144	KTN1_MOUSE	Kinectin	Ktn1	KTN1
Q99PL5	0.0981332	-0.276513	RRBP1_MOUSE	Ribosome-binding protein 1 (Ribosome receptor protein) (RRp) (mRRp)	Rrbp1	RRBP1
P15864	0.0983334	-0.21978	H12_MOUSE	Histone H1.2 (H1 VAR.1) (H1c)	Hist1h1c H1f2	H12
Q9CQ65	0.0984961	-0.104628	MTAP_MOUSE	S-methyl-5'-thioadenosine phosphorylase (EC 2.4.2.28) (5'-methylthioadenosine phosphorylase) (MTA phosphorylase) (MTAP) (MTAPase)	Mtap	MTAP
P61514	0.0988676	-0.110925	RL37A_MOUSE	60S ribosomal protein L37a	Rpl37a	RL37A
Q8C2Q3	0.0997039	-0.0667632	RBM14_MOUSE	RNA-binding protein 14 (RNA-binding motif protein 14)	Rbm14	RBM14
P37913	0.100182	0.0449058	DNLI1_MOUSE	DNA ligase 1 (EC 6.5.1.1) (DNA ligase I) (Polydeoxyribonucleotide synthase [ATP] 1)	Lig1 Lig-1	DNLI1
E9PYH6	0.101013	-0.423962	SET1A_MOUSE	Histone-lysine N-methyltransferase SETD1A (EC 2.1.1.43) (SET domain-containing protein 1A)	Setd1a	SET1A
P29416	0.101238	0.284471	HEXA_MOUSE	Beta-hexosaminidase subunit alpha (EC 3.2.1.52) (Beta-N-acetylhexosaminidase subunit alpha) (Hexosaminidase subunit A) (N-acetyl-beta-glucosaminidase subunit alpha)	Hexa	HEXA
Q6P4T2	0.101661	-0.0290178	U520_MOUSE	U5 small nuclear ribonucleoprotein 200 kDa helicase (EC 3.6.4.13) (BRR2 homolog) (U5 snRNP-specific 200 kDa protein) (U5-200KD)	Snrnp200 Kiaa0788	U520
Q9WVM1	0.101871	0.268514	RGAP1_MOUSE	Rac GTPase-activating protein 1 (Male germ cell RacGap) (MgcRacGAP)	Racgap1 Mgcracgap	RGAP1
Q8BGT5	0.10201	-0.145726	ALAT2_MOUSE	Alanine aminotransferase 2 (ALT2) (EC 2.6.1.2) (Glutamate pyruvate transaminase 2) (GPT 2) (Glutamic--alanine transaminase 2) (Glutamic--pyruvic transaminase 2)	Gpt2 Aat2	ALAT2
Q9CQ71	0.102446	-0.419567	RFA3_MOUSE	Replication protein A 14 kDa subunit (RP-A p14) (Replication factor A protein 3) (RF-A protein 3)	Rpa3	RFA3
Q3THK3	0.102641	0.240387	T2FA_MOUSE	General transcription factor IIF subunit 1 (Transcription initiation factor IIF subunit alpha) (TFIIF-alpha)	Gtf2f1	T2FA
Q5XJY5	0.102674	0.0842972	COPD_MOUSE	Coatomer subunit delta (Archain) (Delta-coat protein) (Delta-COP)	Arcn1 Copd	COPD
O70325	0.102753	-0.126977	GPX4_MOUSE	Phospholipid hydroperoxide glutathione peroxidase (PHGPx) (EC 1.11.1.12) (Glutathione peroxidase 4) (GPx-4) (GSHPx-4)	Gpx4	GPX4
Q08943	0.103117	-0.061145	SSRP1_MOUSE	FACT complex subunit SSRP1 (Facilitates chromatin transcription complex subunit SSRP1) (Recombination signal sequence recognition protein 1) (Structure-specific recognition protein 1) (T160)	Ssrp1	SSRP1
Q5SUF2	0.103379	-0.0882239	LC7L3_MOUSE	Luc7-like protein 3 (Cisplatin resistance-associated-overexpressed protein)	Luc7l3 Crop	LC7L3
Q02248	0.103537	-0.107001	CTNB1_MOUSE	Catenin beta-1 (Beta-catenin)	Ctnnb1 Catnb	CTNB1
Q9D0M3	0.103699	-0.114613	CY1_MOUSE	Cytochrome c1, heme protein, mitochondrial (Complex III subunit 4) (Complex III subunit IV) (Cytochrome b-c1 complex subunit 4) (Ubiquinol-cytochrome-c reductase complex cytochrome c1 subunit) (Cytochrome c-1)	Cyc1	CY1
Q99KN2	0.103699	0.706869	CIAO1_MOUSE	Probable cytosolic iron-sulfur protein assembly protein CIAO1 (WD repeat-containing protein 39)	Ciao1 Wdr39	CIAO1
Q80TP3	0.104455	-0.347562	UBR5_MOUSE	E3 ubiquitin-protein ligase UBR5 (EC 2.3.2.26) (E3 ubiquitin-protein ligase, HECT domain-containing 1) (HECT-type E3 ubiquitin transferase UBR5) (Hyperplastic discs protein homolog)	Ubr5 Edd Edd1 Kiaa0896	UBR5
Q9D868	0.105243	0.0823436	PPIH_MOUSE	Peptidyl-prolyl cis-trans isomerase H (PPIase H) (EC 5.2.1.8) (Rotamase H)	Ppih	PPIH
Q8VI75	0.105257	0.315188	IPO4_MOUSE	Importin-4 (Imp4) (Importin-4a) (Imp4a) (Ran-binding protein 4) (RanBP4)	Ipo4 Imp4a Ranbp4	IPO4
Q8K298	0.105622	0.100069	ANLN_MOUSE	Anillin	Anln	ANLN
Q11011	0.106129	-0.133675	PSA_MOUSE	Puromycin-sensitive aminopeptidase (PSA) (EC 3.4.11.14) (Cytosol alanyl aminopeptidase) (AAP-S)	Npepps Psa	PSA
P46938	0.106433	0.2263	YAP1_MOUSE	Transcriptional coactivator YAP1 (Yes-associated protein 1) (Protein yorkie homolog) (Yes-associated protein YAP65 homolog)	Yap1 Yap Yap65	YAP1
Q60931	0.106458	0.0534043	VDAC3_MOUSE	Voltage-dependent anion-selective channel protein 3 (VDAC-3) (mVDAC3) (Outer mitochondrial membrane protein porin 3)	Vdac3	VDAC3
Q8BMS1	0.107032	0.0533991	ECHA_MOUSE	Trifunctional enzyme subunit alpha, mitochondrial (Monolysocardiolipin acyltransferase) (EC 2.3.1.-) (TP-alpha) [Includes: Long-chain enoyl-CoA hydratase (EC 4.2.1.17); Long chain 3-hydroxyacyl-CoA dehydrogenase (EC 1.1.1.211)]	Hadha	ECHA
O08585	0.107603	0.162774	CLCA_MOUSE	Clathrin light chain A (Lca)	Clta	CLCA
Q8BU88	0.10821	-0.101428	RM22_MOUSE	39S ribosomal protein L22, mitochondrial (L22mt) (MRP-L22)	Mrpl22	RM22
P52760	0.108219	-0.254386	RIDA_MOUSE	2-iminobutanoate/2-iminopropanoate deaminase (EC 3.5.99.10) (Heat-responsive protein 12) (Reactive intermediate imine deaminase A homolog) (Translation inhibitor L-PSP ribonuclease)	Rida Hrp12	RIDA
Q9CPT5	0.108488	-0.195903	NOP16_MOUSE	Nucleolar protein 16	Nop16 D13Wsu177e	NOP16
Q9D883	0.109206	0.14263	U2AF1_MOUSE	Splicing factor U2AF 35 kDa subunit (U2 auxiliary factor 35 kDa subunit) (U2 snRNP auxiliary factor small subunit)	U2af1	U2AF1
Q00547	0.109465	-0.175871	HMMR_MOUSE	Hyaluronan mediated motility receptor (Intracellular hyaluronic acid-binding protein) (Receptor for hyaluronan-mediated motility) (CD antigen CD168)	Hmmr Ihabp Rhamm	HMMR
Q07832	0.109563	-0.423289	PLK1_MOUSE	Serine/threonine-protein kinase PLK1 (EC 2.7.11.21) (Polo-like kinase 1) (PLK-1) (Serine/threonine-protein kinase 13) (STPK13)	Plk1 Plk	PLK1
P35980	0.109567	-0.0548029	RL18_MOUSE	60S ribosomal protein L18	Rpl18	RL18
Q5SW19	0.109597	-0.114387	CLU_MOUSE	Clustered mitochondria protein homolog	Cluh Kiaa0664	CLU
P70404	0.109844	-0.177641	IDHG1_MOUSE	Isocitrate dehydrogenase [NAD] subunit gamma 1, mitochondrial (Isocitric dehydrogenase subunit gamma) (NAD(+)-specific ICDH subunit gamma)	Idh3g	IDHG1
Q9R257	0.110383	-0.252153	HEBP1_MOUSE	Heme-binding protein 1 (p22HBP)	Hebp1 Hbp	HEBP1
Q9EQ80	0.110528	0.136973	NIF3L_MOUSE	NIF3-like protein 1	Nif3l1	NIF3L
Q3U821	0.111631	0.314117	WDR75_MOUSE	WD repeat-containing protein 75 (U3 small nucleolar RNA-associated protein 17 homolog)	Wdr75 Utp17	WDR75
Q9CZX0	0.111924	0.178483	ELP3_MOUSE	Elongator complex protein 3 (EC 2.3.1.48)	Elp3	ELP3
Q9DBR1	0.112379	-0.176288	XRN2_MOUSE	5'-3' exoribonuclease 2 (EC 3.1.13.-) (Protein Dhm1)	Xrn2 Dhm1	XRN2
P97820	0.112922	0.628164	M4K4_MOUSE	Mitogen-activated protein kinase kinase kinase kinase 4 (EC 2.7.11.1) (HPK/GCK-like kinase HGK) (MAPK/ERK kinase kinase kinase 4) (MEK kinase kinase 4) (MEKKK 4) (Nck-interacting kinase)	Map4k4 Nik	M4K4
Q8CFA2	0.113003	-0.380842	GCST_MOUSE	Aminomethyltransferase, mitochondrial (EC 2.1.2.10) (Glycine cleavage system T protein) (GCVT)	Amt	GCST
Q9CQ06	0.113905	-0.164871	RM24_MOUSE	39S ribosomal protein L24, mitochondrial (L24mt) (MRP-L24)	Mrpl24	RM24
Q8C0I1	0.11427	-0.125894	ADAS_MOUSE	Alkyldihydroxyacetonephosphate synthase, peroxisomal (Alkyl-DHAP synthase) (EC 2.5.1.26) (Alkylglycerone-phosphate synthase)	Agps	ADAS
Q689Z5	0.115164	-0.735427	SBNO1_MOUSE	Protein strawberry notch homolog 1 (mSno1)	Sbno1 Sno1	SBNO1
Q9D8S4	0.115701	0.167515	ORN_MOUSE	Oligoribonuclease, mitochondrial (EC 3.1.-.-) (RNA exonuclease 2 homolog) (Small fragment nuclease)	Rexo2 Smfn	ORN
Q9D4H8	0.116174	0.165438	CUL2_MOUSE	Cullin-2 (CUL-2)	Cul2	CUL2
Q3TW96	0.116361	0.107206	UAP1L_MOUSE	UDP-N-acetylhexosamine pyrophosphorylase-like protein 1 (EC 2.7.7.-)	Uap1l1	UAP1L
Q9D826	0.116453	0.298491	SOX_MOUSE	Peroxisomal sarcosine oxidase (PSO) (EC 1.5.3.1) (EC 1.5.3.7) (L-pipecolate oxidase) (L-pipecolic acid oxidase)	Pipox Pso	SOX
P61164	0.117105	0.381518	ACTZ_MOUSE	Alpha-centractin (Centractin) (ARP1) (Actin-RPV) (Centrosome-associated actin homolog)	Actr1a Ctrn1	ACTZ
O70551	0.117615	-0.098047	SRPK1_MOUSE	SRSF protein kinase 1 (EC 2.7.11.1) (SFRS protein kinase 1) (Serine/arginine-rich protein-specific kinase 1) (SR-protein-specific kinase 1)	Srpk1	SRPK1
Q60676	0.118095	0.81794	PPP5_MOUSE	Serine/threonine-protein phosphatase 5 (PP5) (EC 3.1.3.16) (Protein phosphatase T) (PPT)	Ppp5c	PPP5
P11352	0.118379	-0.10919	GPX1_MOUSE	Glutathione peroxidase 1 (GPx-1) (GSHPx-1) (EC 1.11.1.9) (Cellular glutathione peroxidase) (Selenium-dependent glutathione peroxidase 1)	Gpx1	GPX1
P25444	0.118415	-0.0158786	RS2_MOUSE	40S ribosomal protein S2 (40S ribosomal protein S4) (Protein LLRep3)	Rps2 Llrep3 Rps4	RS2
P14901	0.11919	0.196851	HMOX1_MOUSE	Heme oxygenase 1 (HO-1) (EC 1.14.14.18) (P32 protein)	Hmox1	HMOX1
Q99KE1	0.119339	-0.0668011	MAOM_MOUSE	NAD-dependent malic enzyme, mitochondrial (NAD-ME) (EC 1.1.1.38) (Malic enzyme 2)	Me2	MAOM
Q91YT0	0.119712	-0.150533	NDUV1_MOUSE	NADH dehydrogenase [ubiquinone] flavoprotein 1, mitochondrial (EC 1.6.99.3) (EC 7.1.1.2) (Complex I-51kD) (CI-51kD) (NADH-ubiquinone oxidoreductase 51 kDa subunit)	Ndufv1	NDUV1
Q91V12	0.119808	-0.171349	BACH_MOUSE	Cytosolic acyl coenzyme A thioester hydrolase (EC 3.1.2.2) (Acyl-CoA thioesterase 7) (Brain acyl-CoA hydrolase) (BACH) (CTE-IIa) (CTE-II) (Long chain acyl-CoA thioester hydrolase)	Acot7 Bach	BACH
O88271	0.120413	-0.146895	CFDP1_MOUSE	Craniofacial development protein 1 (27 kDa craniofacial protein) (Bucentaur) (Protein Cp27)	Cfdp1 Bcnt Cfdp Cp27	CFDP1
P17426	0.120455	0.123156	AP2A1_MOUSE	AP-2 complex subunit alpha-1 (100 kDa coated vesicle protein A) (Adaptor protein complex AP-2 subunit alpha-1) (Adaptor-related protein complex 2 subunit alpha-1) (Alpha-adaptin A) (Alpha1-adaptin) (Clathrin assembly protein complex 2 alpha-A large chain) (Plasma membrane adaptor HA2/AP2 adaptin alpha A subunit)	Ap2a1 Adtaa Clapa1	AP2A1
Q8BP47	0.121271	-0.0450947	SYNC_MOUSE	Asparagine--tRNA ligase, cytoplasmic (EC 6.1.1.22) (Asparaginyl-tRNA synthetase) (AsnRS)	Nars	SYNC
O08715	0.121485	-0.446132	AKAP1_MOUSE	A-kinase anchor protein 1, mitochondrial (Dual specificity A-kinase-anchoring protein 1) (D-AKAP-1) (Protein kinase A-anchoring protein 1) (PRKA1) (Spermatid A-kinase anchor protein) (S-AKAP)	Akap1 Akap	AKAP1
P70460	0.121646	0.141113	VASP_MOUSE	Vasodilator-stimulated phosphoprotein (VASP)	Vasp	VASP
Q6P5B0	0.122006	-0.164324	RRP12_MOUSE	RRP12-like protein	Rrp12 Kiaa0690	RRP12
E9Q5G3	0.122274	-0.219402	KIF23_MOUSE	Kinesin-like protein KIF23	Kif23	KIF23
P10126	0.122289	0.0804087	EF1A1_MOUSE	Elongation factor 1-alpha 1 (EF-1-alpha-1) (Elongation factor Tu) (EF-Tu) (Eukaryotic elongation factor 1 A-1) (eEF1A-1)	Eef1a1 Eef1a	EF1A1
Q9D1P4	0.122769	0.110893	CHRD1_MOUSE	Cysteine and histidine-rich domain-containing protein 1 (CHORD domain-containing protein 1) (CHORD-containing protein 1) (Chp-1) (Protein morgana)	Chordc1 Chp1 Morgana	CHRD1
O54825	0.123016	-0.128587	BYST_MOUSE	Bystin	Bysl	BYST
P62965	0.123326	-1.98563	RABP1_MOUSE	Cellular retinoic acid-binding protein 1 (Cellular retinoic acid-binding protein I) (CRABP-I)	Crabp1	RABP1
Q8K019	0.123675	-0.119	BCLF1_MOUSE	Bcl-2-associated transcription factor 1 (Btf)	Bclaf1 Btf Kiaa0164	BCLF1
Q8BP48	0.123763	0.18935	MAP11_MOUSE	Methionine aminopeptidase 1 (MAP 1) (MetAP 1) (EC 3.4.11.18) (Peptidase M 1)	Metap1	MAP11
Q3SXD3	0.124309	0.60033	HDDC2_MOUSE	HD domain-containing protein 2	Hddc2	HDDC2
G5E870	0.124379	0.0710444	TRIPC_MOUSE	E3 ubiquitin-protein ligase TRIP12 (EC 2.3.2.26) (HECT-type E3 ubiquitin transferase TRIP12) (Thyroid receptor-interacting protein 12) (TR-interacting protein 12) (TRIP-12)	Trip12	TRIPC
Q9QXB9	0.125018	0.136349	DRG2_MOUSE	Developmentally-regulated GTP-binding protein 2 (DRG-2) (Translation factor GTPase DRG2) (TRAFAC GTPase DRG2) (EC 3.6.5.-)	Drg2	DRG2
Q91YT7	0.125718	-0.132306	YTHD2_MOUSE	YTH domain-containing family protein 2	Ythdf2	YTHD2
P47754	0.12629	0.13039	CAZA2_MOUSE	F-actin-capping protein subunit alpha-2 (CapZ alpha-2)	Capza2 Cappa2	CAZA2
Q920Q6	0.126439	-0.274123	MSI2H_MOUSE	RNA-binding protein Musashi homolog 2 (Musashi-2)	Msi2 Msi2h	MSI2H
Q8BVE3	0.126462	0.383333	VATH_MOUSE	V-type proton ATPase subunit H (V-ATPase subunit H) (Vacuolar proton pump subunit H)	Atp6v1h	VATH
Q80U93	0.126495	0.132459	NU214_MOUSE	Nuclear pore complex protein Nup214 (214 kDa nucleoporin) (Nucleoporin Nup214)	Nup214 Kiaa0023	NU214
Q8CFE3	0.12663	0.191254	RCOR1_MOUSE	REST corepressor 1 (Protein CoREST)	Rcor1 D12Wsu95e Kiaa0071	RCOR1
Q8BFQ4	0.126643	-0.113867	WDR82_MOUSE	WD repeat-containing protein 82	Wdr82 Cdw5	WDR82
Q61074	0.127176	-0.0676236	PPM1G_MOUSE	Protein phosphatase 1G (EC 3.1.3.16) (Fibroblast growth factor-inducible protein 13) (FIN13) (Protein phosphatase 1C) (Protein phosphatase 2C isoform gamma) (PP2C-gamma) (Protein phosphatase magnesium-dependent 1 gamma)	Ppm1g Fin13 Ppm1c	PPM1G
Q8CFI2	0.127201	0.130647	UB2R1_MOUSE	Ubiquitin-conjugating enzyme E2 R1 (EC 2.3.2.23) ((E3-independent) E2 ubiquitin-conjugating enzyme R1) (EC 2.3.2.24) (E2 ubiquitin-conjugating enzyme R1) (Ubiquitin-conjugating enzyme E2-32 kDa complementing) (Ubiquitin-conjugating enzyme E2-CDC34) (Ubiquitin-protein ligase R1)	Cdc34 Ubch3 Ube2r1	UB2R1
Q9JJY4	0.127815	0.302835	DDX20_MOUSE	Probable ATP-dependent RNA helicase DDX20 (EC 3.6.4.13) (Component of gems 3) (DEAD box protein 20) (DEAD box protein DP 103) (Gemin-3) (Regulator of steroidogenic factor 1) (ROSF-1)	Ddx20 Dp103 Gemin3	DDX20
Q9DC70	0.128022	-0.308236	NDUS7_MOUSE	NADH dehydrogenase [ubiquinone] iron-sulfur protein 7, mitochondrial (EC 1.6.99.3) (EC 7.1.1.2) (Complex I-20kD) (CI-20kD) (NADH-ubiquinone oxidoreductase 20 kDa subunit)	Ndufs7	NDUS7
Q99M31	0.128612	0.0871725	HSP7E_MOUSE	Heat shock 70 kDa protein 14 (NST-1) (hsr.1)	Hspa14 Hsp70-4	HSP7E
Q922D4	0.129477	-0.123786	PP6R3_MOUSE	Serine/threonine-protein phosphatase 6 regulatory subunit 3 (SAPS domain family member 3)	Ppp6r3 D19Ertd703e Kiaa1558 Pp6r3 Saps3	PP6R3
Q6A085	0.130086	-0.326563	ZN629_MOUSE	Zinc finger protein 629	Znf629 Kiaa0326 Zfp629	ZN629
Q9R0P6	0.130266	-0.203569	SC11A_MOUSE	Signal peptidase complex catalytic subunit SEC11A (EC 3.4.21.89) (Endopeptidase SP18) (Microsomal signal peptidase 18 kDa subunit) (SPase 18 kDa subunit) (SEC11 homolog A) (SEC11-like protein 1) (SPC18) (Sid 2895)	Sec11a Sec11l1 Sid2895 Spc18	SC11A
P00860	0.130953	0.311244	DCOR_MOUSE	Ornithine decarboxylase (ODC) (EC 4.1.1.17)	Odc1 Odc	DCOR
Q9Z2X1	0.131028	-0.0464203	HNRPF_MOUSE	Heterogeneous nuclear ribonucleoprotein F (hnRNP F) [Cleaved into: Heterogeneous nuclear ribonucleoprotein F, N-terminally processed]	Hnrnpf Hnrpf	HNRPF
Q4VBE8	0.131582	0.0839497	WDR18_MOUSE	WD repeat-containing protein 18	Wdr18	WDR18
Q9Z1B5	0.1323	-0.308942	MD2L1_MOUSE	Mitotic spindle assembly checkpoint protein MAD2A (Mitotic arrest deficient 2-like protein 1) (MAD2-like protein 1)	Mad2l1 Mad2a	MD2L1
Q8VHR5	0.132487	-0.126697	P66B_MOUSE	Transcriptional repressor p66-beta (GATA zinc finger domain-containing protein 2B) (p66/p68)	Gatad2b	P66B
Q9DCH4	0.132622	0.0783471	EIF3F_MOUSE	Eukaryotic translation initiation factor 3 subunit F (eIF3f) (Deubiquitinating enzyme eIF3f) (EC 3.4.19.12) (Eukaryotic translation initiation factor 3 subunit 5) (eIF-3-epsilon) (eIF3 p47)	Eif3f Eif3s5	EIF3F
Q91X96	0.13321	0.420866	MSS4_MOUSE	Guanine nucleotide exchange factor MSS4 (Rab-interacting factor)	Rabif	MSS4
O88487	0.133641	0.128038	DC1I2_MOUSE	Cytoplasmic dynein 1 intermediate chain 2 (Cytoplasmic dynein intermediate chain 2) (Dynein intermediate chain 2, cytosolic) (DH IC-2)	Dync1i2 Dnci2 Dncic2	DC1I2
P47753	0.133652	0.052851	CAZA1_MOUSE	F-actin-capping protein subunit alpha-1 (CapZ alpha-1)	Capza1 Cappa1	CAZA1
Q9DC51	0.13397	0.265025	GNAI3_MOUSE	Guanine nucleotide-binding protein G(i) subunit alpha (G(i) alpha-3)	Gnai3	GNAI3
P97765	0.134014	0.232529	WBP2_MOUSE	WW domain-binding protein 2 (WBP-2)	Wbp2	WBP2
Q6A068	0.134617	-0.097564	CDC5L_MOUSE	Cell division cycle 5-like protein (Cdc5-like protein)	Cdc5l Kiaa0432	CDC5L
Q91YE5	0.134667	-0.337434	BAZ2A_MOUSE	Bromodomain adjacent to zinc finger domain protein 2A (Transcription termination factor I-interacting protein 5) (TTF-I-interacting protein 5) (Tip5)	Baz2a Kiaa0314 Tip5	BAZ2A
Q91WK5	0.134696	-0.128789	GCSH_MOUSE	Glycine cleavage system H protein, mitochondrial (Lipoic acid-containing protein)	Gcsh	GCSH
Q9R1J0	0.134754	0.25142	NSDHL_MOUSE	Sterol-4-alpha-carboxylate 3-dehydrogenase, decarboxylating (EC 1.1.1.170)	Nsdhl	NSDHL
Q8BHN1	0.134892	0.169539	TXLNG_MOUSE	Gamma-taxilin (Factor inhibiting ATF4-mediated transcription) (FIAT) (Lipopolysaccharide-responsive gene protein)	Txlng Lrg	TXLNG
Q61035	0.135447	-0.0788127	SYHC_MOUSE	Histidine--tRNA ligase, cytoplasmic (EC 6.1.1.21) (Histidyl-tRNA synthetase) (HisRS)	Hars	SYHC
Q8BHJ5	0.135669	-0.609717	TBL1R_MOUSE	F-box-like/WD repeat-containing protein TBL1XR1 (Nuclear receptor corepressor/HDAC3 complex subunit TBLR1) (TBL1-related protein 1) (Transducin beta-like 1X-related protein 1)	Tbl1xr1 Ira1 Tblr1	TBL1R
P51863	0.135968	0.813605	VA0D1_MOUSE	V-type proton ATPase subunit d 1 (V-ATPase subunit d 1) (P39) (Physophilin) (V-ATPase 40 kDa accessory protein) (V-ATPase AC39 subunit) (Vacuolar proton pump subunit d 1)	Atp6v0d1 Atp6d	VA0D1
P54775	0.136024	0.0555136	PRS6B_MOUSE	26S proteasome regulatory subunit 6B (26S proteasome AAA-ATPase subunit RPT3) (CIP21) (MB67-interacting protein) (MIP224) (Proteasome 26S subunit ATPase 4) (Tat-binding protein 7) (TBP-7)	Psmc4 Tbp7	PRS6B
P35564	0.137297	0.0727901	CALX_MOUSE	Calnexin	Canx	CALX
P14873	0.137493	0.79241	MAP1B_MOUSE	Microtubule-associated protein 1B (MAP-1B) (MAP1(X)) (MAP1.2) [Cleaved into: MAP1B heavy chain; MAP1 light chain LC1]	Map1b Mtap1b Mtap5	MAP1B
P48758	0.137546	-0.139508	CBR1_MOUSE	Carbonyl reductase [NADPH] 1 (EC 1.1.1.184) (15-hydroxyprostaglandin dehydrogenase [NADP(+)]) (EC 1.1.1.197) (NADPH-dependent carbonyl reductase 1) (Prostaglandin 9-ketoreductase) (Prostaglandin-E(2) 9-reductase) (EC 1.1.1.189)	Cbr1 Cbr	CBR1
Q9WVQ5	0.13798	0.139063	MTNB_MOUSE	Methylthioribulose-1-phosphate dehydratase (MTRu-1-P dehydratase) (EC 4.2.1.109) (APAF1-interacting protein) (Monocyte/macrophage protein 19)	Apip Mmrp19	MTNB
Q3B7Z2	0.138426	0.507767	OSBP1_MOUSE	Oxysterol-binding protein 1	Osbp Kiaa4220	OSBP1
Q9CPY3	0.138789	0.335255	CDCA5_MOUSE	Sororin (Cell division cycle-associated protein 5)	Cdca5	CDCA5
Q8K1J5	0.140272	0.182766	SDE2_MOUSE	Replication stress response regulator SDE2	Sde2	SDE2
Q68FD5	0.14032	0.0290177	CLH1_MOUSE	Clathrin heavy chain 1	Cltc	CLH1
Q3UM45	0.140695	0.130933	PP1R7_MOUSE	Protein phosphatase 1 regulatory subunit 7 (Protein phosphatase 1 regulatory subunit 22)	Ppp1r7 Sds22	PP1R7
Q9CZM2	0.140756	-0.0204487	RL15_MOUSE	60S ribosomal protein L15	Rpl15	RL15
Q9CQ48	0.140914	-0.503286	NUDC2_MOUSE	NudC domain-containing protein 2	Nudcd2 D11Ertd603e	NUDC2
P83940	0.141561	0.233045	ELOC_MOUSE	Elongin-C (EloC) (Elongin 15 kDa subunit) (RNA polymerase II transcription factor SIII subunit C) (SIII p15) (Stromal membrane-associated protein SMAP1B homolog) (Transcription elongation factor B polypeptide 1)	Eloc Tceb1	ELOC
O08756	0.142023	-0.170893	HCD2_MOUSE	3-hydroxyacyl-CoA dehydrogenase type-2 (EC 1.1.1.35) (17-beta-hydroxysteroid dehydrogenase 10) (17-beta-HSD 10) (EC 1.1.1.51) (3-hydroxy-2-methylbutyryl-CoA dehydrogenase) (EC 1.1.1.178) (3-hydroxyacyl-CoA dehydrogenase type II) (Endoplasmic reticulum-associated amyloid beta-peptide-binding protein) (Mitochondrial ribonuclease P protein 2) (Mitochondrial RNase P protein 2) (Type II HADH)	Hsd17b10 Erab Hadh2	HCD2
Q01405	0.14206	-0.394401	SC23A_MOUSE	Protein transport protein Sec23A (SEC23-related protein A)	Sec23a Sec23 Sec23r	SC23A
Q91WC0	0.142518	0.26361	SETD3_MOUSE	Actin-histidine N-methyltransferase (EC 2.1.1.85) (Endothelial differentiation inhibitory protein D10) (SET domain-containing protein 3)	Setd3 D12Ertd771e	SETD3
Q64674	0.142838	0.0685065	SPEE_MOUSE	Spermidine synthase (SPDSY) (EC 2.5.1.16) (Putrescine aminopropyltransferase)	Srm	SPEE
Q3UKJ7	0.143126	-0.123386	SMU1_MOUSE	WD40 repeat-containing protein SMU1 (Smu-1 suppressor of mec-8 and unc-52 protein homolog) [Cleaved into: WD40 repeat-containing protein SMU1, N-terminally processed]	Smu1	SMU1
P24472	0.143378	-0.0284296	GSTA4_MOUSE	Glutathione S-transferase A4 (EC 2.5.1.18) (GST A4-4) (GSTA4-4) (GST class-alpha member 4) (Glutathione S-transferase 5.7) (GST 5.7)	Gsta4 Gsta	GSTA4
Q8R080	0.14355	0.105777	GTSE1_MOUSE	G2 and S phase-expressed protein 1 (GTSE-1) (Protein B99)	Gtse1 B99	GTSE1
Q8CIG8	0.143616	0.0720031	ANM5_MOUSE	Protein arginine N-methyltransferase 5 (EC 2.1.1.320) (Histone-arginine N-methyltransferase PRMT5) (Jak-binding protein 1) (Shk1 kinase-binding protein 1 homolog) (SKB1 homolog)	Prmt5 Jbp1 Skb1	ANM5
Q9D358	0.143672	0.150721	PPAC_MOUSE	Low molecular weight phosphotyrosine protein phosphatase (LMW-PTP) (LMW-PTPase) (EC 3.1.3.48) (Low molecular weight cytosolic acid phosphatase) (EC 3.1.3.2)	Acp1	PPAC
Q8CJF7	0.143916	0.171119	ELYS_MOUSE	Protein ELYS (Embryonic large molecule derived from yolk sac) (Protein MEL-28) (Putative AT-hook-containing transcription factor 1)	Ahctf1 Elys	ELYS
P32233	0.143955	0.0989471	DRG1_MOUSE	Developmentally-regulated GTP-binding protein 1 (DRG-1) (Neural precursor cell expressed developmentally down-regulated protein 3) (NEDD-3) (Translation factor GTPase DRG1) (TRAFAC GTPase DRG1) (EC 3.6.5.-)	Drg1 Drg Nedd-3 Nedd3	DRG1
Q9ER88	0.144031	-0.0824571	RT29_MOUSE	28S ribosomal protein S29, mitochondrial (MRP-S29) (S29mt) (Death-associated protein 3) (DAP-3)	Dap3 Mrps29	RT29
Q99MR6	0.144557	-0.0474957	SRRT_MOUSE	Serrate RNA effector molecule homolog (Arsenite-resistance protein 2)	Srrt Ars2 Asr2	SRRT
Q8R2Y2	0.145024	0.514445	MUC18_MOUSE	Cell surface glycoprotein MUC18 (Gicerin) (Melanoma cell adhesion molecule) (Melanoma-associated antigen MUC18) (CD antigen CD146)	Mcam Muc18	MUC18
Q6IRU2	0.145287	0.179898	TPM4_MOUSE	Tropomyosin alpha-4 chain (Tropomyosin-4)	Tpm4	TPM4
P26040	0.146088	0.0669611	EZRI_MOUSE	Ezrin (Cytovillin) (Villin-2) (p81)	Ezr Vil2	EZRI
Q63932	0.146452	-0.231887	MP2K2_MOUSE	Dual specificity mitogen-activated protein kinase kinase 2 (MAP kinase kinase 2) (MAPKK 2) (EC 2.7.12.2) (ERK activator kinase 2) (MAPK/ERK kinase 2) (MEK 2)	Map2k2 Mek2 Mkk2 Prkmk2	MP2K2
Q80YR4	0.14673	-0.160868	ZN598_MOUSE	E3 ubiquitin-protein ligase ZNF598 (EC 2.3.2.27) (Zinc finger protein 598)	Znf598 Zfp598	ZN598
Q7TPM1	0.147001	0.266606	PRC2B_MOUSE	Protein PRRC2B (HLA-B-associated transcript 2-like 1) (Proline-rich coiled-coil protein 2B)	Prrc2b Bat2l Bat2l1 Kiaa0515	PRC2B
P24547	0.14769	0.0477948	IMDH2_MOUSE	Inosine-5'-monophosphate dehydrogenase 2 (IMP dehydrogenase 2) (IMPD 2) (IMPDH 2) (EC 1.1.1.205) (IMPDH-II)	Impdh2	IMDH2
Q9DCE5	0.148158	-0.0762492	PK1IP_MOUSE	p21-activated protein kinase-interacting protein 1 (PAK1-interacting protein 1) (Putative PAK inhibitor Skb15)	Pak1ip1	PK1IP
P00375	0.148287	-0.103742	DYR_MOUSE	Dihydrofolate reductase (EC 1.5.1.3)	Dhfr	DYR
Q8CAQ8	0.148896	-0.0730389	MIC60_MOUSE	MICOS complex subunit Mic60 (Mitochondrial inner membrane protein) (Mitofilin)	Immt Mic60	MIC60
Q9CR51	0.148944	-0.713803	VATG1_MOUSE	V-type proton ATPase subunit G 1 (V-ATPase subunit G 1) (V-ATPase 13 kDa subunit 1) (Vacuolar proton pump subunit G 1)	Atp6v1g1 Atp6g1	VATG1
Q64737	0.149083	-0.0318061	PUR2_MOUSE	Trifunctional purine biosynthetic protein adenosine-3 [Includes: Phosphoribosylamine--glycine ligase (EC 6.3.4.13) (Glycinamide ribonucleotide synthetase) (GARS) (Phosphoribosylglycinamide synthetase); Phosphoribosylformylglycinamidine cyclo-ligase (EC 6.3.3.1) (AIR synthase) (AIRS) (Phosphoribosyl-aminoimidazole synthetase); Phosphoribosylglycinamide formyltransferase (EC 2.1.2.2) (5'-phosphorib…	Gart	PUR2
P97379	0.149145	0.0676158	G3BP2_MOUSE	Ras GTPase-activating protein-binding protein 2 (G3BP-2) (GAP SH3 domain-binding protein 2)	G3bp2	G3BP2
Q9WTZ1	0.149217	-0.261551	RBX2_MOUSE	RING-box protein 2 (Rbx2) (RING finger protein 7) (Sensitive to apoptosis gene protein)	Rnf7 Rbx2 Sag	RBX2
P70698	0.150674	0.113078	PYRG1_MOUSE	CTP synthase 1 (EC 6.3.4.2) (CTP synthetase 1) (UTP--ammonia ligase 1)	Ctps1 Ctps	PYRG1
E9Q5C9	0.151369	0.0907125	NOLC1_MOUSE	Nucleolar and coiled-body phosphoprotein 1 (140 kDa nucleolar phosphoprotein) (Nopp140)	Nolc1 Kiaa0035	NOLC1
Q7TQK4	0.153241	-0.895591	EXOS3_MOUSE	Exosome complex component RRP40 (EC 3.1.13.-) (Exosome component 3) (Ribosomal RNA-processing protein 40)	Exosc3 Rrp40	EXOS3
Q9WUR2	0.153311	-0.168181	ECI2_MOUSE	Enoyl-CoA delta isomerase 2, mitochondrial (EC 5.3.3.8) (Delta(3),delta(2)-enoyl-CoA isomerase) (D3,D2-enoyl-CoA isomerase) (Dodecenoyl-CoA isomerase) (Peroxisomal 3,2-trans-enoyl-CoA isomerase) (pECI)	Eci2 Peci	ECI2
Q7M6Y3	0.153773	0.343903	PICAL_MOUSE	Phosphatidylinositol-binding clathrin assembly protein (Clathrin assembly lymphoid myeloid leukemia) (CALM)	Picalm Calm Fit1	PICAL
P62843	0.1546	0.0704691	RS15_MOUSE	40S ribosomal protein S15 (RIG protein)	Rps15 Rig	RS15
Q9QYA2	0.154601	-0.0957988	TOM40_MOUSE	Mitochondrial import receptor subunit TOM40 homolog (Mitochondrial outer membrane protein of 35 kDa) (MOM35) (Protein Haymaker) (Translocase of outer membrane 40 kDa subunit homolog)	Tomm40 Mom35 Tom40	TOM40
P70362	0.155758	-0.539998	UFD1_MOUSE	Ubiquitin recognition factor in ER-associated degradation protein 1 (Ubiquitin fusion degradation protein 1 homolog) (UB fusion protein 1)	Ufd1 Ufd1l	UFD1
Q9WTX5	0.15583	0.0689503	SKP1_MOUSE	S-phase kinase-associated protein 1 (Cyclin-A/CDK2-associated protein p19) (S-phase kinase-associated protein 1A) (p19A) (p19skp1)	Skp1 Skp1a	SKP1
Q80TE0	0.155989	-0.286134	RPAP1_MOUSE	RNA polymerase II-associated protein 1	Rpap1 Kiaa1403	RPAP1
Q8VDJ3	0.156286	0.0833275	VIGLN_MOUSE	Vigilin (High density lipoprotein-binding protein) (HDL-binding protein)	Hdlbp	VIGLN
Q64213	0.156644	-0.0750271	SF01_MOUSE	Splicing factor 1 (CW17) (Mammalian branch point-binding protein) (BBP) (mBBP) (Transcription factor ZFM1) (mZFM) (Zinc finger gene in MEN1 locus) (Zinc finger protein 162)	Sf1 Zfm1 Zfp162	SF01
P97355	0.15681	-0.309323	SPSY_MOUSE	Spermine synthase (SPMSY) (EC 2.5.1.22) (Spermidine aminopropyltransferase)	Sms	SPSY
Q9EPB4	0.157297	-0.312387	ASC_MOUSE	Apoptosis-associated speck-like protein containing a CARD (mASC) (PYD and CARD domain-containing protein)	Pycard Asc	ASC
P97930	0.157728	-0.0651021	KTHY_MOUSE	Thymidylate kinase (EC 2.7.4.9) (dTMP kinase)	Dtymk Tmk	KTHY
P24527	0.157872	-0.0946083	LKHA4_MOUSE	Leukotriene A-4 hydrolase (LTA-4 hydrolase) (EC 3.3.2.6) (Leukotriene A(4) hydrolase)	Lta4h	LKHA4
Q8BGT7	0.158822	0.120825	SPF30_MOUSE	Survival of motor neuron-related-splicing factor 30 (30 kDa splicing factor SMNrp) (SMN-related protein) (Survival motor neuron domain-containing protein 1)	Smndc1 Smnr Spf30	SPF30
Q80Y84	0.159352	-1.24864	KDM5B_MOUSE	Lysine-specific demethylase 5B (EC 1.14.11.-) (Histone demethylase JARID1B) (Jumonji/ARID domain-containing protein 1B) (PLU-1)	Kdm5b Jarid1b Kiaa4034 Plu1	KDM5B
Q8VHZ7	0.160231	-0.277902	IMP4_MOUSE	U3 small nucleolar ribonucleoprotein protein IMP4 (U3 snoRNP protein IMP4)	Imp4 D1Wsu40e	IMP4
D3YXK2	0.160718	0.0238996	SAFB1_MOUSE	Scaffold attachment factor B1 (SAF-B1)	Safb Safb1	SAFB1
P67871	0.160882	-0.105292	CSK2B_MOUSE	Casein kinase II subunit beta (CK II beta) (Phosvitin)	Csnk2b Ck2n	CSK2B
Q8CI43	0.161485	0.0714889	MYL6B_MOUSE	Myosin light chain 6B (Smooth muscle and nonmuscle myosin light chain alkali 6B)	Myl6b	MYL6B
P08228	0.161634	0.0474236	SODC_MOUSE	Superoxide dismutase [Cu-Zn] (EC 1.15.1.1)	Sod1	SODC
P56480	0.161674	-0.0245535	ATPB_MOUSE	ATP synthase subunit beta, mitochondrial (EC 7.1.2.2) (ATP synthase F1 subunit beta)	Atp5f1b Atp5b	ATPB
Q99LI7	0.162173	-0.146696	CSTF3_MOUSE	Cleavage stimulation factor subunit 3 (CF-1 77 kDa subunit) (Cleavage stimulation factor 77 kDa subunit) (CSTF 77 kDa subunit) (CstF-77)	Cstf3	CSTF3
Q921H8	0.162636	-0.434362	THIKA_MOUSE	3-ketoacyl-CoA thiolase A, peroxisomal (EC 2.3.1.16) (Acetyl-CoA acyltransferase A) (Beta-ketothiolase A) (Peroxisomal 3-oxoacyl-CoA thiolase A)	Acaa1a Acaa1	THIKA
P48432	0.16303	-0.482476	SOX2_MOUSE	Transcription factor SOX-2	Sox2 Sox-2	SOX2
P07356	0.165251	1.51623	ANXA2_MOUSE	Annexin A2 (Annexin II) (Annexin-2) (Calpactin I heavy chain) (Calpactin-1 heavy chain) (Chromobindin-8) (Lipocortin II) (Placental anticoagulant protein IV) (PAP-IV) (Protein I) (p36)	Anxa2 Anx2 Cal1h	ANXA2
Q921S7	0.165264	-0.337503	RM37_MOUSE	39S ribosomal protein L37, mitochondrial (L37mt) (MRP-L37)	Mrpl37	RM37
Q8CES0	0.165327	0.283534	NAA30_MOUSE	N-alpha-acetyltransferase 30 (EC 2.3.1.256) (N-acetyltransferase 12) (N-acetyltransferase MAK3 homolog) (NatC catalytic subunit)	Naa30 Mak3 Nat12	NAA30
P33611	0.16575	-0.413111	DPOA2_MOUSE	DNA polymerase alpha subunit B (DNA polymerase alpha 70 kDa subunit)	Pola2	DPOA2
Q8C1A5	0.166065	-0.065812	THOP1_MOUSE	Thimet oligopeptidase (EC 3.4.24.15)	Thop1	THOP1
Q9JMH6	0.16613	0.0775908	TRXR1_MOUSE	Thioredoxin reductase 1, cytoplasmic (TR) (EC 1.8.1.9) (Thioredoxin reductase TR1)	Txnrd1 Trxr1	TRXR1
Q9D855	0.166151	0.121615	QCR7_MOUSE	Cytochrome b-c1 complex subunit 7 (Complex III subunit 7) (Complex III subunit VII) (Ubiquinol-cytochrome c reductase complex 14 kDa protein)	Uqcrb	QCR7
Q9DCW4	0.166224	-0.0259789	ETFB_MOUSE	Electron transfer flavoprotein subunit beta (Beta-ETF)	Etfb	ETFB
Q61543	0.166671	-0.957378	GSLG1_MOUSE	Golgi apparatus protein 1 (E-selectin ligand 1) (ESL-1) (Selel) (Golgi sialoglycoprotein MG-160)	Glg1 Esl1 Mg160 Selel	GSLG1
O70305	0.167155	-0.143316	ATX2_MOUSE	Ataxin-2 (Spinocerebellar ataxia type 2 protein homolog)	Atxn2 Atx2 Sca2	ATX2
P17918	0.16726	-0.0450786	PCNA_MOUSE	Proliferating cell nuclear antigen (PCNA) (Cyclin)	Pcna	PCNA
Q8VI36	0.167946	-0.673324	PAXI_MOUSE	Paxillin	Pxn	PAXI
Q99M87	0.168654	-0.362281	DNJA3_MOUSE	DnaJ homolog subfamily A member 3, mitochondrial (DnaJ protein Tid-1) (mTid-1) (Tumorous imaginal discs protein Tid56 homolog)	Dnaja3 Tid1	DNJA3
P63321	0.170097	-0.462569	RALA_MOUSE	Ras-related protein Ral-A	Rala Ral Ral-a	RALA
Q8JZU2	0.171219	0.204504	TXTP_MOUSE	Tricarboxylate transport protein, mitochondrial (Citrate transport protein) (CTP) (Solute carrier family 25 member 1) (Tricarboxylate carrier protein)	Slc25a1	TXTP
Q921H9	0.171893	-0.396699	COA7_MOUSE	Cytochrome c oxidase assembly factor 7 (Beta-lactamase hcp-like protein) (Respiratory chain assembly factor 1) (Sel1 repeat-containing protein 1)	Coa7 Selrc1	COA7
Q9DCD0	0.172303	-0.0484623	6PGD_MOUSE	6-phosphogluconate dehydrogenase, decarboxylating (EC 1.1.1.44)	Pgd	6PGD
Q9CPW7	0.172438	-0.446479	ZMAT2_MOUSE	Zinc finger matrin-type protein 2	Zmat2	ZMAT2
Q9JLF6	0.172593	-0.500439	TGM1_MOUSE	Protein-glutamine gamma-glutamyltransferase K (EC 2.3.2.13) (Epidermal TGase) (Transglutaminase K) (TG(K)) (TGK) (TGase K) (Transglutaminase-1) (TGase-1)	Tgm1	TGM1
Q3V1V3	0.172723	-0.151699	ESF1_MOUSE	ESF1 homolog (ABT1-associated protein)	Esf1 Abtap	ESF1
P35550	0.172835	-0.0545078	FBRL_MOUSE	rRNA 2'-O-methyltransferase fibrillarin (EC 2.1.1.-) (Histone-glutamine methyltransferase) (Nucleolar protein 1)	Fbl	FBRL
Q61210	0.174249	-0.097725	ARHG1_MOUSE	Rho guanine nucleotide exchange factor 1 (Lbc's second cousin) (Lymphoid blast crisis-like 2)	Arhgef1 Lbcl2 Lsc	ARHG1
Q8CFI7	0.174383	-0.0784009	RPB2_MOUSE	DNA-directed RNA polymerase II subunit RPB2 (EC 2.7.7.6) (DNA-directed RNA polymerase II 140 kDa polypeptide) (DNA-directed RNA polymerase II subunit B) (RNA polymerase II subunit 2) (RNA polymerase II subunit B2)	Polr2b	RPB2
Q9Z0N1	0.175011	0.1059	IF2G_MOUSE	Eukaryotic translation initiation factor 2 subunit 3, X-linked (Eukaryotic translation initiation factor 2 subunit gamma, X-linked) (eIF-2-gamma X)	Eif2s3x	IF2G
Q8R3Y5	0.175571	0.389669	CS047_MOUSE	Uncharacterized protein C19orf47 homolog		CS047
Q9EPU4	0.175848	-0.063723	CPSF1_MOUSE	Cleavage and polyadenylation specificity factor subunit 1 (Cleavage and polyadenylation specificity factor 160 kDa subunit) (CPSF 160 kDa subunit)	Cpsf1 Cpsf160	CPSF1
Q8BNV1	0.176489	-0.578505	TRM2A_MOUSE	tRNA (uracil-5-)-methyltransferase homolog A (EC 2.1.1.-) (HpaII tiny fragments locus 9c protein)	Trmt2a Htf9-c Htf9c	TRM2A
P69566	0.176759	0.269429	RANB9_MOUSE	Ran-binding protein 9 (RanBP9) (B-cell antigen receptor Ig beta-associated protein 1) (IBAP-1) (Ran-binding protein M) (RanBPM)	Ranbp9 Ranbpm	RANB9
Q91X20	0.176858	-0.191714	ASH2L_MOUSE	Set1/Ash2 histone methyltransferase complex subunit ASH2 (ASH2-like protein)	Ash2l	ASH2L
P26638	0.176949	-0.066175	SYSC_MOUSE	Serine--tRNA ligase, cytoplasmic (EC 6.1.1.11) (Seryl-tRNA synthetase) (SerRS) (Seryl-tRNA(Ser/Sec) synthetase)	Sars Sars1 Sers	SYSC
Q9WUM4	0.176974	0.132248	COR1C_MOUSE	Coronin-1C (Coronin-3)	Coro1c	COR1C
Q9Z2Z6	0.177689	0.158467	MCAT_MOUSE	Mitochondrial carnitine/acylcarnitine carrier protein (Carnitine/acylcarnitine translocase) (CAC) (mCAC) (Solute carrier family 25 member 20)	Slc25a20 Cac Cact	MCAT
O88990	0.177874	-0.288261	ACTN3_MOUSE	Alpha-actinin-3 (Alpha-actinin skeletal muscle isoform 3) (F-actin cross-linking protein)	Actn3	ACTN3
P35922	0.179095	0.298916	FMR1_MOUSE	Synaptic functional regulator FMR1 (Fragile X mental retardation protein 1 homolog) (FMRP) (Protein FMR-1) (mFmr1p)	Fmr1 Fmr-1	FMR1
Q9CY97	0.17985	-0.152795	SSU72_MOUSE	RNA polymerase II subunit A C-terminal domain phosphatase SSU72 (CTD phosphatase SSU72) (EC 3.1.3.16)	Ssu72	SSU72
Q9D0N7	0.18012	0.265506	CAF1B_MOUSE	Chromatin assembly factor 1 subunit B (CAF-1 subunit B) (Chromatin assembly factor I p60 subunit) (CAF-I 60 kDa subunit) (CAF-I p60)	Chaf1b	CAF1B
Q91ZR2	0.180177	0.741241	SNX18_MOUSE	Sorting nexin-18 (Sorting nexin-associated Golgi protein 1)	Snx18 Snag1	SNX18
Q9D4J7	0.180478	-0.264682	PHF6_MOUSE	PHD finger protein 6	Phf6 Kiaa1823	PHF6
Q64368	0.181437	0.590222	DAZL_MOUSE	Deleted in azoospermia-like (DAZ-like autosomal) (Deleted in azoospermia-like 1)	Dazl Dazl1 Dazla	DAZL
P51859	0.181617	0.116647	HDGF_MOUSE	Hepatoma-derived growth factor (HDGF)	Hdgf Tdrm1	HDGF
Q6A0A9	0.181834	-0.137212	F120A_MOUSE	Constitutive coactivator of PPAR-gamma-like protein 1 (Oxidative stress-associated Src activator) (Protein FAM120A)	FAM120A Kiaa0183 Ossa	F120A
Q9WU78	0.181881	0.0847868	PDC6I_MOUSE	Programmed cell death 6-interacting protein (ALG-2-interacting protein 1) (ALG-2-interacting protein X) (E2F1-inducible protein) (Eig2)	Pdcd6ip Aip1 Alix	PDC6I
Q9CY58	0.182042	-0.0262932	PAIRB_MOUSE	Plasminogen activator inhibitor 1 RNA-binding protein (PAI1 RNA-binding protein 1) (PAI-RBP1) (SERPINE1 mRNA-binding protein 1)	Serbp1 Pairbp1	PAIRB
E9PVX6	0.183047	-0.128663	KI67_MOUSE	Proliferation marker protein Ki-67 (Antigen identified by monoclonal antibody Ki-67 homolog) (Antigen KI-67 homolog) (Antigen Ki67 homolog)	Mki67	KI67
Q9CR47	0.183095	-0.102958	NSA2_MOUSE	Ribosome biogenesis protein NSA2 homolog (L-name-related protein 42) (LNR42) (TGF-beta-inducible nuclear protein 1)	Nsa2 Tinp1	NSA2
Q5XG71	0.183804	-0.0701093	UTP20_MOUSE	Small subunit processome component 20 homolog (Down-regulated in metastasis protein)	Utp20 Drim	UTP20
O88958	0.183839	0.157711	GNPI1_MOUSE	Glucosamine-6-phosphate isomerase 1 (EC 3.5.99.6) (Glucosamine-6-phosphate deaminase 1) (GNPDA 1) (GlcN6P deaminase 1) (Oscillin)	Gnpda1 Gnpi	GNPI1
Q91WJ8	0.184416	-0.0445861	FUBP1_MOUSE	Far upstream element-binding protein 1 (FBP) (FUSE-binding protein 1)	Fubp1 D3Ertd330e	FUBP1
Q9JKB1	0.184612	-0.150946	UCHL3_MOUSE	Ubiquitin carboxyl-terminal hydrolase isozyme L3 (UCH-L3) (EC 3.4.19.12) (Ubiquitin thioesterase L3)	Uchl3	UCHL3
P70349	0.184687	-0.0926317	HINT1_MOUSE	Histidine triad nucleotide-binding protein 1 (EC 3.-.-.-) (Adenosine 5'-monophosphoramidase) (Protein kinase C inhibitor 1) (Protein kinase C-interacting protein 1) (PKCI-1)	Hint1 Hint Pkci Pkci1 Prkcnh1	HINT1
O54984	0.184745	0.0641999	ASNA_MOUSE	ATPase Asna1 (EC 3.6.-.-) (Arsenical pump-driving ATPase) (Arsenite-stimulated ATPase)	Asna1 Arsa	ASNA
Q9Z103	0.185987	-0.335371	ADNP_MOUSE	Activity-dependent neuroprotector homeobox protein (Activity-dependent neuroprotective protein)	Adnp	ADNP
P32037	0.186023	-0.133874	GTR3_MOUSE	Solute carrier family 2, facilitated glucose transporter member 3 (Glucose transporter type 3, brain) (GLUT-3)	Slc2a3 Glut3	GTR3
Q8BGH2	0.186276	-0.200204	SAM50_MOUSE	Sorting and assembly machinery component 50 homolog	Samm50	SAM50
Q61103	0.186298	-0.081891	REQU_MOUSE	Zinc finger protein ubi-d4 (Apoptosis response zinc finger protein) (BRG1-associated factor 45D) (BAF45D) (D4, zinc and double PHD fingers family 2) (Protein requiem)	Dpf2 Baf45d Req Ubid4	REQU
Q9Z1M8	0.186409	0.166907	RED_MOUSE	Protein Red (Cytokine IK) (IK factor) (Protein RER)	Ik Red Rer	RED
Q8VCY6	0.186596	-0.182063	UTP6_MOUSE	U3 small nucleolar RNA-associated protein 6 homolog (Multiple hat domains protein)	Utp6 Mhat	UTP6
Q8BTV2	0.186647	0.115654	CPSF7_MOUSE	Cleavage and polyadenylation specificity factor subunit 7	Cpsf7	CPSF7
P42208	0.18665	0.129414	SEPT2_MOUSE	Septin-2 (Neural precursor cell expressed developmentally down-regulated protein 5) (NEDD-5)	Septin2 Nedd-5 Nedd5 Sept2	2022-09-02
Q8BWZ3	0.186682	-0.0925035	NAA25_MOUSE	N-alpha-acetyltransferase 25, NatB auxiliary subunit (Mitochondrial distribution and morphology protein 20) (N-terminal acetyltransferase B complex subunit MDM20) (NatB complex subunit MDM20) (N-terminal acetyltransferase B complex subunit NAA25)	Naa25 Mdm20	NAA25
P56399	0.186697	-0.0888731	UBP5_MOUSE	Ubiquitin carboxyl-terminal hydrolase 5 (EC 3.4.19.12) (Deubiquitinating enzyme 5) (Isopeptidase T) (Ubiquitin thioesterase 5) (Ubiquitin-specific-processing protease 5)	Usp5 Isot	UBP5
Q920B9	0.18767	-0.0590755	SP16H_MOUSE	FACT complex subunit SPT16 (Chromatin-specific transcription elongation factor 140 kDa subunit) (FACT 140 kDa subunit) (FACTp140) (Facilitates chromatin transcription complex subunit SPT16)	Supt16h Fact140 Factp140 Supt16	SP16H
Q01768	0.187741	-0.0816954	NDKB_MOUSE	Nucleoside diphosphate kinase B (NDK B) (NDP kinase B) (EC 2.7.4.6) (Histidine protein kinase NDKB) (EC 2.7.13.3) (P18) (nm23-M2)	Nme2	NDKB
P49312	0.187893	0.0641366	ROA1_MOUSE	Heterogeneous nuclear ribonucleoprotein A1 (hnRNP A1) (HDP-1) (Helix-destabilizing protein) (Single-strand-binding protein) (Topoisomerase-inhibitor suppressed) (hnRNP core protein A1) [Cleaved into: Heterogeneous nuclear ribonucleoprotein A1, N-terminally processed]	Hnrnpa1 Fli-2 Hnrpa1 Tis	ROA1
Q9D6J6	0.188075	-0.167104	NDUV2_MOUSE	NADH dehydrogenase [ubiquinone] flavoprotein 2, mitochondrial (EC 1.6.99.3) (EC 7.1.1.2) (NADH-ubiquinone oxidoreductase 24 kDa subunit)	Ndufv2	NDUV2
O08583	0.188451	-0.104685	THOC4_MOUSE	THO complex subunit 4 (Tho4) (Ally of AML-1 and LEF-1) (Aly/REF export factor) (REF1-I) (RNA and export factor-binding protein 1) (Transcriptional coactivator Aly/REF)	Alyref Aly Ref1 Refbp1 THOC4	THOC4
O35129	0.189545	-0.0348072	PHB2_MOUSE	Prohibitin-2 (B-cell receptor-associated protein BAP37) (Repressor of estrogen receptor activity)	Phb2 Bap Bcap37 Rea	PHB2
Q9CZ04	0.189555	0.351688	CSN7A_MOUSE	COP9 signalosome complex subunit 7a (SGN7a) (Signalosome subunit 7a) (JAB1-containing signalosome subunit 7a)	Cops7a Csn7a	CSN7A
Q9CUN6	0.190355	-0.348766	SMUF1_MOUSE	E3 ubiquitin-protein ligase SMURF1 (EC 2.3.2.26) (HECT-type E3 ubiquitin transferase SMURF1) (SMAD ubiquitination regulatory factor 1) (SMAD-specific E3 ubiquitin-protein ligase 1)	Smurf1	SMUF1
P63073	0.191633	0.0681144	IF4E_MOUSE	Eukaryotic translation initiation factor 4E (eIF-4E) (eIF4E) (mRNA cap-binding protein) (eIF-4F 25 kDa subunit)	Eif4e	IF4E
Q80U70	0.191751	0.145374	SUZ12_MOUSE	Polycomb protein Suz12 (Suppressor of zeste 12 protein homolog)	Suz12 D11Ertd530e Kiaa0160	SUZ12
Q8WTY4	0.191782	0.0682217	CPIN1_MOUSE	Anamorsin (Cytokine-induced apoptosis inhibitor 1) (Fe-S cluster assembly protein DRE2 homolog)	Ciapin1	CPIN1
Q3TIV5	0.192559	0.137325	ZC3HF_MOUSE	Zinc finger CCCH domain-containing protein 15 (DRG family-regulatory protein 1) (Epo-immediate response gene protein FM22)	Zc3h15 Dfrp1	ZC3HF
P83870	0.192753	0.117052	PHF5A_MOUSE	PHD finger-like domain-containing protein 5A (PHD finger-like domain protein 5A) (Splicing factor 3B-associated 14 kDa protein) (SF3b14b)	Phf5a	PHF5A
Q8K1M6	0.193007	0.10002	DNM1L_MOUSE	Dynamin-1-like protein (EC 3.6.5.5) (Dynamin family member proline-rich carboxyl-terminal domain less) (Dymple) (Dynamin-related protein 1)	Dnm1l Drp1	DNM1L
Q9DC71	0.194006	-0.514425	RT15_MOUSE	28S ribosomal protein S15, mitochondrial (MRP-S15) (S15mt)	Mrps15 Rpms15	RT15
Q9D8U8	0.194485	0.0456381	SNX5_MOUSE	Sorting nexin-5	Snx5	SNX5
P62774	0.194682	-0.22969	MTPN_MOUSE	Myotrophin (Granule cell differentiation protein) (Protein V-1)	Mtpn Gcdp	MTPN
Q1HFZ0	0.194948	0.0669275	NSUN2_MOUSE	tRNA (cytosine(34)-C(5))-methyltransferase (EC 2.1.1.203) (Myc-induced SUN domain-containing protein) (Misu) (NOL1/NOP2/Sun domain family member 2)	Nsun2 D13Wsu123e Misu	NSUN2
P48024	0.195102	0.185031	EIF1_MOUSE	Eukaryotic translation initiation factor 1 (eIF1) (Protein translation factor SUI1 homolog)	Eif1 Sui1 Sui1-rs1	EIF1
Q3ULJ0	0.195451	0.278839	GPD1L_MOUSE	Glycerol-3-phosphate dehydrogenase 1-like protein (EC 1.1.1.8)	Gpd1l Kiaa0089	GPD1L
Q8BPK2	0.195762	1.01907	ZCHC3_MOUSE	Zinc finger CCHC domain-containing protein 3	Zcchc3	ZCHC3
P51660	0.195922	-0.120464	DHB4_MOUSE	Peroxisomal multifunctional enzyme type 2 (MFE-2) (17-beta-hydroxysteroid dehydrogenase 4) (17-beta-HSD 4) (D-bifunctional protein) (DBP) (Multifunctional protein 2) (MPF-2) [Cleaved into: (3R)-hydroxyacyl-CoA dehydrogenase (EC 1.1.1.n12); Enoyl-CoA hydratase 2 (EC 4.2.1.107) (EC 4.2.1.119) (3-alpha,7-alpha,12-alpha-trihydroxy-5-beta-cholest-24-enoyl-CoA hydratase)]	Hsd17b4 Edh17b4	DHB4
O88569	0.196661	-0.0508314	ROA2_MOUSE	Heterogeneous nuclear ribonucleoproteins A2/B1 (hnRNP A2/B1)	Hnrnpa2b1 Hnrpa2b1	ROA2
Q8C6B9	0.196967	0.743324	AROS_MOUSE	Active regulator of SIRT1 (40S ribosomal protein S19-binding protein 1) (RPS19-binding protein 1) (S19BP)	Rps19bp1 Aros	AROS
Q8BLN5	0.197927	0.176681	ERG7_MOUSE	Lanosterol synthase (EC 5.4.99.7) (2,3-epoxysqualene--lanosterol cyclase) (Oxidosqualene--lanosterol cyclase) (OSC)	Lss	ERG7
Q6PGH2	0.19857	0.0792538	JUPI2_MOUSE	Jupiter microtubule associated homolog 2 (Hematological and neurological expressed 1-like protein) (HN1-like protein)	Jpt2 D17Ertd441e Hn1l	JUPI2
Q6J1H4	0.198594	0.0734532	UTF1_MOUSE	Undifferentiated embryonic cell transcription factor 1	Utf1	UTF1
Q60749	0.198807	0.0867068	KHDR1_MOUSE	KH domain-containing, RNA-binding, signal transduction-associated protein 1 (GAP-associated tyrosine phosphoprotein p62) (Src-associated in mitosis 68 kDa protein) (Sam68) (p21 Ras GTPase-activating protein-associated p62) (p68)	Khdrbs1	KHDR1
Q9QXZ0	0.199976	0.127098	MACF1_MOUSE	Microtubule-actin cross-linking factor 1 (Actin cross-linking family 7)	Macf1 Acf7 Aclp7 Macf	MACF1
P11157	0.200027	0.0577487	RIR2_MOUSE	Ribonucleoside-diphosphate reductase subunit M2 (EC 1.17.4.1) (Ribonucleotide reductase small chain) (Ribonucleotide reductase small subunit)	Rrm2	RIR2
P18155	0.200249	-0.253427	MTDC_MOUSE	Bifunctional methylenetetrahydrofolate dehydrogenase/cyclohydrolase, mitochondrial [Includes: NAD-dependent methylenetetrahydrofolate dehydrogenase (EC 1.5.1.15); Methenyltetrahydrofolate cyclohydrolase (EC 3.5.4.9)]	Mthfd2 Nmdmc	MTDC
Q8C6P8	0.200301	0.131651	ZFP57_MOUSE	Zinc finger protein 57 (Zfp-57)	Zfp57	ZFP57
Q9CYA6	0.200466	-0.308391	ZCHC8_MOUSE	Zinc finger CCHC domain-containing protein 8 (TRAMP-like complex RNA-binding factor ZCCHC8)	Zcchc8	ZCHC8
Q8BKZ9	0.200661	-0.0163756	ODPX_MOUSE	Pyruvate dehydrogenase protein X component, mitochondrial (Dihydrolipoamide dehydrogenase-binding protein of pyruvate dehydrogenase complex) (Lipoyl-containing pyruvate dehydrogenase complex component X)	Pdhx	ODPX
Q3U308	0.200847	0.331223	CTU2_MOUSE	Cytoplasmic tRNA 2-thiolation protein 2	Ctu2 Ncs2	CTU2
O35887	0.200889	-0.0943328	CALU_MOUSE	Calumenin (Crocalbin)	Calu	CALU
Q8BWW4	0.201551	0.111787	LARP4_MOUSE	La-related protein 4 (La ribonucleoprotein domain family member 4)	Larp4	LARP4
Q8CAY6	0.201572	0.073942	THIC_MOUSE	Acetyl-CoA acetyltransferase, cytosolic (EC 2.3.1.9) (Cytosolic acetoacetyl-CoA thiolase)	Acat2	THIC
Q6PG16	0.201793	-0.955007	HJURP_MOUSE	Holliday junction recognition protein (Fetal liver expressing gene 1 protein homolog) (mFleg1)	Hjurp Fleg1	HJURP
Q9R0U0	0.202288	-0.205704	SRS10_MOUSE	Serine/arginine-rich splicing factor 10 (FUS-interacting serine-arginine-rich protein 1) (Neural-salient serine/arginine-rich protein) (Neural-specific SR protein) (Splicing factor, arginine/serine-rich 13A) (TLS-associated protein with Ser-Arg repeats) (TASR) (TLS-associated protein with SR repeats) (TLS-associated serine-arginine protein) (TLS-associated SR protein)	Srsf10 Fusip1 Nssr Sfrs13a Srsf13a	SRS10
Q8CJG0	0.203697	0.12964	AGO2_MOUSE	Protein argonaute-2 (Argonaute2) (mAgo2) (EC 3.1.26.n2) (Argonaute RISC catalytic component 2) (Eukaryotic translation initiation factor 2C 2) (eIF-2C 2) (eIF2C 2) (Piwi/argonaute family protein meIF2C2) (Protein slicer)	Ago2 Eif2c2 Kiaa4215	AGO2
Q6ZPJ3	0.203737	-0.157826	UBE2O_MOUSE	(E3-independent) E2 ubiquitin-conjugating enzyme UBE2O (EC 2.3.2.24) (E2/E3 hybrid ubiquitin-protein ligase UBE2O) (Ubiquitin carrier protein O) (Ubiquitin-conjugating enzyme E2 O) (Ubiquitin-conjugating enzyme E2 of 230 kDa) (Ubiquitin-conjugating enzyme E2-230K) (Ubiquitin-protein ligase O)	Ube2o Kiaa1734	UBE2O
Q9CQZ5	0.203877	-0.230577	NDUA6_MOUSE	NADH dehydrogenase [ubiquinone] 1 alpha subcomplex subunit 6 (Complex I-B14) (CI-B14) (NADH-ubiquinone oxidoreductase B14 subunit)	Ndufa6	NDUA6
Q9D706	0.204659	0.157409	RPAP3_MOUSE	RNA polymerase II-associated protein 3	Rpap3 D15Ertd682e	RPAP3
P61290	0.204878	0.0431196	PSME3_MOUSE	Proteasome activator complex subunit 3 (11S regulator complex subunit gamma) (REG-gamma) (Activator of multicatalytic protease subunit 3) (Ki nuclear autoantigen) (Proteasome activator 28 subunit gamma) (PA28g) (PA28gamma)	Psme3	PSME3
P68254	0.204905	0.0390975	1433T_MOUSE	14-3-3 protein theta (14-3-3 protein tau)	Ywhaq	1433T
Q91WT4	0.204948	0.146347	DJC17_MOUSE	DnaJ homolog subfamily C member 17	Dnajc17	DJC17
P55194	0.205701	-0.292402	3BP1_MOUSE	SH3 domain-binding protein 1 (3BP-1)	Sh3bp1 3bp1	3BP1
P09671	0.206206	-0.28518	SODM_MOUSE	Superoxide dismutase [Mn], mitochondrial (EC 1.15.1.1)	Sod2 Sod-2	SODM
Q9CYZ2	0.206265	-0.0567459	TPD54_MOUSE	Tumor protein D54 (Tumor protein D52-like 2)	Tpd52l2	TPD54
Q91WE2	0.206526	0.132072	PIP30_MOUSE	PSME3-interacting protein (NEFA-interacting nuclear protein NIP30) (PA28G-interacting protein)	Fam192a Nip30	PIP30
Q8CII2	0.207072	0.409507	CD123_MOUSE	Cell division cycle protein 123 homolog	Cdc123	CD123
Q9QZ88	0.207151	-0.184153	VPS29_MOUSE	Vacuolar protein sorting-associated protein 29 (Vesicle protein sorting 29)	Vps29	VPS29
Q8BGZ4	0.209009	-0.307278	CDC23_MOUSE	Cell division cycle protein 23 homolog (Anaphase-promoting complex subunit 8) (APC8) (Cyclosome subunit 8)	Cdc23 Anapc8	CDC23
Q99NB9	0.210197	-0.0461235	SF3B1_MOUSE	Splicing factor 3B subunit 1 (Pre-mRNA-splicing factor SF3b 155 kDa subunit) (SF3b155) (Spliceosome-associated protein 155) (SAP 155)	Sf3b1 Sap155	SF3B1
Q9QUI0	0.211898	0.110331	RHOA_MOUSE	Transforming protein RhoA (EC 3.6.5.2)	Rhoa Arha Arha2	RHOA
Q7TSG2	0.212316	1.44214	CTDP1_MOUSE	RNA polymerase II subunit A C-terminal domain phosphatase (EC 3.1.3.16) (TFIIF-associating CTD phosphatase)	Ctdp1 Fcp1	CTDP1
Q9D2V5	0.212401	0.559249	AAR2_MOUSE	Protein AAR2 homolog (AAR2 splicing factor homolog)	Aar2	AAR2
Q91YU8	0.212497	-0.089433	SSF1_MOUSE	Suppressor of SWI4 1 homolog (Ssf-1) (Peter Pan homolog)	Ppan Ssf1	SSF1
Q9QXS6	0.212671	-0.241587	DREB_MOUSE	Drebrin (Developmentally-regulated brain protein)	Dbn1 Drba	DREB
P51912	0.21271	-0.153685	AAAT_MOUSE	Neutral amino acid transporter B(0) (ATB(0)) (ASC-like Na(+)-dependent neutral amino acid transporter ASCT2) (Insulin-activated amino acid transporter) (Sodium-dependent neutral amino acid transporter type 2) (Solute carrier family 1 member 5)	Slc1a5 Aaat Asct2 Slc1a7	AAAT
P97351	0.212864	0.0174244	RS3A_MOUSE	40S ribosomal protein S3a (Protein TU-11)	Rps3a Rps3a1	RS3A
P62192	0.213682	0.0634111	PRS4_MOUSE	26S proteasome regulatory subunit 4 (P26s4) (26S proteasome AAA-ATPase subunit RPT2) (Proteasome 26S subunit ATPase 1)	Psmc1	PRS4
Q9JKF7	0.214089	-0.410257	RM39_MOUSE	39S ribosomal protein L39, mitochondrial (L39mt) (MRP-L39)	Mrpl39	RM39
Q8BMA6	0.214402	0.128158	SRP68_MOUSE	Signal recognition particle subunit SRP68 (SRP68) (Signal recognition particle 68 kDa protein)	Srp68	SRP68
Q6NZF1	0.215014	0.0369706	ZC11A_MOUSE	Zinc finger CCCH domain-containing protein 11A	Zc3h11a Kiaa0663	ZC11A
Q6PD03	0.215263	0.296002	2A5A_MOUSE	Serine/threonine-protein phosphatase 2A 56 kDa regulatory subunit alpha isoform (PP2A B subunit isoform B'-alpha) (PP2A B subunit isoform B56-alpha) (PP2A B subunit isoform PR61-alpha) (PR61alpha) (PP2A B subunit isoform R5-alpha)	Ppp2r5a	2A5A
Q91VC3	0.215642	-0.0468124	IF4A3_MOUSE	Eukaryotic initiation factor 4A-III (eIF-4A-III) (eIF4A-III) (EC 3.6.4.13) (ATP-dependent RNA helicase DDX48) (ATP-dependent RNA helicase eIF4A-3) (DEAD box protein 48) (Eukaryotic translation initiation factor 4A isoform 3) [Cleaved into: Eukaryotic initiation factor 4A-III, N-terminally processed]	Eif4a3 Ddx48	IF4A3
P36916	0.21586	0.30949	GNL1_MOUSE	Guanine nucleotide-binding protein-like 1 (GTP-binding protein MMR1)	Gnl1 Gna-rs1 Mmr1	GNL1
Q61584	0.215938	-0.0953674	FXR1_MOUSE	Fragile X mental retardation syndrome-related protein 1 (mFxr1p)	Fxr1 Fxr1h	FXR1
Q9D0B0	0.215975	0.122117	SRSF9_MOUSE	Serine/arginine-rich splicing factor 9 (Splicing factor, arginine/serine-rich 9)	Srsf9 Sfrs9	SRSF9
O70503	0.216781	0.465488	DHB12_MOUSE	Very-long-chain 3-oxoacyl-CoA reductase (EC 1.1.1.330) (17-beta-hydroxysteroid dehydrogenase 12) (17-beta-HSD 12) (3-ketoacyl-CoA reductase) (KAR) (Estradiol 17-beta-dehydrogenase 12) (EC 1.1.1.62) (KIK-I)	Hsd17b12 Kik1	DHB12
Q91V41	0.21708	0.237142	RAB14_MOUSE	Ras-related protein Rab-14	Rab14	RAB14
Q9R0Q6	0.217259	-0.221035	ARC1A_MOUSE	Actin-related protein 2/3 complex subunit 1A (SOP2-like protein) (Sid 329)	Arpc1a Sid329	ARC1A
P62071	0.21735	0.152083	RRAS2_MOUSE	Ras-related protein R-Ras2	Rras2	RRAS2
Q9EQS3	0.21778	0.262238	MYCBP_MOUSE	c-Myc-binding protein (Associate of Myc 1) (AMY-1)	Mycbp Amy1	MYCBP
Q8BH50	0.219073	-0.284007	CR025_MOUSE	Uncharacterized protein C18orf25 homolog		CR025
O89079	0.219284	0.534075	COPE_MOUSE	Coatomer subunit epsilon (Epsilon-coat protein) (Epsilon-COP)	Cope Cope1	COPE
Q64514	0.219418	0.0676698	TPP2_MOUSE	Tripeptidyl-peptidase 2 (TPP-2) (EC 3.4.14.10) (Tripeptidyl aminopeptidase) (Tripeptidyl-peptidase II) (TPP-II)	Tpp2	TPP2
Q8C7R4	0.220146	-0.239323	UBA6_MOUSE	Ubiquitin-like modifier-activating enzyme 6 (Ubiquitin-activating enzyme 6) (EC 6.2.1.45) (Ubiquitin-activating enzyme E1-like protein 2) (E1-L2)	Uba6 Ube1l2	UBA6
Q9R0P4	0.220686	-0.0389625	SMAP_MOUSE	Small acidic protein (Sid 2057)	Smap Sid2057	SMAP
Q9DCA5	0.221003	-0.0723741	BRX1_MOUSE	Ribosome biogenesis protein BRX1 homolog (Brix domain-containing protein 2)	Brix1 Brix Bxdc2	BRX1
Q9DBR0	0.222057	0.0594104	AKAP8_MOUSE	A-kinase anchor protein 8 (AKAP-8) (A-kinase anchor protein 95 kDa) (AKAP 95)	Akap8 Akap95	AKAP8
Q9DBY8	0.224745	0.0627687	NVL_MOUSE	Nuclear valosin-containing protein-like (NVLp) (Nuclear VCP-like protein)	Nvl	NVL
P51432	0.225936	0.126075	PLCB3_MOUSE	1-phosphatidylinositol 4,5-bisphosphate phosphodiesterase beta-3 (EC 3.1.4.11) (Phosphoinositide phospholipase C-beta-3) (Phospholipase C-beta-3) (PLC-beta-3)	Plcb3	PLCB3
Q8K327	0.226822	-0.138695	CHAP1_MOUSE	Chromosome alignment-maintaining phosphoprotein 1 (Zinc finger protein 828)	Champ1 D8Ertd457e Kiaa1802 Zfp828 Znf828	CHAP1
Q99JR1	0.22796	0.446448	SFXN1_MOUSE	Sideroflexin-1	Sfxn1	SFXN1
Q99J77	0.228134	0.1494	SIAS_MOUSE	Sialic acid synthase (N-acetylneuraminate-9-phosphate synthase) (EC 2.5.1.57) (N-acetylneuraminic acid phosphate synthase)	Nans Sas	SIAS
Q8JZQ9	0.228819	0.0410229	EIF3B_MOUSE	Eukaryotic translation initiation factor 3 subunit B (eIF3b) (Eukaryotic translation initiation factor 3 subunit 9) (eIF-3-eta) (eIF3 p116)	Eif3b Eif3s9	EIF3B
Q8VCH8	0.229314	0.293095	UBXN4_MOUSE	UBX domain-containing protein 4 (Erasin) (UBX domain-containing protein 2)	Ubxn4 Ubxd2 Ubxdc1	UBXN4
Q5SSW2	0.229327	0.27506	PSME4_MOUSE	Proteasome activator complex subunit 4 (Proteasome activator PA200) (Protein TEMO)	Psme4 Kiaa0077	PSME4
P47915	0.230173	-0.0630417	RL29_MOUSE	60S ribosomal protein L29	Rpl29 Rpl43	RL29
Q9Z120	0.230191	-0.245262	TRMB_MOUSE	tRNA (guanine-N(7)-)-methyltransferase (EC 2.1.1.33) (Methyltransferase-like protein 1) (mRNA (guanine-N(7)-)-methyltransferase) (EC 2.1.1.-) (miRNA (guanine-N(7)-)-methyltransferase) (EC 2.1.1.-) (tRNA (guanine(46)-N(7))-methyltransferase) (tRNA(m7G46)-methyltransferase)	Mettl1	TRMB
Q62384	0.230388	0.0906305	ZPR1_MOUSE	Zinc finger protein ZPR1 (Zinc finger protein 259)	Zpr1 Zfp259 Znf259	ZPR1
P84099	0.231315	-0.0387784	RL19_MOUSE	60S ribosomal protein L19	Rpl19	RL19
P62702	0.231597	0.0155408	RS4X_MOUSE	40S ribosomal protein S4, X isoform	Rps4x Rps4	RS4X
P26350	0.232101	-0.038142	PTMA_MOUSE	Prothymosin alpha [Cleaved into: Prothymosin alpha, N-terminally processed; Thymosin alpha]	Ptma	PTMA
Q03958	0.234298	-0.0805248	PFD6_MOUSE	Prefoldin subunit 6 (Protein Ke2)	Pfdn6 H2-Ke2 Pfd6	PFD6
Q8CHT3	0.234531	0.0859221	INT5_MOUSE	Integrator complex subunit 5 (Int5)	Ints5	INT5
P58389	0.234838	0.146439	PTPA_MOUSE	Serine/threonine-protein phosphatase 2A activator (EC 5.2.1.8) (PP2A, subunit B', PR53 isoform) (Phosphotyrosyl phosphatase activator) (PTPA) (Serine/threonine-protein phosphatase 2A regulatory subunit 4) (Serine/threonine-protein phosphatase 2A regulatory subunit B')	Ptpa Ppp2r4	PTPA
P36993	0.234937	-1.10218	PPM1B_MOUSE	Protein phosphatase 1B (EC 3.1.3.16) (Protein phosphatase 2C isoform beta) (PP2C-beta)	Ppm1b Pp2c2 Pppm1b	PPM1B
Q6P9P6	0.236118	0.209427	KIF11_MOUSE	Kinesin-like protein KIF11 (Kinesin-related motor protein Eg5)	Kif11	KIF11
P56959	0.236517	-0.0477847	FUS_MOUSE	RNA-binding protein FUS (Protein pigpen)	Fus	FUS
Q9CYA0	0.237	0.110207	CREL2_MOUSE	Cysteine-rich with EGF-like domain protein 2	Creld2	CREL2
O70475	0.237591	-0.0919009	UGDH_MOUSE	UDP-glucose 6-dehydrogenase (UDP-Glc dehydrogenase) (UDP-GlcDH) (UDPGDH) (EC 1.1.1.22)	Ugdh	UGDH
Q8K0D5	0.238048	0.0812683	EFGM_MOUSE	Elongation factor G, mitochondrial (EF-Gmt) (Elongation factor G 1, mitochondrial) (mEF-G 1) (Elongation factor G1)	Gfm1 Efg Efg1 Gfm	EFGM
Q8R409	0.238477	-0.322099	HEXI1_MOUSE	Protein HEXIM1 (Cardiac lineage protein 1)	Hexim1 Clp1	HEXI1
Q64337	0.238952	0.2618	SQSTM_MOUSE	Sequestosome-1 (STONE14) (Ubiquitin-binding protein p62)	Sqstm1 A170 STAP	SQSTM
Q9JIF0	0.238974	0.0426154	ANM1_MOUSE	Protein arginine N-methyltransferase 1 (EC 2.1.1.319) (Histone-arginine N-methyltransferase PRMT1)	Prmt1 Hrmt1l2 Mrmt1	ANM1
Q62315	0.240001	-0.110187	JARD2_MOUSE	Protein Jumonji (Jumonji/ARID domain-containing protein 2)	Jarid2 Jmj	JARD2
F6ZDS4	0.240417	-0.0438774	TPR_MOUSE	Nucleoprotein TPR (NPC-associated intranuclear protein) (Translocated promoter region and nuclear basket protein)	Tpr	TPR
Q9ESZ8	0.240805	-0.134226	GTF2I_MOUSE	General transcription factor II-I (GTFII-I) (TFII-I) (Bruton tyrosine kinase-associated protein 135) (BAP-135) (BTK-associated protein 135)	Gtf2i Bap135 Diws1t	GTF2I
O89017	0.240824	0.151665	LGMN_MOUSE	Legumain (EC 3.4.22.34) (Asparaginyl endopeptidase) (Protease, cysteine 1)	Lgmn Prsc1	LGMN
Q91YR7	0.241621	-0.108544	PRP6_MOUSE	Pre-mRNA-processing factor 6 (PRP6 homolog) (U5 snRNP-associated 102 kDa protein) (U5-102 kDa protein)	Prpf6	PRP6
Q61188	0.241781	0.134481	EZH2_MOUSE	Histone-lysine N-methyltransferase EZH2 (EC 2.1.1.43) (ENX-1) (Enhancer of zeste homolog 2)	Ezh2 Enx1h	EZH2
P07742	0.242021	0.063731	RIR1_MOUSE	Ribonucleoside-diphosphate reductase large subunit (EC 1.17.4.1) (Ribonucleoside-diphosphate reductase subunit M1) (Ribonucleotide reductase large subunit)	Rrm1	RIR1
Q9D0R8	0.242268	-0.222085	LSM12_MOUSE	Protein LSM12 homolog	Lsm12	LSM12
Q8C854	0.242482	0.0463061	MYEF2_MOUSE	Myelin expression factor 2 (MEF-2) (MyEF-2)	Myef2 Kiaa1341 Mef2	MYEF2
P14115	0.242724	-0.0590596	RL27A_MOUSE	60S ribosomal protein L27a (L29)	Rpl27a	RL27A
Q923D4	0.243012	-0.0400066	SF3B5_MOUSE	Splicing factor 3B subunit 5 (SF3b5) (Pre-mRNA-splicing factor SF3b 10 kDa subunit)	Sf3b5 Sf3b10	SF3B5
Q8K2T8	0.243283	-0.0927485	PAF1_MOUSE	RNA polymerase II-associated factor 1 homolog	Paf1	PAF1
Q9JJK2	0.243827	-0.578718	LANC2_MOUSE	LanC-like protein 2 (Testis-specific adriamycin sensitivity protein)	Lancl2 Tasp	LANC2
P56183	0.244122	0.155506	RRP1_MOUSE	Ribosomal RNA processing protein 1 homolog A (Novel nuclear protein 1) (NNP-1) (Nucleolar protein Nop52) (RRP1-like protein)	Rrp1 Nnp1	RRP1
P70168	0.244475	0.0472358	IMB1_MOUSE	Importin subunit beta-1 (Karyopherin subunit beta-1) (Nuclear factor p97) (Pore targeting complex 97 kDa subunit) (PTAC97) (SCG)	Kpnb1 Impnb	IMB1
Q922Q8	0.244738	0.0408992	LRC59_MOUSE	Leucine-rich repeat-containing protein 59 [Cleaved into: Leucine-rich repeat-containing protein 59, N-terminally processed]	Lrrc59	LRC59
Q9DBE9	0.246171	-0.104949	SPB1_MOUSE	pre-rRNA 2'-O-ribose RNA methyltransferase FTSJ3 (EC 2.1.1.-) (Protein ftsJ homolog 3) (Putative rRNA methyltransferase 3)	Ftsj3	SPB1
Q3UM18	0.246269	0.139753	LSG1_MOUSE	Large subunit GTPase 1 homolog (EC 3.6.1.-)	Lsg1 D16Bwg1547e	LSG1
P56873	0.247453	0.338338	ZNRD2_MOUSE	Protein ZNRD2 (Autoantigen p27 homolog) (Protein C184L) (Sjoegren syndrome/scleroderma autoantigen 1 homolog) (Zinc ribbon domain-containing protein 2)	Znrd2 C184l Sssca1	ZNRD2
Q9CWX9	0.24807	-0.121654	DDX47_MOUSE	Probable ATP-dependent RNA helicase DDX47 (EC 3.6.4.13) (DEAD box protein 47)	Ddx47	DDX47
Q78JW9	0.249036	0.0530843	UBFD1_MOUSE	Ubiquitin domain-containing protein UBFD1	Ubfd1 D7Wsu128e	UBFD1
Q61033	0.249069	-0.185568	LAP2A_MOUSE	Lamina-associated polypeptide 2, isoforms alpha/zeta (Thymopoietin isoforms alpha/zeta) (TP alpha/zeta)	Tmpo Lap2	LAP2A
P19536	0.249104	-0.0695807	COX5B_MOUSE	Cytochrome c oxidase subunit 5B, mitochondrial (Cytochrome c oxidase polypeptide Vb)	Cox5b	COX5B
Q9QXK3	0.249778	0.17513	COPG2_MOUSE	Coatomer subunit gamma-2 (Gamma-2-coat protein) (Gamma-2-COP)	Copg2	COPG2
Q9R0P3	0.249877	-0.0915742	ESTD_MOUSE	S-formylglutathione hydrolase (FGH) (EC 3.1.2.12) (Esterase 10) (Esterase D) (Sid 478)	Esd Es10 Sid478	ESTD
A8Y5H7	0.249917	-0.382028	S14L1_MOUSE	SEC14-like protein 1	Sec14l1 Kiaa4251	S14L1
Q9R0X4	0.250046	0.10514	ACOT9_MOUSE	Acyl-coenzyme A thioesterase 9, mitochondrial (Acyl-CoA thioesterase 9) (EC 3.1.2.-) (Acyl coenzyme A thioester hydrolase 2) (MTE-2) (Acyl-CoA thioester hydrolase 9) (Mitochondrial 48 kDa acyl-CoA thioester hydrolase 1) (Mt-ACT48.1) (Protein U8) (p48)	Acot9 Acate2	ACOT9
Q9DC61	0.250226	-0.147772	MPPA_MOUSE	Mitochondrial-processing peptidase subunit alpha (Alpha-MPP) (P-55)	Pmpca Inpp5e	MPPA
Q9CX56	0.250509	0.133424	PSMD8_MOUSE	26S proteasome non-ATPase regulatory subunit 8 (26S proteasome regulatory subunit RPN12) (26S proteasome regulatory subunit S14)	Psmd8	PSMD8
Q3TX08	0.250653	0.390883	TRM1_MOUSE	tRNA (guanine(26)-N(2))-dimethyltransferase (EC 2.1.1.216) (tRNA 2,2-dimethylguanosine-26 methyltransferase) (tRNA(guanine-26,N(2)-N(2)) methyltransferase) (tRNA(m(2,2)G26)dimethyltransferase)	Trmt1 D8Ertd812e	TRM1
P14206	0.25094	-0.0449213	RSSA_MOUSE	40S ribosomal protein SA (37 kDa laminin receptor precursor) (37LRP) (37 kDa oncofetal antigen) (37/67 kDa laminin receptor) (LRP/LR) (67 kDa laminin receptor) (67LR) (Laminin receptor 1) (LamR) (Laminin-binding protein precursor p40) (LBP/p40) (OFA/iLRP)	Rpsa Lamr1 P40-8	RSSA
P33609	0.251133	-0.411934	DPOLA_MOUSE	DNA polymerase alpha catalytic subunit (EC 2.7.7.7) (DNA polymerase alpha catalytic subunit p180)	Pola1 Pola	DPOLA
Q8VBW6	0.251262	0.0802323	ULA1_MOUSE	NEDD8-activating enzyme E1 regulatory subunit (Amyloid beta precursor protein-binding protein 1, 59 kDa) (APP-BP1) (Amyloid protein-binding protein 1)	Nae1 Appbp1	ULA1
P35486	0.2521	-0.081482	ODPA_MOUSE	Pyruvate dehydrogenase E1 component subunit alpha, somatic form, mitochondrial (EC 1.2.4.1) (PDHE1-A type I)	Pdha1 Pdha-1	ODPA
Q80WJ7	0.252906	0.210463	LYRIC_MOUSE	Protein LYRIC (3D3/LYRIC) (Lysine-rich CEACAM1 co-isolated protein) (Metadherin) (Metastasis adhesion protein)	Mtdh Lyric	LYRIC
Q9CWY8	0.253084	-0.342573	RNH2A_MOUSE	Ribonuclease H2 subunit A (RNase H2 subunit A) (EC 3.1.26.4) (Ribonuclease HI large subunit) (RNase HI large subunit) (Ribonuclease HI subunit A)	Rnaseh2a Rnasehi	RNH2A
Q810V0	0.254163	-0.250454	MPP10_MOUSE	U3 small nucleolar ribonucleoprotein protein MPP10 (M phase phosphoprotein 10)	Mphosph10	MPP10
Q8VCI5	0.254843	0.261846	PEX19_MOUSE	Peroxisomal biogenesis factor 19 (Peroxin-19) (Peroxisomal farnesylated protein) (PxF)	Pex19 Pxf	PEX19
Q00899	0.256139	0.449567	TYY1_MOUSE	Transcriptional repressor protein YY1 (Delta transcription factor) (NF-E1) (UCR-motif DNA-binding protein) (Yin and yang 1) (YY-1)	Yy1 Ucrbp	TYY1
O88967	0.257537	0.149332	YMEL1_MOUSE	ATP-dependent zinc metalloprotease YME1L1 (EC 3.4.24.-) (ATP-dependent metalloprotease FtsH1) (YME1-like protein 1)	Yme1l1	YMEL1
P08752	0.258498	-0.153332	GNAI2_MOUSE	Guanine nucleotide-binding protein G(i) subunit alpha-2 (Adenylate cyclase-inhibiting G alpha protein)	Gnai2 Gnai-2	GNAI2
Q6P5D8	0.259035	0.215763	SMHD1_MOUSE	Structural maintenance of chromosomes flexible hinge domain-containing protein 1 (SMC hinge domain-containing protein 1) (EC 3.6.1.-)	Smchd1 Kiaa0650	SMHD1
Q9EPJ9	0.25922	-0.18092	ARFG1_MOUSE	ADP-ribosylation factor GTPase-activating protein 1 (ARF GAP 1) (ADP-ribosylation factor 1 GTPase-activating protein) (ARF1 GAP) (ARF1-directed GTPase-activating protein)	Arfgap1 Arf1gap	ARFG1
P58021	0.259291	-0.342326	TM9S2_MOUSE	Transmembrane 9 superfamily member 2	Tm9sf2	TM9S2
P62983	0.25981	-0.0771756	RS27A_MOUSE	Ubiquitin-40S ribosomal protein S27a (Ubiquitin carboxyl extension protein 80) [Cleaved into: Ubiquitin; 40S ribosomal protein S27a]	Rps27a Uba80 Ubcep1	RS27A
P27601	0.261329	0.0846427	GNA13_MOUSE	Guanine nucleotide-binding protein subunit alpha-13 (G alpha-13) (G-protein subunit alpha-13)	Gna13 Gna-13	GNA13
Q8CF02	0.261453	0.120037	FM25C_MOUSE	Protein FAM25C	Fam25c	FM25C
P61027	0.262145	0.219005	RAB10_MOUSE	Ras-related protein Rab-10	Rab10	RAB10
P61971	0.262198	-0.0895985	NTF2_MOUSE	Nuclear transport factor 2 (NTF-2)	Nutf2 Ntf2	NTF2
Q91W50	0.262436	0.0629272	CSDE1_MOUSE	Cold shock domain-containing protein E1	Csde1 D3Jfr1	CSDE1
P47955	0.262787	-0.869518	RLA1_MOUSE	60S acidic ribosomal protein P1	Rplp1	RLA1
P70296	0.262992	0.094843	PEBP1_MOUSE	Phosphatidylethanolamine-binding protein 1 (PEBP-1) (HCNPpp) [Cleaved into: Hippocampal cholinergic neurostimulating peptide (HCNP)]	Pebp1 Pbp Pebp	PEBP1
Q9CQA3	0.26307	0.0796679	SDHB_MOUSE	Succinate dehydrogenase [ubiquinone] iron-sulfur subunit, mitochondrial (EC 1.3.5.1) (Iron-sulfur subunit of complex II) (Ip)	Sdhb	SDHB
Q3V1H1	0.263092	-0.166931	CKAP2_MOUSE	Cytoskeleton-associated protein 2	Ckap2	CKAP2
P50096	0.265932	0.272082	IMDH1_MOUSE	Inosine-5'-monophosphate dehydrogenase 1 (IMP dehydrogenase 1) (IMPD 1) (IMPDH 1) (EC 1.1.1.205) (IMPDH-I)	Impdh1	IMDH1
P63001	0.266347	0.445801	RAC1_MOUSE	Ras-related C3 botulinum toxin substrate 1 (EC 3.6.5.2) (p21-Rac1)	Rac1	RAC1
Q9Z204	0.266406	-0.0479936	HNRPC_MOUSE	Heterogeneous nuclear ribonucleoproteins C1/C2 (hnRNP C1/C2)	Hnrnpc Hnrpc	HNRPC
Q9CYH6	0.266549	0.0451706	RRS1_MOUSE	Ribosome biogenesis regulatory protein homolog	Rrs1 Rrr MNCb-2643	RRS1
Q5SUR0	0.26694	0.0325259	PUR4_MOUSE	Phosphoribosylformylglycinamidine synthase (FGAM synthase) (FGAMS) (EC 6.3.5.3) (Formylglycinamide ribonucleotide amidotransferase) (FGAR amidotransferase) (FGAR-AT) (Formylglycinamide ribotide amidotransferase)	Pfas Kiaa0361	PUR4
P54822	0.267063	0.0731769	PUR8_MOUSE	Adenylosuccinate lyase (ASL) (EC 4.3.2.2) (Adenylosuccinase) (ASase)	Adsl Adl	PUR8
P58137	0.267068	-0.101513	ACOT8_MOUSE	Acyl-coenzyme A thioesterase 8 (Acyl-CoA thioesterase 8) (EC 3.1.2.1) (EC 3.1.2.11) (EC 3.1.2.2) (EC 3.1.2.3) (EC 3.1.2.5) (Choloyl-coenzyme A thioesterase) (EC 3.1.2.27) (Peroxisomal acyl-CoA thioesterase 2) (PTE-2) (Peroxisomal acyl-coenzyme A thioester hydrolase 1) (PTE-1) (Peroxisomal long-chain acyl-CoA thioesterase 1)	Acot8 Pte1	ACOT8
Q9CPQ3	0.268509	0.149838	TOM22_MOUSE	Mitochondrial import receptor subunit TOM22 homolog (Translocase of outer membrane 22 kDa subunit homolog)	Tomm22 Tom22	TOM22
Q3V300	0.270237	0.264631	KIF22_MOUSE	Kinesin-like protein KIF22	Kif22	KIF22
Q3U7R1	0.270298	0.262717	ESYT1_MOUSE	Extended synaptotagmin-1 (E-Syt1) (Membrane-bound C2 domain-containing protein)	Esyt1 Fam62a Mbc2	ESYT1
Q9DB29	0.270994	-0.275625	IAH1_MOUSE	Isoamyl acetate-hydrolyzing esterase 1 homolog (EC 3.1.-.-)	Iah1	IAH1
Q9WUK2	0.271232	0.12556	IF4H_MOUSE	Eukaryotic translation initiation factor 4H (eIF-4H) (Williams-Beuren syndrome chromosomal region 1 protein homolog)	Eif4h Wbscr1	IF4H
Q8BMJ3	0.271887	-0.331298	IF1AX_MOUSE	Eukaryotic translation initiation factor 1A, X-chromosomal (eIF-1A X isoform) (Eukaryotic translation initiation factor 4C) (eIF-4C)	Eif1ax Eif1ay	IF1AX
P97742	0.272053	-0.184874	CPT1A_MOUSE	Carnitine O-palmitoyltransferase 1, liver isoform (CPT1-L) (EC 2.3.1.21) (Carnitine O-palmitoyltransferase I, liver isoform) (CPT I) (CPTI-L) (Carnitine palmitoyltransferase 1A)	Cpt1a Cpt-1 Cpt1	CPT1A
Q99LC5	0.27217	-0.0536976	ETFA_MOUSE	Electron transfer flavoprotein subunit alpha, mitochondrial (Alpha-ETF)	Etfa	ETFA
O35855	0.272574	0.187339	BCAT2_MOUSE	Branched-chain-amino-acid aminotransferase, mitochondrial (BCAT(m)) (EC 2.6.1.42)	Bcat2 Bcatm Eca40	BCAT2
O09061	0.272878	0.0636393	PSB1_MOUSE	Proteasome subunit beta type-1 (EC 3.4.25.1) (Macropain subunit C5) (Multicatalytic endopeptidase complex subunit C5) (Proteasome component C5) (Proteasome gamma chain)	Psmb1	PSB1
P53986	0.273333	-0.0603714	MOT1_MOUSE	Monocarboxylate transporter 1 (MCT 1) (Solute carrier family 16 member 1)	Slc16a1 Mct1	MOT1
Q3UHX9	0.274973	-0.140286	CI114_MOUSE	Putative methyltransferase C9orf114 homolog (EC 2.1.1.-) (Centromere protein 32) (CENP-32) (Kinetochore-associated protein) (SPOUT domain-containing methyltransferase 1)	Spout1 D2Wsu81e	CI114
Q9D287	0.275699	-0.152561	SPF27_MOUSE	Pre-mRNA-splicing factor SPF27 (Breast carcinoma-amplified sequence 2 homolog) (DNA amplified in mammary carcinoma 1 protein)	Bcas2 Dam1	SPF27
O08810	0.276378	-0.0482111	U5S1_MOUSE	116 kDa U5 small nuclear ribonucleoprotein component (Elongation factor Tu GTP-binding domain-containing protein 2) (U5 snRNP-specific protein, 116 kDa) (U5-116 kDa)	Eftud2 Snrp116	U5S1
Q9Z2W0	0.27799	0.0602086	DNPEP_MOUSE	Aspartyl aminopeptidase (EC 3.4.11.21)	Dnpep	DNPEP
P63037	0.278589	0.0328895	DNJA1_MOUSE	DnaJ homolog subfamily A member 1 (DnaJ protein homolog 2) (Heat shock 40 kDa protein 4) (Heat shock protein J2) (HSJ-2)	Dnaja1 Dnaj2 Hsj2 Hspf4	DNJA1
Q9JJ80	0.278948	0.116791	RPF2_MOUSE	Ribosome production factor 2 homolog (Brix domain-containing protein 1) (Ribosome biogenesis protein RPF2 homolog)	Rpf2 Bxdc1 MNCb-4285	RPF2
O35900	0.279286	-0.0912129	LSM2_MOUSE	U6 snRNA-associated Sm-like protein LSm2 (Protein G7b) (snRNP core Sm-like protein Sm-x5)	Lsm2 G7b	LSM2
Q9QY36	0.279974	0.109602	NAA10_MOUSE	N-alpha-acetyltransferase 10 (EC 2.3.1.255) (N-terminal acetyltransferase complex ARD1 subunit homolog A) (NatA catalytic subunit Naa10)	Naa10 Ard1 Ard1a Te2	NAA10
Q9CXK8	0.281289	-0.272558	NIP7_MOUSE	60S ribosome subunit biogenesis protein NIP7 homolog (PEachy) (kDa93)	Nip7	NIP7
Q9D1R9	0.282612	-0.0875011	RL34_MOUSE	60S ribosomal protein L34	Rpl34	RL34
A2AQ19	0.28554	0.19602	RTF1_MOUSE	RNA polymerase-associated protein RTF1 homolog	Rtf1	RTF1
Q8K2Z4	0.286098	-0.0993382	CND1_MOUSE	Condensin complex subunit 1 (Chromosome condensation-related SMC-associated protein 1) (Chromosome-associated protein D2) (mCAP-D2) (Non-SMC condensin I complex subunit D2) (XCAP-D2 homolog)	Ncapd2 Capd2 Cnap1 Kiaa0159	CND1
Q08093	0.286734	0.618634	CNN2_MOUSE	Calponin-2 (Calponin H2, smooth muscle) (Neutral calponin)	Cnn2	CNN2
Q6ZQI3	0.28729	-0.0659842	MLEC_MOUSE	Malectin	Mlec Kiaa0152	MLEC
Q9CQH7	0.287756	0.112165	BT3L4_MOUSE	Transcription factor BTF3 homolog 4 (Basic transcription factor 3-like 4)	Btf3l4	BT3L4
P16460	0.288509	0.0400877	ASSY_MOUSE	Argininosuccinate synthase (EC 6.3.4.5) (Citrulline--aspartate ligase)	Ass1 Ass	ASSY
Q9JIM1	0.289076	-0.156051	S29A1_MOUSE	Equilibrative nucleoside transporter 1 (Equilibrative nitrobenzylmercaptopurine riboside-sensitive nucleoside transporter) (Equilibrative NBMPR-sensitive nucleoside transporter) (Nucleoside transporter, es-type) (Solute carrier family 29 member 1)	Slc29a1 Ent1	S29A1
Q9R190	0.289291	-0.059734	MTA2_MOUSE	Metastasis-associated protein MTA2 (Metastasis-associated 1-like 1)	Mta2 Mta1l1	MTA2
Q9JKB3	0.289323	0.0590949	YBOX3_MOUSE	Y-box-binding protein 3 (Cold shock domain-containing protein A) (DNA-binding protein A) (Y-box protein 3)	Ybx3 Csda Msy4	YBOX3
Q9DBP5	0.289534	0.0906181	KCY_MOUSE	UMP-CMP kinase (EC 2.7.4.14) (Deoxycytidylate kinase) (CK) (dCMP kinase) (Nucleoside-diphosphate kinase) (EC 2.7.4.6) (Uridine monophosphate/cytidine monophosphate kinase) (UMP/CMP kinase) (UMP/CMPK)	Cmpk1 Cmk Cmpk Uck Umk Umpk	KCY
P62267	0.289911	0.0595186	RS23_MOUSE	40S ribosomal protein S23	Rps23	RS23
P62996	0.290141	0.0540804	TRA2B_MOUSE	Transformer-2 protein homolog beta (TRA-2 beta) (TRA2-beta) (Silica-induced gene 41 protein) (SIG-41) (Splicing factor, arginine/serine-rich 10) (Transformer-2 protein homolog B)	Tra2b Sfrs10 Silg41	TRA2B
Q9EPU0	0.290873	0.0597597	RENT1_MOUSE	Regulator of nonsense transcripts 1 (EC 3.6.4.-) (ATP-dependent helicase RENT1) (Nonsense mRNA reducing factor 1) (NORF1) (Up-frameshift suppressor 1 homolog) (mUpf1)	Upf1 Rent1	RENT1
Q9EP97	0.291145	0.144816	SENP3_MOUSE	Sentrin-specific protease 3 (EC 3.4.22.-) (SUMO-1-specific protease 3) (Sentrin/SUMO-specific protease SENP3) (Smt3-specific isopeptidase 1) (Smt3ip1)	Senp3 Smt3ip Smt3ip1	SENP3
Q9CQJ6	0.291603	0.0586499	DENR_MOUSE	Density-regulated protein (DRP)	Denr	DENR
Q2NL51	0.29269	0.280082	GSK3A_MOUSE	Glycogen synthase kinase-3 alpha (GSK-3 alpha) (EC 2.7.11.26) (Serine/threonine-protein kinase GSK3A) (EC 2.7.11.1)	Gsk3a	GSK3A
F7BJB9	0.292802	-0.117235	MORC3_MOUSE	MORC family CW-type zinc finger protein 3 (Nuclear matrix protein 2) (Zinc finger CW-type coiled-coil domain protein 3)	Morc3 Nxp2 Zcwcc3	MORC3
Q9QYS9	0.29302	0.125801	QKI_MOUSE	Protein quaking (MqkI) (qkI)	Qki Qk Qk1 Qka1	QKI
Q9CVB6	0.293082	0.09966	ARPC2_MOUSE	Actin-related protein 2/3 complex subunit 2 (Arp2/3 complex 34 kDa subunit) (p34-ARC)	Arpc2	ARPC2
Q9D3D9	0.294281	-0.0247755	ATPD_MOUSE	ATP synthase subunit delta, mitochondrial (ATP synthase F1 subunit delta) (F-ATPase delta subunit)	Atp5f1d Atp5d	ATPD
Q9Z0H3	0.294996	-0.148042	SNF5_MOUSE	SWI/SNF-related matrix-associated actin-dependent regulator of chromatin subfamily B member 1 (BRG1-associated factor 47) (BAF47) (Integrase interactor 1 protein) (SNF5 homolog) (mSNF5)	Smarcb1 Baf47 Ini1 Snf5l1	SNF5
P08030	0.296409	-0.141814	APT_MOUSE	Adenine phosphoribosyltransferase (APRT) (EC 2.4.2.7)	Aprt	APT
Q99KF1	0.296498	0.358417	TMED9_MOUSE	Transmembrane emp24 domain-containing protein 9 (Glycoprotein 25L2) (p24 family protein alpha-2) (p24alpha2)	Tmed9 Gp25l2	TMED9
Q8CGZ0	0.296548	-0.0324617	CHERP_MOUSE	Calcium homeostasis endoplasmic reticulum protein (SR-related CTD-associated factor 6)	Cherp Scaf6	CHERP
Q9QZ59	0.296557	-0.470916	DMRT1_MOUSE	Doublesex- and mab-3-related transcription factor 1	Dmrt1	DMRT1
Q8K1N4	0.297825	0.955166	SPAS2_MOUSE	Spermatogenesis-associated serine-rich protein 2 (Serine-rich spermatocytes and round spermatid 59 kDa protein) (p59scr)	Spats2 Scr59	SPAS2
P55258	0.298892	-0.80814	RAB8A_MOUSE	Ras-related protein Rab-8A (Oncogene c-mel)	Rab8a Mel Rab8	RAB8A
Q65Z40	0.299116	0.321837	WAPL_MOUSE	Wings apart-like protein homolog (Dioxin-inducible factor 2) (DIF-2) (WAPL cohesin release factor)	Wapl Kiaa0261 Wapal	WAPL
O88532	0.2994	0.0528328	ZFR_MOUSE	Zinc finger RNA-binding protein	Zfr	ZFR
Q61598	0.299402	0.0325253	GDIB_MOUSE	Rab GDP dissociation inhibitor beta (Rab GDI beta) (GDI-3) (Guanosine diphosphate dissociation inhibitor 2) (GDI-2)	Gdi2 Gdi3	GDIB
P35293	0.299592	-0.111438	RAB18_MOUSE	Ras-related protein Rab-18	Rab18	RAB18
P62889	0.300873	-0.0373616	RL30_MOUSE	60S ribosomal protein L30	Rpl30	RL30
Q3TIX9	0.301356	-0.0768483	SNUT2_MOUSE	U4/U6.U5 tri-snRNP-associated protein 2 (Inactive ubiquitin-specific peptidase 39)	Usp39	SNUT2
Q9Z0W3	0.301577	0.126453	NU160_MOUSE	Nuclear pore complex protein Nup160 (160 kDa nucleoporin) (Gene trap locus 1-13 protein) (GTL-13) (Nucleoporin Nup160)	Nup160 Gtl1-13 Kiaa0197	NU160
Q99PP7	0.301946	0.115687	TRI33_MOUSE	E3 ubiquitin-protein ligase TRIM33 (EC 2.3.2.27) (Ectodermin homolog) (RING-type E3 ubiquitin transferase TRIM33) (Transcription intermediary factor 1-gamma) (TIF1-gamma) (Tripartite motif-containing protein 33)	Trim33 Kiaa1113	TRI33
Q99J93	0.302487	0.375519	IFM2_MOUSE	Interferon-induced transmembrane protein 2 (Dispanin subfamily A member 2c) (DSPA2c) (Fragilis protein 3)	Ifitm2	IFM2
P59328	0.302552	-0.108364	WDHD1_MOUSE	WD repeat and HMG-box DNA-binding protein 1 (Acidic nucleoplasmic DNA-binding protein 1) (And-1)	Wdhd1 And1	WDHD1
P40336	0.302553	0.534056	VP26A_MOUSE	Vacuolar protein sorting-associated protein 26A (H<beta>58 protein) (H beta 58) (Vesicle protein sorting 26A) (mVPS26)	Vps26a Vps26	VP26A
O35685	0.303102	0.0652866	NUDC_MOUSE	Nuclear migration protein nudC (Nuclear distribution protein C homolog) (Silica-induced gene 92 protein) (SIG-92)	Nudc	NUDC
Q8BYK6	0.303686	-0.144518	YTHD3_MOUSE	YTH domain-containing family protein 3	Ythdf3	YTHD3
P97304	0.3043	0.0798408	RPAC2_MOUSE	DNA-directed RNA polymerases I and III subunit RPAC2 (RNA polymerases I and III subunit AC2) (AC19) (DNA-directed RNA polymerase I subunit D) (RNA polymerase I 16 kDa subunit) (RPA16)	Polr1d Rpo1-3	RPAC2
Q6PGH1	0.304409	-0.208122	BUD31_MOUSE	Protein BUD31 homolog (Protein G10 homolog)	Bud31	BUD31
Q60631	0.304602	0.192893	GRB2_MOUSE	Growth factor receptor-bound protein 2 (Adapter protein GRB2) (SH2/SH3 adapter GRB2)	Grb2	GRB2
Q99L48	0.304697	-0.109681	NMD3_MOUSE	60S ribosomal export protein NMD3	Nmd3	NMD3
Q9D0M0	0.305777	0.303264	EXOS7_MOUSE	Exosome complex exonuclease RRP42 (Exosome component 7) (Ribosomal RNA-processing protein 42)	Exosc7 Rrp42	EXOS7
Q8C0C7	0.306107	0.0598851	SYFA_MOUSE	Phenylalanine--tRNA ligase alpha subunit (EC 6.1.1.20) (Phenylalanyl-tRNA synthetase alpha subunit) (PheRS)	Farsa Farsla	SYFA
Q91WM1	0.30625	-0.394675	STRBP_MOUSE	Spermatid perinuclear RNA-binding protein	Strbp Spnr	STRBP
Q6ZQ08	0.306643	-0.0903604	CNOT1_MOUSE	CCR4-NOT transcription complex subunit 1 (CCR4-associated factor 1)	Cnot1 Kiaa1007	CNOT1
O35215	0.307192	-0.100992	DOPD_MOUSE	D-dopachrome decarboxylase (EC 4.1.1.84) (D-dopachrome tautomerase)	Ddt	DOPD
Q9WUQ2	0.307896	-0.173218	PREB_MOUSE	Prolactin regulatory element-binding protein (Mammalian guanine nucleotide exchange factor mSec12)	Preb Sec12	PREB
Q9R069	0.308696	-0.0986167	BCAM_MOUSE	Basal cell adhesion molecule (B-CAM cell surface glycoprotein) (Lutheran antigen) (CD antigen CD239)	Bcam Gplu Lu	BCAM
P23116	0.308746	0.0442895	EIF3A_MOUSE	Eukaryotic translation initiation factor 3 subunit A (eIF3a) (Centrosomin) (Eukaryotic translation initiation factor 3 subunit 10) (eIF-3-theta) (eIF3 p167) (eIF3 p180) (eIF3 p185) (p162)	Eif3a Csma Eif3 Eif3s10	EIF3A
Q810A7	0.309391	-0.0920029	DDX42_MOUSE	ATP-dependent RNA helicase DDX42 (EC 3.6.4.13) (DEAD box protein 42)	Ddx42	DDX42
Q9WV54	0.309396	-0.256092	ASAH1_MOUSE	Acid ceramidase (AC) (ACDase) (Acid CDase) (EC 3.5.1.23) (Acylsphingosine deacylase) (N-acylethanolamine hydrolase ASAH1) (EC 3.5.1.-) (N-acylsphingosine amidohydrolase) [Cleaved into: Acid ceramidase subunit alpha; Acid ceramidase subunit beta]	Asah1 Asah	ASAH1
Q3UMQ8	0.311267	0.145155	NAF1_MOUSE	H/ACA ribonucleoprotein complex non-core subunit NAF1	Naf1	NAF1
E9PVA8	0.312722	-0.197257	GCN1_MOUSE	eIF-2-alpha kinase activator GCN1 (GCN1 eIF-2-alpha kinase activator homolog) (GCN1-like protein 1) (General control of amino-acid synthesis 1-like protein 1) (Translational activator GCN1)	Gcn1 Gcn1l1	GCN1
Q9WVK4	0.315581	0.055271	EHD1_MOUSE	EH domain-containing protein 1 (PAST homolog 1) (mPAST1)	Ehd1 Past1	EHD1
Q91XI1	0.315658	0.123068	DUS3L_MOUSE	tRNA-dihydrouridine(47) synthase [NAD(P)(+)]-like (EC 1.3.1.-) (tRNA-dihydrouridine synthase 3-like)	Dus3l	DUS3L
Q8C878	0.315705	0.0861067	UBA3_MOUSE	NEDD8-activating enzyme E1 catalytic subunit (EC 6.2.1.-) (NEDD8-activating enzyme E1C) (Ubiquitin-activating enzyme E1C) (Ubiquitin-like modifier-activating enzyme 3) (Ubiquitin-activating enzyme 3)	Uba3 Ube1c	UBA3
Q9EQU5	0.315721	-0.0297039	SET_MOUSE	Protein SET (Phosphatase 2A inhibitor I2PP2A) (I-2PP2A) (Template-activating factor I) (TAF-I)	Set	SET
Q8VBZ3	0.316538	0.165439	CLPT1_MOUSE	Cleft lip and palate transmembrane protein 1 homolog (Thymic epithelial cell surface antigen)	Clptm1 N14	CLPT1
Q8R332	0.316683	-0.162187	NUP58_MOUSE	Nucleoporin p58/p45 (58 kDa nucleoporin) (Nucleoporin-like protein 1)	Nup58 Nupl1	NUP58
Q9EQQ2	0.317715	-0.133959	YIPF5_MOUSE	Protein YIPF5 (YIP1 family member 5) (YPT-interacting protein 1 A)	Yipf5 Yip1a	YIPF5
Q8K1J6	0.317841	0.0408048	TRNT1_MOUSE	CCA tRNA nucleotidyltransferase 1, mitochondrial (EC 2.7.7.72) (mitochondrial tRNA nucleotidyl transferase, CCA-adding) (mt CCA-adding enzyme) (mt tRNA CCA-diphosphorylase) (mt tRNA CCA-pyrophosphorylase) (mt tRNA adenylyltransferase)	Trnt1	TRNT1
Q8VE10	0.318083	0.598028	NAA40_MOUSE	N-alpha-acetyltransferase 40 (EC 2.3.1.257) (N-acetyltransferase 11) (N-alpha-acetyltransferase D) (NatD) (Protein acetyltransferase 1)	Naa40 Nat11 Patt1	NAA40
Q3TFD2	0.318885	-0.301318	PCAT1_MOUSE	Lysophosphatidylcholine acyltransferase 1 (LPC acyltransferase 1) (LPCAT-1) (LysoPC acyltransferase 1) (mLPCAT1) (EC 2.3.1.23) (1-acylglycerophosphocholine O-acyltransferase) (1-alkylglycerophosphocholine O-acetyltransferase) (EC 2.3.1.67) (Acetyl-CoA:lyso-platelet-activating factor acetyltransferase) (Acetyl-CoA:lyso-PAF acetyltransferase) (Lyso-PAF acetyltransferase) (LysoPAFAT) (Acyltransferas…	Lpcat1 Aytl2	PCAT1
P97372	0.318902	-0.699751	PSME2_MOUSE	Proteasome activator complex subunit 2 (11S regulator complex subunit beta) (REG-beta) (Activator of multicatalytic protease subunit 2) (Proteasome activator 28 subunit beta) (PA28b) (PA28beta)	Psme2 Pa28b1	PSME2
Q03147	0.31911	-0.388042	CDK7_MOUSE	Cyclin-dependent kinase 7 (EC 2.7.11.22) (EC 2.7.11.23) (39 kDa protein kinase) (P39 Mo15) (CDK-activating kinase) (CR4 protein kinase) (CRK4) (Cell division protein kinase 7) (Protein-tyrosine kinase MPK-7) (TFIIH basal transcription factor complex kinase subunit)	Cdk7 Cak Cdkn7 Crk4 Mo15 Mpk-7	CDK7
Q9CQ60	0.319986	0.125423	6PGL_MOUSE	6-phosphogluconolactonase (6PGL) (EC 3.1.1.31)	Pgls	6PGL
P70288	0.321688	0.0832588	HDAC2_MOUSE	Histone deacetylase 2 (HD2) (EC 3.5.1.98) (YY1 transcription factor-binding protein)	Hdac2 Yy1bp	HDAC2
P62309	0.322951	0.0643501	RUXG_MOUSE	Small nuclear ribonucleoprotein G (snRNP-G) (Sm protein G) (Sm-G) (SmG)	Snrpg	RUXG
Q8JZQ2	0.323069	0.209377	AFG32_MOUSE	AFG3-like protein 2 (EC 3.4.24.-)	Afg3l2	AFG32
Q64012	0.323377	0.0337592	RALY_MOUSE	RNA-binding protein Raly (Maternally-expressed hnRNP C-related protein) (hnRNP associated with lethal yellow protein)	Raly Merc	RALY
P97461	0.32375	0.0359337	RS5_MOUSE	40S ribosomal protein S5 [Cleaved into: 40S ribosomal protein S5, N-terminally processed]	Rps5	RS5
O35382	0.324225	0.496531	EXOC4_MOUSE	Exocyst complex component 4 (Exocyst complex component Sec8)	Exoc4 Sec8 Sec8l1	EXOC4
Q8K4Z3	0.324399	-0.568309	NNRE_MOUSE	NAD(P)H-hydrate epimerase (EC 5.1.99.6) (Apolipoprotein A-I-binding protein) (AI-BP) (NAD(P)HX epimerase)	Naxe Aibp Apoa1bp	NNRE
P31230	0.324457	0.0781953	AIMP1_MOUSE	Aminoacyl tRNA synthase complex-interacting multifunctional protein 1 (Multisynthase complex auxiliary component p43) [Cleaved into: Endothelial monocyte-activating polypeptide 2 (EMAP-2) (Endothelial monocyte-activating polypeptide II) (EMAP-II) (Small inducible cytokine subfamily E member 1)]	Aimp1 Emap2 Scye1	AIMP1
Q62351	0.32447	0.211712	TFR1_MOUSE	Transferrin receptor protein 1 (TR) (TfR) (TfR1) (Trfr) (CD antigen CD71)	Tfrc Trfr	TFR1
P57759	0.326272	-0.0666	ERP29_MOUSE	Endoplasmic reticulum resident protein 29 (ERp29)	Erp29	ERP29
Q8CG48	0.326458	0.0643575	SMC2_MOUSE	Structural maintenance of chromosomes protein 2 (SMC protein 2) (SMC-2) (Chromosome-associated protein E) (FGF-inducible protein 16) (XCAP-E homolog)	Smc2 Cape Fin16 Smc2l1	SMC2
Q91YP2	0.326766	-0.0998044	NEUL_MOUSE	Neurolysin, mitochondrial (EC 3.4.24.16) (Microsomal endopeptidase) (MEP) (Mitochondrial oligopeptidase M) (Neurotensin endopeptidase)	Nln	NEUL
Q99LH1	0.326867	-0.103399	NOG2_MOUSE	Nucleolar GTP-binding protein 2	Gnl2	NOG2
Q9DBR7	0.327732	0.0964484	MYPT1_MOUSE	Protein phosphatase 1 regulatory subunit 12A (Myosin phosphatase-targeting subunit 1) (Myosin phosphatase target subunit 1)	Ppp1r12a Mypt1	MYPT1
Q9CYR6	0.328367	-0.149666	AGM1_MOUSE	Phosphoacetylglucosamine mutase (PAGM) (EC 5.4.2.3) (Acetylglucosamine phosphomutase) (N-acetylglucosamine-phosphate mutase) (Phosphoglucomutase-3) (PGM 3)	Pgm3 Agm1 Pgm-3	AGM1
Q7TNC4	0.329471	-0.114076	LC7L2_MOUSE	Putative RNA-binding protein Luc7-like 2 (CGI-74 homolog)	Luc7l2	LC7L2
Q9EST5	0.331297	0.0267854	AN32B_MOUSE	Acidic leucine-rich nuclear phosphoprotein 32 family member B (Proliferation-related acidic leucine-rich protein PAL31)	Anp32b Pal31	AN32B
Q9CPS7	0.332093	-0.118272	PNO1_MOUSE	RNA-binding protein PNO1	Pno1	PNO1
Q8BK72	0.332456	0.50035	RT27_MOUSE	28S ribosomal protein S27, mitochondrial (MRP-S27) (S27mt) (Mitochondrial ribosomal protein S27)	Mrps27	RT27
O09130	0.332509	0.135645	NF2IP_MOUSE	NFATC2-interacting protein (45 kDa NF-AT-interacting protein) (45 kDa NFAT-interacting protein) (Nuclear factor of activated T-cells, cytoplasmic 2-interacting protein)	Nfatc2ip Nip45	NF2IP
Q60875	0.334063	-0.182542	ARHG2_MOUSE	Rho guanine nucleotide exchange factor 2 (Guanine nucleotide exchange factor H1) (GEF-H1) (LBC'S first cousin) (Lymphoid blast crisis-like 1) (Oncogene LFC) (Rhobin)	Arhgef2 Kiaa0651 Lbcl1 Lfc	ARHG2
Q9CQJ4	0.334212	0.123283	RING2_MOUSE	E3 ubiquitin-protein ligase RING2 (EC 2.3.2.27) (RING finger protein 1B) (RING1b) (RING finger protein 2) (RING-type E3 ubiquitin transferase RING2)	Rnf2 DinG Ring1b	RING2
Q9CR26	0.334611	0.59191	VTA1_MOUSE	Vacuolar protein sorting-associated protein VTA1 homolog (SKD1-binding protein 1) (SBP1)	Vta1	VTA1
Q9CY50	0.334955	0.0560396	SSRA_MOUSE	Translocon-associated protein subunit alpha (TRAP-alpha) (Signal sequence receptor subunit alpha) (SSR-alpha)	Ssr1	SSRA
Q9ES52	0.335588	0.665459	SHIP1_MOUSE	Phosphatidylinositol 3,4,5-trisphosphate 5-phosphatase 1 (EC 3.1.3.86) (Inositol polyphosphate-5-phosphatase D) (EC 3.1.3.56) (Inositol polyphosphate-5-phosphatase of 145 kDa) (SIP-145) (Phosphatidylinositol-4,5-bisphosphate 5-phosphatase) (EC 3.1.3.36) (SH2 domain-containing inositol 5'-phosphatase 1) (SH2 domain-containing inositol phosphatase 1) (SHIP-1) (p150Ship)	Inpp5d 7a33 Ship Ship1	SHIP1
Q9D2C2	0.336296	0.146259	SAAL1_MOUSE	Protein SAAL1 (Synoviocyte proliferation-associated in collagen-induced arthritis protein 1) (SPACIA1)	Saal1	SAAL1
Q9D1G1	0.336544	0.0903346	RAB1B_MOUSE	Ras-related protein Rab-1B	Rab1b	RAB1B
Q9D024	0.338534	-0.446304	CCD47_MOUSE	Coiled-coil domain-containing protein 47 (Adipocyte-specific protein 4) (Calumin)	Ccdc47 Asp4	CCD47
Q9CR02	0.3386	0.172625	TMA16_MOUSE	Translation machinery-associated protein 16	Tma16	TMA16
Q8CEC0	0.33914	-0.123451	NUP88_MOUSE	Nuclear pore complex protein Nup88 (88 kDa nucleoporin) (Nucleoporin Nup88)	Nup88	NUP88
Q8CCF0	0.339323	0.173565	PRP31_MOUSE	U4/U6 small nuclear ribonucleoprotein Prp31 (Pre-mRNA-processing factor 31) (U4/U6 snRNP 61 kDa protein) (Protein 61K)	Prpf31 Prp31	PRP31
Q9CWS4	0.339972	0.320147	INT11_MOUSE	Integrator complex subunit 11 (Int11) (EC 3.1.27.-) (Cleavage and polyadenylation-specific factor 3-like protein) (CPSF3-like protein)	Ints11 Cpsf3l	INT11
O35345	0.340824	-0.17125	IMA7_MOUSE	Importin subunit alpha-7 (Importin alpha-S2) (Karyopherin subunit alpha-6)	Kpna6 Kpna5	IMA7
Q9QUR6	0.341241	-0.0707544	PPCE_MOUSE	Prolyl endopeptidase (PE) (EC 3.4.21.26) (Post-proline cleaving enzyme)	Prep Pep	PPCE
Q8CH25	0.341298	0.124578	SLTM_MOUSE	SAFB-like transcription modulator (Modulator of estrogen-induced transcription) (SAF-like transcription modulator)	Sltm Met	SLTM
Q9JHU9	0.341986	-0.0661193	INO1_MOUSE	Inositol-3-phosphate synthase 1 (IPS 1) (EC 5.5.1.4) (Myo-inositol 1-phosphate synthase) (MI-1-P synthase) (MIP synthase)	Isyna1 Ino1	INO1
Q8CGC6	0.34229	-0.170389	RBM28_MOUSE	RNA-binding protein 28 (RNA-binding motif protein 28)	Rbm28	RBM28
Q09143	0.342422	-0.273017	CTR1_MOUSE	High affinity cationic amino acid transporter 1 (CAT-1) (CAT1) (Ecotropic retroviral leukemia receptor) (Ecotropic retrovirus receptor) (ERR) (Solute carrier family 7 member 1) (System Y+ basic amino acid transporter)	Slc7a1 Atrc1 Rec-1	CTR1
Q9DBZ5	0.344138	0.182936	EIF3K_MOUSE	Eukaryotic translation initiation factor 3 subunit K (eIF3k) (Eukaryotic translation initiation factor 3 subunit 12) (eIF-3 p25)	Eif3k Eif3s12	EIF3K
Q8VCE2	0.344258	0.164274	GPN1_MOUSE	GPN-loop GTPase 1 (EC 3.6.5.-) (MBD2-interacting protein) (MBDin) (XPA-binding protein 1)	Gpn1 Mbdin Xab1	GPN1
P97823	0.345002	-0.048019	LYPA1_MOUSE	Acyl-protein thioesterase 1 (APT-1) (EC 3.1.2.-) (Lysophospholipase 1) (Lysophospholipase I) (LPL-I) (LysoPLA I)	Lypla1 Apt1 Pla1a	LYPA1
Q8CJ53	0.345633	0.533612	CIP4_MOUSE	Cdc42-interacting protein 4 (Thyroid receptor-interacting protein 10) (TR-interacting protein 10) (TRIP-10)	Trip10 Cip4	CIP4
Q9JKA5	0.346918	0.279422	GPA33_MOUSE	Cell surface A33 antigen (Glycoprotein A33) (mA33)	Gpa33	GPA33
P14131	0.347609	0.0311171	RS16_MOUSE	40S ribosomal protein S16	Rps16	RS16
Q62189	0.347636	-0.0496545	SNRPA_MOUSE	U1 small nuclear ribonucleoprotein A (U1 snRNP A) (U1-A) (U1A)	Snrpa Rnu1a-1	SNRPA
Q9WTX8	0.348767	-0.176576	MD1L1_MOUSE	Mitotic spindle assembly checkpoint protein MAD1 (Mitotic arrest deficient 1-like protein 1) (MAD1-like protein 1)	Mad1l1 Mad1	MD1L1
Q9JKY0	0.349995	-0.304068	CNOT9_MOUSE	CCR4-NOT transcription complex subunit 9 (Cell differentiation protein RQCD1 homolog) (Rcd-1) (EPO-induced protein FL10)	Cnot9 Rcd1 Rqcd1	CNOT9
Q5SU73	0.350663	-0.198253	COIL_MOUSE	Coilin (p80-coilin)	Coil CLN80	COIL
P10518	0.351831	0.226262	HEM2_MOUSE	Delta-aminolevulinic acid dehydratase (ALADH) (EC 4.2.1.24) (Porphobilinogen synthase)	Alad Lv	HEM2
Q91YI0	0.352083	-0.151767	ARLY_MOUSE	Argininosuccinate lyase (ASAL) (EC 4.3.2.1) (Arginosuccinase)	Asl	ARLY
P84089	0.352391	-0.0546526	ERH_MOUSE	Enhancer of rudimentary homolog (Mer)	Erh	ERH
O35972	0.352922	0.394802	RM23_MOUSE	39S ribosomal protein L23, mitochondrial (L23mt) (MRP-L23) (L23 mitochondrial-related protein)	Mrpl23 L23mrp	RM23
Q8K2K6	0.354394	-0.0819498	AGFG1_MOUSE	Arf-GAP domain and FG repeat-containing protein 1 (HIV-1 Rev-binding protein homolog) (Nucleoporin-like protein RIP)	Agfg1 Hrb Rip	AGFG1
Q9R097	0.354553	0.181537	SPIT1_MOUSE	Kunitz-type protease inhibitor 1 (Hepatocyte growth factor activator inhibitor type 1) (HAI-1)	Spint1 Hai1	SPIT1
Q64433	0.354932	-0.0382131	CH10_MOUSE	10 kDa heat shock protein, mitochondrial (Hsp10) (10 kDa chaperonin) (Chaperonin 10) (CPN10)	Hspe1	CH10
Q3U0V1	0.354952	-0.0312889	FUBP2_MOUSE	Far upstream element-binding protein 2 (FUSE-binding protein 2) (KH type-splicing regulatory protein) (KSRP)	Khsrp Fubp2	FUBP2
Q9JLQ0	0.355898	-0.0607574	CD2AP_MOUSE	CD2-associated protein (Mesenchyme-to-epithelium transition protein with SH3 domains 1) (METS-1)	Cd2ap Mets1	CD2AP
Q8BMF4	0.356189	0.0701311	ODP2_MOUSE	Dihydrolipoyllysine-residue acetyltransferase component of pyruvate dehydrogenase complex, mitochondrial (EC 2.3.1.12) (Dihydrolipoamide acetyltransferase component of pyruvate dehydrogenase complex) (Pyruvate dehydrogenase complex component E2) (PDC-E2) (PDCE2)	Dlat	ODP2
Q8BGS0	0.356368	-0.0891507	MAK16_MOUSE	Protein MAK16 homolog (Protein RBM13)	Mak16 Rbm13	MAK16
Q99JX4	0.358307	0.0473191	EIF3M_MOUSE	Eukaryotic translation initiation factor 3 subunit M (eIF3m) (PCI domain-containing protein 1)	Eif3m Pcid1	EIF3M
Q6P3A8	0.358358	-0.093034	ODBB_MOUSE	2-oxoisovalerate dehydrogenase subunit beta, mitochondrial (EC 1.2.4.4) (Branched-chain alpha-keto acid dehydrogenase E1 component beta chain) (BCKDE1B) (BCKDH E1-beta)	Bckdhb	ODBB
P24788	0.358856	-0.125679	CD11B_MOUSE	Cyclin-dependent kinase 11B (Cell division cycle 2-like protein kinase 1) (Cell division protein kinase 11) (Cyclin-dependent kinase 11) (EC 2.7.11.22) (Galactosyltransferase-associated protein kinase p58/GTA) (PITSLRE serine/threonine-protein kinase CDC2L1)	Cdk11b Cdc2l1 Cdk11	CD11B
P63276	0.359127	0.0427022	RS17_MOUSE	40S ribosomal protein S17	Rps17	RS17
P54823	0.359907	0.0122553	DDX6_MOUSE	Probable ATP-dependent RNA helicase DDX6 (EC 3.6.4.13) (ATP-dependent RNA helicase p54) (DEAD box protein 6) (Oncogene RCK homolog)	Ddx6 Hlr2 Rck	DDX6
Q8CGY8	0.360687	-0.0846588	OGT1_MOUSE	UDP-N-acetylglucosamine--peptide N-acetylglucosaminyltransferase 110 kDa subunit (EC 2.4.1.255) (O-GlcNAc transferase subunit p110) (O-linked N-acetylglucosamine transferase 110 kDa subunit) (OGT)	Ogt	OGT1
Q5SSI6	0.361325	-0.117994	UTP18_MOUSE	U3 small nucleolar RNA-associated protein 18 homolog (WD repeat-containing protein 50)	Utp18 Wdr50	UTP18
A2A8Z1	0.361858	0.768272	OSBL9_MOUSE	Oxysterol-binding protein-related protein 9 (ORP-9) (OSBP-related protein 9)	Osbpl9 Orp9	OSBL9
Q9CZ44	0.362178	-0.0232849	NSF1C_MOUSE	NSFL1 cofactor p47 (p97 cofactor p47)	Nsfl1c	NSF1C
P61979	0.362467	-0.0147867	HNRPK_MOUSE	Heterogeneous nuclear ribonucleoprotein K (hnRNP K)	Hnrnpk Hnrpk	HNRPK
P56213	0.362802	-0.278462	ALR_MOUSE	FAD-linked sulfhydryl oxidase ALR (EC 1.8.3.2) (Augmenter of liver regeneration)	Gfer Alr MNCb-0663	ALR
Q3UJB9	0.363097	0.202243	EDC4_MOUSE	Enhancer of mRNA-decapping protein 4	Edc4	EDC4
Q60902	0.366635	-0.0733462	EP15R_MOUSE	Epidermal growth factor receptor substrate 15-like 1 (Epidermal growth factor receptor pathway substrate 15-related sequence) (Eps15-rs) (Eps15-related protein) (Eps15R)	Eps15l1 Eps15-rs Eps15R	EP15R
Q80X50	0.366746	-0.0897697	UBP2L_MOUSE	Ubiquitin-associated protein 2-like	Ubap2l	UBP2L
O55222	0.366864	-0.162553	ILK_MOUSE	Integrin-linked protein kinase (EC 2.7.11.1)	Ilk	ILK
Q9D0F3	0.367093	-0.168468	LMAN1_MOUSE	Protein ERGIC-53 (ER-Golgi intermediate compartment 53 kDa protein) (Lectin mannose-binding 1) (p58)	Lman1 Ergic53	LMAN1
Q8BWW9	0.369114	0.32914	PKN2_MOUSE	Serine/threonine-protein kinase N2 (EC 2.7.11.13) (PKN gamma) (Protein kinase C-like 2) (Protein-kinase C-related kinase 2)	Pkn2 Prk2 Prkcl2	PKN2
Q6PB51	0.369598	0.150089	CC117_MOUSE	Coiled-coil domain-containing protein 117	Ccdc117	CC117
Q922H4	0.369827	-0.0843022	GMPPA_MOUSE	Mannose-1-phosphate guanyltransferase alpha (GDP-mannose pyrophosphorylase A) (GTP-mannose-1-phosphate guanylyltransferase alpha)	Gmppa	GMPPA
P60229	0.370715	0.0458292	EIF3E_MOUSE	Eukaryotic translation initiation factor 3 subunit E (eIF3e) (Eukaryotic translation initiation factor 3 subunit 6) (MMTV integration site 6) (Mammary tumor-associated protein INT-6) (Viral integration site protein INT-6) (eIF-3 p48)	Eif3e Eif3s6 Int6	EIF3E
Q99JX3	0.371141	0.112747	GORS2_MOUSE	Golgi reassembly-stacking protein 2 (GRS2) (Golgi reassembly-stacking protein of 55 kDa) (GRASP55)	Gorasp2	GORS2
P11440	0.372679	0.11216	CDK1_MOUSE	Cyclin-dependent kinase 1 (CDK1) (EC 2.7.11.22) (EC 2.7.11.23) (Cell division control protein 2 homolog) (Cell division protein kinase 1) (p34 protein kinase)	Cdk1 Cdc2 Cdc2a Cdkn1	CDK1
Q9CW46	0.373268	0.0780041	RAVR1_MOUSE	Ribonucleoprotein PTB-binding 1 (Protein raver-1)	Raver1 Kiaa1978	RAVR1
Q9D0T2	0.373744	0.0729486	DUS12_MOUSE	Dual specificity protein phosphatase 12 (EC 3.1.3.16) (EC 3.1.3.48) (Dual specificity phosphatase T-DSP4) (Dual specificity phosphatase VH1)	Dusp12	DUS12
P99024	0.373993	0.0317618	TBB5_MOUSE	Tubulin beta-5 chain	Tubb5	TBB5
Q9CW03	0.374226	-0.0398001	SMC3_MOUSE	Structural maintenance of chromosomes protein 3 (SMC protein 3) (SMC-3) (Basement membrane-associated chondroitin proteoglycan) (Bamacan) (Chondroitin sulfate proteoglycan 6) (Chromosome segregation protein SmcD) (Mad member-interacting protein 1)	Smc3 Bam Bmh Cspg6 Mmip1 Smc3l1 Smcd	SMC3
Q99N94	0.375343	-0.154254	RM09_MOUSE	39S ribosomal protein L9, mitochondrial (L9mt) (MRP-L9)	Mrpl9	RM09
P83917	0.37564	-0.0677591	CBX1_MOUSE	Chromobox protein homolog 1 (Heterochromatin protein 1 homolog beta) (HP1 beta) (Heterochromatin protein p25) (M31) (Modifier 1 protein)	Cbx1 Cbx	CBX1
P49722	0.376236	0.062279	PSA2_MOUSE	Proteasome subunit alpha type-2 (EC 3.4.25.1) (Macropain subunit C3) (Multicatalytic endopeptidase complex subunit C3) (Proteasome component C3)	Psma2 Lmpc3	PSA2
P09242	0.376984	-0.263918	PPBT_MOUSE	Alkaline phosphatase, tissue-nonspecific isozyme (AP-TNAP) (TNSALP) (EC 3.1.3.1) (Alkaline phosphatase 2) (Alkaline phosphatase liver/bone/kidney isozyme)	Alpl Akp-2 Akp2	PPBT
Q9WTX6	0.37734	0.0927928	CUL1_MOUSE	Cullin-1 (CUL-1)	Cul1	CUL1
Q9JLI8	0.377825	0.0954284	SART3_MOUSE	Squamous cell carcinoma antigen recognized by T-cells 3 (SART-3) (mSART-3) (Tumor-rejection antigen SART3)	Sart3 Kiaa0156	SART3
O88543	0.378354	0.0859098	CSN3_MOUSE	COP9 signalosome complex subunit 3 (SGN3) (Signalosome subunit 3) (JAB1-containing signalosome subunit 3)	Cops3 Csn3	CSN3
Q9WV91	0.378811	-0.609807	FPRP_MOUSE	Prostaglandin F2 receptor negative regulator (CD9 partner 1) (CD9P-1) (Glu-Trp-Ile EWI motif-containing protein F) (EWI-F) (Prostaglandin F2-alpha receptor regulatory protein) (Prostaglandin F2-alpha receptor-associated protein) (CD antigen CD315)	Ptgfrn Fprp	FPRP
O09106	0.379485	-0.0770499	HDAC1_MOUSE	Histone deacetylase 1 (HD1) (EC 3.5.1.98)	Hdac1	HDAC1
Q9D0F6	0.380071	0.0821422	RFC5_MOUSE	Replication factor C subunit 5 (Activator 1 36 kDa subunit) (A1 36 kDa subunit) (Activator 1 subunit 5) (Replication factor C 36 kDa subunit) (RF-C 36 kDa subunit) (RFC36)	Rfc5	RFC5
Q9Z2N8	0.380215	0.0548236	ACL6A_MOUSE	Actin-like protein 6A (53 kDa BRG1-associated factor A) (Actin-related protein Baf53a) (BRG1-associated factor 53A) (BAF53A)	Actl6a Actl6 Baf53a	ACL6A
P52480	0.381773	-0.0230131	KPYM_MOUSE	Pyruvate kinase PKM (EC 2.7.1.40) (Pyruvate kinase muscle isozyme)	Pkm Pk3 Pkm2 Pykm	KPYM
Q99JT9	0.382301	0.0486095	MTND_MOUSE	1,2-dihydroxy-3-keto-5-methylthiopentene dioxygenase (EC 1.13.11.54) (Acireductone dioxygenase (Fe(2+)-requiring)) (ARD) (Fe-ARD) (Membrane-type 1 matrix metalloproteinase cytoplasmic tail-binding protein 1) (MTCBP-1)	Adi1 Mtcbp1	MTND
Q02614	0.382352	-0.157783	S30BP_MOUSE	SAP30-binding protein (Transcriptional regulator protein HCNGP)	Sap30bp Hcngp	S30BP
Q8R081	0.382755	-0.0238608	HNRPL_MOUSE	Heterogeneous nuclear ribonucleoprotein L (hnRNP L)	Hnrnpl Hnrpl	HNRPL
P62821	0.383205	0.0816395	RAB1A_MOUSE	Ras-related protein Rab-1A (YPT1-related protein)	Rab1A Rab1	RAB1A
P47962	0.384902	-0.0413008	RL5_MOUSE	60S ribosomal protein L5	Rpl5	RL5
Q60710	0.385158	-0.178882	SAMH1_MOUSE	Deoxynucleoside triphosphate triphosphohydrolase SAMHD1 (dNTPase) (EC 3.1.5.-) (Interferon-gamma-inducible protein Mg11) (SAM domain and HD domain-containing protein 1) (mSAMHD1)	Samhd1 Mg21	SAMH1
Q9Z2U1	0.385639	0.048229	PSA5_MOUSE	Proteasome subunit alpha type-5 (EC 3.4.25.1) (Macropain zeta chain) (Multicatalytic endopeptidase complex zeta chain) (Proteasome zeta chain)	Psma5	PSA5
Q9QZE5	0.386077	-0.0776432	COPG1_MOUSE	Coatomer subunit gamma-1 (Gamma-1-coat protein) (Gamma-1-COP)	Copg1 Copg	COPG1
Q9D0R4	0.386184	-0.125488	DDX56_MOUSE	Probable ATP-dependent RNA helicase DDX56 (EC 3.6.4.13) (ATP-dependent 61 kDa nucleolar RNA helicase) (DEAD box protein 56)	Ddx56 D11Ertd619e Noh61	DDX56
Q60597	0.386609	0.0655672	ODO1_MOUSE	2-oxoglutarate dehydrogenase, mitochondrial (EC 1.2.4.2) (2-oxoglutarate dehydrogenase complex component E1) (OGDC-E1) (Alpha-ketoglutarate dehydrogenase)	Ogdh Kiaa4192	ODO1
Q922X9	0.388914	0.172371	ANM7_MOUSE	Protein arginine N-methyltransferase 7 (EC 2.1.1.321) (Histone-arginine N-methyltransferase PRMT7) ([Myelin basic protein]-arginine N-methyltransferase PRMT7)	Prmt7 Kiaa1933	ANM7
P62918	0.389045	0.0336991	RL8_MOUSE	60S ribosomal protein L8	Rpl8	RL8
Q01853	0.389396	-0.0234735	TERA_MOUSE	Transitional endoplasmic reticulum ATPase (TER ATPase) (EC 3.6.4.6) (15S Mg(2+)-ATPase p97 subunit) (Valosin-containing protein) (VCP)	Vcp	TERA
Q9CQR6	0.389482	0.368714	PPP6_MOUSE	Serine/threonine-protein phosphatase 6 catalytic subunit (PP6C) (EC 3.1.3.16)	Ppp6c	PPP6
P56671	0.389993	-0.278532	MAZ_MOUSE	Myc-associated zinc finger protein (MAZI) (Pur-1) (Purine-binding transcription factor)	Maz	MAZ
Q64127	0.390179	-0.322286	TIF1A_MOUSE	Transcription intermediary factor 1-alpha (TIF1-alpha) (EC 2.3.2.27) (E3 ubiquitin-protein ligase Trim24) (RING-type E3 ubiquitin transferase TIF1-alpha) (Tripartite motif-containing protein 24)	Trim24 Tif1 Tif1a	TIF1A
Q61539	0.390606	-0.08179	ERR2_MOUSE	Steroid hormone receptor ERR2 (Estrogen receptor-like 2) (Estrogen-related receptor beta) (ERR-beta) (Nuclear receptor subfamily 3 group B member 2)	Esrrb Err-2 Err2 Nr3b2	ERR2
Q9D2E2	0.390952	-0.124993	TOE1_MOUSE	Target of EGR1 protein 1	Toe1	TOE1
O55143	0.391904	-0.0592824	AT2A2_MOUSE	Sarcoplasmic/endoplasmic reticulum calcium ATPase 2 (SERCA2) (SR Ca(2+)-ATPase 2) (EC 7.2.2.10) (Calcium pump 2) (Calcium-transporting ATPase sarcoplasmic reticulum type, slow twitch skeletal muscle isoform) (Endoplasmic reticulum class 1/2 Ca(2+) ATPase)	Atp2a2	AT2A2
Q9ER69	0.39242	-0.186646	FL2D_MOUSE	Pre-mRNA-splicing regulator WTAP (Female-lethal(2)D homolog) (WT1-associated protein) (Wilms tumor 1-associating protein)	Wtap	FL2D
Q9Z2I0	0.392609	-0.128932	LETM1_MOUSE	Mitochondrial proton/calcium exchanger protein (Leucine zipper-EF-hand-containing transmembrane protein 1)	Letm1	LETM1
Q8CCI5	0.392981	0.230112	RYBP_MOUSE	RING1 and YY1-binding protein (Death effector domain-associated factor) (DED-associated factor)	Rybp Dedaf	RYBP
Q9WTQ8	0.393473	0.384333	TIM23_MOUSE	Mitochondrial import inner membrane translocase subunit Tim23	Timm23 Tim23	TIM23
Q60972	0.395129	0.0508519	RBBP4_MOUSE	Histone-binding protein RBBP4 (Chromatin assembly factor 1 subunit C) (CAF-1 subunit C) (Chromatin assembly factor I p48 subunit) (CAF-I 48 kDa subunit) (CAF-I p48) (Nucleosome-remodeling factor subunit RBAP48) (Retinoblastoma-binding protein 4) (RBBP-4) (Retinoblastoma-binding protein p48)	Rbbp4 Rbap48	RBBP4
Q9DB05	0.396809	0.0590339	SNAA_MOUSE	Alpha-soluble NSF attachment protein (SNAP-alpha) (N-ethylmaleimide-sensitive factor attachment protein alpha)	Napa Snapa	SNAA
Q8BLH7	0.397231	0.0396313	HIRP3_MOUSE	HIRA-interacting protein 3	Hirip3	HIRP3
Q9CQU0	0.39736	-0.215463	TXD12_MOUSE	Thioredoxin domain-containing protein 12 (EC 1.8.4.2) (Endoplasmic reticulum resident protein 19) (ER protein 19) (ERp19) (Thioredoxin-like protein p19)	Txndc12 Tlp19	TXD12
P15532	0.397416	0.0282483	NDKA_MOUSE	Nucleoside diphosphate kinase A (NDK A) (NDP kinase A) (EC 2.7.4.6) (Metastasis inhibition factor NM23) (NDPK-A) (Tumor metastatic process-associated protein) (nm23-M1)	Nme1 Nm23	NDKA
Q9EQ20	0.398224	0.211117	MMSA_MOUSE	Methylmalonate-semialdehyde dehydrogenase [acylating], mitochondrial (MMSDH) (Malonate-semialdehyde dehydrogenase [acylating]) (EC 1.2.1.18) (EC 1.2.1.27) (Aldehyde dehydrogenase family 6 member A1)	Aldh6a1	MMSA
P97370	0.398353	0.197136	AT1B3_MOUSE	Sodium/potassium-transporting ATPase subunit beta-3 (Sodium/potassium-dependent ATPase subunit beta-3) (ATPB-3) (CD antigen CD298)	Atp1b3	AT1B3
P63325	0.39847	-0.0284047	RS10_MOUSE	40S ribosomal protein S10	Rps10	RS10
Q8R4R6	0.40062	0.108991	NUP35_MOUSE	Nucleoporin NUP35 (35 kDa nucleoporin) (Mitotic phosphoprotein 44) (MP-44) (Nuclear pore complex protein Nup53) (Nucleoporin NUP53)	Nup35 Mp44 Nup53	NUP35
Q8BSF4	0.400829	-0.464809	PISD_MOUSE	Phosphatidylserine decarboxylase proenzyme, mitochondrial (EC 4.1.1.65) [Cleaved into: Phosphatidylserine decarboxylase beta chain; Phosphatidylserine decarboxylase alpha chain]	Pisd	PISD
P47802	0.401087	0.224037	MTX1_MOUSE	Metaxin-1 (Mitochondrial outer membrane import complex protein 1)	Mtx1 Mtx Mtxn	MTX1
Q9Z2Y8	0.401124	0.129354	PLPHP_MOUSE	Pyridoxal phosphate homeostasis protein (PLP homeostasis protein) (Proline synthase co-transcribed bacterial homolog protein) (Pyridoxal phosphate-binding protein)	Plpbp Prosc	PLPHP
Q6DFW4	0.401249	-0.0352046	NOP58_MOUSE	Nucleolar protein 58 (MSSP) (Nucleolar protein 5) (SIK-similar protein)	Nop58 Nol5	NOP58
Q9QY93	0.402068	0.221526	DCTP1_MOUSE	dCTP pyrophosphatase 1 (EC 3.6.1.12) (Deoxycytidine-triphosphatase 1) (dCTPase 1) (RS21-C6)	Dctpp1 Tdrg-TL1	DCTP1
P62717	0.402375	-0.0361846	RL18A_MOUSE	60S ribosomal protein L18a	Rpl18a	RL18A
P40630	0.40265	-0.279889	TFAM_MOUSE	Transcription factor A, mitochondrial (mtTFA) (Testis-specific high mobility group protein) (TS-HMG)	Tfam Hmgts	TFAM
Q501J6	0.403023	-0.0216849	DDX17_MOUSE	Probable ATP-dependent RNA helicase DDX17 (EC 3.6.4.13) (DEAD box protein 17)	Ddx17	DDX17
Q02819	0.40338	-0.0942544	NUCB1_MOUSE	Nucleobindin-1 (CALNUC)	Nucb1 Nuc Nucb	NUCB1
Q3TLH4	0.403826	0.0944072	PRC2C_MOUSE	Protein PRRC2C (BAT2 domain-containing protein 1) (HLA-B-associated transcript 2-like 2) (Proline-rich and coiled-coil-containing protein 2C)	Prrc2c Bat2d Bat2d1 Bat2l2 Kiaa1096	PRC2C
P62754	0.403926	-0.0358025	RS6_MOUSE	40S ribosomal protein S6 (Phosphoprotein NP33)	Rps6	RS6
Q8BKS9	0.404044	0.0318167	PUM3_MOUSE	Pumilio homolog 3	Pum3 D19Bwg1357e Kiaa0020	PUM3
Q8K2M0	0.40427	-0.0655482	RM38_MOUSE	39S ribosomal protein L38, mitochondrial (L38mt) (MRP-L38)	Mrpl38	RM38
O70310	0.404271	0.0774311	NMT1_MOUSE	Glycylpeptide N-tetradecanoyltransferase 1 (EC 2.3.1.97) (Myristoyl-CoA:protein N-myristoyltransferase 1) (NMT 1) (Type I N-myristoyltransferase) (Peptide N-myristoyltransferase 1)	Nmt1	NMT1
P97477	0.404746	0.499423	AURKA_MOUSE	Aurora kinase A (EC 2.7.11.1) (Aurora 2) (Aurora family kinase 1) (Aurora/IPL1-related kinase 1) (ARK-1) (Aurora-related kinase 1) (Ipl1- and aurora-related kinase 1) (Serine/threonine-protein kinase 6) (Serine/threonine-protein kinase Ayk1) (Serine/threonine-protein kinase aurora-A)	Aurka Aik Airk Ark1 Aura Ayk1 Btak Iak1 Stk15 Stk6	AURKA
Q921M7	0.408762	-0.189579	FA49B_MOUSE	Protein FAM49B	Fam49b	FA49B
Q3TKT4	0.409212	-0.0548908	SMCA4_MOUSE	Transcription activator BRG1 (EC 3.6.4.-) (ATP-dependent helicase SMARCA4) (BRG1-associated factor 190A) (BAF190A) (Protein brahma homolog 1) (SNF2-beta) (SWI/SNF-related matrix-associated actin-dependent regulator of chromatin subfamily A member 4)	Smarca4 Baf190a Brg1 Snf2b Snf2l4	SMCA4
Q05CL8	0.409246	0.0908201	LARP7_MOUSE	La-related protein 7 (La ribonucleoprotein domain family member 7)	Larp7 D3Wsu161e	LARP7
Q921Y2	0.409727	0.0794999	IMP3_MOUSE	U3 small nucleolar ribonucleoprotein protein IMP3 (U3 snoRNP protein IMP3)	Imp3	IMP3
Q03265	0.40979	-0.0134902	ATPA_MOUSE	ATP synthase subunit alpha, mitochondrial (ATP synthase F1 subunit alpha)	Atp5f1a Atp5a1	ATPA
Q9Z1X4	0.411053	0.0571873	ILF3_MOUSE	Interleukin enhancer-binding factor 3	Ilf3	ILF3
Q8R050	0.411905	-0.0806434	ERF3A_MOUSE	Eukaryotic peptide chain release factor GTP-binding subunit ERF3A (Eukaryotic peptide chain release factor subunit 3a) (eRF3a) (G1 to S phase transition protein 1 homolog)	Gspt1 Erf3a	ERF3A
P70279	0.414653	0.270894	SURF6_MOUSE	Surfeit locus protein 6	Surf6 Surf-6	SURF6
Q6ZWZ2	0.415122	-0.271686	UB2R2_MOUSE	Ubiquitin-conjugating enzyme E2 R2 (EC 2.3.2.23) (E2 ubiquitin-conjugating enzyme R2) (Ubiquitin carrier protein R2) (Ubiquitin-conjugating enzyme E2-CDC34B) (Ubiquitin-protein ligase R2)	Ube2r2 Cdc34b Ubc3b	UB2R2
Q9CQ80	0.416102	0.170163	VPS25_MOUSE	Vacuolar protein-sorting-associated protein 25 (ESCRT-II complex subunit VPS25)	Vps25 D11Wsu68e	VPS25
O35280	0.416693	0.130144	CHK1_MOUSE	Serine/threonine-protein kinase Chk1 (EC 2.7.11.1) (CHK1 checkpoint homolog) (Checkpoint kinase-1)	Chek1 Chk1	CHK1
P70388	0.418179	-0.339025	RAD50_MOUSE	DNA repair protein RAD50 (mRad50) (EC 3.6.-.-)	Rad50	RAD50
Q60598	0.418898	0.0371164	SRC8_MOUSE	Src substrate cortactin	Cttn Ems1	SRC8
Q8R3G1	0.421027	-0.0978555	PP1R8_MOUSE	Nuclear inhibitor of protein phosphatase 1 (NIPP-1) (Protein phosphatase 1 regulatory inhibitor subunit 8)	Ppp1r8 Nipp1	PP1R8
Q3KNM2	0.421656	0.0709746	MARH5_MOUSE	E3 ubiquitin-protein ligase MARCH5 (EC 2.3.2.27) (Membrane-associated RING finger protein 5) (Membrane-associated RING-CH protein V) (MARCH-V) (RING-type E3 ubiquitin transferase MARCH5)	2005-03-01	MARH5
Q9CR29	0.42186	-0.114893	CCD43_MOUSE	Coiled-coil domain-containing protein 43	Ccdc43 D11Ertd707e	CCD43
Q9D8M4	0.421924	-0.0438299	RL7L_MOUSE	60S ribosomal protein L7-like 1	Rpl7l1	RL7L
Q99J36	0.422148	0.0618143	THUM1_MOUSE	THUMP domain-containing protein 1	Thumpd1	THUM1
Q6PR54	0.422209	-0.0351088	RIF1_MOUSE	Telomere-associated protein RIF1 (Rap1-interacting factor 1 homolog) (mRif1)	Rif1	RIF1
P08249	0.422427	-0.0110511	MDHM_MOUSE	Malate dehydrogenase, mitochondrial (EC 1.1.1.37)	Mdh2 Mor1	MDHM
Q9JHS4	0.422473	0.0407629	CLPX_MOUSE	ATP-dependent Clp protease ATP-binding subunit clpX-like, mitochondrial	Clpx	CLPX
P61089	0.42552	0.0282593	UBE2N_MOUSE	Ubiquitin-conjugating enzyme E2 N (EC 2.3.2.23) (Bendless-like ubiquitin-conjugating enzyme) (E2 ubiquitin-conjugating enzyme N) (Ubc13) (Ubiquitin carrier protein N) (Ubiquitin-protein ligase N)	Ube2n Blu	UBE2N
Q9DCX2	0.425724	0.0319265	ATP5H_MOUSE	ATP synthase subunit d, mitochondrial (ATPase subunit d) (ATP synthase peripheral stalk subunit d)	Atp5pd Atp5h	ATP5H
Q9DCT2	0.425759	-0.0934035	NDUS3_MOUSE	NADH dehydrogenase [ubiquinone] iron-sulfur protein 3, mitochondrial (EC 1.6.99.3) (EC 7.1.1.2) (Complex I-30kD) (CI-30kD) (NADH-ubiquinone oxidoreductase 30 kDa subunit)	Ndufs3	NDUS3
Q8CCS6	0.426293	-0.0601758	PABP2_MOUSE	Polyadenylate-binding protein 2 (PABP-2) (Poly(A)-binding protein 2) (Nuclear poly(A)-binding protein 1) (Poly(A)-binding protein II) (PABII) (Polyadenylate-binding nuclear protein 1)	Pabpn1 Pab2 Pabp2	PABP2
Q64010	0.426666	-0.601609	CRK_MOUSE	Adapter molecule crk (Proto-oncogene c-Crk) (p38)	Crk Crko	CRK
O55142	0.426781	-0.0131895	RL35A_MOUSE	60S ribosomal protein L35a	Rpl35a	RL35A
P99027	0.427024	-0.0421628	RLA2_MOUSE	60S acidic ribosomal protein P2	Rplp2	RLA2
Q922Q4	0.427124	0.0811461	P5CR2_MOUSE	Pyrroline-5-carboxylate reductase 2 (P5C reductase 2) (P5CR 2) (EC 1.5.1.2)	Pycr2	P5CR2
P16627	0.427582	0.177602	HS71L_MOUSE	Heat shock 70 kDa protein 1-like (Heat shock 70 kDa protein 1L) (Heat shock 70 kDa-like protein 1) (Spermatid-specific heat shock protein 70)	Hspa1l Hsc70t	HS71L
Q99KG3	0.42802	0.253476	RBM10_MOUSE	RNA-binding protein 10 (RNA-binding motif protein 10)	Rbm10 Kiaa0122	RBM10
Q06138	0.428029	-0.0968839	CAB39_MOUSE	Calcium-binding protein 39 (MO25alpha) (Protein Mo25)	Cab39 Mo25	CAB39
Q64520	0.428414	0.230297	KGUA_MOUSE	Guanylate kinase (EC 2.7.4.8) (GMP kinase)	Guk1 Gmk	KGUA
Q9CR09	0.429337	-0.124952	UFC1_MOUSE	Ubiquitin-fold modifier-conjugating enzyme 1 (Ufm1-conjugating enzyme 1)	Ufc1	UFC1
Q61937	0.429376	-0.024149	NPM_MOUSE	Nucleophosmin (NPM) (Nucleolar phosphoprotein B23) (Nucleolar protein NO38) (Numatrin)	Npm1	NPM
P47877	0.4297	-0.149275	IBP2_MOUSE	Insulin-like growth factor-binding protein 2 (IBP-2) (IGF-binding protein 2) (IGFBP-2) (mIGFBP-2)	Igfbp2 Igfbp-2	IBP2
Q3URQ0	0.429784	0.0518426	TEX10_MOUSE	Testis-expressed protein 10	Tex10	TEX10
Q9Z1Q9	0.430132	0.0154522	SYVC_MOUSE	Valine--tRNA ligase (EC 6.1.1.9) (Protein G7a) (Valyl-tRNA synthetase) (ValRS)	Vars Bat6 G7a Vars2	SYVC
O55029	0.430383	-0.0622586	COPB2_MOUSE	Coatomer subunit beta' (Beta'-coat protein) (Beta'-COP) (p102)	Copb2	COPB2
Q6ZWV7	0.430853	0.101184	RL35_MOUSE	60S ribosomal protein L35	Rpl35	RL35
Q8BJZ4	0.431096	-0.0887417	RT35_MOUSE	28S ribosomal protein S35, mitochondrial (MRP-S35) (S35mt)	Mrps35	RT35
Q91YM4	0.431584	0.113082	FAKD4_MOUSE	FAST kinase domain-containing protein 4 (Protein TBRG4) (Transforming growth factor beta regulator 4)	Tbrg4 Kiaa0948	FAKD4
P86048	0.432055	0.346576	RL10L_MOUSE	60S ribosomal protein L10-like	Rpl10l	RL10L
Q1PSW8	0.432132	0.144444	LIN41_MOUSE	E3 ubiquitin-protein ligase TRIM71 (EC 2.3.2.27) (Protein lin-41 homolog) (mLin41) (RING-type E3 ubiquitin transferase TRIM71) (Tripartite motif-containing protein 71)	Trim71 Gm1127 Lin41	LIN41
Q8BMC4	0.43274	0.152346	NOP9_MOUSE	Nucleolar protein 9 (Pumilio domain-containing protein NOP9)	Nop9	NOP9
O88696	0.432757	-0.0521775	CLPP_MOUSE	ATP-dependent Clp protease proteolytic subunit, mitochondrial (EC 3.4.21.92) (Endopeptidase Clp)	Clpp	CLPP
Q9WU62	0.43442	-0.125393	INCE_MOUSE	Inner centromere protein	Incenp	INCE
Q8R326	0.434707	-0.0214168	PSPC1_MOUSE	Paraspeckle component 1 (Paraspeckle protein 1) (mPSP1)	Pspc1 Psp1	PSPC1
Q9D0M1	0.435347	0.41524	KPRA_MOUSE	Phosphoribosyl pyrophosphate synthase-associated protein 1 (PRPP synthase-associated protein 1) (39 kDa phosphoribosypyrophosphate synthase-associated protein) (PAP39)	Prpsap1	KPRA
Q99LC8	0.435574	0.0977608	EI2BA_MOUSE	Translation initiation factor eIF-2B subunit alpha (eIF-2B GDP-GTP exchange factor subunit alpha)	Eif2b1	EI2BA
Q99MN1	0.436059	0.029032	SYK_MOUSE	Lysine--tRNA ligase (EC 2.7.7.-) (EC 6.1.1.6) (Lysyl-tRNA synthetase) (LysRS)	Kars	SYK
Q8C9B9	0.437102	0.0309995	DIDO1_MOUSE	Death-inducer obliterator 1 (DIO-1) (Death-associated transcription factor 1) (DATF-1)	Dido1 Datf1 Dio1	DIDO1
O70378	0.437298	0.097336	EMC8_MOUSE	ER membrane protein complex subunit 8 (Neighbor of COX4)	Emc8 Cox4al Cox4nb Noc4	EMC8
Q3UVK0	0.437939	0.0800605	ERMP1_MOUSE	Endoplasmic reticulum metallopeptidase 1 (EC 3.4.-.-) (Felix-ina)	Ermp1 D19Wsu12e Fxna Kiaa1815	ERMP1
Q8CGK3	0.439822	0.0413812	LONM_MOUSE	Lon protease homolog, mitochondrial (EC 3.4.21.53) (Lon protease-like protein) (LONP) (Mitochondrial ATP-dependent protease Lon) (Serine protease 15)	Lonp1 Prss15	LONM
P70677	0.440088	0.498105	CASP3_MOUSE	Caspase-3 (CASP-3) (EC 3.4.22.56) (Apopain) (Cysteine protease CPP32) (CPP-32) (LICE) (Protein Yama) (SREBP cleavage activity 1) (SCA-1) [Cleaved into: Caspase-3 subunit p17; Caspase-3 subunit p12]	Casp3 Cpp32	CASP3
P60867	0.440096	-0.0498662	RS20_MOUSE	40S ribosomal protein S20	Rps20	RS20
Q99JB2	0.440421	0.0383503	STML2_MOUSE	Stomatin-like protein 2, mitochondrial (SLP-2) (mslp2)	Stoml2 Slp2	STML2
Q6NS46	0.441395	-0.0254644	RRP5_MOUSE	Protein RRP5 homolog (Apoptosis-linked gene 4 protein) (Programmed cell death protein 11)	Pdcd11 Alg4 Kiaa0185	RRP5
Q78ZA7	0.441864	0.140386	NP1L4_MOUSE	Nucleosome assembly protein 1-like 4	Nap1l4	NP1L4
O89090	0.442319	0.27044	SP1_MOUSE	Transcription factor Sp1 (Specificity protein 1)	Sp1	SP1
Q9JHU4	0.442535	0.0134249	DYHC1_MOUSE	Cytoplasmic dynein 1 heavy chain 1 (Cytoplasmic dynein heavy chain 1) (Dynein heavy chain, cytosolic)	Dync1h1 Dhc1 Dnch1 Dnchc1 Dyhc	DYHC1
Q80Y81	0.444416	0.0669859	RNZ2_MOUSE	Zinc phosphodiesterase ELAC protein 2 (EC 3.1.26.11) (ElaC homolog protein 2) (Ribonuclease Z 2) (RNase Z 2) (tRNA 3 endonuclease 2) (tRNase Z 2)	Elac2	RNZ2
P60122	0.44464	-0.0290379	RUVB1_MOUSE	RuvB-like 1 (EC 3.6.4.12) (49 kDa TATA box-binding protein-interacting protein) (49 kDa TBP-interacting protein) (DNA helicase p50) (Pontin 52) (TIP49a)	Ruvbl1 Tip49 Tip49a	RUVB1
Q9R1C0	0.444683	-0.057472	TAF7_MOUSE	Transcription initiation factor TFIID subunit 7 (RNA polymerase II TBP-associated factor subunit F) (Transcription initiation factor TFIID 55 kDa subunit) (TAF(II)55) (TAFII-55) (TAFII55)	Taf7 Taf2f	TAF7
Q6A026	0.445598	-0.0556033	PDS5A_MOUSE	Sister chromatid cohesion protein PDS5 homolog A	Pds5a Kiaa0648	PDS5A
P10852	0.445917	0.0396077	4F2_MOUSE	4F2 cell-surface antigen heavy chain (4F2hc) (Solute carrier family 3 member 2) (CD antigen CD98)	Slc3a2 Mdu1	4F2
P20664	0.44594	-0.0896206	PRI1_MOUSE	DNA primase small subunit (EC 2.7.7.-) (DNA primase 49 kDa subunit) (p49)	Prim1	PRI1
P62900	0.446092	0.0350327	RL31_MOUSE	60S ribosomal protein L31	Rpl31	RL31
Q9D554	0.446689	-0.0174056	SF3A3_MOUSE	Splicing factor 3A subunit 3 (SF3a60) (Spliceosome-associated protein 61) (SAP 61)	Sf3a3 Sap61	SF3A3
Q8N7N5	0.446991	-0.139224	DCAF8_MOUSE	DDB1- and CUL4-associated factor 8 (WD repeat-containing protein 42A)	Dcaf8 D1Ucla4 H326 Wdr42a	DCAF8
Q8VHN8	0.447327	-0.382008	TIRR_MOUSE	Tudor-interacting repair regulator protein (NUDT16-like protein 1) (Protein syndesmos)	Nudt16l1 Sdos Tirr	TIRR
Q8BG30	0.449456	-0.379738	NELFA_MOUSE	Negative elongation factor A (NELF-A) (Wolf-Hirschhorn syndrome candidate 2 homolog) (mWHSC2)	Nelfa Whsc2 Whsc2h	NELFA
Q8K224	0.450078	0.0897686	NAT10_MOUSE	RNA cytidine acetyltransferase (EC 2.3.1.-) (18S rRNA cytosine acetyltransferase) (N-acetyltransferase 10)	Nat10 Kiaa1709	NAT10
P97470	0.450692	0.103731	PP4C_MOUSE	Serine/threonine-protein phosphatase 4 catalytic subunit (PP4C) (Pp4) (EC 3.1.3.16) (Protein phosphatase X) (PP-X)	Ppp4c Ppp4 Ppx	PP4C
Q60865	0.450958	0.0511174	CAPR1_MOUSE	Caprin-1 (Cytoplasmic activation- and proliferation-associated protein 1) (GPI-anchored membrane protein 1) (GPI-anchored protein p137) (GPI-p137) (p137GPI) (Membrane component chromosome 11 surface marker 1) (RNA granule protein 105)	Caprin1 Gpiap Gpiap1 Gpip137 M11s1 Rng105 G5E5	CAPR1
Q8BMZ5	0.451138	0.105254	SEN34_MOUSE	tRNA-splicing endonuclease subunit Sen34 (EC 4.6.1.16) (Leukocyte receptor cluster member 5 homolog) (tRNA-intron endonuclease Sen34)	Tsen34 Leng5 Sen34	SEN34
Q9ERK4	0.451751	-0.0433469	XPO2_MOUSE	Exportin-2 (Exp2) (Chromosome segregation 1-like protein) (Importin-alpha re-exporter)	Cse1l Xpo2	XPO2
Q60870	0.45218	0.225938	REEP5_MOUSE	Receptor expression-enhancing protein 5 (GP106) (Polyposis locus protein 1 homolog) (Protein TB2 homolog)	Reep5 Dp1	REEP5
P51410	0.454446	-0.0393639	RL9_MOUSE	60S ribosomal protein L9	Rpl9	RL9
Q8VCW8	0.455693	-0.1466	ACSF2_MOUSE	Medium-chain acyl-CoA ligase ACSF2, mitochondrial (EC 6.2.1.2)	Acsf2	ACSF2
Q8K411	0.455753	-0.122471	PREP_MOUSE	Presequence protease, mitochondrial (EC 3.4.24.-) (Pitrilysin metalloproteinase 1)	Pitrm1 Kiaa1104 Ntup1	PREP
Q62203	0.455936	0.113461	SF3A2_MOUSE	Splicing factor 3A subunit 2 (SF3a66) (Spliceosome-associated protein 62) (SAP 62)	Sf3a2 Sap62	SF3A2
P57722	0.456114	-0.0556355	PCBP3_MOUSE	Poly(rC)-binding protein 3 (Alpha-CP3)	Pcbp3	PCBP3
Q91YP3	0.456573	0.205481	DEOC_MOUSE	Deoxyribose-phosphate aldolase (DERA) (EC 4.1.2.4) (2-deoxy-D-ribose 5-phosphate aldolase) (Phosphodeoxyriboaldolase) (Deoxyriboaldolase)	Dera	DEOC
Q9JIH2	0.456654	0.094759	NUP50_MOUSE	Nuclear pore complex protein Nup50 (50 kDa nucleoporin) (Nuclear pore-associated protein 60 kDa-like) (Nucleoporin Nup50)	Nup50 Npap60	NUP50
Q9WVA3	0.457075	-0.029749	BUB3_MOUSE	Mitotic checkpoint protein BUB3 (WD repeat type I transmembrane protein A72.5)	Bub3	BUB3
Q9CPP6	0.457831	-0.12179	NDUA5_MOUSE	NADH dehydrogenase [ubiquinone] 1 alpha subcomplex subunit 5 (Complex I subunit B13) (Complex I-13kD-B) (CI-13kD-B) (NADH-ubiquinone oxidoreductase 13 kDa-B subunit)	Ndufa5	NDUA5
Q63850	0.458069	0.0272773	NUP62_MOUSE	Nuclear pore glycoprotein p62 (62 kDa nucleoporin) (Nucleoporin Nup62)	Nup62	NUP62
Q9Z277	0.459401	-0.0880622	BAZ1B_MOUSE	Tyrosine-protein kinase BAZ1B (EC 2.7.10.2) (Bromodomain adjacent to zinc finger domain protein 1B) (Williams syndrome transcription factor homolog) (Williams-Beuren syndrome chromosomal region 9 protein homolog)	Baz1b Wbscr9 Wstf	BAZ1B
Q91ZJ5	0.460042	0.228843	UGPA_MOUSE	UTP--glucose-1-phosphate uridylyltransferase (EC 2.7.7.9) (UDP-glucose pyrophosphorylase) (UDPGP) (UGPase)	Ugp2	UGPA
Q8CIN4	0.461655	0.0628706	PAK2_MOUSE	Serine/threonine-protein kinase PAK 2 (EC 2.7.11.1) (Gamma-PAK) (p21-activated kinase 2) (PAK-2) [Cleaved into: PAK-2p27; PAK-2p34]	Pak2	PAK2
Q8BXV2	0.461958	-0.0550612	BRI3B_MOUSE	BRI3-binding protein (I3-binding protein)	Bri3bp	BRI3B
Q9CRD2	0.462037	-0.10548	EMC2_MOUSE	ER membrane protein complex subunit 2 (Tetratricopeptide repeat protein 35) (TPR repeat protein 35)	Emc2 Kiaa0103 Ttc35	EMC2
Q8BVF2	0.462523	0.10386	PDCL3_MOUSE	Phosducin-like protein 3 (Viral IAP-associated factor 1) (VIAF-1)	Pdcl3 Viaf1	PDCL3
Q923D5	0.463599	-0.0808564	WBP11_MOUSE	WW domain-binding protein 11 (WBP-11) (Splicing factor that interacts with PQBP-1 and PP1)	Wbp11 Sipp1	WBP11
Q3TWL2	0.464778	0.179684	PP4P1_MOUSE	Type 1 phosphatidylinositol 4,5-bisphosphate 4-phosphatase (Type 1 PtdIns-4,5-P2 4-Ptase) (EC 3.1.3.78) (PtdIns-4,5-P2 4-Ptase I) (Transmembrane protein 55B)	Pip4p1 Tmem55b	PP4P1
Q9QYJ0	0.465037	-0.0191725	DNJA2_MOUSE	DnaJ homolog subfamily A member 2 (mDj3)	Dnaja2	DNJA2
Q99K01	0.465672	-0.236058	PDXD1_MOUSE	Pyridoxal-dependent decarboxylase domain-containing protein 1 (EC 4.1.1.-)	Pdxdc1	PDXD1
Q9Z1Q5	0.466064	-0.139511	CLIC1_MOUSE	Chloride intracellular channel protein 1 (Nuclear chloride ion channel 27) (NCC27)	Clic1	CLIC1
Q5RJG1	0.466485	0.17191	NOL10_MOUSE	Nucleolar protein 10	Nol10 Gm67	NOL10
P97376	0.467054	-0.111121	FRG1_MOUSE	Protein FRG1 (FSHD region gene 1 protein)	Frg1	FRG1
Q9DB15	0.46741	-0.040685	RM12_MOUSE	39S ribosomal protein L12, mitochondrial (L12mt) (MRP-L12)	Mrpl12 Rpml12	RM12
Q5NBX1	0.469404	-0.481612	COBL_MOUSE	Protein cordon-bleu	Cobl Kiaa0633	COBL
A2A432	0.471499	-0.0287207	CUL4B_MOUSE	Cullin-4B (CUL-4B)	Cul4b mKIAA0695	CUL4B
Q9D1D4	0.471954	0.0446301	TMEDA_MOUSE	Transmembrane emp24 domain-containing protein 10 (21 kDa transmembrane-trafficking protein) (Transmembrane protein Tmp21) (p24 family protein delta-1) (p24delta1)	Tmed10 Tmp21	TMEDA
Q9R0Q7	0.472473	-0.0438261	TEBP_MOUSE	Prostaglandin E synthase 3 (EC 5.3.99.3) (Cytosolic prostaglandin E2 synthase) (cPGES) (Hsp90 co-chaperone) (Progesterone receptor complex p23) (Sid 3177) (Telomerase-binding protein p23)	Ptges3 Sid3177 Tebp	TEBP
Q05D44	0.472872	0.0346963	IF2P_MOUSE	Eukaryotic translation initiation factor 5B (eIF-5B) (EC 3.6.5.3) (Translation initiation factor IF-2)	Eif5b If2	IF2P
Q8BGR9	0.473166	-0.157586	UBCP1_MOUSE	Ubiquitin-like domain-containing CTD phosphatase 1 (EC 3.1.3.16) (Nuclear proteasome inhibitor UBLCP1)	Ublcp1	UBCP1
Q9D1N9	0.473515	-0.107096	RM21_MOUSE	39S ribosomal protein L21, mitochondrial (L21mt) (MRP-L21)	Mrpl21 D9Wsu149	RM21
Q9CQN7	0.4747	-0.222028	RM41_MOUSE	39S ribosomal protein L41, mitochondrial (L41mt) (MRP-L41)	Mrpl41	RM41
A2A935	0.475669	0.127005	PRD16_MOUSE	Histone-lysine N-methyltransferase PRDM16 (EC 2.1.1.43) (PR domain zinc finger protein 16) (PR domain-containing protein 16) (Transcription factor MEL1) (MDS1/EVI1-like gene 1)	Prdm16 Kiaa1675 Mel1	PRD16
Q61335	0.476255	-0.0714962	BAP31_MOUSE	B-cell receptor-associated protein 31 (BCR-associated protein 31) (Bap31) (p28)	Bcap31 Bap31	BAP31
P59235	0.476962	0.0293217	NUP43_MOUSE	Nucleoporin Nup43 (Nup107-160 subcomplex subunit Nup43)	Nup43	NUP43
Q5SVQ0	0.478941	0.0411607	KAT7_MOUSE	Histone acetyltransferase KAT7 (EC 2.3.1.48) (Histone acetyltransferase binding to ORC1) (Lysine acetyltransferase 7) (MOZ, YBF2/SAS3, SAS2 and TIP60 protein 2) (MYST-2)	Kat7 Hbo1 Myst2	KAT7
P53395	0.479198	0.117366	ODB2_MOUSE	Lipoamide acyltransferase component of branched-chain alpha-keto acid dehydrogenase complex, mitochondrial (EC 2.3.1.168) (Branched-chain alpha-keto acid dehydrogenase complex component E2) (BCKAD-E2) (BCKADE2) (Dihydrolipoamide acetyltransferase component of branched-chain alpha-keto acid dehydrogenase complex) (Dihydrolipoamide branched chain transacylase) (Dihydrolipoyllysine-residue (2-methyl…	Dbt	ODB2
Q6NZJ6	0.480277	0.026727	IF4G1_MOUSE	Eukaryotic translation initiation factor 4 gamma 1 (eIF-4-gamma 1) (eIF-4G 1) (eIF-4G1)	Eif4g1	IF4G1
Q8BPG6	0.481125	0.121601	SUMF2_MOUSE	Inactive C-alpha-formylglycine-generating enzyme 2 (Sulfatase-modifying factor 2)	Sumf2	SUMF2
Q8BYA0	0.481608	0.137117	TBCD_MOUSE	Tubulin-specific chaperone D (Beta-tubulin cofactor D) (Tubulin-folding cofactor D)	Tbcd	TBCD
O35130	0.481824	-0.145062	NEP1_MOUSE	Ribosomal RNA small subunit methyltransferase NEP1 (EC 2.1.1.-) (18S rRNA (pseudouridine(1248)-N1)-methyltransferase) (18S rRNA Psi1248 methyltransferase) (Nucleolar protein EMG1 homolog) (Protein C2f) (Ribosome biogenesis protein NEP1)	Emg1 C2f Grcc2f	NEP1
Q9JMD0	0.481902	0.0930443	ZN207_MOUSE	BUB3-interacting and GLEBS motif-containing protein ZNF207 (BuGZ) (49 kDa zinc finger protein) (Zinc finger protein 207)	Znf207 Bugz Zep Zfp207	ZN207
Q7TMB8	0.482175	0.158664	CYFP1_MOUSE	Cytoplasmic FMR1-interacting protein 1 (Specifically Rac1-associated protein 1) (Sra-1)	Cyfip1 Kiaa0068 Shyc Sra1	CYFP1
Q9CWI3	0.483193	-0.148672	BCCIP_MOUSE	BRCA2 and CDKN1A-interacting protein	Bccip	BCCIP
P62878	0.4862	0.0397979	RBX1_MOUSE	E3 ubiquitin-protein ligase RBX1 (EC 2.3.2.27) (EC 2.3.2.32) (E3 ubiquitin-protein transferase RBX1) (RING finger protein 75) (RING-box protein 1) (Rbx1) [Cleaved into: E3 ubiquitin-protein ligase RBX1, N-terminally processed]	Rbx1	RBX1
P59326	0.487205	-0.145706	YTHD1_MOUSE	YTH domain-containing family protein 1 (Dermatomyositis associated with cancer putative autoantigen 1 homolog) (DACA-1 homolog)	Ythdf1	YTHD1
P43024	0.488433	-0.0735942	CX6A1_MOUSE	Cytochrome c oxidase subunit 6A1, mitochondrial (Cytochrome c oxidase polypeptide VIa-liver)	Cox6a1 Cox6al	CX6A1
Q9CZU6	0.488697	-0.0255353	CISY_MOUSE	Citrate synthase, mitochondrial (EC 2.3.3.1) (Citrate (Si)-synthase)	Cs	CISY
Q9CPW4	0.489032	0.0346181	ARPC5_MOUSE	Actin-related protein 2/3 complex subunit 5 (Arp2/3 complex 16 kDa subunit) (p16-ARC)	Arpc5	ARPC5
Q8K4L0	0.491255	-0.0684543	DDX54_MOUSE	ATP-dependent RNA helicase DDX54 (EC 3.6.4.13) (DEAD box protein 54)	Ddx54	DDX54
P97314	0.491792	0.02752	CSRP2_MOUSE	Cysteine and glycine-rich protein 2 (Cysteine-rich protein 2) (CRP2) (Double LIM protein 1) (DLP-1)	Csrp2 Dlp1	CSRP2
P70333	0.49185	-0.190882	HNRH2_MOUSE	Heterogeneous nuclear ribonucleoprotein H2 (hnRNP H2) (Heterogeneous nuclear ribonucleoprotein H') (hnRNP H') [Cleaved into: Heterogeneous nuclear ribonucleoprotein H2, N-terminally processed]	Hnrnph2 Hnrph2	HNRH2
O54786	0.492951	-0.134896	DFFA_MOUSE	DNA fragmentation factor subunit alpha (DNA fragmentation factor 45 kDa subunit) (DFF-45) (Inhibitor of CAD) (ICAD)	Dffa Icad	DFFA
Q9JMG1	0.493509	0.0812002	EDF1_MOUSE	Endothelial differentiation-related factor 1 (EDF-1) (Multiprotein-bridging factor 1) (MBF1)	Edf1	EDF1
Q3UHX2	0.494869	-0.0954565	HAP28_MOUSE	28 kDa heat- and acid-stable phosphoprotein (PDGF-associated protein) (PAP) (PDGFA-associated protein 1) (PAP1)	Pdap1	HAP28
P12815	0.495749	0.0357617	PDCD6_MOUSE	Programmed cell death protein 6 (ALG-257) (Apoptosis-linked gene 2 protein) (ALG-2) (PMP41)	Pdcd6 Alg2	PDCD6
Q8VBV7	0.495807	0.10423	CSN8_MOUSE	COP9 signalosome complex subunit 8 (SGN8) (Signalosome subunit 8) (COP9 homolog) (JAB1-containing signalosome subunit 8)	Cops8 Csn8	CSN8
Q9CWU5	0.498424	0.0725667	KHDC3_MOUSE	KH domain-containing protein 3 (Protein Filia)	Khdc3	KHDC3
P57746	0.498904	-0.145773	VATD_MOUSE	V-type proton ATPase subunit D (V-ATPase subunit D) (V-ATPase 28 kDa accessory protein) (Vacuolar proton pump subunit D)	Atp6v1d Atp6m Vatd	VATD
Q9D0W5	0.500562	0.16115	PPIL1_MOUSE	Peptidyl-prolyl cis-trans isomerase-like 1 (PPIase) (EC 5.2.1.8) (Rotamase PPIL1)	Ppil1	PPIL1
A2BE28	0.502308	0.0794219	LAS1L_MOUSE	Ribosomal biogenesis protein LAS1L (Protein LAS1 homolog)	Las1l	LAS1L
Q9CQR2	0.5031	0.0571925	RS21_MOUSE	40S ribosomal protein S21	Rps21	RS21
P56391	0.503128	0.0276249	CX6B1_MOUSE	Cytochrome c oxidase subunit 6B1 (Cytochrome c oxidase subunit VIb isoform 1) (COX VIb-1)	Cox6b1 Cox6b	CX6B1
Q8BHG1	0.503814	-0.0825736	NRDC_MOUSE	Nardilysin (EC 3.4.24.61) (N-arginine dibasic convertase) (NRD convertase) (NRD-C) (Nardilysin convertase)	Nrdc Nrd1	NRDC
Q99J09	0.503909	0.0643688	MEP50_MOUSE	Methylosome protein 50 (MEP-50) (WD repeat-containing protein 77)	Wdr77 Mep50	MEP50
Q9Z2D8	0.504686	-0.0601741	MBD3_MOUSE	Methyl-CpG-binding domain protein 3 (Methyl-CpG-binding protein MBD3)	Mbd3	MBD3
Q569Z6	0.504711	-0.0560746	TR150_MOUSE	Thyroid hormone receptor-associated protein 3 (Thyroid hormone receptor-associated protein complex 150 kDa component) (Trap150)	Thrap3 Trap150	TR150
P16675	0.505069	0.114339	PPGB_MOUSE	Lysosomal protective protein (EC 3.4.16.5) (Carboxypeptidase C) (Carboxypeptidase L) (Cathepsin A) (Protective protein cathepsin A) (PPCA) (Protective protein for beta-galactosidase) [Cleaved into: Lysosomal protective protein 32 kDa chain; Lysosomal protective protein 20 kDa chain]	Ctsa Ppgb	PPGB
Q8K3J1	0.505976	-0.0965987	NDUS8_MOUSE	NADH dehydrogenase [ubiquinone] iron-sulfur protein 8, mitochondrial (EC 1.6.99.3) (EC 7.1.1.2) (Complex I-23kD) (CI-23kD) (NADH-ubiquinone oxidoreductase 23 kDa subunit)	Ndufs8	NDUS8
P20263	0.506834	-0.0561795	PO5F1_MOUSE	POU domain, class 5, transcription factor 1 (NF-A3) (Octamer-binding protein 3) (Oct-3) (Octamer-binding protein 4) (Oct-4) (Octamer-binding transcription factor 3) (OTF-3)	Pou5f1 Oct-3 Oct-4 Otf-3 Otf3	PO5F1
Q3TDQ1	0.507891	-0.0632327	STT3B_MOUSE	Dolichyl-diphosphooligosaccharide--protein glycosyltransferase subunit STT3B (Oligosaccharyl transferase subunit STT3B) (STT3-B) (EC 2.4.99.18) (B6dom1 antigen) (Source of immunodominant MHC-associated peptides)	Stt3b Simp	STT3B
P62880	0.508201	-0.100733	GBB2_MOUSE	Guanine nucleotide-binding protein G(I)/G(S)/G(T) subunit beta-2 (G protein subunit beta-2) (Transducin beta chain 2)	Gnb2	GBB2
Q8CD15	0.508837	0.377946	RIOX2_MOUSE	Ribosomal oxygenase 2 (Bifunctional lysine-specific demethylase and histidyl-hydroxylase MINA) (EC 1.14.11.-) (Histone lysine demethylase MINA) (MYC-induced nuclear antigen)	Riox2 Mina Mina53	RIOX2
Q8R2M2	0.50902	-0.147058	TDIF2_MOUSE	Deoxynucleotidyltransferase terminal-interacting protein 2	Dnttip2	TDIF2
Q62418	0.509434	0.0571052	DBNL_MOUSE	Drebrin-like protein (Actin-binding protein 1) (SH3 domain-containing protein 7)	Dbnl Abp1 Sh3p7	DBNL
Q9CWZ7	0.509793	-0.21948	SNAG_MOUSE	Gamma-soluble NSF attachment protein (SNAP-gamma) (N-ethylmaleimide-sensitive factor attachment protein gamma)	Napg Snapg	SNAG
P46978	0.510101	-0.0771526	STT3A_MOUSE	Dolichyl-diphosphooligosaccharide--protein glycosyltransferase subunit STT3A (Oligosaccharyl transferase subunit STT3A) (STT3-A) (EC 2.4.99.18) (B5) (Integral membrane protein 1)	Stt3a Itm1	STT3A
Q8VEM8	0.510248	-0.0225579	MPCP_MOUSE	Phosphate carrier protein, mitochondrial (Phosphate transport protein) (PTP) (Solute carrier family 25 member 3)	Slc25a3	MPCP
O70133	0.510514	-0.0169983	DHX9_MOUSE	ATP-dependent RNA helicase A (EC 3.6.4.13) (DEAH box protein 9) (mHEL-5) (Nuclear DNA helicase II) (NDH II) (RNA helicase A) (RHA)	Dhx9 Ddx9	DHX9
Q3UEB3	0.51052	-0.0326362	PUF60_MOUSE	Poly(U)-binding-splicing factor PUF60 (60 kDa poly(U)-binding-splicing factor)	Puf60	PUF60
Q8BX17	0.51121	0.145967	GEMI5_MOUSE	Gem-associated protein 5 (Gemin5)	Gemin5	GEMI5
Q91V81	0.51199	0.32653	RBM42_MOUSE	RNA-binding protein 42 (RNA-binding motif protein 42)	Rbm42	RBM42
Q91UZ5	0.512894	0.0539446	IMPA2_MOUSE	Inositol monophosphatase 2 (IMP 2) (IMPase 2) (EC 3.1.3.25) (Inositol-1(or 4)-monophosphatase 2) (Myo-inositol monophosphatase A2)	Impa2	IMPA2
O08808	0.514484	-0.0878283	DIAP1_MOUSE	Protein diaphanous homolog 1 (Diaphanous-related formin-1) (DRF1) (p140mDIA) (mDIA1)	Diaph1 Diap1	DIAP1
Q9ES00	0.515189	0.136336	UBE4B_MOUSE	Ubiquitin conjugation factor E4 B (EC 2.3.2.27) (RING-type E3 ubiquitin transferase E4 B) (Ubiquitin fusion degradation protein 2)	Ube4b Ufd2 Ufd2a	UBE4B
Q91WN1	0.515528	0.089723	DNJC9_MOUSE	DnaJ homolog subfamily C member 9	Dnajc9	DNJC9
Q6ZQ38	0.516256	-0.0168834	CAND1_MOUSE	Cullin-associated NEDD8-dissociated protein 1 (Cullin-associated and neddylation-dissociated protein 1) (p120 CAND1)	Cand1 D10Ertd516e Kiaa0829	CAND1
O88342	0.517861	-0.0356599	WDR1_MOUSE	WD repeat-containing protein 1 (Actin-interacting protein 1) (AIP1)	Wdr1	WDR1
Q99ME9	0.518632	-0.039103	NOG1_MOUSE	Nucleolar GTP-binding protein 1 (Chronic renal failure gene protein) (GTP-binding protein NGB)	Gtpbp4 Crfg Nog1	NOG1
Q925B0	0.519652	0.0743921	PAWR_MOUSE	PRKC apoptosis WT1 regulator protein (Prostate apoptosis response 4 protein) (Par-4)	Pawr Par4	PAWR
Q64669	0.521901	0.293516	NQO1_MOUSE	NAD(P)H dehydrogenase [quinone] 1 (EC 1.6.5.2) (Azoreductase) (DT-diaphorase) (DTD) (Menadione reductase) (NAD(P)H:quinone oxidoreductase 1) (Phylloquinone reductase) (Quinone reductase 1) (QR1)	Nqo1 Dia4 Nmo1 Nmor1	NQO1
Q9CX86	0.522235	0.0214852	ROA0_MOUSE	Heterogeneous nuclear ribonucleoprotein A0 (hnRNP A0)	Hnrnpa0 Hnrpa0	ROA0
Q61545	0.523487	-0.0319858	EWS_MOUSE	RNA-binding protein EWS	Ewsr1 Ews Ewsh	EWS
Q71RI9	0.523564	0.282728	KAT3_MOUSE	Kynurenine--oxoglutarate transaminase 3 (EC 2.6.1.7) (Cysteine-S-conjugate beta-lyase 2) (EC 4.4.1.13) (Kynurenine aminotransferase 3) (Kynurenine aminotransferase III) (KATIII) (Kynurenine--glyoxylate transaminase) (EC 2.6.1.63) (Kynurenine--oxoglutarate transaminase III)	Kyat3 Ccbl2 Kat3	KAT3
Q9CR68	0.523567	0.108144	UCRI_MOUSE	Cytochrome b-c1 complex subunit Rieske, mitochondrial (EC 7.1.1.8) (Complex III subunit 5) (Cytochrome b-c1 complex subunit 5) (Rieske iron-sulfur protein) (RISP) (Rieske protein UQCRFS1) (Ubiquinol-cytochrome c reductase iron-sulfur subunit) [Cleaved into: Cytochrome b-c1 complex subunit 9 (Su9) (Subunit 9) (8 kDa subunit 9) (Complex III subunit IX) (Cytochrome b-c1 complex subunit 11) (Ubiquino…	Uqcrfs1	UCRI
Q9JJ11	0.523892	-0.0635717	TACC3_MOUSE	Transforming acidic coiled-coil-containing protein 3 (ARNT-interacting protein)	Tacc3 Aint	TACC3
P62259	0.524069	-0.0096729	1433E_MOUSE	14-3-3 protein epsilon (14-3-3E)	Ywhae	1433E
P14148	0.525187	-0.00664765	RL7_MOUSE	60S ribosomal protein L7	Rpl7	RL7
Q9DBG3	0.52528	0.0850115	AP2B1_MOUSE	AP-2 complex subunit beta (AP105B) (Adaptor protein complex AP-2 subunit beta) (Adaptor-related protein complex 2 subunit beta) (Beta-2-adaptin) (Beta-adaptin) (Clathrin assembly protein complex 2 beta large chain) (Plasma membrane adaptor HA2/AP2 adaptin beta subunit)	Ap2b1 Clapb1	AP2B1
P28231	0.525859	-0.18285	CXB3_MOUSE	Gap junction beta-3 protein (Connexin-31) (Cx31)	Gjb3 Cxn-31	CXB3
Q9D967	0.526185	0.346321	MGDP1_MOUSE	Magnesium-dependent phosphatase 1 (MDP-1) (EC 3.1.3.-) (EC 3.1.3.48)	Mdp1	MGDP1
Q9CXW4	0.526481	-0.0178521	RL11_MOUSE	60S ribosomal protein L11	Rpl11	RL11
P54103	0.526734	0.0334215	DNJC2_MOUSE	DnaJ homolog subfamily C member 2 (Mouse Id associate 1) (MIDA1) (Zuotin-related factor 1)	Dnajc2 Mida1 Zrf1	DNJC2
P47963	0.527171	-0.0271697	RL13_MOUSE	60S ribosomal protein L13 (A52)	Rpl13	RL13
O35737	0.527238	0.0466122	HNRH1_MOUSE	Heterogeneous nuclear ribonucleoprotein H (hnRNP H) [Cleaved into: Heterogeneous nuclear ribonucleoprotein H, N-terminally processed]	Hnrnph1 Hnrph Hnrph1	HNRH1
P67778	0.527327	-0.0297131	PHB_MOUSE	Prohibitin (B-cell receptor-associated protein 32) (BAP 32)	Phb	PHB
P56960	0.527832	0.182556	EXOSX_MOUSE	Exosome component 10 (EC 3.1.13.-) (Autoantigen PM/Scl 2 homolog) (Polymyositis/scleroderma autoantigen 2 homolog)	Exosc10 Pmscl2	EXOSX
Q6ZQ58	0.528012	-0.0596334	LARP1_MOUSE	La-related protein 1 (La ribonucleoprotein domain family member 1)	Larp1 Kiaa0731 Larp	LARP1
P61161	0.528127	0.0372935	ARP2_MOUSE	Actin-related protein 2 (Actin-like protein 2)	Actr2 Arp2	ARP2
Q14B71	0.528186	0.179607	CDCA2_MOUSE	Cell division cycle-associated protein 2	Cdca2	CDCA2
Q6PDM2	0.528254	0.0298978	SRSF1_MOUSE	Serine/arginine-rich splicing factor 1 (ASF/SF2) (Pre-mRNA-splicing factor SRp30a) (Splicing factor, arginine/serine-rich 1)	Srsf1 Sfrs1	SRSF1
Q5SWD9	0.52826	0.0223094	TSR1_MOUSE	Pre-rRNA-processing protein TSR1 homolog	Tsr1 Kiaa1401	TSR1
P62852	0.528899	-0.025577	RS25_MOUSE	40S ribosomal protein S25	Rps25	RS25
P57716	0.529279	-0.0669888	NICA_MOUSE	Nicastrin	Ncstn	NICA
Q91ZV0	0.531377	-0.0830405	MIA2_MOUSE	Melanoma inhibitory activity protein 2 (CTAGE family member 5 ER export factor)	Mia2 Ctage5	MIA2
O35344	0.531835	0.0378014	IMA4_MOUSE	Importin subunit alpha-4 (Importin alpha Q2) (Qip2) (Karyopherin subunit alpha-3)	Kpna3 Qip2	IMA4
Q69Z99	0.532088	-0.285819	ZN512_MOUSE	Zinc finger protein 512	Znf512 Kiaa1805 Zfp512	ZN512
P08775	0.533784	0.0330746	RPB1_MOUSE	DNA-directed RNA polymerase II subunit RPB1 (RNA polymerase II subunit B1) (EC 2.7.7.6) (DNA-directed RNA polymerase II subunit A) (DNA-directed RNA polymerase III largest subunit)	Polr2a Rpii215 Rpo2-1	RPB1
Q9R0Q3	0.533832	0.158358	TMED2_MOUSE	Transmembrane emp24 domain-containing protein 2 (COPI-coated vesicle membrane protein p24) (Membrane protein p24A) (Sid 394) (p24 family protein beta-1) (p24beta1)	Tmed2 Rnp24 Sid394	TMED2
P70195	0.535014	0.0405114	PSB7_MOUSE	Proteasome subunit beta type-7 (EC 3.4.25.1) (Macropain chain Z) (Multicatalytic endopeptidase complex chain Z) (Proteasome subunit Z)	Psmb7 Mmc14	PSB7
Q8JZX4	0.535617	-0.123383	SPF45_MOUSE	Splicing factor 45 (45 kDa-splicing factor) (RNA-binding motif protein 17)	Rbm17 Spf45	SPF45
Q99J95	0.536498	0.0802859	CDK9_MOUSE	Cyclin-dependent kinase 9 (EC 2.7.11.22) (EC 2.7.11.23) (Cell division protein kinase 9)	Cdk9	CDK9
Q9CPY7	0.536752	-0.0133947	AMPL_MOUSE	Cytosol aminopeptidase (EC 3.4.11.1) (Leucine aminopeptidase 3) (LAP-3) (Leucyl aminopeptidase) (Proline aminopeptidase) (EC 3.4.11.5) (Prolyl aminopeptidase)	Lap3 Lapep	AMPL
Q64105	0.536958	-0.0403048	SPRE_MOUSE	Sepiapterin reductase (SPR) (EC 1.1.1.153)	Spr	SPRE
Q9CZR8	0.537114	-0.088128	EFTS_MOUSE	Elongation factor Ts, mitochondrial (EF-Ts) (EF-TsMt)	Tsfm	EFTS
Q91VM5	0.537422	-0.0261219	RMXL1_MOUSE	RNA binding motif protein, X-linked-like-1 (Heterogeneous nuclear ribonucleoprotein G-like 1) (RNA binding motif protein, X chromosome retrogene)	Rbmxl1 Rbmxrt	RMXL1
P24288	0.537546	0.0229242	BCAT1_MOUSE	Branched-chain-amino-acid aminotransferase, cytosolic (BCAT(c)) (EC 2.6.1.42) (Protein ECA39)	Bcat1 Eca39	BCAT1
Q9QXK7	0.537642	0.17351	CPSF3_MOUSE	Cleavage and polyadenylation specificity factor subunit 3 (EC 3.1.27.-) (Cleavage and polyadenylation specificity factor 73 kDa subunit) (CPSF 73 kDa subunit) (mRNA 3'-end-processing endonuclease CPSF-73)	Cpsf3 Cpsf73	CPSF3
Q91WQ3	0.538904	0.0163191	SYYC_MOUSE	Tyrosine--tRNA ligase, cytoplasmic (EC 6.1.1.1) (Tyrosyl-tRNA synthetase) (TyrRS) [Cleaved into: Tyrosine--tRNA ligase, cytoplasmic, N-terminally processed]	Yars	SYYC
P62869	0.539985	0.0803393	ELOB_MOUSE	Elongin-B (EloB) (Elongin 18 kDa subunit) (RNA polymerase II transcription factor SIII subunit B) (SIII p18) (Transcription elongation factor B polypeptide 2)	Elob Tceb2	ELOB
P62137	0.541001	0.147159	PP1A_MOUSE	Serine/threonine-protein phosphatase PP1-alpha catalytic subunit (PP-1A) (EC 3.1.3.16)	Ppp1ca Ppp1a	PP1A
Q91XC0	0.541162	0.0911337	AJUBA_MOUSE	LIM domain-containing protein ajuba	Ajuba Jub	AJUBA
Q9CYG7	0.542372	-0.0566626	TOM34_MOUSE	Mitochondrial import receptor subunit TOM34 (Translocase of outer membrane 34 kDa subunit)	Tomm34	TOM34
Q9CWU9	0.543798	0.0633967	NUP37_MOUSE	Nucleoporin Nup37 (Nup107-160 subcomplex subunit Nup37)	Nup37	NUP37
Q8C052	0.544806	0.10941	MAP1S_MOUSE	Microtubule-associated protein 1S (MAP-1S) (BPY2-interacting protein 1) (Microtubule-associated protein 8) [Cleaved into: MAP1S heavy chain; MAP1S light chain]	Map1s Bpy2ip1 Map8 Mtap1s	MAP1S
Q9D0D4	0.544851	-0.0531707	DIM1_MOUSE	Probable dimethyladenosine transferase (EC 2.1.1.183) (DIM1 dimethyladenosine transferase 1 homolog) (DIM1 dimethyladenosine transferase 1-like) (Probable 18S rRNA (adenine(1779)-N(6)/adenine(1780)-N(6))-dimethyltransferase) (Probable 18S rRNA dimethylase) (Probable S-adenosylmethionine-6-N',N'-adenosyl(rRNA) dimethyltransferase)	Dimt1 Dimt1l	DIM1
Q9D898	0.546351	-0.0974945	ARP5L_MOUSE	Actin-related protein 2/3 complex subunit 5-like protein (Arp2/3 complex 16 kDa subunit 2) (ARC16-2)	Arpc5l	ARP5L
Q9R1X4	0.546413	0.0618075	TIM_MOUSE	Protein timeless homolog (mTim)	Timeless Tim1 Timeless1	TIM
Q9JKX4	0.547344	0.0855084	AATF_MOUSE	Protein AATF (Apoptosis-antagonizing transcription factor) (Rb-binding protein Che-1) (Traube protein)	Aatf Che1 Trb	AATF
Q9CXY6	0.547347	0.0576652	ILF2_MOUSE	Interleukin enhancer-binding factor 2 (Nuclear factor of activated T-cells 45 kDa)	Ilf2 Nf45	ILF2
Q99KV1	0.548101	0.0501161	DJB11_MOUSE	DnaJ homolog subfamily B member 11 (APOBEC1-binding protein 2) (ABBP-2) (ER-associated DNAJ) (ER-associated Hsp40 co-chaperone) (Endoplasmic reticulum DNA J domain-containing protein 3) (ER-resident protein ERdj3) (ERdj3) (ERj3p)	Dnajb11	DJB11
Q99KD5	0.549344	0.280567	UN45A_MOUSE	Protein unc-45 homolog A (Unc-45A) (Stromal membrane-associated protein 1) (SMAP-1)	Unc45a Smap1	UN45A
P62281	0.549365	0.0250731	RS11_MOUSE	40S ribosomal protein S11	Rps11	RS11
Q9CXI5	0.55062	-0.1726	MANF_MOUSE	Mesencephalic astrocyte-derived neurotrophic factor (Arginine-rich protein) (Protein ARMET)	Manf Armet	MANF
Q9D1Q6	0.550694	0.147177	ERP44_MOUSE	Endoplasmic reticulum resident protein 44 (ER protein 44) (ERp44) (Thioredoxin domain-containing protein 4)	Erp44 Kiaa0573 Txndc4	ERP44
Q62318	0.551962	0.0184176	TIF1B_MOUSE	Transcription intermediary factor 1-beta (TIF1-beta) (E3 SUMO-protein ligase TRIM28) (EC 2.3.2.27) (KRAB-A-interacting protein) (KRIP-1) (RING-type E3 ubiquitin transferase TIF1-beta) (Tripartite motif-containing protein 28)	Trim28 Kap1 Krip1 Tif1b	TIF1B
Q8BVI4	0.553191	0.037723	DHPR_MOUSE	Dihydropteridine reductase (EC 1.5.1.34) (HDHPR) (Quinoid dihydropteridine reductase)	Qdpr Dhpr	DHPR
Q80ZK9	0.553224	0.138068	WDTC1_MOUSE	WD and tetratricopeptide repeats protein 1	Wdtc1 Gm695	WDTC1
Q9D8X5	0.553952	-0.371782	CNOT8_MOUSE	CCR4-NOT transcription complex subunit 8 (EC 3.1.13.4) (CCR4-associated factor 8)	Cnot8	CNOT8
P06745	0.554504	-0.0279845	G6PI_MOUSE	Glucose-6-phosphate isomerase (GPI) (EC 5.3.1.9) (Autocrine motility factor) (AMF) (Neuroleukin) (NLK) (Phosphoglucose isomerase) (PGI) (Phosphohexose isomerase) (PHI)	Gpi Gpi1	G6PI
P83882	0.554542	-0.0292148	RL36A_MOUSE	60S ribosomal protein L36a (60S ribosomal protein L44)	Rpl36a Rpl44	RL36A
Q3V0C5	0.55486	-0.171938	UBP48_MOUSE	Ubiquitin carboxyl-terminal hydrolase 48 (EC 3.4.19.12) (Deubiquitinating enzyme 48) (Ubiquitin thioesterase 48) (Ubiquitin-specific-processing protease 48)	Usp48 Kiaa4202	UBP48
Q9DCS3	0.555034	0.198591	MECR_MOUSE	Enoyl-[acyl-carrier-protein] reductase, mitochondrial (EC 1.3.1.104) (2-enoyl thioester reductase) (Nuclear receptor-binding factor 1) (NRBF-1)	Mecr Nrbf1	MECR
Q8VDW0	0.555275	0.0205829	DX39A_MOUSE	ATP-dependent RNA helicase DDX39A (EC 3.6.4.13) (DEAD box protein 39)	Ddx39a Ddx39	DX39A
Q9Z2Q2	0.555395	-0.060529	KNOP1_MOUSE	Lysine-rich nucleolar protein 1 (Testis-specific gene 118 protein)	Knop1 Tsg118	KNOP1
O54833	0.556627	0.060258	CSK22_MOUSE	Casein kinase II subunit alpha' (CK II alpha') (EC 2.7.11.1)	Csnk2a2	CSK22
Q9DAW6	0.557646	-0.0249834	PRP4_MOUSE	U4/U6 small nuclear ribonucleoprotein Prp4 (U4/U6 snRNP 60 kDa protein) (WD splicing factor Prp4)	Prpf4	PRP4
P19253	0.55871	-0.0334974	RL13A_MOUSE	60S ribosomal protein L13a (Transplantation antigen P198) (Tum-P198 antigen)	Rpl13a P198 Tstap198-7	RL13A
Q640M1	0.559684	0.0964308	UT14A_MOUSE	U3 small nucleolar RNA-associated protein 14 homolog A (Juvenile spermatogonial depletion-like X-linked protein) (Jsd-like X-linked protein)	Utp14a JsdX Kiaa0266	UT14A
Q8BHD7	0.560484	-0.0727095	PTBP3_MOUSE	Polypyrimidine tract-binding protein 3 (Regulator of differentiation 1) (Rod1)	Ptbp3 Rod1	PTBP3
O35658	0.560951	-0.0347053	C1QBP_MOUSE	Complement component 1 Q subcomponent-binding protein, mitochondrial (GC1q-R protein) (Glycoprotein gC1qBP) (C1qBP)	C1qbp Gc1qbp	C1QBP
Q9CXL3	0.561063	-0.401809	CG050_MOUSE	Uncharacterized protein C7orf50 homolog		CG050
Q9CR95	0.56183	0.138787	NECP1_MOUSE	Adaptin ear-binding coat-associated protein 1 (NECAP endocytosis-associated protein 1) (NECAP-1)	Necap1	NECP1
Q9R118	0.562023	0.0830069	HTRA1_MOUSE	Serine protease HTRA1 (EC 3.4.21.-) (High-temperature requirement A serine peptidase 1) (Serine protease 11)	Htra1 Htra Prss11	HTRA1
Q922R8	0.563041	-0.0219689	PDIA6_MOUSE	Protein disulfide-isomerase A6 (EC 5.3.4.1) (Thioredoxin domain-containing protein 7)	Pdia6 Txndc7	PDIA6
Q62193	0.563101	0.0332211	RFA2_MOUSE	Replication protein A 32 kDa subunit (RP-A p32) (Replication factor A protein 2) (RF-A protein 2) (Replication protein A 34 kDa subunit) (RP-A p34)	Rpa2 Rpa34	RFA2
Q99L47	0.563293	0.0141865	F10A1_MOUSE	Hsc70-interacting protein (Hip) (Protein FAM10A1) (Protein ST13 homolog)	St13 Fam10a1 Hip	F10A1
Q6PFD9	0.563514	-0.0352915	NUP98_MOUSE	Nuclear pore complex protein Nup98-Nup96 (EC 3.4.21.-) [Cleaved into: Nuclear pore complex protein Nup98 (98 kDa nucleoporin) (Nucleoporin Nup98) (Nup98); Nuclear pore complex protein Nup96 (96 kDa nucleoporin) (Nucleoporin Nup96) (Nup96)]	Nup98	NUP98
Q99JW2	0.564101	-0.128399	ACY1_MOUSE	Aminoacylase-1 (ACY-1) (EC 3.5.1.14) (N-acyl-L-amino-acid amidohydrolase)	Acy1	ACY1
Q8BGD9	0.564145	0.0223635	IF4B_MOUSE	Eukaryotic translation initiation factor 4B (eIF-4B)	Eif4b	IF4B
P32067	0.565283	0.0196723	LA_MOUSE	Lupus La protein homolog (La autoantigen homolog) (La ribonucleoprotein)	Ssb Ss-b	LA
P62264	0.565685	0.0219473	RS14_MOUSE	40S ribosomal protein S14	Rps14	RS14
P26043	0.566866	-0.0381306	RADI_MOUSE	Radixin (ESP10)	Rdx	RADI
Q64152	0.567055	0.0278545	BTF3_MOUSE	Transcription factor BTF3 (Nascent polypeptide-associated complex subunit beta) (NAC-beta) (RNA polymerase B transcription factor 3)	Btf3	BTF3
Q8VE22	0.567295	-0.121334	RT23_MOUSE	28S ribosomal protein S23, mitochondrial (MRP-S23) (S23mt)	Mrps23	RT23
Q08024	0.56739	-0.17741	PEBB_MOUSE	Core-binding factor subunit beta (CBF-beta) (Polyomavirus enhancer-binding protein 2 beta subunit) (PEA2-beta) (PEBP2-beta) (SL3-3 enhancer factor 1 subunit beta) (SL3/AKV core-binding factor beta subunit)	Cbfb Pebp2b Pebpb2	PEBB
P62830	0.567596	-0.0271394	RL23_MOUSE	60S ribosomal protein L23	Rpl23	RL23
P97452	0.567977	-0.0773008	BOP1_MOUSE	Ribosome biogenesis protein BOP1 (Block of proliferation 1 protein)	Bop1 Kiaa0124	BOP1
P29341	0.567991	-0.00913979	PABP1_MOUSE	Polyadenylate-binding protein 1 (PABP-1) (Poly(A)-binding protein 1)	Pabpc1 Pabp1	PABP1
Q03145	0.56804	0.0596941	EPHA2_MOUSE	Ephrin type-A receptor 2 (EC 2.7.10.1) (Epithelial cell kinase) (Tyrosine-protein kinase receptor ECK) (Tyrosine-protein kinase receptor MPK-5) (Tyrosine-protein kinase receptor SEK-2)	Epha2 Eck Myk2 Sek2	EPHA2
P62855	0.56814	0.0429242	RS26_MOUSE	40S ribosomal protein S26	Rps26	RS26
Q80Y14	0.568944	0.0878	GLRX5_MOUSE	Glutaredoxin-related protein 5, mitochondrial (Monothiol glutaredoxin-5)	Glrx5	GLRX5
Q8R180	0.570236	-0.138778	ERO1A_MOUSE	ERO1-like protein alpha (ERO1-L) (ERO1-L-alpha) (EC 1.8.4.-) (Endoplasmic reticulum oxidoreductase alpha) (Endoplasmic reticulum oxidoreductin-1-like protein) (Oxidoreductin-1-L-alpha)	Ero1a Ero1l	ERO1A
Q8BH69	0.570273	0.0411689	SPS1_MOUSE	Selenide, water dikinase 1 (EC 2.7.9.3) (Selenium donor protein 1) (Selenophosphate synthase 1)	Sephs1 Sps1	SPS1
Q62425	0.570668	0.0238629	NDUA4_MOUSE	Cytochrome c oxidase subunit NDUFA4	Ndufa4	NDUA4
P14211	0.571011	-0.0220001	CALR_MOUSE	Calreticulin (CRP55) (Calregulin) (Endoplasmic reticulum resident protein 60) (ERp60) (HACBP)	Calr	CALR
P24452	0.571148	-0.0712324	CAPG_MOUSE	Macrophage-capping protein (Actin regulatory protein CAP-G) (Actin-capping protein GCAP39) (Myc basic motif homolog 1)	Capg Mbh1	CAPG
Q91VJ5	0.572198	-0.0623538	PQBP1_MOUSE	Polyglutamine-binding protein 1 (PQBP-1) (38 kDa nuclear protein containing a WW domain) (Npw38) (Polyglutamine tract-binding protein 1)	Pqbp1 Npw38	PQBP1
Q8R3N1	0.57345	-0.0769259	NOP14_MOUSE	Nucleolar protein 14 (Nucleolar complex protein 14)	Nop14 Nol14	NOP14
Q8BH74	0.574688	-0.0555297	NU107_MOUSE	Nuclear pore complex protein Nup107 (107 kDa nucleoporin) (Nucleoporin Nup107)	Nup107	NU107
Q8R2Q4	0.574821	-0.0961019	RRF2M_MOUSE	Ribosome-releasing factor 2, mitochondrial (RRF2mt) (Elongation factor G 2, mitochondrial) (EF-G2mt) (mEF-G 2)	Gfm2 Efg2	RRF2M
P23591	0.575244	-0.264066	FCL_MOUSE	GDP-L-fucose synthase (EC 1.1.1.271) (GDP-4-keto-6-deoxy-D-mannose-3,5-epimerase-4-reductase) (Protein FX) (Red cell NADP(H)-binding protein) (Transplantation antigen P35B) (Tum-P35B antigen)	Tsta3 P35b Tstap35b	FCL
Q9CR41	0.575596	0.142539	HYPK_MOUSE	Huntingtin-interacting protein K (Huntingtin yeast partner K)	Hypk	HYPK
Q8BTS4	0.576458	-0.0547102	NUP54_MOUSE	Nuclear pore complex protein Nup54 (54 kDa nucleoporin) (Nucleoporin Nup54)	Nup54	NUP54
Q9D0B6	0.57796	0.0610848	PBDC1_MOUSE	Protein PBDC1 (Polysaccharide biosynthesis domain-containing protein 1)	Pbdc1	PBDC1
Q80UW2	0.579084	0.0680912	FBX2_MOUSE	F-box only protein 2	Fbxo2 Fbs1 Fbx2	FBX2
Q9WVR4	0.579331	-0.117696	FXR2_MOUSE	Fragile X mental retardation syndrome-related protein 2	Fxr2 Fxr2h	FXR2
Q922S8	0.581892	0.380235	KIF2C_MOUSE	Kinesin-like protein KIF2C (Mitotic centromere-associated kinesin) (MCAK)	Kif2c	KIF2C
P28740	0.58323	-0.0725493	KIF2A_MOUSE	Kinesin-like protein KIF2A (Kinesin-2)	Kif2a Kif2 Kns2	KIF2A
Q8CIE6	0.58369	0.0406483	COPA_MOUSE	Coatomer subunit alpha (Alpha-coat protein) (Alpha-COP) [Cleaved into: Xenin (Xenopsin-related peptide); Proxenin]	Copa	COPA
P36552	0.584743	-0.0937786	HEM6_MOUSE	Oxygen-dependent coproporphyrinogen-III oxidase, mitochondrial (COX) (Coprogen oxidase) (Coproporphyrinogenase) (EC 1.3.3.3)	Cpox Cpo	HEM6
Q9CWW6	0.585395	0.00679072	PIN4_MOUSE	Peptidyl-prolyl cis-trans isomerase NIMA-interacting 4 (EC 5.2.1.8) (Parvulin-14) (Par14) (Peptidyl-prolyl cis-trans isomerase Pin4) (PPIase Pin4) (Rotamase Pin4)	Pin4	PIN4
P62311	0.587267	-0.0824642	LSM3_MOUSE	U6 snRNA-associated Sm-like protein LSm3	Lsm3	LSM3
Q8R3C6	0.588762	-0.0483883	RBM19_MOUSE	Probable RNA-binding protein 19 (RNA-binding motif protein 19)	Rbm19	RBM19
P53994	0.589106	-0.0939064	RAB2A_MOUSE	Ras-related protein Rab-2A	Rab2a Rab2	RAB2A
Q91WG4	0.5899	0.0929532	ELP2_MOUSE	Elongator complex protein 2 (ELP2) (STAT3-interacting protein 1) (StIP1)	Elp2 Statip1	ELP2
Q80UY2	0.590027	0.0714808	KCMF1_MOUSE	E3 ubiquitin-protein ligase KCMF1 (EC 2.3.2.27) (Differentially expressed in branching tubulogenesis 91) (Debt-91) (RING-type E3 ubiquitin transferase KCMF1)	Kcmf1 Debt91	KCMF1
Q6NV83	0.590611	-0.0418305	SR140_MOUSE	U2 snRNP-associated SURP motif-containing protein (140 kDa Ser/Arg-rich domain protein) (U2-associated protein SR140)	U2surp Sr140	SR140
P26041	0.590625	0.0676619	MOES_MOUSE	Moesin (Membrane-organizing extension spike protein)	Msn	MOES
Q9Z0P5	0.591041	-0.206121	TWF2_MOUSE	Twinfilin-2 (A6-related protein) (mA6RP) (Twinfilin-1-like protein)	Twf2 Ptk9l	TWF2
Q8BNU0	0.591276	0.0688104	ARMC6_MOUSE	Armadillo repeat-containing protein 6	Armc6	ARMC6
O08547	0.592308	0.0852435	SC22B_MOUSE	Vesicle-trafficking protein SEC22b (ER-Golgi SNARE of 24 kDa) (ERS-24) (ERS24) (SEC22 vesicle-trafficking protein homolog B) (SEC22 vesicle-trafficking protein-like 1) (mSec22b)	Sec22b Sec22l1	SC22B
Q8VC51	0.593096	-0.260966	TCAB1_MOUSE	Telomerase Cajal body protein 1 (WD repeat-containing protein 79) (WD40 repeat-containing protein antisense to TP53 gene homolog)	Wrap53 Tcab1 Wdr79	TCAB1
Q9D0L8	0.593342	-0.0330649	MCES_MOUSE	mRNA cap guanine-N7 methyltransferase (EC 2.1.1.56) (RG7MT1) (mRNA (guanine-N(7)-)-methyltransferase) (mRNA cap methyltransferase)	Rnmt Kiaa0398	MCES
Q9QYB1	0.595388	0.0263564	CLIC4_MOUSE	Chloride intracellular channel protein 4 (mc3s5/mtCLIC)	Clic4	CLIC4
Q99KN9	0.59587	0.0602258	EPN4_MOUSE	Clathrin interactor 1 (Enthoprotin) (Epsin-4) (Epsin-related protein) (EpsinR)	Clint1 Enth Epn4 Epnr Kiaa0171	EPN4
Q9WUK4	0.596177	-0.0608221	RFC2_MOUSE	Replication factor C subunit 2 (Activator 1 40 kDa subunit) (A1 40 kDa subunit) (Activator 1 subunit 2) (Replication factor C 40 kDa subunit) (RF-C 40 kDa subunit) (RFC40)	Rfc2	RFC2
Q9CYI4	0.597254	0.0435575	LUC7L_MOUSE	Putative RNA-binding protein Luc7-like 1	Luc7l	LUC7L
Q61701	0.59733	-0.293933	ELAV4_MOUSE	ELAV-like protein 4 (Hu-antigen D) (HuD) (Paraneoplastic encephalomyelitis antigen HuD)	Elavl4 Hud	ELAV4
P54729	0.59747	0.124989	NUB1_MOUSE	NEDD8 ultimate buster 1 (Negative regulator of ubiquitin-like proteins 1) (Protein BS4)	Nub1 Nyren18	NUB1
Q810B6	0.597482	0.129058	ANFY1_MOUSE	Rabankyrin-5 (Rank-5) (Ankyrin repeat and FYVE domain-containing protein 1) (Ankyrin repeats hooked to a zinc finger motif)	Ankfy1 Ankhzn Kiaa1255	ANFY1
Q99KK7	0.598108	-0.0415757	DPP3_MOUSE	Dipeptidyl peptidase 3 (EC 3.4.14.4) (Dipeptidyl aminopeptidase III) (Dipeptidyl arylamidase III) (Dipeptidyl peptidase III) (DPP III) (Enkephalinase B)	Dpp3	DPP3
Q7TPR4	0.600302	-0.0202204	ACTN1_MOUSE	Alpha-actinin-1 (Alpha-actinin cytoskeletal isoform) (F-actin cross-linking protein) (Non-muscle alpha-actinin-1)	Actn1	ACTN1
P14576	0.600952	-0.0262723	SRP54_MOUSE	Signal recognition particle 54 kDa protein (SRP54)	Srp54	SRP54
Q07813	0.601032	-0.0882362	BAX_MOUSE	Apoptosis regulator BAX	Bax	BAX
Q9CWS0	0.601225	0.125218	DDAH1_MOUSE	N(G),N(G)-dimethylarginine dimethylaminohydrolase 1 (DDAH-1) (Dimethylarginine dimethylaminohydrolase 1) (EC 3.5.3.18) (DDAHI) (Dimethylargininase-1)	Ddah1	DDAH1
P27612	0.602452	0.0357025	PLAP_MOUSE	Phospholipase A-2-activating protein (PLA2P) (PLAP)	Plaa Plap	PLAP
Q91YD9	0.603353	-0.120368	WASL_MOUSE	Neural Wiskott-Aldrich syndrome protein (N-WASP)	Wasl	WASL
Q921N6	0.603655	-0.0564526	DDX27_MOUSE	Probable ATP-dependent RNA helicase DDX27 (EC 3.6.4.13) (DEAD box protein 27)	Ddx27	DDX27
Q8BFZ9	0.603742	-0.0308199	ERLN2_MOUSE	Erlin-2 (Endoplasmic reticulum lipid raft-associated protein 2) (Stomatin-prohibitin-flotillin-HflC/K domain-containing protein 2) (SPFH domain-containing protein 2)	Erlin2 Spfh2	ERLN2
Q9EQ61	0.604143	-0.0241138	PESC_MOUSE	Pescadillo homolog	Pes1 Pes	PESC
P17742	0.605269	-0.0121362	PPIA_MOUSE	Peptidyl-prolyl cis-trans isomerase A (PPIase A) (EC 5.2.1.8) (Cyclophilin A) (Cyclosporin A-binding protein) (Rotamase A) (SP18) [Cleaved into: Peptidyl-prolyl cis-trans isomerase A, N-terminally processed]	Ppia	PPIA
Q99MV7	0.605559	-0.123177	RNF17_MOUSE	RING finger protein 17 (Mad member-interacting protein 2) (Mmip-2)	Rnf17	RNF17
Q61206	0.605714	0.105255	PA1B2_MOUSE	Platelet-activating factor acetylhydrolase IB subunit beta (EC 3.1.1.47) (PAF acetylhydrolase 30 kDa subunit) (PAF-AH 30 kDa subunit) (PAF-AH subunit beta) (PAFAH subunit beta)	Pafah1b2 Pafahb	PA1B2
Q8BKG3	0.606622	-0.13229	PTK7_MOUSE	Inactive tyrosine-protein kinase 7 (Protein chuzhoi) (Protein-tyrosine kinase 7) (Pseudo tyrosine kinase receptor 7) (Tyrosine-protein kinase-like 7)	Ptk7	PTK7
Q9DBD5	0.608283	0.0413301	PELP1_MOUSE	Proline-, glutamic acid- and leucine-rich protein 1 (Modulator of non-genomic activity of estrogen receptor)	Pelp1 Mnar	PELP1
P51949	0.609022	-0.0923782	MAT1_MOUSE	CDK-activating kinase assembly factor MAT1 (CDK7/cyclin-H assembly factor) (Menage a trois) (RING finger protein MAT1) (p35) (p36)	Mnat1 Mat1	MAT1
Q6ZQL4	0.610378	0.0353473	WDR43_MOUSE	WD repeat-containing protein 43	Wdr43 Kiaa0007	WDR43
P12787	0.611271	-0.0229669	COX5A_MOUSE	Cytochrome c oxidase subunit 5A, mitochondrial (Cytochrome c oxidase polypeptide Va)	Cox5a	COX5A
P14869	0.614375	0.0145082	RLA0_MOUSE	60S acidic ribosomal protein P0 (60S ribosomal protein L10E)	Rplp0 Arbp	RLA0
P35951	0.614863	-0.0958471	LDLR_MOUSE	Low-density lipoprotein receptor (LDL receptor)	Ldlr	LDLR
O08528	0.615502	-0.0239238	HXK2_MOUSE	Hexokinase-2 (EC 2.7.1.1) (Hexokinase type II) (HK II)	Hk2	HXK2
Q9Z2Z9	0.61621	0.114826	GFPT2_MOUSE	Glutamine--fructose-6-phosphate aminotransferase [isomerizing] 2 (EC 2.6.1.16) (D-fructose-6-phosphate amidotransferase 2) (Glutamine:fructose-6-phosphate amidotransferase 2) (GFAT 2) (GFAT2) (Hexosephosphate aminotransferase 2)	Gfpt2	GFPT2
Q505B7	0.616743	-0.111565	ARCH_MOUSE	Protein archease (Protein ZBTB8OS)	Zbtb8os Arch	ARCH
Q8BFP9	0.618267	0.0251528	PDK1_MOUSE	[Pyruvate dehydrogenase (acetyl-transferring)] kinase isozyme 1, mitochondrial (EC 2.7.11.2) (Pyruvate dehydrogenase kinase isoform 1) (PDH kinase 1)	Pdk1	PDK1
Q61739	0.618872	-0.0405163	ITA6_MOUSE	Integrin alpha-6 (CD49 antigen-like family member F) (VLA-6) (CD antigen CD49f) [Cleaved into: Integrin alpha-6 heavy chain; Integrin alpha-6 light chain]	Itga6	ITA6
Q6PE01	0.619019	0.0330679	SNR40_MOUSE	U5 small nuclear ribonucleoprotein 40 kDa protein (U5 snRNP 40 kDa protein) (WD repeat-containing protein 57)	Snrnp40 Wdr57	SNR40
Q6PGC1	0.619764	0.266415	DHX29_MOUSE	ATP-dependent RNA helicase DHX29 (EC 3.6.4.13) (DEAH box protein 29)	Dhx29	DHX29
Q9CQF3	0.622259	-0.0276724	CPSF5_MOUSE	Cleavage and polyadenylation specificity factor subunit 5 (Nucleoside diphosphate-linked moiety X motif 21) (Nudix motif 21) (Nudix hydrolase 21)	Nudt21 Cpsf5	CPSF5
Q8BUI3	0.622402	-0.0920287	LRWD1_MOUSE	Leucine-rich repeat and WD repeat-containing protein 1 (ORC-associated protein) (ORCA) (Origin recognition complex-associated protein)	LRWD1 Orca	LRWD1
Q99N87	0.622766	0.188893	RT05_MOUSE	28S ribosomal protein S5, mitochondrial (MRP-S5) (S5mt)	Mrps5	RT05
Q03173	0.624658	-0.0202552	ENAH_MOUSE	Protein enabled homolog (NPC-derived proline-rich protein 1) (NDPP-1)	Enah Mena Ndpp1	ENAH
P62077	0.625878	-0.307586	TIM8B_MOUSE	Mitochondrial import inner membrane translocase subunit Tim8 B (Deafness dystonia protein 2 homolog)	Timm8b Ddp2 Tim8b	TIM8B
P58771	0.626044	0.203496	TPM1_MOUSE	Tropomyosin alpha-1 chain (Alpha-tropomyosin) (Tropomyosin-1)	Tpm1 Tpm-1 Tpma	TPM1
Q8BKT7	0.626877	-0.32665	THOC5_MOUSE	THO complex subunit 5 homolog (Fms-interacting protein) (FMIP)	Thoc5 Fmip Kiaa0983	THOC5
Q00422	0.627744	0.0691634	GABPA_MOUSE	GA-binding protein alpha chain (GABP subunit alpha)	Gabpa E4tf1a	GABPA
P61255	0.628435	0.0175232	RL26_MOUSE	60S ribosomal protein L26 (Silica-induced gene 20 protein) (SIG-20)	Rpl26	RL26
B2RQC6	0.628603	0.0241733	PYR1_MOUSE	CAD protein [Includes: Glutamine-dependent carbamoyl-phosphate synthase (EC 6.3.5.5); Aspartate carbamoyltransferase (EC 2.1.3.2); Dihydroorotase (EC 3.5.2.3)]	Cad	PYR1
Q8BIW1	0.628695	-0.0360967	PRUN1_MOUSE	Exopolyphosphatase PRUNE1 (EC 3.6.1.1) (PRUNEM1)	Prune1 Prune	PRUN1
Q9JM76	0.631154	0.0660288	ARPC3_MOUSE	Actin-related protein 2/3 complex subunit 3 (Arp2/3 complex 21 kDa subunit) (p21-ARC)	Arpc3	ARPC3
Q7TMK9	0.631269	0.0127505	HNRPQ_MOUSE	Heterogeneous nuclear ribonucleoprotein Q (hnRNP Q) (Glycine- and tyrosine-rich RNA-binding protein) (GRY-RBP) (NS1-associated protein 1) (Synaptotagmin-binding, cytoplasmic RNA-interacting protein) (pp68)	Syncrip Hnrpq Nsap1 Nsap1l	HNRPQ
O88554	0.632537	0.0279566	PARP2_MOUSE	Poly [ADP-ribose] polymerase 2 (PARP-2) (mPARP-2) (EC 2.4.2.30) (ADP-ribosyltransferase diphtheria toxin-like 2) (ARTD2) (DNA ADP-ribosyltransferase PARP2) (EC 2.4.2.-) (NAD(+) ADP-ribosyltransferase 2) (ADPRT-2) (Poly[ADP-ribose] synthase 2) (pADPRT-2) (Protein poly-ADP-ribosyltransferase PARP2) (EC 2.4.2.-)	Parp2 Adprt2 Adprtl2 Aspartl2	PARP2
Q8BWY3	0.633063	0.0127394	ERF1_MOUSE	Eukaryotic peptide chain release factor subunit 1 (Eukaryotic release factor 1) (eRF1)	Etf1	ERF1
Q7TNV0	0.633244	-0.0270971	DEK_MOUSE	Protein DEK	Dek	DEK
Q9D7N3	0.63345	-0.0505811	RT09_MOUSE	28S ribosomal protein S9, mitochondrial (MRP-S9) (S9mt)	Mrps9	RT09
Q9R060	0.633584	0.102686	NUBP1_MOUSE	Cytosolic Fe-S cluster assembly factor NUBP1 (Nucleotide-binding protein 1) (NBP 1)	Nubp1	NUBP1
Q9Z2C9	0.634353	0.0600182	MTMR7_MOUSE	Myotubularin-related protein 7 (Inositol 1,3-bisphosphate phosphatase) (EC 3.1.3.-) (Phosphatidylinositol-3-phosphate phosphatase) (EC 3.1.3.64)	Mtmr7	MTMR7
Q6ZWN5	0.635088	-0.0090615	RS9_MOUSE	40S ribosomal protein S9	Rps9	RS9
Q9CRC8	0.635338	0.113936	LRC40_MOUSE	Leucine-rich repeat-containing protein 40	Lrrc40	LRC40
Q9JI13	0.635459	-0.0849195	SAS10_MOUSE	Something about silencing protein 10 (Charged amino acid-rich leucine zipper 1) (Crl-1) (Disrupter of silencing SAS10) (UTP3 homolog)	Utp3 Crl1 Crlz1 Sas10	SAS10
P63154	0.635775	-0.0421471	CRNL1_MOUSE	Crooked neck-like protein 1 (Crooked neck homolog)	Crnkl1	CRNL1
Q9QXA5	0.636119	-0.0546295	LSM4_MOUSE	U6 snRNA-associated Sm-like protein LSm4	Lsm4	LSM4
Q9CX00	0.636209	-0.175198	IST1_MOUSE	IST1 homolog	Ist1 Kiaa0174	IST1
Q91WD5	0.636521	-0.0820719	NDUS2_MOUSE	NADH dehydrogenase [ubiquinone] iron-sulfur protein 2, mitochondrial (EC 1.6.99.3) (EC 7.1.1.2) (Complex I-49kD) (CI-49kD) (NADH-ubiquinone oxidoreductase 49 kDa subunit)	Ndufs2	NDUS2
Q99P31	0.636705	0.0559902	HPBP1_MOUSE	Hsp70-binding protein 1 (HspBP1) (Heat shock protein-binding protein 1) (Hsp70-interacting protein 1)	Hspbp1 Hspbp	HPBP1
Q3TDN2	0.636826	-0.103485	FAF2_MOUSE	FAS-associated factor 2 (UBX domain-containing protein 8)	Faf2 Kiaa0887 Ubxd8	FAF2
Q80W00	0.638495	0.0772943	PP1RA_MOUSE	Serine/threonine-protein phosphatase 1 regulatory subunit 10 (MHC class I region proline-rich protein CAT53)	Ppp1r10 Cat53 Pnuts	PP1RA
O88796	0.639098	0.0495721	RPP30_MOUSE	Ribonuclease P protein subunit p30 (RNaseP protein p30) (EC 3.1.26.5) (RNase P subunit 2)	Rpp30 Rnasep2	RPP30
Q9D6T0	0.639304	-0.0324629	NOSIP_MOUSE	Nitric oxide synthase-interacting protein (E3 ubiquitin-protein ligase NOSIP) (EC 2.3.2.27) (RING-type E3 ubiquitin transferase NOSIP)	Nosip	NOSIP
P24369	0.640138	-0.0282186	PPIB_MOUSE	Peptidyl-prolyl cis-trans isomerase B (PPIase B) (EC 5.2.1.8) (CYP-S1) (Cyclophilin B) (Rotamase B) (S-cyclophilin) (SCYLP)	Ppib	PPIB
Q8CDN6	0.644109	0.0225555	TXNL1_MOUSE	Thioredoxin-like protein 1 (32 kDa thioredoxin-related protein)	Txnl1 Trp32 Txnl	TXNL1
Q8BIJ6	0.644236	0.023461	SYIM_MOUSE	Isoleucine--tRNA ligase, mitochondrial (EC 6.1.1.5) (Isoleucyl-tRNA synthetase) (IleRS)	Iars2	SYIM
O35465	0.644716	-0.0349891	FKBP8_MOUSE	Peptidyl-prolyl cis-trans isomerase FKBP8 (PPIase FKBP8) (EC 5.2.1.8) (38 kDa FK506-binding protein) (38 kDa FKBP) (FKBP-38) (mFKBP38) (FK506-binding protein 8) (FKBP-8) (FKBPR38) (Rotamase)	Fkbp8 Fkbp38 Sam11	FKBP8
O35286	0.644785	-0.0501764	DHX15_MOUSE	Pre-mRNA-splicing factor ATP-dependent RNA helicase DHX15 (EC 3.6.4.13) (DEAH box protein 15)	Dhx15 Ddx15 Deah9	DHX15
P35979	0.645012	-0.0111397	RL12_MOUSE	60S ribosomal protein L12	Rpl12	RL12
P50544	0.645351	0.166545	ACADV_MOUSE	Very long-chain specific acyl-CoA dehydrogenase, mitochondrial (EC 1.3.8.9) (MVLCAD) (VLCAD)	Acadvl Vlcad	ACADV
Q9CQK7	0.646331	0.0722352	RWDD1_MOUSE	RWD domain-containing protein 1 (DRG family-regulatory protein 2) (IH1)	Rwdd1 Dfrp2	RWDD1
Q68FF6	0.646876	0.0456182	GIT1_MOUSE	ARF GTPase-activating protein GIT1 (ARF GAP GIT1) (G protein-coupled receptor kinase-interactor 1) (GRK-interacting protein 1)	Git1	GIT1
Q61164	0.647046	-0.18455	CTCF_MOUSE	Transcriptional repressor CTCF (11-zinc finger protein) (CCCTC-binding factor) (CTCFL paralog)	Ctcf	CTCF
P62911	0.647077	-0.0351108	RL32_MOUSE	60S ribosomal protein L32	Rpl32	RL32
Q9D0Y8	0.648272	0.106948	RM52_MOUSE	39S ribosomal protein L52, mitochondrial (L52mt) (MRP-L52)	Mrpl52	RM52
Q9CZB0	0.650282	0.296997	C560_MOUSE	Succinate dehydrogenase cytochrome b560 subunit, mitochondrial (Integral membrane protein CII-3) (QPs-1) (QPs1)	Sdhc	C560
Q9D7G0	0.651105	-0.0599384	PRPS1_MOUSE	Ribose-phosphate pyrophosphokinase 1 (EC 2.7.6.1) (Phosphoribosyl pyrophosphate synthase I) (PRS-I)	Prps1	PRPS1
Q5SWU9	0.652607	0.175375	ACACA_MOUSE	Acetyl-CoA carboxylase 1 (ACC1) (EC 6.4.1.2) (ACC-alpha) (Acetyl-CoA carboxylase 265) [Includes: Biotin carboxylase (EC 6.3.4.14)]	Acaca Acac Gm738	ACACA
Q922Y1	0.653589	-0.0320882	UBXN1_MOUSE	UBX domain-containing protein 1 (Protein 2B28) (SAPK substrate protein 1) (UBA/UBX 33.3 kDa protein) (mY33K)	Ubxn1 D19Ertd721e Saks1	UBXN1
Q810D6	0.654524	0.0847043	GRWD1_MOUSE	Glutamate-rich WD repeat-containing protein 1 (Protein A301)	Grwd1 A301	GRWD1
Q9JJA4	0.655112	0.0507878	WDR12_MOUSE	Ribosome biogenesis protein WDR12 (WD repeat-containing protein 12)	Wdr12 MNCb-5414	WDR12
P80317	0.656399	-0.0189755	TCPZ_MOUSE	T-complex protein 1 subunit zeta (TCP-1-zeta) (CCT-zeta-1)	Cct6a Cct6 Cctz Cctz1	TCPZ
Q64378	0.657133	-0.0453844	FKBP5_MOUSE	Peptidyl-prolyl cis-trans isomerase FKBP5 (PPIase FKBP5) (EC 5.2.1.8) (51 kDa FK506-binding protein) (51 kDa FKBP) (FKBP-51) (FK506-binding protein 5) (FKBP-5) (Rotamase)	Fkbp5 Fkbp51	FKBP5
Q9CQM9	0.658754	-0.0212182	GLRX3_MOUSE	Glutaredoxin-3 (PKC-interacting cousin of thioredoxin) (PICOT) (PKC-theta-interacting protein) (PKCq-interacting protein) (Thioredoxin-like protein 2)	Glrx3 Picot Txnl2	GLRX3
P28352	0.660647	-0.00720535	APEX1_MOUSE	DNA-(apurinic or apyrimidinic site) lyase (EC 3.1.-.-) (EC 4.2.99.18) (APEX nuclease) (APEN) (Apurinic-apyrimidinic endonuclease 1) (AP endonuclease 1) (REF-1) (Redox factor-1) [Cleaved into: DNA-(apurinic or apyrimidinic site) lyase, mitochondrial]	Apex1 Ape Apex Ref1	APEX1
Q8BVY0	0.660818	-0.0120576	RL1D1_MOUSE	Ribosomal L1 domain-containing protein 1	Rsl1d1	RL1D1
Q8CGC4	0.663597	-0.0588185	LS14B_MOUSE	Protein LSM14 homolog B (Protein FAM61B) (RNA-associated protein 55B) (mRAP55B)	Lsm14b Fam61b Rap55b	LS14B
P18654	0.663668	0.150377	KS6A3_MOUSE	Ribosomal protein S6 kinase alpha-3 (S6K-alpha-3) (EC 2.7.11.1) (90 kDa ribosomal protein S6 kinase 3) (p90-RSK 3) (p90RSK3) (MAP kinase-activated protein kinase 1b) (MAPK-activated protein kinase 1b) (MAPKAP kinase 1b) (MAPKAPK-1b) (Ribosomal S6 kinase 2) (RSK-2) (pp90RSK2)	Rps6ka3 Mapkapk1b Rps6ka-rs1 Rsk2	KS6A3
P61222	0.665389	0.012702	ABCE1_MOUSE	ATP-binding cassette sub-family E member 1 (RNase L inhibitor) (Ribonuclease 4 inhibitor) (RNS4I)	Abce1 Rli	ABCE1
P47757	0.667266	0.0215996	CAPZB_MOUSE	F-actin-capping protein subunit beta (CapZ beta)	Capzb Cappb1	CAPZB
Q8BFY6	0.668699	0.167668	PEF1_MOUSE	Peflin (PEF protein with a long N-terminal hydrophobic domain) (Penta-EF hand domain-containing protein 1)	Pef1	PEF1
Q6ZPI0	0.668709	0.0516442	JADE1_MOUSE	Protein Jade-1 (Jade family PHD finger protein 1) (PHD finger protein 17)	Jade1 Kiaa1807 Phf17	JADE1
P35700	0.66922	-0.0163505	PRDX1_MOUSE	Peroxiredoxin-1 (EC 1.11.1.15) (Macrophage 23 kDa stress protein) (Osteoblast-specific factor 3) (OSF-3) (Thioredoxin peroxidase 2) (Thioredoxin-dependent peroxide reductase 2)	Prdx1 Msp23 Paga Tdpx2	PRDX1
Q99LP6	0.671153	-0.0175148	GRPE1_MOUSE	GrpE protein homolog 1, mitochondrial (Mt-GrpE#1)	Grpel1	GRPE1
P58742	0.671265	0.0368181	AAAS_MOUSE	Aladin (Adracalin)	Aaas	AAAS
Q9QZQ1	0.671624	-0.0376081	AFAD_MOUSE	Afadin (Afadin adherens junction formation factor) (Protein Af-6)	Afdn Af6 Mllt4	AFAD
Q9Z1N2	0.672047	0.0869977	ORC1_MOUSE	Origin recognition complex subunit 1	Orc1 Orc1l	ORC1
Q62523	0.672239	0.0802256	ZYX_MOUSE	Zyxin	Zyx	ZYX
O09005	0.673202	0.0776631	DEGS1_MOUSE	Sphingolipid delta(4)-desaturase DES1 (EC 1.14.19.17) (Degenerative spermatocyte homolog 1)	Degs1 Degs Des1 Mdes	DEGS1
Q8K363	0.673274	-0.0230274	DDX18_MOUSE	ATP-dependent RNA helicase DDX18 (EC 3.6.4.13) (DEAD box protein 18)	Ddx18	DDX18
P30412	0.676073	0.0723535	PPIC_MOUSE	Peptidyl-prolyl cis-trans isomerase C (PPIase C) (EC 5.2.1.8) (Cyclophilin C) (Rotamase C)	Ppic Cypc	PPIC
P62307	0.677197	-0.0165078	RUXF_MOUSE	Small nuclear ribonucleoprotein F (snRNP-F) (Sm protein F) (Sm-F) (SmF)	Snrpf	RUXF
Q921F2	0.677479	0.0189647	TADBP_MOUSE	TAR DNA-binding protein 43 (TDP-43)	Tardbp Tdp43	TADBP
Q07417	0.678091	0.0163563	ACADS_MOUSE	Short-chain specific acyl-CoA dehydrogenase, mitochondrial (SCAD) (EC 1.3.8.1) (Butyryl-CoA dehydrogenase)	Acads	ACADS
Q8C570	0.678439	-0.0231481	RAE1L_MOUSE	mRNA export factor (Rae1 protein homolog) (mRNA-associated protein mrnp 41)	Rae1 Mrnp41	RAE1L
O88291	0.678499	0.110642	ZN326_MOUSE	DBIRD complex subunit ZNF326 (Zinc finger protein 326) (Zinc finger protein interacting with mRNPs) (Zinc finger protein-associated with nuclear matrix of 75 kDa)	Znf326 Zan75 Zfp326 Zird	ZN326
Q8BJ71	0.67857	0.0207056	NUP93_MOUSE	Nuclear pore complex protein Nup93 (93 kDa nucleoporin) (CBP-interacting protein 4) (Nucleoporin Nup93)	Nup93 Cip4 Kiaa0095	NUP93
P42125	0.682213	0.0455144	ECI1_MOUSE	Enoyl-CoA delta isomerase 1, mitochondrial (EC 5.3.3.8) (3,2-trans-enoyl-CoA isomerase) (Delta(3),Delta(2)-enoyl-CoA isomerase) (D3,D2-enoyl-CoA isomerase) (Dodecenoyl-CoA isomerase)	Eci1 Dci	ECI1
P56380	0.682614	0.105172	AP4A_MOUSE	Bis(5'-nucleosyl)-tetraphosphatase [asymmetrical] (EC 3.6.1.17) (Diadenosine 5',5'''-P1,P4-tetraphosphate asymmetrical hydrolase) (Ap4A hydrolase) (Ap4Aase) (Diadenosine tetraphosphatase) (Nucleoside diphosphate-linked moiety X motif 2) (Nudix motif 2)	Nudt2 Apah1	AP4A
Q9ER00	0.682624	0.259133	STX12_MOUSE	Syntaxin-12	Stx12	STX12
Q9CR57	0.685703	-0.0396339	RL14_MOUSE	60S ribosomal protein L14	Rpl14	RL14
P27641	0.685909	0.0340654	XRCC5_MOUSE	X-ray repair cross-complementing protein 5 (EC 3.6.4.-) (ATP-dependent DNA helicase 2 subunit 2) (ATP-dependent DNA helicase II 80 kDa subunit) (CTC box-binding factor 85 kDa subunit) (CTC85) (CTCBF) (DNA repair protein XRCC5) (Ku autoantigen protein p86 homolog) (Ku80) (Nuclear factor IV)	Xrcc5 G22p2	XRCC5
Q8C7V3	0.687016	0.0380061	UTP15_MOUSE	U3 small nucleolar RNA-associated protein 15 homolog (Src-associated protein SAW)	Utp15	UTP15
O35326	0.689435	-0.0189553	SRSF5_MOUSE	Serine/arginine-rich splicing factor 5 (Delayed-early protein HRS) (Pre-mRNA-splicing factor SRP40) (Splicing factor, arginine/serine-rich 5)	Srsf5 Hrs Sfrs5	SRSF5
Q99LX0	0.69017	0.0189382	PARK7_MOUSE	Protein/nucleic acid deglycase DJ-1 (EC 3.1.2.-) (EC 3.5.1.-) (EC 3.5.1.124) (Maillard deglycase) (Parkinson disease protein 7 homolog) (Parkinsonism-associated deglycase) (Protein DJ-1) (DJ-1)	Park7	PARK7
Q4FZF3	0.690654	-0.0645577	DDX49_MOUSE	Probable ATP-dependent RNA helicase DDX49 (EC 3.6.4.13) (DEAD box protein 49)	Ddx49	DDX49
O35654	0.691995	-0.0532764	DPOD2_MOUSE	DNA polymerase delta subunit 2 (DNA polymerase delta subunit p50)	Pold2	DPOD2
Q6P5G6	0.693022	-0.074186	UBXN7_MOUSE	UBX domain-containing protein 7	Ubxn7 Kiaa0794 Ubxd7	UBXN7
O35226	0.694985	0.023675	PSMD4_MOUSE	26S proteasome non-ATPase regulatory subunit 4 (26S proteasome regulatory subunit RPN10) (26S proteasome regulatory subunit S5A) (Multiubiquitin chain-binding protein)	Psmd4 Mcb1	PSMD4
Q99JX7	0.695195	-0.0389372	NXF1_MOUSE	Nuclear RNA export factor 1 (Tip-associated protein) (Tip-associating protein) (mRNA export factor TAP)	Nxf1 Tap	NXF1
Q91VR2	0.696625	0.00772413	ATPG_MOUSE	ATP synthase subunit gamma, mitochondrial (ATP synthase F1 subunit gamma) (F-ATPase gamma subunit)	Atp5f1c Atp5c1	ATPG
P28656	0.697869	0.0202209	NP1L1_MOUSE	Nucleosome assembly protein 1-like 1 (Brain protein DN38) (NAP-1-related protein)	Nap1l1 Nrp	NP1L1
P35601	0.697885	-0.0402281	RFC1_MOUSE	Replication factor C subunit 1 (A1-P145) (Activator 1 140 kDa subunit) (A1 140 kDa subunit) (Activator 1 large subunit) (Activator 1 subunit 1) (Differentiation-specific element-binding protein) (ISRE-binding protein) (Replication factor C 140 kDa subunit) (RF-C 140 kDa subunit) (RFC140) (Replication factor C large subunit)	Rfc1 Ibf-1 Recc1	RFC1
Q6NSQ7	0.699945	-0.106282	LTV1_MOUSE	Protein LTV1 homolog	Ltv1	LTV1
Q7TT37	0.699991	0.0789331	ELP1_MOUSE	Elongator complex protein 1 (ELP1) (IkappaB kinase complex-associated protein) (IKK complex-associated protein)	Elp1 Ikap Ikbkap	ELP1
Q9CZY3	0.700247	0.206652	UB2V1_MOUSE	Ubiquitin-conjugating enzyme E2 variant 1 (UEV-1) (CROC-1)	Ube2v1 Croc1	UB2V1
Q8BI84	0.700272	-0.0501103	TGO1_MOUSE	Transport and Golgi organization protein 1 homolog (TANGO1) (Melanoma inhibitory activity protein 3)	Mia3 Kiaa0268 Tango	TGO1
P97855	0.700556	0.0105794	G3BP1_MOUSE	Ras GTPase-activating protein-binding protein 1 (G3BP-1) (EC 3.6.4.12) (EC 3.6.4.13) (ATP-dependent DNA helicase VIII) (GAP SH3 domain-binding protein 1) (HDH-VIII)	G3bp1 G3bp	G3BP1
Q99KR7	0.70222	0.0283676	PPIF_MOUSE	Peptidyl-prolyl cis-trans isomerase F, mitochondrial (PPIase F) (EC 5.2.1.8) (Cyclophilin D) (CyP-D) (CypD) (Cyclophilin F) (Rotamase F)	Ppif	PPIF
Q8QZT1	0.703012	-0.189797	THIL_MOUSE	Acetyl-CoA acetyltransferase, mitochondrial (EC 2.3.1.9) (Acetoacetyl-CoA thiolase)	Acat1	THIL
Q8VDM4	0.70385	0.0116291	PSMD2_MOUSE	26S proteasome non-ATPase regulatory subunit 2 (26S proteasome regulatory subunit RPN1) (26S proteasome regulatory subunit S2) (26S proteasome subunit p97)	Psmd2	PSMD2
Q8QZZ7	0.704081	-0.0388946	TPRKB_MOUSE	EKC/KEOPS complex subunit Tprkb (PRPK-binding protein) (TP53RK-binding protein)	Tprkb	TPRKB
Q8R0G9	0.705241	-0.0298132	NU133_MOUSE	Nuclear pore complex protein Nup133 (133 kDa nucleoporin) (Nucleoporin Nup133)	Nup133	NU133
O35459	0.705323	-0.186019	ECH1_MOUSE	Delta(3,5)-Delta(2,4)-dienoyl-CoA isomerase, mitochondrial (EC 5.3.3.-)	Ech1	ECH1
Q8BHB4	0.705361	-0.0621127	WDR3_MOUSE	WD repeat-containing protein 3	Wdr3	WDR3
P63323	0.705727	-0.0202763	RS12_MOUSE	40S ribosomal protein S12	Rps12	RS12
Q61656	0.705909	0.0118285	DDX5_MOUSE	Probable ATP-dependent RNA helicase DDX5 (EC 3.6.4.13) (DEAD box RNA helicase DEAD1) (mDEAD1) (DEAD box protein 5) (RNA helicase p68)	Ddx5 Tnz2	DDX5
Q9Z1D1	0.706185	0.0138905	EIF3G_MOUSE	Eukaryotic translation initiation factor 3 subunit G (eIF3g) (Eukaryotic translation initiation factor 3 RNA-binding subunit) (eIF-3 RNA-binding subunit) (Eukaryotic translation initiation factor 3 subunit 4) (eIF-3-delta) (eIF3 p42) (eIF3 p44)	Eif3g Eif3p42 Eif3s4	EIF3G
Q9Z2V5	0.70668	0.0395673	HDAC6_MOUSE	Histone deacetylase 6 (HD6) (EC 3.5.1.98) (Histone deacetylase mHDA2)	Hdac6	HDAC6
O70194	0.707948	-0.0103026	EIF3D_MOUSE	Eukaryotic translation initiation factor 3 subunit D (eIF3d) (Eukaryotic translation initiation factor 3 subunit 7) (eIF-3-zeta) (eIF3 p66)	Eif3d Eif3s7	EIF3D
Q9CSH3	0.70797	0.0270483	RRP44_MOUSE	Exosome complex exonuclease RRP44 (EC 3.1.13.-) (EC 3.1.26.-) (Protein DIS3 homolog) (Ribosomal RNA-processing protein 44)	Dis3 Kiaa1008 Rrp44	RRP44
P70371	0.708908	0.022216	TERF1_MOUSE	Telomeric repeat-binding factor 1 (TTAGGG repeat-binding factor 1)	Terf1 Trf1	TERF1
Q924C1	0.710468	0.0243825	XPO5_MOUSE	Exportin-5 (Exp5) (Ran-binding protein 21)	Xpo5 Kiaa1291 Ranbp21	XPO5
P62320	0.711319	-0.0223958	SMD3_MOUSE	Small nuclear ribonucleoprotein Sm D3 (Sm-D3) (snRNP core protein D3)	Snrpd3	SMD3
Q7TMY8	0.712635	-0.0207204	HUWE1_MOUSE	E3 ubiquitin-protein ligase HUWE1 (EC 2.3.2.26) (E3Histone) (HECT, UBA and WWE domain-containing protein 1) (HECT-type E3 ubiquitin transferase HUWE1) (Upstream regulatory element-binding protein 1) (URE-B1) (URE-binding protein 1)	Huwe1 Kiaa0312 Ureb1	HUWE1
Q62348	0.713824	0.0370261	TSN_MOUSE	Translin (EC 3.1.-.-) (Component 3 of promoter of RISC) (C3PO) (Testis/brain RNA-binding protein) (TB-RBP)	Tsn	TSN
Q6P2B1	0.715883	0.138972	TNPO3_MOUSE	Transportin-3	Tnpo3	TNPO3
Q9DB20	0.71705	-0.0163705	ATPO_MOUSE	ATP synthase subunit O, mitochondrial (ATP synthase peripheral stalk subunit OSCP) (Oligomycin sensitivity conferral protein) (OSCP)	Atp5po Atp5o D12Wsu28e	ATPO
Q62074	0.71723	0.100145	KPCI_MOUSE	Protein kinase C iota type (EC 2.7.11.13) (Atypical protein kinase C-lambda/iota) (aPKC-lambda/iota) (nPKC-iota)	Prkci Pkcl	KPCI
P63005	0.717432	0.0426431	LIS1_MOUSE	Platelet-activating factor acetylhydrolase IB subunit alpha (Lissencephaly-1 protein) (LIS-1) (PAF acetylhydrolase 45 kDa subunit) (PAF-AH 45 kDa subunit) (PAF-AH alpha) (PAFAH alpha)	Pafah1b1 Lis-1 Lis1 Pafaha	LIS1
Q9Z321	0.717701	0.137103	TOP3B_MOUSE	DNA topoisomerase 3-beta-1 (EC 5.6.2.1) (DNA topoisomerase III beta-1)	Top3b Top3b1	TOP3B
Q80U12	0.71808	0.0549083	SGSM2_MOUSE	Small G protein signaling modulator 2 (RUN and TBC1 domain-containing protein 1)	Sgsm2 Kiaa0397 Rutbc1	SGSM2
Q9DCC4	0.718642	-0.0576735	P5CR3_MOUSE	Pyrroline-5-carboxylate reductase 3 (P5C reductase 3) (P5CR 3) (EC 1.5.1.2) (Pyrroline-5-carboxylate reductase-like protein)	Pycr3 Pycrl	P5CR3
Q62448	0.719563	-0.032575	IF4G2_MOUSE	Eukaryotic translation initiation factor 4 gamma 2 (eIF-4-gamma 2) (eIF-4G 2) (eIF4G 2) (Novel APOBEC-1 target 1) (Translation repressor NAT1) (p97)	Eif4g2 Nat1	IF4G2
O70318	0.720104	-0.0406468	E41L2_MOUSE	Band 4.1-like protein 2 (Generally expressed protein 4.1) (4.1G)	Epb41l2 Epb4.1l2	E41L2
P23506	0.721209	0.061223	PIMT_MOUSE	Protein-L-isoaspartate(D-aspartate) O-methyltransferase (PIMT) (EC 2.1.1.77) (L-isoaspartyl protein carboxyl methyltransferase) (Protein L-isoaspartyl/D-aspartyl methyltransferase) (Protein-beta-aspartate methyltransferase)	Pcmt1	PIMT
Q9JKV1	0.722089	0.0297601	ADRM1_MOUSE	Proteasomal ubiquitin receptor ADRM1 (110 kDa cell membrane glycoprotein) (Gp110) (Adhesion-regulating molecule 1) (ARM-1) (Rpn13 homolog)	Adrm1 Gp110	ADRM1
P62075	0.722827	0.0120772	TIM13_MOUSE	Mitochondrial import inner membrane translocase subunit Tim13	Timm13 Tim13a Timm13a	TIM13
O70493	0.723126	-0.0284711	SNX12_MOUSE	Sorting nexin-12 (SDP8 protein)	Snx12	SNX12
Q9D0P7	0.724647	0.17156	PSRC1_MOUSE	Proline/serine-rich coiled-coil protein 1	Psrc1 Dda3	PSRC1
Q9CPV4	0.725341	0.0216052	GLOD4_MOUSE	Glyoxalase domain-containing protein 4	Glod4	GLOD4
P22907	0.726698	-0.0728249	HEM3_MOUSE	Porphobilinogen deaminase (PBG-D) (EC 2.5.1.61) (Hydroxymethylbilane synthase) (HMBS) (Pre-uroporphyrinogen synthase)	Hmbs Uros1	HEM3
P70423	0.729091	0.056298	CTR3_MOUSE	Cationic amino acid transporter 3 (CAT-3) (CAT3) (Cationic amino acid transporter y+) (Solute carrier family 7 member 3)	Slc7a3 Atrc3 Cat3	CTR3
Q99LZ3	0.729699	0.133401	SLD5_MOUSE	DNA replication complex GINS protein SLD5 (GINS complex subunit 4) [Cleaved into: DNA replication complex GINS protein SLD5, N-terminally processed]	Gins4 Sld5	SLD5
Q8BX10	0.729835	-0.0376701	PGAM5_MOUSE	Serine/threonine-protein phosphatase PGAM5, mitochondrial (EC 3.1.3.16) (Phosphoglycerate mutase family member 5)	Pgam5	PGAM5
O88736	0.730385	-0.189395	DHB7_MOUSE	3-keto-steroid reductase (EC 1.1.1.270) (17-beta-hydroxysteroid dehydrogenase 7) (17-beta-HSD 7) (Estradiol 17-beta-dehydrogenase 7) (EC 1.1.1.62)	Hsd17b7	DHB7
P12970	0.731226	0.0152084	RL7A_MOUSE	60S ribosomal protein L7a (Surfeit locus protein 3)	Rpl7a Surf-3 Surf3	RL7A
Q91VR5	0.733528	-0.0134112	DDX1_MOUSE	ATP-dependent RNA helicase DDX1 (EC 3.6.4.13) (DEAD box protein 1)	Ddx1	DDX1
Q6P5E6	0.734546	0.0569525	GGA2_MOUSE	ADP-ribosylation factor-binding protein GGA2 (Gamma-adaptin-related protein 2) (Golgi-localized, gamma ear-containing, ARF-binding protein 2)	Gga2 Kiaa1080	GGA2
Q4VA53	0.734592	-0.0566638	PDS5B_MOUSE	Sister chromatid cohesion protein PDS5 homolog B (Androgen-induced proliferation inhibitor) (Androgen-induced prostate proliferative shutoff-associated protein AS3)	Pds5b Aprin As3 Kiaa0979	PDS5B
P26516	0.734845	0.028579	PSMD7_MOUSE	26S proteasome non-ATPase regulatory subunit 7 (26S proteasome regulatory subunit RPN8) (26S proteasome regulatory subunit S12) (Mov34 protein) (Proteasome subunit p40)	Psmd7 Mov-34 Mov34	PSMD7
Q9Z2I9	0.734881	-0.015651	SUCB1_MOUSE	Succinate--CoA ligase [ADP-forming] subunit beta, mitochondrial (EC 6.2.1.5) (ATP-specific succinyl-CoA synthetase subunit beta) (A-SCS) (Succinyl-CoA synthetase beta-A chain) (SCS-betaA)	Sucla2	SUCB1
P21619	0.734927	-0.042058	LMNB2_MOUSE	Lamin-B2	Lmnb2	LMNB2
P47941	0.738036	-0.0517151	CRKL_MOUSE	Crk-like protein	Crkl Crkol	CRKL
Q6P1F6	0.738538	-0.0413338	2ABA_MOUSE	Serine/threonine-protein phosphatase 2A 55 kDa regulatory subunit B alpha isoform (PP2A subunit B isoform B55-alpha) (PP2A subunit B isoform PR55-alpha) (PP2A subunit B isoform R2-alpha) (PP2A subunit B isoform alpha)	Ppp2r2a	2ABA
Q6ZWV3	0.739523	-0.0266651	RL10_MOUSE	60S ribosomal protein L10 (Protein QM homolog) (Ribosomal protein L10)	Rpl10 Qm	RL10
Q791V5	0.740294	-0.0346281	MTCH2_MOUSE	Mitochondrial carrier homolog 2	Mtch2	MTCH2
Q5U458	0.740925	0.0182119	DJC11_MOUSE	DnaJ homolog subfamily C member 11	Dnajc11	DJC11
Q99JY9	0.740951	0.0119189	ARP3_MOUSE	Actin-related protein 3 (Actin-like protein 3)	Actr3 Arp3	ARP3
P45952	0.741675	-0.0152002	ACADM_MOUSE	Medium-chain specific acyl-CoA dehydrogenase, mitochondrial (MCAD) (EC 1.3.8.7)	Acadm	ACADM
Q7TQI3	0.742331	-0.01197	OTUB1_MOUSE	Ubiquitin thioesterase OTUB1 (EC 3.4.19.12) (Deubiquitinating enzyme OTUB1) (OTU domain-containing ubiquitin aldehyde-binding protein 1) (Otubain-1) (Ubiquitin-specific-processing protease OTUB1)	Otub1	OTUB1
Q8VEE4	0.746928	-0.0119797	RFA1_MOUSE	Replication protein A 70 kDa DNA-binding subunit (RP-A p70) (Replication factor A protein 1) (RF-A protein 1)	Rpa1	RFA1
Q9DBJ1	0.747711	-0.00920195	PGAM1_MOUSE	Phosphoglycerate mutase 1 (EC 5.4.2.11) (EC 5.4.2.4) (BPG-dependent PGAM 1) (Phosphoglycerate mutase isozyme B) (PGAM-B)	Pgam1	PGAM1
Q99P88	0.749025	0.0232126	NU155_MOUSE	Nuclear pore complex protein Nup155 (155 kDa nucleoporin) (Nucleoporin Nup155)	Nup155	NU155
O08749	0.74983	-0.0121028	DLDH_MOUSE	Dihydrolipoyl dehydrogenase, mitochondrial (EC 1.8.1.4) (Dihydrolipoamide dehydrogenase)	Dld	DLDH
Q78JE5	0.750285	-0.0364239	FBX22_MOUSE	F-box only protein 22	Fbxo22 Fbx22	FBX22
Q9JIX8	0.751157	0.0177929	ACINU_MOUSE	Apoptotic chromatin condensation inducer in the nucleus (Acinus)	Acin1 Acinus	ACINU
Q62167	0.754197	-0.017934	DDX3X_MOUSE	ATP-dependent RNA helicase DDX3X (EC 3.6.4.13) (D1Pas1-related sequence 2) (DEAD box RNA helicase DEAD3) (mDEAD3) (DEAD box protein 3, X-chromosomal) (Embryonic RNA helicase)	Ddx3x D1Pas1-rs2 Ddx3 Dead3 Erh	DDX3X
Q3TKY6	0.754744	0.0390997	CWC27_MOUSE	Spliceosome-associated protein CWC27 homolog (Probable inactive peptidyl-prolyl cis-trans isomerase CWC27 homolog) (PPIase CWC27)	Cwc27 Sdccag10	CWC27
Q9D662	0.755539	0.190059	SC23B_MOUSE	Protein transport protein Sec23B (SEC23-related protein B)	Sec23b	SC23B
Q921J4	0.756808	-0.0491496	UBE2S_MOUSE	Ubiquitin-conjugating enzyme E2 S (EC 2.3.2.23) (E2 ubiquitin-conjugating enzyme S) (Ubiquitin carrier protein S) (Ubiquitin-conjugating enzyme E2-24 kDa) (Ubiquitin-conjugating enzyme E2-EPF5) (Ubiquitin-protein ligase S)	Ube2s E2epf	UBE2S
P47758	0.757043	0.0370969	SRPRB_MOUSE	Signal recognition particle receptor subunit beta (SR-beta)	Srprb	SRPRB
Q8BT60	0.758657	0.0271815	CPNE3_MOUSE	Copine-3 (Copine III)	Cpne3 Kiaa0636	CPNE3
Q9D1C1	0.758657	0.0291634	UBE2C_MOUSE	Ubiquitin-conjugating enzyme E2 C (EC 2.3.2.23) ((E3-independent) E2 ubiquitin-conjugating enzyme C) (EC 2.3.2.24) (E2 ubiquitin-conjugating enzyme C) (UbcH10) (Ubiquitin carrier protein C) (Ubiquitin-protein ligase C)	Ube2c Ubch10	UBE2C
P19324	0.760373	-0.0416243	SERPH_MOUSE	Serpin H1 (47 kDa heat shock protein) (Collagen-binding protein) (Colligin) (Serine protease inhibitor J6)	Serpinh1 Cbp1 Hsp47	SERPH
P97825	0.761011	-0.0580439	JUPI1_MOUSE	Jupiter microtubule associated homolog 1 (Hematological and neurological expressed 1 protein) [Cleaved into: Jupiter microtubule associated homolog 1, N-terminally processed]	Jpt1 Hn1	JUPI1
Q9ERI5	0.76137	0.0439533	JMJD6_MOUSE	Bifunctional arginine demethylase and lysyl-hydroxylase JMJD6 (EC 1.14.11.-) (Histone arginine demethylase JMJD6) (JmjC domain-containing protein 6) (Jumonji domain-containing protein 6) (Lysyl-hydroxylase JMJD6) (Peptide-lysine 5-dioxygenase JMJD6) (Phosphatidylserine receptor) (Protein PTDSR)	Jmjd6 Kiaa0585 Ptdsr	JMJD6
Q6NZB0	0.761582	0.0136665	DNJC8_MOUSE	DnaJ homolog subfamily C member 8	Dnajc8	DNJC8
Q9CQS5	0.76303	-0.0740053	RIOK2_MOUSE	Serine/threonine-protein kinase RIO2 (EC 2.7.11.1) (RIO kinase 2)	Riok2	RIOK2
O35691	0.765907	-0.0271923	PININ_MOUSE	Pinin	Pnn	PININ
Q8VE37	0.766476	0.011881	RCC1_MOUSE	Regulator of chromosome condensation (Chromosome condensation protein 1)	Rcc1 Chc1	RCC1
Q3TLP5	0.767112	-0.053978	ECHD2_MOUSE	Enoyl-CoA hydratase domain-containing protein 2, mitochondrial	Echdc2 D4Ertd765e	ECHD2
Q8BMS4	0.769594	-0.082144	COQ3_MOUSE	Ubiquinone biosynthesis O-methyltransferase, mitochondrial (3-demethylubiquinol 3-O-methyltransferase) (EC 2.1.1.64) (Polyprenyldihydroxybenzoate methyltransferase) (EC 2.1.1.114)	Coq3	COQ3
P21995	0.769821	0.0443211	EMB_MOUSE	Embigin (Teratocarcinoma glycoprotein Gp-70)	Emb Gp70	EMB
P97760	0.769863	0.0377285	RPB3_MOUSE	DNA-directed RNA polymerase II subunit RPB3 (RNA polymerase II subunit 3) (RNA polymerase II subunit B3) (DNA-directed RNA polymerase II 33 kDa polypeptide) (RPB33) (DNA-directed RNA polymerase II subunit C) (RPB31)	Polr2c Rpo2-3	RPB3
Q99KJ8	0.770269	0.0312888	DCTN2_MOUSE	Dynactin subunit 2 (50 kDa dynein-associated polypeptide) (Dynactin complex 50 kDa subunit) (DCTN-50) (Growth cone membrane protein 23-48K) (GMP23-48K) (p50 dynamitin)	Dctn2	DCTN2
Q80XI4	0.772077	0.10275	PI42B_MOUSE	Phosphatidylinositol 5-phosphate 4-kinase type-2 beta (EC 2.7.1.149) (1-phosphatidylinositol 5-phosphate 4-kinase 2-beta) (Diphosphoinositide kinase 2-beta) (Phosphatidylinositol 5-phosphate 4-kinase type II beta) (PI(5)P 4-kinase type II beta) (PIP4KII-beta) (PtdIns(5)P-4-kinase isoform 2-beta)	Pip4k2b Pip5k2b	PI42B
O35643	0.772582	0.0623561	AP1B1_MOUSE	AP-1 complex subunit beta-1 (Adaptor protein complex AP-1 subunit beta-1) (Adaptor-related protein complex 1 subunit beta-1) (Beta-1-adaptin) (Beta-adaptin 1) (Clathrin assembly protein complex 1 beta large chain) (Golgi adaptor HA1/AP1 adaptin beta subunit)	Ap1b1 Adtb1	AP1B1
Q9CRA8	0.772765	0.0335782	EXOS5_MOUSE	Exosome complex component RRP46 (Exosome component 5) (Ribosomal RNA-processing protein 46)	Exosc5 D7Wsu180e Rrp46	EXOS5
Q8R2U0	0.774113	0.0223139	SEH1_MOUSE	Nucleoporin SEH1 (GATOR complex protein SEH1) (Nup107-160 subcomplex subunit SEH1)	Seh1l	SEH1
P62908	0.777472	-0.00726937	RS3_MOUSE	40S ribosomal protein S3 (EC 4.2.99.18)	Rps3	RS3
Q7TN89	0.778307	0.0695111	RASE_MOUSE	GTPase ERas (E-Ras) (Embryonic stem cell-expressed Ras)	Eras	RASE
Q91YQ5	0.780142	0.0103515	RPN1_MOUSE	Dolichyl-diphosphooligosaccharide--protein glycosyltransferase subunit 1 (Dolichyl-diphosphooligosaccharide--protein glycosyltransferase 67 kDa subunit) (Ribophorin I) (RPN-I) (Ribophorin-1)	Rpn1	RPN1
Q6P9R1	0.781372	-0.0461493	DDX51_MOUSE	ATP-dependent RNA helicase DDX51 (EC 3.6.4.13) (DEAD box protein 51)	Ddx51	DDX51
Q80Y44	0.78174	0.0284065	DDX10_MOUSE	Probable ATP-dependent RNA helicase DDX10 (EC 3.6.4.13) (DEAD box protein 10)	Ddx10	DDX10
Q8K2D6	0.781754	-0.152126	DCTD_MOUSE	Deoxycytidylate deaminase (EC 3.5.4.12) (dCMP deaminase)	Dctd	DCTD
Q61990	0.781963	-0.00945539	PCBP2_MOUSE	Poly(rC)-binding protein 2 (Alpha-CP2) (CTBP) (CBP) (Putative heterogeneous nuclear ribonucleoprotein X) (hnRNP X)	Pcbp2 Cbp Hnrnpx Hnrpx	PCBP2
Q9WTQ5	0.783047	0.00565859	AKA12_MOUSE	A-kinase anchor protein 12 (AKAP-12) (Germ cell lineage protein gercelin) (Src-suppressed C kinase substrate) (SSeCKS)	Akap12 Gag12 Ssecks	AKA12
Q91Z53	0.783252	0.0454495	GRHPR_MOUSE	Glyoxylate reductase/hydroxypyruvate reductase (EC 1.1.1.79) (EC 1.1.1.81)	Grhpr Glxr	GRHPR
Q8K310	0.783693	-0.00815896	MATR3_MOUSE	Matrin-3	Matr3	MATR3
P53811	0.784383	0.0612833	PIPNB_MOUSE	Phosphatidylinositol transfer protein beta isoform (PI-TP-beta) (PtdIns transfer protein beta) (PtdInsTP beta)	Pitpnb	PIPNB
P17225	0.785313	0.0164585	PTBP1_MOUSE	Polypyrimidine tract-binding protein 1 (PTB) (Heterogeneous nuclear ribonucleoprotein I) (hnRNP I)	Ptbp1 Ptb	PTBP1
Q9DB77	0.785571	0.00946487	QCR2_MOUSE	Cytochrome b-c1 complex subunit 2, mitochondrial (Complex III subunit 2) (Core protein II) (Ubiquinol-cytochrome-c reductase complex core protein 2)	Uqcrc2	QCR2
O35343	0.785745	0.058078	IMA3_MOUSE	Importin subunit alpha-3 (Importin alpha Q1) (Qip1) (Karyopherin subunit alpha-4)	Kpna4 Qip1	IMA3
O09167	0.789365	-0.0110453	RL21_MOUSE	60S ribosomal protein L21	Rpl21	RL21
Q99K48	0.789892	-0.0113201	NONO_MOUSE	Non-POU domain-containing octamer-binding protein (NonO protein)	Nono	NONO
Q8R2N2	0.79056	-0.0211588	UTP4_MOUSE	U3 small nucleolar RNA-associated protein 4 homolog (Cirhin) (Testis-expressed gene 292 protein)	Utp4 Cirh1a Kiaa1988 Tex292	UTP4
Q52KI8	0.791229	-0.0646102	SRRM1_MOUSE	Serine/arginine repetitive matrix protein 1 (Plenty-of-prolines 101)	Srrm1 Pop101	SRRM1
Q7TNE3	0.792677	0.0194998	SPAG7_MOUSE	Sperm-associated antigen 7	Spag7	SPAG7
Q9CZ30	0.793029	0.0142988	OLA1_MOUSE	Obg-like ATPase 1 (GTP-binding protein 9)	Ola1 Gtpbp9	OLA1
Q9Z2U0	0.793242	0.0303088	PSA7_MOUSE	Proteasome subunit alpha type-7 (EC 3.4.25.1) (Proteasome subunit RC6-1)	Psma7	PSA7
Q3UHX0	0.796	0.0955234	NOL8_MOUSE	Nucleolar protein 8	Nol8	NOL8
Q8BZH4	0.796217	-0.0389464	POGZ_MOUSE	Pogo transposable element with ZNF domain	Pogz Kiaa0461	POGZ
Q9JHK4	0.797628	0.138564	PGTA_MOUSE	Geranylgeranyl transferase type-2 subunit alpha (EC 2.5.1.60) (Geranylgeranyl transferase type II subunit alpha) (Rab geranyl-geranyltransferase subunit alpha) (Rab GG transferase alpha) (Rab GGTase alpha) (Rab geranylgeranyltransferase subunit alpha)	Rabggta	PGTA
Q9CSU0	0.798586	-0.0315985	RPR1B_MOUSE	Regulation of nuclear pre-mRNA domain-containing protein 1B (Cell cycle-related and expression-elevated protein in tumor)	Rprd1b Crept	RPR1B
Q8VDM6	0.799317	-0.0362993	HNRL1_MOUSE	Heterogeneous nuclear ribonucleoprotein U-like protein 1	Hnrnpul1 Hnrpul1	HNRL1
P00405	0.800839	0.0132393	COX2_MOUSE	Cytochrome c oxidase subunit 2 (Cytochrome c oxidase polypeptide II)	Mtco2 COII COX2 mt-Co2	COX2
O88455	0.801231	0.151279	DHCR7_MOUSE	7-dehydrocholesterol reductase (7-DHC reductase) (EC 1.3.1.21) (Sterol Delta(7)-reductase)	Dhcr7	DHCR7
P48036	0.801489	-0.14761	ANXA5_MOUSE	Annexin A5 (Anchorin CII) (Annexin V) (Annexin-5) (Calphobindin I) (CBP-I) (Endonexin II) (Lipocortin V) (Placental anticoagulant protein 4) (PP4) (Placental anticoagulant protein I) (PAP-I) (Thromboplastin inhibitor) (Vascular anticoagulant-alpha) (VAC-alpha)	Anxa5 Anx5	ANXA5
P28660	0.801936	-0.0233737	NCKP1_MOUSE	Nck-associated protein 1 (NAP 1) (Brain protein H19) (MH19) (Membrane-associated protein HEM-2) (p125Nap1)	Nckap1 Hem2 Kiaa0587 Nap1	NCKP1
Q60668	0.801977	-0.0076829	HNRPD_MOUSE	Heterogeneous nuclear ribonucleoprotein D0 (hnRNP D0) (AU-rich element RNA-binding protein 1)	Hnrnpd Auf1 Hnrpd	HNRPD
Q61510	0.802076	-0.0107538	TRI25_MOUSE	E3 ubiquitin/ISG15 ligase TRIM25 (EC 6.3.2.n3) (Estrogen-responsive finger protein) (RING-type E3 ubiquitin transferase) (EC 2.3.2.27) (RING-type E3 ubiquitin transferase TRIM25) (Tripartite motif-containing protein 25) (Ubiquitin/ISG15-conjugating enzyme TRIM25) (Zinc finger protein 147)	Trim25 Efp Zfp147 Znf147	TRI25
Q99LL5	0.802629	0.0242481	PWP1_MOUSE	Periodic tryptophan protein 1 homolog	Pwp1	PWP1
Q8K4R9	0.802677	0.010579	DLGP5_MOUSE	Disks large-associated protein 5 (DAP-5) (Discs large homolog 7) (Disks large-associated protein DLG7) (Hepatoma up-regulated protein homolog) (HURP)	Dlgap5 Dlg7 Kiaa0008	DLGP5
Q9JII5	0.803365	-0.0216159	DAZP1_MOUSE	DAZ-associated protein 1 (Deleted in azoospermia-associated protein 1)	Dazap1	DAZP1
Q3UDE2	0.804831	0.0250624	TTL12_MOUSE	Tubulin--tyrosine ligase-like protein 12	Ttll12	TTL12
P67984	0.804965	0.0149594	RL22_MOUSE	60S ribosomal protein L22 (Heparin-binding protein HBp15)	Rpl22	RL22
Q9D1P0	0.805332	0.0731991	RM13_MOUSE	39S ribosomal protein L13, mitochondrial (L13mt) (MRP-L13)	Mrpl13	RM13
Q0P678	0.805455	0.0256895	ZCH18_MOUSE	Zinc finger CCCH domain-containing protein 18 (Nuclear protein NHN1)	Zc3h18 Nhn1	ZCH18
P22892	0.806805	0.0502157	AP1G1_MOUSE	AP-1 complex subunit gamma-1 (Adaptor protein complex AP-1 subunit gamma-1) (Adaptor-related protein complex 1 subunit gamma-1) (Clathrin assembly protein complex 1 gamma-1 large chain) (Gamma-adaptin) (Gamma1-adaptin) (Golgi adaptor HA1/AP1 adaptin subunit gamma-1)	Ap1g1 Adtg Clapg1	AP1G1
Q9R1P3	0.806953	-0.0242551	PSB2_MOUSE	Proteasome subunit beta type-2 (EC 3.4.25.1) (Macropain subunit C7-I) (Multicatalytic endopeptidase complex subunit C7-I) (Proteasome component C7-I)	Psmb2	PSB2
Q8BT07	0.808278	0.0522381	CEP55_MOUSE	Centrosomal protein of 55 kDa (Cep55)	Cep55	CEP55
Q9CR00	0.809605	0.035949	PSMD9_MOUSE	26S proteasome non-ATPase regulatory subunit 9 (26S proteasome regulatory subunit p27)	Psmd9	PSMD9
Q9CZU3	0.809887	-0.00863254	MTREX_MOUSE	Exosome RNA helicase MTR4 (EC 3.6.4.13) (ATP-dependent helicase SKIV2L2) (Superkiller viralicidic activity 2-like 2) (TRAMP-like complex helicase)	Mtrex Skiv2l2	MTREX
P18653	0.810241	-0.0405758	KS6A1_MOUSE	Ribosomal protein S6 kinase alpha-1 (S6K-alpha-1) (EC 2.7.11.1) (90 kDa ribosomal protein S6 kinase 1) (p90-RSK 1) (p90RSK1) (p90S6K) (MAP kinase-activated protein kinase 1a) (MAPK-activated protein kinase 1a) (MAPKAP kinase 1a) (MAPKAPK-1a) (Ribosomal S6 kinase 1) (RSK-1)	Rps6ka1 Mapkapk1a Rsk1	KS6A1
Q9D1J3	0.811319	-0.00845886	SARNP_MOUSE	SAP domain-containing ribonucleoprotein (Nuclear protein Hcc-1)	Sarnp Hcc1	SARNP
O88622	0.811815	-0.0353599	PARG_MOUSE	Poly(ADP-ribose) glycohydrolase (EC 3.2.1.143)	Parg	PARG
O88685	0.811905	0.00871348	PRS6A_MOUSE	26S proteasome regulatory subunit 6A (26S proteasome AAA-ATPase subunit RPT5) (Proteasome 26S subunit ATPase 3) (Tat-binding protein 1) (TBP-1)	Psmc3 Tbp1	PRS6A
Q3THE2	0.812665	0.0186595	ML12B_MOUSE	Myosin regulatory light chain 12B (Myosin regulatory light chain 2-B, smooth muscle isoform) (Myosin regulatory light chain 20 kDa) (MLC20) (Myosin regulatory light chain MRLC2)	Myl12b Mrlc2 Mylc2b	ML12B
O35621	0.813357	-0.0211748	PMM1_MOUSE	Phosphomannomutase 1 (PMM 1) (EC 5.4.2.8)	Pmm1	PMM1
Q6PAC3	0.814029	-0.0637232	DCA13_MOUSE	DDB1- and CUL4-associated factor 13 (WD repeat and SOF domain-containing protein 1)	Dcaf13 Gm83 Wdsof1	DCA13
P99026	0.814033	0.014636	PSB4_MOUSE	Proteasome subunit beta type-4 (EC 3.4.25.1) (Low molecular mass protein 3) (Macropain beta chain) (Multicatalytic endopeptidase complex beta chain) (Proteasome beta chain) (Proteasome chain 3)	Psmb4 Lmp3	PSB4
Q9CQ89	0.814682	0.0340426	CUTA_MOUSE	Protein CutA (Brain acetylcholinesterase putative membrane anchor)	Cuta	CUTA
Q6Y7W8	0.815029	-0.018835	GGYF2_MOUSE	GRB10-interacting GYF protein 2 (PERQ amino acid-rich with GYF domain-containing protein 2) (Trinucleotide repeat-containing gene 15 protein)	Gigyf2 Kiaa0642 Perq2 Tnrc15	GGYF2
Q99J62	0.815892	-0.0537254	RFC4_MOUSE	Replication factor C subunit 4 (Activator 1 subunit 4)	Rfc4	RFC4
Q9Z1R2	0.81643	-0.0188256	BAG6_MOUSE	Large proline-rich protein BAG6 (BAG family molecular chaperone regulator 6) (BCL2-associated athanogene 6) (BAG-6) (HLA-B-associated transcript 3) (Protein Scythe)	Bag6 Bat3	BAG6
Q9JLV5	0.817134	0.0167146	CUL3_MOUSE	Cullin-3 (CUL-3)	Cul3	CUL3
Q99KQ4	0.817404	0.0293085	NAMPT_MOUSE	Nicotinamide phosphoribosyltransferase (NAmPRTase) (Nampt) (EC 2.4.2.12) (Pre-B-cell colony-enhancing factor 1 homolog) (PBEF) (Visfatin)	Nampt Pbef1	NAMPT
Q9CQQ7	0.818031	0.0246732	AT5F1_MOUSE	ATP synthase F(0) complex subunit B1, mitochondrial (ATP synthase peripheral stalk-membrane subunit b) (ATP synthase subunit b) (ATPase subunit b)	Atp5pb Atp5f1	AT5F1
Q9CRB2	0.818671	-0.0397643	NHP2_MOUSE	H/ACA ribonucleoprotein complex subunit 2 (Nucleolar protein family A member 2) (snoRNP protein NHP2)	Nhp2 Nola2	NHP2
E9PYI1	0.818946	0.0767654	ZN568_MOUSE	Zinc finger protein 568	Znf568 chato Zfp568	ZN568
Q923E4	0.820243	0.129654	SIR1_MOUSE	NAD-dependent protein deacetylase sirtuin-1 (EC 3.5.1.-) (Regulatory protein SIR2 homolog 1) (SIR2-like protein 1) (SIR2alpha) (Sir2) (mSIR2a) [Cleaved into: SirtT1 75 kDa fragment (75SirT1)]	Sirt1 Sir2l1	SIR1
Q9JIK5	0.820467	-0.00828465	DDX21_MOUSE	Nucleolar RNA helicase 2 (EC 3.6.4.13) (DEAD box protein 21) (Gu-alpha) (Nucleolar RNA helicase Gu) (Nucleolar RNA helicase II) (RH II/Gu)	Ddx21	DDX21
Q8R3Q6	0.82075	-0.041516	CCD58_MOUSE	Coiled-coil domain-containing protein 58	Ccdc58	CCD58
P35279	0.822496	-0.0492328	RAB6A_MOUSE	Ras-related protein Rab-6A (Rab-6)	Rab6a Rab6 MNCb-1660	RAB6A
O88456	0.823724	-0.050361	CPNS1_MOUSE	Calpain small subunit 1 (CSS1) (Calcium-activated neutral proteinase small subunit) (CANP small subunit) (Calcium-dependent protease small subunit) (CDPS) (Calcium-dependent protease small subunit 1) (Calpain regulatory subunit)	Capns1 Capn4	CPNS1
Q91VZ6	0.824228	0.0240554	SMAP1_MOUSE	Stromal membrane-associated protein 1	Smap1	SMAP1
Q60737	0.825862	-0.0106761	CSK21_MOUSE	Casein kinase II subunit alpha (CK II alpha) (EC 2.7.11.1)	Csnk2a1 Ckiia	CSK21
Q921I9	0.826151	-0.122946	EXOS4_MOUSE	Exosome complex component RRP41 (Exosome component 4) (Ribosomal RNA-processing protein 41)	Exosc4 Rrp41	EXOS4
Q62018	0.826859	-0.017338	CTR9_MOUSE	RNA polymerase-associated protein CTR9 homolog (SH2 domain-binding protein 1) (Tetratricopeptide repeat-containing, SH2-binding phosphoprotein of 150 kDa) (TPR-containing, SH2-binding phosphoprotein of 150 kDa) (p150TSP)	Ctr9 Kiaa0155 Sh2bp1	CTR9
Q9Z130	0.826891	0.0213878	HNRDL_MOUSE	Heterogeneous nuclear ribonucleoprotein D-like (hnRNP D-like) (hnRNP DL) (JKT41-binding protein)	Hnrnpdl Hnrpdl Jktbp	HNRDL
Q8CHP5	0.828765	0.0434295	PYM1_MOUSE	Partner of Y14 and mago (PYM homolog 1 exon junction complex-associated factor) (Protein wibg homolog)	Pym1 Pym Wibg	PYM1
P68040	0.829159	-0.00398557	RACK1_MOUSE	Receptor of activated protein C kinase 1 (12-3) (Guanine nucleotide-binding protein subunit beta-2-like 1) (Receptor for activated C kinase) (Receptor of activated protein kinase C 1) (p205) [Cleaved into: Receptor of activated protein C kinase 1, N-terminally processed (Guanine nucleotide-binding protein subunit beta-2-like 1, N-terminally processed)]	Rack1 Gnb2-rs1 Gnb2l1	RACK1
Q8JZM7	0.831216	0.0254898	CDC73_MOUSE	Parafibromin (Cell division cycle protein 73 homolog) (Hyperparathyroidism 2 protein homolog)	Cdc73	CDC73
Q8BFR4	0.832907	-0.0690143	GNS_MOUSE	N-acetylglucosamine-6-sulfatase (EC 3.1.6.14) (Glucosamine-6-sulfatase) (G6S)	Gns	GNS
Q8C166	0.83417	0.0448605	CPNE1_MOUSE	Copine-1 (Copine I)	Cpne1	CPNE1
Q9QYB5	0.834892	0.0390753	ADDG_MOUSE	Gamma-adducin (Adducin-like protein 70)	Add3 Addl	ADDG
P53026	0.839803	-0.0124459	RL10A_MOUSE	60S ribosomal protein L10a (CSA-19) (Neural precursor cell expressed developmentally down-regulated protein 6) (NEDD-6)	Rpl10a Nedd-6 Nedd6	RL10A
P49443	0.839804	-0.0774109	PPM1A_MOUSE	Protein phosphatase 1A (EC 3.1.3.16) (Protein phosphatase 2C isoform alpha) (PP2C-alpha) (Protein phosphatase IA)	Ppm1a Pppm1a	PPM1A
P99029	0.840218	-0.0176802	PRDX5_MOUSE	Peroxiredoxin-5, mitochondrial (EC 1.11.1.15) (Antioxidant enzyme B166) (AOEB166) (Liver tissue 2D-page spot 2D-0014IV) (PLP) (Peroxiredoxin V) (Prx-V) (Peroxisomal antioxidant enzyme) (Thioredoxin peroxidase PMP20)	Prdx5 Prdx6	PRDX5
Q8R4U7	0.840326	0.0523627	LUZP1_MOUSE	Leucine zipper protein 1 (Leucine zipper motif-containing protein)	Luzp1 Luzp	LUZP1
Q60930	0.842183	0.00630178	VDAC2_MOUSE	Voltage-dependent anion-selective channel protein 2 (VDAC-2) (mVDAC2) (Outer mitochondrial membrane protein porin 2) (Voltage-dependent anion-selective channel protein 6) (VDAC-6) (mVDAC6)	Vdac2 Vdac6	VDAC2
Q8K297	0.842685	0.0313055	GT251_MOUSE	Procollagen galactosyltransferase 1 (EC 2.4.1.50) (Collagen beta(1-O)galactosyltransferase 1) (Glycosyltransferase 25 family member 1) (Hydroxylysine galactosyltransferase 1)	Colgalt1 Glt25d1	GT251
Q9D0J8	0.844041	-0.0629393	PTMS_MOUSE	Parathymosin	Ptms	PTMS
Q9QYJ3	0.844445	-0.0203038	DNJB1_MOUSE	DnaJ homolog subfamily B member 1 (Heat shock 40 kDa protein 1) (HSP40) (Heat shock protein 40)	Dnajb1 Hsp40 Hspf1	DNJB1
Q8R480	0.844997	0.0886007	NUP85_MOUSE	Nuclear pore complex protein Nup85 (85 kDa nucleoporin) (FROUNT) (Nucleoporin Nup85) (Pericentrin-1)	Nup85 Pcnt1	NUP85
Q60996	0.845324	0.0442599	2A5G_MOUSE	Serine/threonine-protein phosphatase 2A 56 kDa regulatory subunit gamma isoform (PP2A B subunit isoform B'-alpha-3) (PP2A B subunit isoform B'-gamma) (PP2A B subunit isoform B56-gamma) (PP2A B subunit isoform PR61-gamma) (PP2A B subunit isoform R5-gamma)	Ppp2r5c	2A5G
Q8CIB5	0.846243	-0.0241131	FERM2_MOUSE	Fermitin family homolog 2 (Kindlin-2) (Pleckstrin homology domain-containing family C member 1)	Fermt2 Plekhc1	FERM2
Q9R1P4	0.846397	0.00682722	PSA1_MOUSE	Proteasome subunit alpha type-1 (EC 3.4.25.1) (Macropain subunit C2) (Multicatalytic endopeptidase complex subunit C2) (Proteasome component C2) (Proteasome nu chain)	Psma1	PSA1
Q3TWW8	0.848496	-0.0118202	SRSF6_MOUSE	Serine/arginine-rich splicing factor 6 (Pre-mRNA-splicing factor SRP55) (Splicing factor, arginine/serine-rich 6)	Srsf6 Sfrs6 Srp55	SRSF6
Q91W90	0.85023	-0.0101443	TXND5_MOUSE	Thioredoxin domain-containing protein 5 (Endoplasmic reticulum resident protein 46) (ER protein 46) (ERp46) (Plasma cell-specific thioredoxin-related protein) (PC-TRP) (Thioredoxin-like protein p46)	Txndc5 Tlp46	TXND5
Q8CG47	0.850295	-0.0255035	SMC4_MOUSE	Structural maintenance of chromosomes protein 4 (SMC protein 4) (SMC-4) (Chromosome-associated polypeptide C) (XCAP-C homolog)	Smc4 Capc Smc4l1	SMC4
Q8R3C0	0.850299	0.104147	MCMBP_MOUSE	Mini-chromosome maintenance complex-binding protein (MCM-BP) (MCM-binding protein)	Mcmbp	MCMBP
Q9WTM5	0.850876	-0.0111817	RUVB2_MOUSE	RuvB-like 2 (EC 3.6.4.12) (p47 protein)	Ruvbl2	RUVB2
Q8BG81	0.852774	0.0205428	PDIP3_MOUSE	Polymerase delta-interacting protein 3 (S6K1 Aly/REF-like target) (SKAR)	Poldip3	PDIP3
Q8VCH6	0.853444	-0.0637501	DHC24_MOUSE	Delta(24)-sterol reductase (EC 1.3.1.72) (24-dehydrocholesterol reductase) (3-beta-hydroxysterol Delta-24-reductase)	Dhcr24 Kiaa0018	DHC24
Q91YK2	0.853762	-0.020129	RRP1B_MOUSE	Ribosomal RNA processing protein 1 homolog B (RRP1-like protein B)	Rrp1b	RRP1B
P43276	0.853858	0.022696	H15_MOUSE	Histone H1.5 (H1 VAR.5) (H1b)	Hist1h1b H1f5	H15
Q8R5K4	0.853928	-0.0166298	NOL6_MOUSE	Nucleolar protein 6 (Nucleolar RNA-associated protein) (Nrap)	Nol6	NOL6
Q91WM3	0.854485	-0.017973	U3IP2_MOUSE	U3 small nucleolar RNA-interacting protein 2 (RRP9 homolog) (U3 small nucleolar ribonucleoprotein-associated 55 kDa protein) (U3 snoRNP-associated 55 kDa protein) (U3-55K)	Rrp9 Rnu3ip2 U3-55k	U3IP2
Q921F4	0.854966	0.0206447	HNRLL_MOUSE	Heterogeneous nuclear ribonucleoprotein L-like	Hnrnpll Hnrpll	HNRLL
Q9D7A8	0.855001	0.0809676	ARMC1_MOUSE	Armadillo repeat-containing protein 1	Armc1	ARMC1
Q61792	0.856232	-0.00761037	LASP1_MOUSE	LIM and SH3 domain protein 1 (LASP-1) (Metastatic lymph node gene 50 protein) (MLN 50)	Lasp1 Mln50	LASP1
P70372	0.857413	-0.00464754	ELAV1_MOUSE	ELAV-like protein 1 (Elav-like generic protein) (Hu-antigen R) (HuR) (MelG)	Elavl1 Elra Hua	ELAV1
P17427	0.857483	0.0181588	AP2A2_MOUSE	AP-2 complex subunit alpha-2 (100 kDa coated vesicle protein C) (Adaptor protein complex AP-2 subunit alpha-2) (Adaptor-related protein complex 2 subunit alpha-2) (Alpha-adaptin C) (Alpha2-adaptin) (Clathrin assembly protein complex 2 alpha-C large chain) (Plasma membrane adaptor HA2/AP2 adaptin alpha C subunit)	Ap2a2 Adtab	AP2A2
Q62415	0.857684	-0.0246743	ASPP1_MOUSE	Apoptosis-stimulating of p53 protein 1 (Protein phosphatase 1 regulatory subunit 13B)	Ppp1r13b Aspp1	ASPP1
P54728	0.85805	-0.0225495	RD23B_MOUSE	UV excision repair protein RAD23 homolog B (HR23B) (mHR23B) (XP-C repair-complementing complex 58 kDa protein) (p58)	Rad23b Mhr23b	RD23B
Q61879	0.85862	-0.00830892	MYH10_MOUSE	Myosin-10 (Cellular myosin heavy chain, type B) (Myosin heavy chain 10) (Myosin heavy chain, non-muscle IIb) (Non-muscle myosin heavy chain B) (NMMHC-B) (Non-muscle myosin heavy chain IIb) (NMMHC II-b) (NMMHC-IIB)	Myh10	MYH10
Q9D5V5	0.859218	0.0474417	CUL5_MOUSE	Cullin-5 (CUL-5)	Cul5	CUL5
Q9D6Z1	0.862746	0.0076918	NOP56_MOUSE	Nucleolar protein 56 (Nucleolar protein 5A)	Nop56 Nol5a	NOP56
Q9JHI7	0.863759	0.025625	EXOS9_MOUSE	Exosome complex component RRP45 (Autoantigen PM/Scl 1) (Exosome component 9) (P75 polymyositis-scleroderma overlap syndrome-associated autoantigen) (Polymyositis/scleroderma autoantigen 1) (Polymyositis/scleroderma autoantigen 75 kDa) (PM/Scl-75)	Exosc9 Pmscl1	EXOS9
O55201	0.865578	-0.0102215	SPT5H_MOUSE	Transcription elongation factor SPT5 (DRB sensitivity-inducing factor large subunit) (DSIF large subunit)	Supt5h Supt5	SPT5H
Q9WV70	0.868137	-0.0142104	NOC2L_MOUSE	Nucleolar complex protein 2 homolog (Protein NOC2 homolog) (NOC2-like protein) (Novel INHAT repressor)	Noc2l Nir	NOC2L
Q9CZW4	0.868369	0.0801838	ACSL3_MOUSE	Long-chain-fatty-acid--CoA ligase 3 (EC 6.2.1.3) (Arachidonate--CoA ligase) (EC 6.2.1.15) (Long-chain acyl-CoA synthetase 3) (LACS 3)	Acsl3 Acs3 Facl3	ACSL3
Q8BK63	0.868806	0.0247482	KC1A_MOUSE	Casein kinase I isoform alpha (CKI-alpha) (EC 2.7.11.1) (CK1)	Csnk1a1	KC1A
Q02395	0.869241	-0.0512429	MTF2_MOUSE	Metal-response element-binding transcription factor 2 (Metal regulatory transcription factor 2) (Metal-response element DNA-binding protein M96) (Polycomb-like protein 2) (mPCl2) (Zinc-regulated factor 1) (ZiRF1)	Mtf2 Pcl2	MTF2
Q99JY0	0.869832	-0.00606008	ECHB_MOUSE	Trifunctional enzyme subunit beta, mitochondrial (TP-beta) [Includes: 3-ketoacyl-CoA thiolase (EC 2.3.1.155) (EC 2.3.1.16) (Acetyl-CoA acyltransferase) (Beta-ketothiolase)]	Hadhb	ECHB
Q9QUR7	0.870047	0.00782008	PIN1_MOUSE	Peptidyl-prolyl cis-trans isomerase NIMA-interacting 1 (EC 5.2.1.8) (Peptidyl-prolyl cis-trans isomerase Pin1) (PPIase Pin1)	Pin1	PIN1
Q9R1P1	0.871179	0.00979015	PSB3_MOUSE	Proteasome subunit beta type-3 (EC 3.4.25.1) (Proteasome chain 13) (Proteasome component C10-II) (Proteasome theta chain)	Psmb3	PSB3
Q7TSZ8	0.873386	0.0113938	NACC1_MOUSE	Nucleus accumbens-associated protein 1 (NAC-1) (BTB/POZ domain-containing protein 14B)	Nacc1 Btbd14b Nac1	NACC1
P51150	0.87388	-0.0250884	RAB7A_MOUSE	Ras-related protein Rab-7a	Rab7a Rab7	RAB7A
P17809	0.874156	-0.0262061	GTR1_MOUSE	Solute carrier family 2, facilitated glucose transporter member 1 (Glucose transporter type 1, erythrocyte/brain) (GLUT-1) (GT1)	Slc2a1 Glut1	GTR1
P21278	0.874159	0.0628998	GNA11_MOUSE	Guanine nucleotide-binding protein subunit alpha-11 (G alpha-11) (G-protein subunit alpha-11)	Gna11 Gna-11	GNA11
P46638	0.874844	-0.0435022	RB11B_MOUSE	Ras-related protein Rab-11B	Rab11b	RB11B
Q61466	0.878884	-0.0150985	SMRD1_MOUSE	SWI/SNF-related matrix-associated actin-dependent regulator of chromatin subfamily D member 1 (60 kDa BRG-1/Brm-associated factor subunit A) (BRG1-associated factor 60A) (BAF60A) (Protein D15KZ1) (SWI/SNF complex 60 kDa subunit)	Smarcd1 Baf60a D15Kz1	SMRD1
P80318	0.879063	-0.00311521	TCPG_MOUSE	T-complex protein 1 subunit gamma (TCP-1-gamma) (CCT-gamma) (Matricin) (mTRiC-P5)	Cct3 Cctg	TCPG
Q05920	0.879088	0.0631911	PYC_MOUSE	Pyruvate carboxylase, mitochondrial (EC 6.4.1.1) (Pyruvic carboxylase) (PCB)	Pc Pcx	PYC
P10639	0.879567	0.00992271	THIO_MOUSE	Thioredoxin (Trx) (ATL-derived factor) (ADF)	Txn Txn1	THIO
P28659	0.879708	0.0164699	CELF1_MOUSE	CUGBP Elav-like family member 1 (CELF-1) (50 kDa nuclear polyadenylated RNA-binding protein) (Brain protein F41) (Bruno-like protein 2) (CUG triplet repeat RNA-binding protein 1) (CUG-BP1) (CUG-BP- and ETR-3-like factor 1) (Deadenylation factor CUG-BP) (Deadenylation factor EDEN-BP) (Embryo deadenylation element-binding protein homolog) (EDEN-BP homolog) (RNA-binding protein BRUNOL-2)	Celf1 Brunol2 Cugbp Cugbp1	CELF1
Q60692	0.880137	0.0158119	PSB6_MOUSE	Proteasome subunit beta type-6 (EC 3.4.25.1) (Low molecular mass protein 19) (Macropain delta chain) (Multicatalytic endopeptidase complex delta chain) (Proteasome delta chain) (Proteasome subunit Y)	Psmb6 Lmp19	PSB6
Q62093	0.880185	0.0118181	SRSF2_MOUSE	Serine/arginine-rich splicing factor 2 (Protein PR264) (Putative myelin regulatory factor 1) (MRF-1) (Splicing component, 35 kDa) (Splicing factor SC35) (SC-35) (Splicing factor, arginine/serine-rich 2)	Srsf2 Pr264 Sfrs10 Sfrs2	SRSF2
Q8VDP4	0.880559	0.0228661	CCAR2_MOUSE	Cell cycle and apoptosis regulator protein 2 (Cell division cycle and apoptosis regulator protein 2)	Ccar2	CCAR2
P57784	0.883014	0.00837529	RU2A_MOUSE	U2 small nuclear ribonucleoprotein A' (U2 snRNP A')	Snrpa1	RU2A
Q3U6N9	0.886153	0.0220691	CH033_MOUSE	UPF0488 protein C8orf33 homolog		CH033
P09405	0.886316	-0.00272701	NUCL_MOUSE	Nucleolin (Protein C23)	Ncl Nuc	NUCL
Q9DCJ5	0.887941	-0.0303606	NDUA8_MOUSE	NADH dehydrogenase [ubiquinone] 1 alpha subcomplex subunit 8 (Complex I-19kD) (CI-19kD) (Complex I-PGIV) (CI-PGIV) (NADH-ubiquinone oxidoreductase 19 kDa subunit)	Ndufa8	NDUA8
P23708	0.888012	-0.0559929	NFYA_MOUSE	Nuclear transcription factor Y subunit alpha (CAAT box DNA-binding protein subunit A) (Nuclear transcription factor Y subunit A) (NF-YA)	Nfya	NFYA
P62082	0.889967	0.00531874	RS7_MOUSE	40S ribosomal protein S7	Rps7	RS7
P62270	0.890949	-0.00888804	RS18_MOUSE	40S ribosomal protein S18 (Ke-3) (Ke3)	Rps18	RS18
Q9CQL7	0.89406	-0.0170073	MOFA1_MOUSE	MORF4 family-associated protein 1 (Protein associated with MRG of 14 kDa)	Mrfap1 Pam14 MNCb-1039	MOFA1
Q9CQH3	0.896893	-0.0322748	NDUB5_MOUSE	NADH dehydrogenase [ubiquinone] 1 beta subcomplex subunit 5, mitochondrial (Complex I-SGDH) (CI-SGDH) (NADH-ubiquinone oxidoreductase SGDH subunit)	Ndufb5	NDUB5
Q9D1C9	0.896977	-0.012657	RRP7A_MOUSE	Ribosomal RNA-processing protein 7 homolog A (Gastric cancer antigen Zg14 homolog)	Rrp7a	RRP7A
Q3U1J4	0.89719	-0.00540869	DDB1_MOUSE	DNA damage-binding protein 1 (DDB p127 subunit) (Damage-specific DNA-binding protein 1) (UV-damaged DNA-binding factor)	Ddb1	DDB1
Q9CX34	0.897678	-0.00548823	SGT1_MOUSE	Protein SGT1 homolog (Suppressor of G2 allele of SKP1 homolog)	Sugt1	SGT1
Q6P2K6	0.898447	0.0330864	P4R3A_MOUSE	Serine/threonine-protein phosphatase 4 regulatory subunit 3A (SMEK homolog 1)	Ppp4r3a Kiaa2010 Pp4r3a Smek1	P4R3A
O35218	0.898571	0.0511238	CPSF2_MOUSE	Cleavage and polyadenylation specificity factor subunit 2 (Cleavage and polyadenylation specificity factor 100 kDa subunit) (CPSF 100 kDa subunit)	Cpsf2 Cpsf100 Mcpsf	CPSF2
Q99M28	0.901629	-0.00602809	RNPS1_MOUSE	RNA-binding protein with serine-rich domain 1	Rnps1	RNPS1
P05202	0.903498	-0.00296857	AATM_MOUSE	Aspartate aminotransferase, mitochondrial (mAspAT) (EC 2.6.1.1) (EC 2.6.1.7) (Fatty acid-binding protein) (FABP-1) (Glutamate oxaloacetate transaminase 2) (Kynurenine aminotransferase 4) (Kynurenine aminotransferase IV) (Kynurenine--oxoglutarate transaminase 4) (Kynurenine--oxoglutarate transaminase IV) (Plasma membrane-associated fatty acid-binding protein) (FABPpm) (Transaminase A)	Got2 Got-2	AATM
P16332	0.903662	-0.0287388	MUTA_MOUSE	Methylmalonyl-CoA mutase, mitochondrial (MCM) (EC 5.4.99.2) (Methylmalonyl-CoA isomerase)	Mmut Mut	MUTA
Q8CHY6	0.905182	0.0117406	P66A_MOUSE	Transcriptional repressor p66 alpha (GATA zinc finger domain-containing protein 2A)	Gatad2a	P66A
Q99LE6	0.90552	0.00282812	ABCF2_MOUSE	ATP-binding cassette sub-family F member 2	Abcf2	ABCF2
Q9CZX8	0.907147	0.00548767	RS19_MOUSE	40S ribosomal protein S19	Rps19	RS19
Q9JLV1	0.908876	-0.0164968	BAG3_MOUSE	BAG family molecular chaperone regulator 3 (BAG-3) (Bcl-2-associated athanogene 3) (Bcl-2-binding protein Bis)	Bag3 Bis MNCb-2243	BAG3
O35593	0.910395	0.00812949	PSDE_MOUSE	26S proteasome non-ATPase regulatory subunit 14 (EC 3.4.19.-) (26S proteasome regulatory subunit RPN11) (MAD1)	Psmd14 Pad1	PSDE
P23881	0.911468	-0.0147656	TCEA3_MOUSE	Transcription elongation factor A protein 3 (Transcription elongation factor S-II protein 3) (Transcription elongation factor TFIIS.h)	Tcea3 Tfiish	TCEA3
Q62393	0.913097	0.00467558	TPD52_MOUSE	Tumor protein D52 (mD52)	Tpd52	TPD52
P58252	0.913517	0.00343185	EF2_MOUSE	Elongation factor 2 (EF-2)	Eef2	EF2
Q9CQD1	0.914274	0.0176082	RAB5A_MOUSE	Ras-related protein Rab-5A	Rab5a nnyRab5a	RAB5A
P63038	0.914279	0.00245311	CH60_MOUSE	60 kDa heat shock protein, mitochondrial (EC 5.6.1.7) (60 kDa chaperonin) (Chaperonin 60) (CPN60) (HSP-65) (Heat shock protein 60) (HSP-60) (Hsp60) (Mitochondrial matrix protein P1)	Hspd1 Hsp60	CH60
P46467	0.914607	0.0509383	VPS4B_MOUSE	Vacuolar protein sorting-associated protein 4B (EC 3.6.4.6) (Suppressor of K(+) transport growth defect 1) (Protein SKD1)	Vps4b Skd1	VPS4B
P97329	0.914839	0.0275118	KI20A_MOUSE	Kinesin-like protein KIF20A (Kinesin-like protein 174) (Rab6-interacting kinesin-like protein) (Rabkinesin-6)	Kif20a Rab6kifl	KI20A
Q5XJE5	0.91707	0.00573343	LEO1_MOUSE	RNA polymerase-associated protein LEO1	Leo1 Gm185	LEO1
P68373	0.917529	0.0163984	TBA1C_MOUSE	Tubulin alpha-1C chain (Alpha-tubulin 6) (Alpha-tubulin isotype M-alpha-6) (Tubulin alpha-6 chain) [Cleaved into: Detyrosinated tubulin alpha-1C chain]	Tuba1c Tuba6	TBA1C
Q80UY1	0.918261	-0.033249	CARME_MOUSE	Carnosine N-methyltransferase (EC 2.1.1.22)	Carnmt1	CARME
Q9DBR3	0.91908	-0.0635228	ARMC8_MOUSE	Armadillo repeat-containing protein 8	Armc8	ARMC8
O35134	0.919286	-0.0419387	RPA1_MOUSE	DNA-directed RNA polymerase I subunit RPA1 (RNA polymerase I subunit A1) (EC 2.7.7.6) (DNA-directed RNA polymerase I largest subunit) (DNA-directed RNA polymerase I subunit A) (RNA polymerase I 194 kDa subunit) (RPA194)	Polr1a Rpa1 Rpo1-4	RPA1
Q91VE6	0.919287	-0.004448	MK67I_MOUSE	MKI67 FHA domain-interacting nucleolar phosphoprotein (Nucleolar protein interacting with the FHA domain of pKI-67) (mNIFK)	Nifk Mki67ip	MK67I
Q8CHT0	0.920315	0.0108418	AL4A1_MOUSE	Delta-1-pyrroline-5-carboxylate dehydrogenase, mitochondrial (P5C dehydrogenase) (EC 1.2.1.88) (Aldehyde dehydrogenase family 4 member A1) (L-glutamate gamma-semialdehyde dehydrogenase)	Aldh4a1	AL4A1
Q9JHJ0	0.921579	-0.0109711	TMOD3_MOUSE	Tropomodulin-3 (Ubiquitous tropomodulin) (U-Tmod)	Tmod3	TMOD3
Q3TYA6	0.922196	-0.0323514	MPP8_MOUSE	M-phase phosphoprotein 8	Mphosph8 Mpp8	MPP8
P62301	0.922911	0.0116914	RS13_MOUSE	40S ribosomal protein S13	Rps13	RS13
P41105	0.92329	-0.00331079	RL28_MOUSE	60S ribosomal protein L28	Rpl28	RL28
E9Q5K9	0.924199	0.0145579	YTDC1_MOUSE	YTH domain-containing protein 1	Ythdc1 Kiaa1966	YTDC1
P62242	0.924311	-0.00322487	RS8_MOUSE	40S ribosomal protein S8	Rps8	RS8
Q5FWK3	0.92439	0.016774	RHG01_MOUSE	Rho GTPase-activating protein 1 (Rho-type GTPase-activating protein 1)	Arhgap1	RHG01
Q9D1L0	0.924924	0.00377634	CHCH2_MOUSE	Coiled-coil-helix-coiled-coil-helix domain-containing protein 2	Chchd2	CHCH2
Q8CI33	0.925642	0.0147104	C19L1_MOUSE	CWF19-like protein 1	Cwf19l1	C19L1
Q8K4Z5	0.925855	0.00357858	SF3A1_MOUSE	Splicing factor 3A subunit 1 (SF3a120)	Sf3a1	SF3A1
Q9DB96	0.925898	-0.00450764	NGDN_MOUSE	Neuroguidin (EIF4E-binding protein)	Ngdn Ngd	NGDN
Q9ERE7	0.925928	0.00406058	MESD_MOUSE	LRP chaperone MESD (LDLR chaperone MESD) (Mesoderm development candidate 2) (Mesoderm development protein)	Mesd Mesdc2	MESD
Q8VE99	0.928022	0.0193342	CC115_MOUSE	Coiled-coil domain-containing protein 115 (Coiled-coil protein 1) (Ccp1)	Ccdc115	CC115
Q80W47	0.928257	0.0462622	WIPI2_MOUSE	WD repeat domain phosphoinositide-interacting protein 2 (WIPI-2)	Wipi2	WIPI2
O09044	0.928428	-0.0203896	SNP23_MOUSE	Synaptosomal-associated protein 23 (SNAP-23) (Syndet) (Vesicle-membrane fusion protein SNAP-23)	Snap23 Sndt	SNP23
Q8BP27	0.93043	0.0138593	SFR1_MOUSE	Swi5-dependent recombination DNA repair protein 1 homolog (Meiosis protein 5 homolog)	Sfr1 Mei5 Meir5	SFR1
Q80UW8	0.931037	-0.0067494	RPAB1_MOUSE	DNA-directed RNA polymerases I, II, and III subunit RPABC1 (RNA polymerases I, II, and III subunit ABC1) (DNA-directed RNA polymerase II subunit E) (RPB5 homolog)	Polr2e	RPAB1
Q99PT1	0.931656	-0.00615523	GDIR1_MOUSE	Rho GDP-dissociation inhibitor 1 (Rho GDI 1) (GDI-1) (Rho-GDI alpha)	Arhgdia C87222 Gdi1	GDIR1
Q8R0X7	0.93226	-0.0215613	SGPL1_MOUSE	Sphingosine-1-phosphate lyase 1 (S1PL) (SP-lyase 1) (SPL 1) (mSPL) (EC 4.1.2.27) (Sphingosine-1-phosphate aldolase)	Sgpl1 Spl	SGPL1
Q8K4P0	0.933757	0.0165579	WDR33_MOUSE	pre-mRNA 3' end processing protein WDR33 (WD repeat-containing protein 33) (WD repeat-containing protein of 146 kDa)	Wdr33 Wdc146	WDR33
P84091	0.933773	-0.00783983	AP2M1_MOUSE	AP-2 complex subunit mu (AP-2 mu chain) (Adaptor protein complex AP-2 subunit mu) (Adaptor-related protein complex 2 subunit mu) (Clathrin assembly protein complex 2 mu medium chain) (Clathrin coat assembly protein AP50) (Clathrin coat-associated protein AP50) (Mu2-adaptin) (Plasma membrane adaptor AP-2 50 kDa protein)	Ap2m1 Clapm1	AP2M1
Q9DB73	0.934649	0.0291285	NB5R1_MOUSE	NADH-cytochrome b5 reductase 1 (b5R.1) (EC 1.6.2.2) (NAD(P)H:quinone oxidoreductase type 3 polypeptide A2)	Cyb5r1 Nqo3a2	NB5R1
Q9CZ13	0.934655	-0.00359212	QCR1_MOUSE	Cytochrome b-c1 complex subunit 1, mitochondrial (Complex III subunit 1) (Core protein I) (Ubiquinol-cytochrome-c reductase complex core protein 1)	Uqcrc1	QCR1
Q91VA6	0.934671	-0.00366932	PDIP2_MOUSE	Polymerase delta-interacting protein 2	Poldip2	PDIP2
Q8BML9	0.934994	-0.0017559	SYQ_MOUSE	Glutamine--tRNA ligase (EC 6.1.1.18) (Glutaminyl-tRNA synthetase) (GlnRS)	Qars	SYQ
P62317	0.936356	0.00729811	SMD2_MOUSE	Small nuclear ribonucleoprotein Sm D2 (Sm-D2) (snRNP core protein D2)	Snrpd2	SMD2
Q8R323	0.936575	-0.00201823	RFC3_MOUSE	Replication factor C subunit 3 (Activator 1 38 kDa subunit) (A1 38 kDa subunit) (Activator 1 subunit 3) (Replication factor C 38 kDa subunit) (RF-C 38 kDa subunit) (RFC38)	Rfc3	RFC3
Q8CI11	0.937459	0.0049761	GNL3_MOUSE	Guanine nucleotide-binding protein-like 3 (Nucleolar GTP-binding protein 3) (Nucleostemin)	Gnl3 Ns	GNL3
Q9JIK9	0.937492	0.0147686	RT34_MOUSE	28S ribosomal protein S34, mitochondrial (MRP-S34) (S34mt) (T-complex expressed gene 2 protein)	Mrps34 Tce2	RT34
P39054	0.937852	-0.00521848	DYN2_MOUSE	Dynamin-2 (EC 3.6.5.5) (Dynamin UDNM)	Dnm2 Dyn2	DYN2
Q9CU62	0.939513	-0.00657048	SMC1A_MOUSE	Structural maintenance of chromosomes protein 1A (SMC protein 1A) (SMC-1-alpha) (SMC-1A) (Chromosome segregation protein SmcB) (Sb1.8)	Smc1a Sb1.8 Smc1 Smc1l1 Smcb	SMC1A
Q9D1M0	0.940623	-0.00626824	SEC13_MOUSE	Protein SEC13 homolog (GATOR complex protein SEC13) (SEC13-like protein 1) (SEC13-related protein)	Sec13 Sec13l1	SEC13
O35841	0.940948	-0.0059131	API5_MOUSE	Apoptosis inhibitor 5 (API-5) (AAC-11)	Api5	API5
Q8C5L7	0.940994	0.036551	RBM34_MOUSE	RNA-binding protein 34 (RNA-binding motif protein 34)	Rbm34 D8Ertd233e	RBM34
P33174	0.941952	0.0090567	KIF4_MOUSE	Chromosome-associated kinesin KIF4 (Chromokinesin)	Kif4 Kif4a Kns4	KIF4
Q9Z2L6	0.944016	0.0182125	MINP1_MOUSE	Multiple inositol polyphosphate phosphatase 1 (EC 3.1.3.62) (2,3-bisphosphoglycerate 3-phosphatase) (2,3-BPG phosphatase) (EC 3.1.3.80) (Inositol (1,3,4,5)-tetrakisphosphate 3-phosphatase) (Ins(1,3,4,5)P(4) 3-phosphatase)	Minpp1 Mipp MNCb-1572	MINP1
P55302	0.944184	-0.00543118	AMRP_MOUSE	Alpha-2-macroglobulin receptor-associated protein (Alpha-2-MRAP) (Heparin-binding protein 44) (HBP-44) (Low density lipoprotein receptor-related protein-associated protein 1) (RAP)	Lrpap1	AMRP
Q9D8B3	0.944234	-0.00802584	CHM4B_MOUSE	Charged multivesicular body protein 4b (Chromatin-modifying protein 4b) (CHMP4b)	Chmp4b	CHM4B
P97450	0.944728	0.00311949	ATP5J_MOUSE	ATP synthase-coupling factor 6, mitochondrial (ATPase subunit F6) (ATP synthase peripheral stalk subunit F6)	Atp5pf Atp5j	ATP5J
Q69ZN7	0.94546	0.00703498	MYOF_MOUSE	Myoferlin (Fer-1-like protein 3)	Myof Fer1l3 Kiaa1207	MYOF
Q9R1C7	0.945552	0.0098526	PR40A_MOUSE	Pre-mRNA-processing factor 40 homolog A (Formin-binding protein 11) (FBP-11) (Formin-binding protein 3)	Prpf40a Fbp11 Fnbp3	PR40A
Q9JLJ2	0.948783	-0.00910915	AL9A1_MOUSE	4-trimethylaminobutyraldehyde dehydrogenase (TMABA-DH) (TMABADH) (EC 1.2.1.47) (Aldehyde dehydrogenase family 9 member A1) (EC 1.2.1.3)	Aldh9a1	AL9A1
Q9QWT9	0.948873	-0.00575285	KIFC1_MOUSE	Kinesin-like protein KIFC1	Kifc1 Kifc4 Kifc5a Kifc5b	KIFC1
A2ADY9	0.949066	0.00350221	DDI2_MOUSE	Protein DDI1 homolog 2 (EC 3.4.23.-)	Ddi2	DDI2
Q08297	0.94911	-0.00685975	RAD51_MOUSE	DNA repair protein RAD51 homolog 1 (RAD51 homolog A)	Rad51 Rad51a Reca	RAD51
Q99NH0	0.949274	0.0115774	ANR17_MOUSE	Ankyrin repeat domain-containing protein 17 (Ankyrin repeat domain-containing protein FOE) (Gene trap ankyrin repeat protein)	Ankrd17 Foe Gtar Kiaa0697	ANR17
Q9ESX5	0.949459	-0.00337104	DKC1_MOUSE	H/ACA ribonucleoprotein complex subunit DKC1 (EC 5.4.99.-) (Dyskerin) (Nopp140-associated protein of 57 kDa) (Nucleolar protein NAP57) (Nucleolar protein family A member 4) (snoRNP protein DKC1)	Dkc1	DKC1
[truncated: 69 more rows]

## Sheet: Pramel7DN_Total
UniProt ID	pvalue	mean_log2_fc DN/ESC	Entry name	Protein names	Gene names
A2A432	0.810724	0.0132402	CUL4B_MOUSE	Cullin-4B (CUL-4B)	Cul4b mKIAA0695
A2A6Q5	0.698104	-0.0467261	CDC27_MOUSE	Cell division cycle protein 27 homolog	Cdc27
A2A935	0.948098	-0.02632	PRD16_MOUSE	Histone-lysine N-methyltransferase PRDM16 (EC 2.1.1.43) (PR domain zinc finger protein 16) (PR domain-containing protein 16) (Transcription factor MEL1) (MDS1/EVI1-like gene 1)	Prdm16 Kiaa1675 Mel1
A2ADY9	0.272601	0.167259	DDI2_MOUSE	Protein DDI1 homolog 2 (EC 3.4.23.-)	Ddi2
A2AGT5	0.094133	0.41019	CKAP5_MOUSE	Cytoskeleton-associated protein 5	Ckap5
A2AN08	0.52281	0.0531127	UBR4_MOUSE	E3 ubiquitin-protein ligase UBR4 (EC 2.3.2.27) (N-recognin-4) (RING-type E3 ubiquitin transferase UBR4) (Zinc finger UBR1-type protein 1) (p600)	Ubr4 Kiaa0462 Zubr1
A2APB8	0.666606	0.0471063	TPX2_MOUSE	Targeting protein for Xklp2	Tpx2
A2AQ25	0.163658	0.0797357	SKT_MOUSE	Sickle tail protein (Enhancer trap locus 4)	Skt Etl4 Kiaa1217
A2AR02	0.180823	-0.0996786	PPIG_MOUSE	Peptidyl-prolyl cis-trans isomerase G (PPIase G) (Peptidyl-prolyl isomerase G) (EC 5.2.1.8) (Cyclophilin G) (Rotamase G)	Ppig
A2BE28	0.276988	0.125184	LAS1L_MOUSE	Ribosomal biogenesis protein LAS1L (Protein LAS1 homolog)	Las1l
A2BH40	0.531293	-0.100307	ARI1A_MOUSE	AT-rich interactive domain-containing protein 1A (ARID domain-containing protein 1A) (BRG1-associated factor 250) (BAF250) (BRG1-associated factor 250a) (BAF250A) (Osa homolog 1) (SWI-like protein) (SWI/SNF complex protein p270) (SWI/SNF-related, matrix-associated, actin-dependent regulator of chromatin subfamily F member 1)	Arid1a Baf250 Baf250a Osa1 Smarcf1
A2RTL5	0.87784	-0.0222324	RSRC2_MOUSE	Arginine/serine-rich coiled-coil protein 2	Rsrc2
B1AQJ2	0.973188	0.00760968	UBP36_MOUSE	Ubiquitin carboxyl-terminal hydrolase 36 (EC 3.4.19.12) (Deubiquitinating enzyme 36) (Ubiquitin thioesterase 36) (Ubiquitin-specific-processing protease 36)	Usp36 Kiaa1453
B1AZI6	0.536308	0.0972452	THOC2_MOUSE	THO complex subunit 2 (Tho2)	Thoc2
B2RQC6	0.523844	0.0529116	PYR1_MOUSE	CAD protein [Includes: Glutamine-dependent carbamoyl-phosphate synthase (EC 6.3.5.5); Aspartate carbamoyltransferase (EC 2.1.3.2); Dihydroorotase (EC 3.5.2.3)]	Cad
B2RRE7	0.635027	-0.157924	OTUD4_MOUSE	OTU domain-containing protein 4 (EC 3.4.19.12)	Otud4 Kiaa1046
B2RY56	0.431952	0.0793562	RBM25_MOUSE	RNA-binding protein 25 (RNA-binding motif protein 25)	Rbm25
B9EJR8	0.268711	0.455396	DAAF5_MOUSE	Dynein assembly factor 5, axonemal (HEAT repeat-containing protein 2)	Dnaaf5 Heatr2
D3YXK2	0.583833	-0.0275075	SAFB1_MOUSE	Scaffold attachment factor B1 (SAF-B1)	Safb Safb1
D3Z7P3	0.0412038	0.476646	GLSK_MOUSE	Glutaminase kidney isoform, mitochondrial (GLS) (EC 3.5.1.2) [Cleaved into: Glutaminase kidney isoform, mitochondrial 68 kDa chain; Glutaminase kidney isoform, mitochondrial 65 kDa chain]	Gls Gls1 Kiaa0838
E9PVA8	0.379609	-0.160898	GCN1_MOUSE	eIF-2-alpha kinase activator GCN1 (GCN1 eIF-2-alpha kinase activator homolog) (GCN1-like protein 1) (General control of amino-acid synthesis 1-like protein 1) (Translational activator GCN1)	Gcn1 Gcn1l1
E9PVX6	0.797778	-0.0370894	KI67_MOUSE	Proliferation marker protein Ki-67 (Antigen identified by monoclonal antibody Ki-67 homolog) (Antigen KI-67 homolog) (Antigen Ki67 homolog)	Mki67
E9Q1P8	0.00120538	-0.858641	I2BP2_MOUSE	Interferon regulatory factor 2-binding protein 2 (IRF-2-binding protein 2) (IRF-2BP2)	Irf2bp2
E9Q5C9	0.38263	0.047448	NOLC1_MOUSE	Nucleolar and coiled-body phosphoprotein 1 (140 kDa nucleolar phosphoprotein) (Nopp140)	Nolc1 Kiaa0035
E9Q5G3	0.71488	-0.0391302	KIF23_MOUSE	Kinesin-like protein KIF23	Kif23
E9Q7G0	0.339085	-0.0732598	NUMA1_MOUSE	Nuclear mitotic apparatus protein 1 (Nuclear mitotic apparatus protein) (NuMA protein)	Numa1
E9Q8D0	0.398841	-0.0620336	DJC21_MOUSE	DnaJ homolog subfamily C member 21	Dnajc21
F6ZDS4	0.185164	0.0240223	TPR_MOUSE	Nucleoprotein TPR (NPC-associated intranuclear protein) (Translocated promoter region and nuclear basket protein)	Tpr
F7BJB9	0.356801	0.103865	MORC3_MOUSE	MORC family CW-type zinc finger protein 3 (Nuclear matrix protein 2) (Zinc finger CW-type coiled-coil domain protein 3)	Morc3 Nxp2 Zcwcc3
G5E829	0.607868	0.0942181	AT2B1_MOUSE	Plasma membrane calcium-transporting ATPase 1 (EC 7.2.2.10) (Plasma membrane calcium ATPase isoform 1) (PMCA1) (Plasma membrane calcium pump isoform 1)	Atp2b1
G5E870	0.943459	0.00134402	TRIPC_MOUSE	E3 ubiquitin-protein ligase TRIP12 (EC 2.3.2.26) (HECT-type E3 ubiquitin transferase TRIP12) (Thyroid receptor-interacting protein 12) (TR-interacting protein 12) (TRIP-12)	Trip12
O08528	0.171721	0.147164	HXK2_MOUSE	Hexokinase-2 (EC 2.7.1.1) (Hexokinase type II) (HK II)	Hk2
O08553	0.174068	0.337146	DPYL2_MOUSE	Dihydropyrimidinase-related protein 2 (DRP-2) (Unc-33-like phosphoprotein 2) (ULIP-2)	Dpysl2 Crmp2 Ulip2
O08579	0.358557	-0.0806938	EMD_MOUSE	Emerin	Emd Sta
O08582	0.23813	-0.153264	GTPB1_MOUSE	GTP-binding protein 1 (G-protein 1) (GP-1) (GP1)	Gtpbp1 Gtpbp
O08583	0.75976	-0.0297663	THOC4_MOUSE	THO complex subunit 4 (Tho4) (Ally of AML-1 and LEF-1) (Aly/REF export factor) (REF1-I) (RNA and export factor-binding protein 1) (Transcriptional coactivator Aly/REF)	Alyref Aly Ref1 Refbp1 THOC4
O08585	0.554653	0.0503684	CLCA_MOUSE	Clathrin light chain A (Lca)	Clta
O08663	0.550645	-0.0345516	MAP2_MOUSE	Methionine aminopeptidase 2 (MAP 2) (MetAP 2) (EC 3.4.11.18) (Initiation factor 2-associated 67 kDa glycoprotein) (p67) (p67eIF2) (Peptidase M)	Metap2 Mnpep P67eif2
O08709	0.975057	-0.000896662	PRDX6_MOUSE	Peroxiredoxin-6 (EC 1.11.1.15) (1-Cys peroxiredoxin) (1-Cys PRX) (Acidic calcium-independent phospholipase A2) (aiPLA2) (EC 3.1.1.4) (Antioxidant protein 2) (Non-selenium glutathione peroxidase) (NSGPx)	Prdx6 Aop2 Ltw4 Prdx5
O08715	0.738251	0.0886196	AKAP1_MOUSE	A-kinase anchor protein 1, mitochondrial (Dual specificity A-kinase-anchoring protein 1) (D-AKAP-1) (Protein kinase A-anchoring protein 1) (PRKA1) (Spermatid A-kinase anchor protein) (S-AKAP)	Akap1 Akap
O08749	0.753141	0.0157034	DLDH_MOUSE	Dihydrolipoyl dehydrogenase, mitochondrial (EC 1.8.1.4) (Dihydrolipoamide dehydrogenase)	Dld
O08756	0.986202	-0.00202753	HCD2_MOUSE	3-hydroxyacyl-CoA dehydrogenase type-2 (EC 1.1.1.35) (17-beta-hydroxysteroid dehydrogenase 10) (17-beta-HSD 10) (EC 1.1.1.51) (3-hydroxy-2-methylbutyryl-CoA dehydrogenase) (EC 1.1.1.178) (3-hydroxyacyl-CoA dehydrogenase type II) (Endoplasmic reticulum-associated amyloid beta-peptide-binding protein) (Mitochondrial ribonuclease P protein 2) (Mitochondrial RNase P protein 2) (Type II HADH)	Hsd17b10 Erab Hadh2
O08784	0.737312	-0.0375665	TCOF_MOUSE	Treacle protein (Treacher Collins syndrome protein homolog)	Tcof1
O08788	0.669719	0.0801526	DCTN1_MOUSE	Dynactin subunit 1 (150 kDa dynein-associated polypeptide) (DAP-150) (DP-150) (p150-glued)	Dctn1
O08795	0.591587	0.0339976	GLU2B_MOUSE	Glucosidase 2 subunit beta (80K-H protein) (Glucosidase II subunit beta) (Protein kinase C substrate 60.1 kDa protein heavy chain) (PKCSH)	Prkcsh
O08807	0.417082	0.124685	PRDX4_MOUSE	Peroxiredoxin-4 (EC 1.11.1.15) (Antioxidant enzyme AOE372) (Peroxiredoxin IV) (Prx-IV) (Thioredoxin peroxidase AO372) (Thioredoxin-dependent peroxide reductase A0372)	Prdx4
O08808	0.974439	0.0025934	DIAP1_MOUSE	Protein diaphanous homolog 1 (Diaphanous-related formin-1) (DRF1) (p140mDIA) (mDIA1)	Diaph1 Diap1
O08810	0.557333	0.0273447	U5S1_MOUSE	116 kDa U5 small nuclear ribonucleoprotein component (Elongation factor Tu GTP-binding domain-containing protein 2) (U5 snRNP-specific protein, 116 kDa) (U5-116 kDa)	Eftud2 Snrp116
O08997	0.52819	0.0558882	ATOX1_MOUSE	Copper transport protein ATOX1 (Metal transport protein ATX1)	Atox1
O09044	0.949862	-0.0122787	SNP23_MOUSE	Synaptosomal-associated protein 23 (SNAP-23) (Syndet) (Vesicle-membrane fusion protein SNAP-23)	Snap23 Sndt
O09061	0.962518	0.00171087	PSB1_MOUSE	Proteasome subunit beta type-1 (EC 3.4.25.1) (Macropain subunit C5) (Multicatalytic endopeptidase complex subunit C5) (Proteasome component C5) (Proteasome gamma chain)	Psmb1
O09106	0.924521	0.00224544	HDAC1_MOUSE	Histone deacetylase 1 (HD1) (EC 3.5.1.98)	Hdac1
O09130	0.895074	-0.0176218	NF2IP_MOUSE	NFATC2-interacting protein (45 kDa NF-AT-interacting protein) (45 kDa NFAT-interacting protein) (Nuclear factor of activated T-cells, cytoplasmic 2-interacting protein)	Nfatc2ip Nip45
O09131	0.506473	-0.236195	GSTO1_MOUSE	Glutathione S-transferase omega-1 (GSTO-1) (EC 2.5.1.18) (Glutathione S-transferase omega 1-1) (GSTO 1-1) (Glutathione-dependent dehydroascorbate reductase) (EC 1.8.5.1) (Monomethylarsonic acid reductase) (MMA(V) reductase) (EC 1.20.4.2) (S-(Phenacyl)glutathione reductase) (SPG-R) (p28)	Gsto1 Gstx Gtsttl
O09167	0.360935	0.0581428	RL21_MOUSE	60S ribosomal protein L21	Rpl21
O35129	0.708921	0.040937	PHB2_MOUSE	Prohibitin-2 (B-cell receptor-associated protein BAP37) (Repressor of estrogen receptor activity)	Phb2 Bap Bcap37 Rea
O35130	0.775482	-0.047482	NEP1_MOUSE	Ribosomal RNA small subunit methyltransferase NEP1 (EC 2.1.1.-) (18S rRNA (pseudouridine(1248)-N1)-methyltransferase) (18S rRNA Psi1248 methyltransferase) (Nucleolar protein EMG1 homolog) (Protein C2f) (Ribosome biogenesis protein NEP1)	Emg1 C2f Grcc2f
O35134	0.733881	0.0439776	RPA1_MOUSE	DNA-directed RNA polymerase I subunit RPA1 (RNA polymerase I subunit A1) (EC 2.7.7.6) (DNA-directed RNA polymerase I largest subunit) (DNA-directed RNA polymerase I subunit A) (RNA polymerase I 194 kDa subunit) (RPA194)	Polr1a Rpa1 Rpo1-4
O35215	0.569165	-0.0364519	DOPD_MOUSE	D-dopachrome decarboxylase (EC 4.1.1.84) (D-dopachrome tautomerase)	Ddt
O35226	0.696031	0.0318585	PSMD4_MOUSE	26S proteasome non-ATPase regulatory subunit 4 (26S proteasome regulatory subunit RPN10) (26S proteasome regulatory subunit S5A) (Multiubiquitin chain-binding protein)	Psmd4 Mcb1
O35280	0.755308	-0.116627	CHK1_MOUSE	Serine/threonine-protein kinase Chk1 (EC 2.7.11.1) (CHK1 checkpoint homolog) (Checkpoint kinase-1)	Chek1 Chk1
O35286	0.643506	0.0760976	DHX15_MOUSE	Pre-mRNA-splicing factor ATP-dependent RNA helicase DHX15 (EC 3.6.4.13) (DEAH box protein 15)	Dhx15 Ddx15 Deah9
O35326	0.77725	-0.0209534	SRSF5_MOUSE	Serine/arginine-rich splicing factor 5 (Delayed-early protein HRS) (Pre-mRNA-splicing factor SRP40) (Splicing factor, arginine/serine-rich 5)	Srsf5 Hrs Sfrs5
O35343	0.808866	0.034953	IMA3_MOUSE	Importin subunit alpha-3 (Importin alpha Q1) (Qip1) (Karyopherin subunit alpha-4)	Kpna4 Qip1
O35344	0.655385	-0.0592873	IMA4_MOUSE	Importin subunit alpha-4 (Importin alpha Q2) (Qip2) (Karyopherin subunit alpha-3)	Kpna3 Qip2
O35345	0.328696	0.199241	IMA7_MOUSE	Importin subunit alpha-7 (Importin alpha-S2) (Karyopherin subunit alpha-6)	Kpna6 Kpna5
O35381	0.827545	-0.0172117	AN32A_MOUSE	Acidic leucine-rich nuclear phosphoprotein 32 family member A (Acidic nuclear phosphoprotein pp32) (Leucine-rich acidic nuclear protein) (LANP) (Potent heat-stable protein phosphatase 2A inhibitor I1PP2A)	Anp32a Anp32 Lanp
O35465	0.837816	0.0133363	FKBP8_MOUSE	Peptidyl-prolyl cis-trans isomerase FKBP8 (PPIase FKBP8) (EC 5.2.1.8) (38 kDa FK506-binding protein) (38 kDa FKBP) (FKBP-38) (mFKBP38) (FK506-binding protein 8) (FKBP-8) (FKBPR38) (Rotamase)	Fkbp8 Fkbp38 Sam11
O35593	0.144577	0.0908344	PSDE_MOUSE	26S proteasome non-ATPase regulatory subunit 14 (EC 3.4.19.-) (26S proteasome regulatory subunit RPN11) (MAD1)	Psmd14 Pad1
O35643	0.195835	0.176775	AP1B1_MOUSE	AP-1 complex subunit beta-1 (Adaptor protein complex AP-1 subunit beta-1) (Adaptor-related protein complex 1 subunit beta-1) (Beta-1-adaptin) (Beta-adaptin 1) (Clathrin assembly protein complex 1 beta large chain) (Golgi adaptor HA1/AP1 adaptin beta subunit)	Ap1b1 Adtb1
O35654	0.377569	-0.0736808	DPOD2_MOUSE	DNA polymerase delta subunit 2 (DNA polymerase delta subunit p50)	Pold2
O35658	0.134884	0.114274	C1QBP_MOUSE	Complement component 1 Q subcomponent-binding protein, mitochondrial (GC1q-R protein) (Glycoprotein gC1qBP) (C1qBP)	C1qbp Gc1qbp
O35685	0.574669	0.040347	NUDC_MOUSE	Nuclear migration protein nudC (Nuclear distribution protein C homolog) (Silica-induced gene 92 protein) (SIG-92)	Nudc
O35691	0.725753	0.0263634	PININ_MOUSE	Pinin	Pnn
O35737	0.54529	-0.184435	HNRH1_MOUSE	Heterogeneous nuclear ribonucleoprotein H (hnRNP H) [Cleaved into: Heterogeneous nuclear ribonucleoprotein H, N-terminally processed]	Hnrnph1 Hnrph Hnrph1
O35841	0.440115	0.0650906	API5_MOUSE	Apoptosis inhibitor 5 (API-5) (AAC-11)	Api5
O35855	0.296513	0.1837	BCAT2_MOUSE	Branched-chain-amino-acid aminotransferase, mitochondrial (BCAT(m)) (EC 2.6.1.42)	Bcat2 Bcatm Eca40
O35857	0.109676	-0.200807	TIM44_MOUSE	Mitochondrial import inner membrane translocase subunit TIM44	Timm44 Mimt44 Tim44
O35864	0.869084	0.0113769	CSN5_MOUSE	COP9 signalosome complex subunit 5 (SGN5) (Signalosome subunit 5) (EC 3.4.-.-) (Jun activation domain-binding protein 1) (Kip1 C-terminus-interacting protein 2)	Cops5 Csn5 Jab1 Kic2
O35887	0.365081	0.217994	CALU_MOUSE	Calumenin (Crocalbin)	Calu
O54692	0.182531	-0.2434	ZW10_MOUSE	Centromere/kinetochore protein zw10 homolog	Zw10
O54734	0.517119	-0.0932141	OST48_MOUSE	Dolichyl-diphosphooligosaccharide--protein glycosyltransferase 48 kDa subunit (DDOST 48 kDa subunit) (Oligosaccharyl transferase 48 kDa subunit)	Ddost
O54774	0.0630833	0.578925	AP3D1_MOUSE	AP-3 complex subunit delta-1 (AP-3 complex subunit delta) (Adaptor-related protein complex 3 subunit delta-1) (Delta-adaptin) (mBLVR1)	Ap3d1 Ap3d
O54818	0.644295	0.108084	TPD53_MOUSE	Tumor protein D53 (mD53) (Tumor protein D52-like 1)	Tpd52l1
O54819	0.201345	0.825257	TFPI1_MOUSE	Tissue factor pathway inhibitor (TFPI) (Extrinsic pathway inhibitor) (EPI) (Lipoprotein-associated coagulation inhibitor) (LACI)	Tfpi
O54825	0.569272	0.0469081	BYST_MOUSE	Bystin	Bysl
O54833	0.914246	-0.0162112	CSK22_MOUSE	Casein kinase II subunit alpha' (CK II alpha') (EC 2.7.11.1)	Csnk2a2
O54941	0.310773	-0.0770463	SMCE1_MOUSE	SWI/SNF-related matrix-associated actin-dependent regulator of chromatin subfamily E member 1 (BRG1-associated factor 57) (BAF57)	Smarce1 Baf57
O54984	0.463821	-0.0881026	ASNA_MOUSE	ATPase Asna1 (EC 3.6.-.-) (Arsenical pump-driving ATPase) (Arsenite-stimulated ATPase)	Asna1 Arsa
O55022	0.981192	0.00160514	PGRC1_MOUSE	Membrane-associated progesterone receptor component 1 (mPR)	Pgrmc1 Pgrmc
O55023	0.341004	0.0472364	IMPA1_MOUSE	Inositol monophosphatase 1 (IMP 1) (IMPase 1) (EC 3.1.3.25) (D-galactose 1-phosphate phosphatase) (EC 3.1.3.94) (Inositol-1(or 4)-monophosphatase 1) (Lithium-sensitive myo-inositol monophosphatase A1)	Impa1
O55029	0.272464	0.182217	COPB2_MOUSE	Coatomer subunit beta' (Beta'-coat protein) (Beta'-COP) (p102)	Copb2
O55091	0.728906	-0.0251202	IMPCT_MOUSE	Protein IMPACT (Imprinted and ancient gene protein)	Impact
O55125	0.351706	-0.204776	NIPS1_MOUSE	Protein NipSnap homolog 1 (NipSnap1)	Nipsnap1
O55131	0.352252	-0.0603943	SEPT7_MOUSE	Septin-7 (CDC10 protein homolog)	Septin7 Cdc10 Sept7
O55135	0.570612	0.017628	IF6_MOUSE	Eukaryotic translation initiation factor 6 (eIF-6) (B4 integrin interactor) (CAB) (p27(BBP))	Eif6 Itgb4bp
O55143	0.541402	-0.0415078	AT2A2_MOUSE	Sarcoplasmic/endoplasmic reticulum calcium ATPase 2 (SERCA2) (SR Ca(2+)-ATPase 2) (EC 7.2.2.10) (Calcium pump 2) (Calcium-transporting ATPase sarcoplasmic reticulum type, slow twitch skeletal muscle isoform) (Endoplasmic reticulum class 1/2 Ca(2+) ATPase)	Atp2a2
O55201	0.736778	-0.0153753	SPT5H_MOUSE	Transcription elongation factor SPT5 (DRB sensitivity-inducing factor large subunit) (DSIF large subunit)	Supt5h Supt5
O55222	0.54137	0.119101	ILK_MOUSE	Integrin-linked protein kinase (EC 2.7.11.1)	Ilk
O55234	0.458461	-0.0256671	PSB5_MOUSE	Proteasome subunit beta type-5 (EC 3.4.25.1) (Macropain epsilon chain) (Multicatalytic endopeptidase complex epsilon chain) (Proteasome chain 6) (Proteasome epsilon chain) (Proteasome subunit X)	Psmb5
O70133	0.500407	-0.0568994	DHX9_MOUSE	ATP-dependent RNA helicase A (EC 3.6.4.13) (DEAH box protein 9) (mHEL-5) (Nuclear DNA helicase II) (NDH II) (RNA helicase A) (RHA)	Dhx9 Ddx9
O70194	0.279058	-0.054208	EIF3D_MOUSE	Eukaryotic translation initiation factor 3 subunit D (eIF3d) (Eukaryotic translation initiation factor 3 subunit 7) (eIF-3-zeta) (eIF3 p66)	Eif3d Eif3s7
O70251	0.522695	0.0492561	EF1B_MOUSE	Elongation factor 1-beta (EF-1-beta)	Eef1b Eef1b2
O70305	0.972652	0.00304196	ATX2_MOUSE	Ataxin-2 (Spinocerebellar ataxia type 2 protein homolog)	Atxn2 Atx2 Sca2
O70310	0.213381	0.0989328	NMT1_MOUSE	Glycylpeptide N-tetradecanoyltransferase 1 (EC 2.3.1.97) (Myristoyl-CoA:protein N-myristoyltransferase 1) (NMT 1) (Type I N-myristoyltransferase) (Peptide N-myristoyltransferase 1)	Nmt1
O70318	0.795074	0.0439363	E41L2_MOUSE	Band 4.1-like protein 2 (Generally expressed protein 4.1) (4.1G)	Epb41l2 Epb4.1l2
O70325	0.415999	-0.123463	GPX4_MOUSE	Phospholipid hydroperoxide glutathione peroxidase (PHGPx) (EC 1.11.1.12) (Glutathione peroxidase 4) (GPx-4) (GSHPx-4)	Gpx4
O70378	0.743992	-0.0179858	EMC8_MOUSE	ER membrane protein complex subunit 8 (Neighbor of COX4)	Emc8 Cox4al Cox4nb Noc4
O70400	0.258395	-0.14867	PDLI1_MOUSE	PDZ and LIM domain protein 1 (C-terminal LIM domain protein 1) (Elfin) (LIM domain protein CLP-36)	Pdlim1 Clim1
O70435	0.849677	-0.00473794	PSA3_MOUSE	Proteasome subunit alpha type-3 (EC 3.4.25.1) (Macropain subunit C8) (Multicatalytic endopeptidase complex subunit C8) (Proteasome component C8) (Proteasome subunit K)	Psma3
O70456	0.377616	0.126678	1433S_MOUSE	14-3-3 protein sigma (Stratifin)	Sfn Mkrn3
O70475	0.774273	-0.0644582	UGDH_MOUSE	UDP-glucose 6-dehydrogenase (UDP-Glc dehydrogenase) (UDP-GlcDH) (UDPGDH) (EC 1.1.1.22)	Ugdh
O70492	0.547958	-0.076983	SNX3_MOUSE	Sorting nexin-3 (SDP3 protein)	Snx3
O70503	0.555145	-0.0530553	DHB12_MOUSE	Very-long-chain 3-oxoacyl-CoA reductase (EC 1.1.1.330) (17-beta-hydroxysteroid dehydrogenase 12) (17-beta-HSD 12) (3-ketoacyl-CoA reductase) (KAR) (Estradiol 17-beta-dehydrogenase 12) (EC 1.1.1.62) (KIK-I)	Hsd17b12 Kik1
O70551	0.270836	0.0580545	SRPK1_MOUSE	SRSF protein kinase 1 (EC 2.7.11.1) (SFRS protein kinase 1) (Serine/arginine-rich protein-specific kinase 1) (SR-protein-specific kinase 1)	Srpk1
O70591	0.242791	-0.0422622	PFD2_MOUSE	Prefoldin subunit 2	Pfdn2 Pfd2
O88271	0.293769	0.0798471	CFDP1_MOUSE	Craniofacial development protein 1 (27 kDa craniofacial protein) (Bucentaur) (Protein Cp27)	Cfdp1 Bcnt Cfdp Cp27
O88342	0.396083	0.0641361	WDR1_MOUSE	WD repeat-containing protein 1 (Actin-interacting protein 1) (AIP1)	Wdr1
O88379	0.0576597	0.798851	BAZ1A_MOUSE	Bromodomain adjacent to zinc finger domain protein 1A (Cbp146)	Baz1a Cbp146
O88477	0.440564	-0.0271005	IF2B1_MOUSE	Insulin-like growth factor 2 mRNA-binding protein 1 (IGF2 mRNA-binding protein 1) (IMP-1) (Coding region determinant-binding protein) (CRD-BP) (IGF-II mRNA-binding protein 1) (VICKZ family member 1) (Zipcode-binding protein 1) (ZBP-1)	Igf2bp1 Vickz1
O88487	0.0641816	-0.0983215	DC1I2_MOUSE	Cytoplasmic dynein 1 intermediate chain 2 (Cytoplasmic dynein intermediate chain 2) (Dynein intermediate chain 2, cytosolic) (DH IC-2)	Dync1i2 Dnci2 Dncic2
O88532	0.856221	-0.0180212	ZFR_MOUSE	Zinc finger RNA-binding protein	Zfr
O88543	0.64757	-0.0459784	CSN3_MOUSE	COP9 signalosome complex subunit 3 (SGN3) (Signalosome subunit 3) (JAB1-containing signalosome subunit 3)	Cops3 Csn3
O88544	0.5929	-0.0423617	CSN4_MOUSE	COP9 signalosome complex subunit 4 (SGN4) (Signalosome subunit 4) (JAB1-containing signalosome subunit 4)	Cops4 Csn4
O88545	0.29974	0.106835	CSN6_MOUSE	COP9 signalosome complex subunit 6 (SGN6) (Signalosome subunit 6) (JAB1-containing signalosome subunit 6)	Cops6 Csn6
O88569	0.60862	0.0320548	ROA2_MOUSE	Heterogeneous nuclear ribonucleoproteins A2/B1 (hnRNP A2/B1)	Hnrnpa2b1 Hnrpa2b1
O88622	0.618115	-0.108049	PARG_MOUSE	Poly(ADP-ribose) glycohydrolase (EC 3.2.1.143)	Parg
O88685	0.0132512	-0.033309	PRS6A_MOUSE	26S proteasome regulatory subunit 6A (26S proteasome AAA-ATPase subunit RPT5) (Proteasome 26S subunit ATPase 3) (Tat-binding protein 1) (TBP-1)	Psmc3 Tbp1
O88696	0.658323	-0.0431083	CLPP_MOUSE	ATP-dependent Clp protease proteolytic subunit, mitochondrial (EC 3.4.21.92) (Endopeptidase Clp)	Clpp
O88746	0.246321	-0.351818	TOM1_MOUSE	Target of Myb protein 1	Tom1
O88844	0.524053	-0.0707658	IDHC_MOUSE	Isocitrate dehydrogenase [NADP] cytoplasmic (IDH) (EC 1.1.1.42) (Cytosolic NADP-isocitrate dehydrogenase) (IDP) (NADP(+)-specific ICDH) (Oxalosuccinate decarboxylase)	Idh1
O88958	0.414893	-0.0547846	GNPI1_MOUSE	Glucosamine-6-phosphate isomerase 1 (EC 3.5.99.6) (Glucosamine-6-phosphate deaminase 1) (GNPDA 1) (GlcN6P deaminase 1) (Oscillin)	Gnpda1 Gnpi
O88967	0.721078	-0.0323039	YMEL1_MOUSE	ATP-dependent zinc metalloprotease YME1L1 (EC 3.4.24.-) (ATP-dependent metalloprotease FtsH1) (YME1-like protein 1)	Yme1l1
O88986	0.899777	-0.0291247	KBL_MOUSE	2-amino-3-ketobutyrate coenzyme A ligase, mitochondrial (AKB ligase) (EC 2.3.1.29) (Aminoacetone synthase) (Glycine acetyltransferase)	Gcat Kbl
O88990	0.856309	0.0721815	ACTN3_MOUSE	Alpha-actinin-3 (Alpha-actinin skeletal muscle isoform 3) (F-actin cross-linking protein)	Actn3
O89017	0.235935	-0.101239	LGMN_MOUSE	Legumain (EC 3.4.22.34) (Asparaginyl endopeptidase) (Protease, cysteine 1)	Lgmn Prsc1
O89079	0.123894	-0.310017	COPE_MOUSE	Coatomer subunit epsilon (Epsilon-coat protein) (Epsilon-COP)	Cope Cope1
O89086	0.590504	-0.040241	RBM3_MOUSE	RNA-binding protein 3 (RNA-binding motif protein 3)	Rbm3
P00375	0.0530449	-0.113964	DYR_MOUSE	Dihydrofolate reductase (EC 1.5.1.3)	Dhfr
P00405	0.695819	-0.0799041	COX2_MOUSE	Cytochrome c oxidase subunit 2 (Cytochrome c oxidase polypeptide II)	Mtco2 COII COX2 mt-Co2
P00860	0.992117	-0.00165962	DCOR_MOUSE	Ornithine decarboxylase (ODC) (EC 4.1.1.17)	Odc1 Odc
P00920	0.375691	0.121736	CAH2_MOUSE	Carbonic anhydrase 2 (EC 4.2.1.1) (Carbonate dehydratase II) (Carbonic anhydrase II) (CA-II)	Ca2 Car2
P02468	0.64158	-0.0365247	LAMC1_MOUSE	Laminin subunit gamma-1 (Laminin B2 chain) (Laminin-1 subunit gamma) (Laminin-10 subunit gamma) (Laminin-11 subunit gamma) (Laminin-2 subunit gamma) (Laminin-3 subunit gamma) (Laminin-4 subunit gamma) (Laminin-6 subunit gamma) (Laminin-7 subunit gamma) (Laminin-8 subunit gamma) (Laminin-9 subunit gamma) (S-laminin subunit gamma) (S-LAM gamma)	Lamc1 Lamb-2 Lamc-1
P02535	0.967269	0.00592808	K1C10_MOUSE	Keratin, type I cytoskeletal 10 (56 kDa cytokeratin) (Cytokeratin-10) (CK-10) (Keratin, type I cytoskeletal 59 kDa) (Keratin-10) (K10)	Krt10 Krt1-10
P05064	0.440094	-0.0175042	ALDOA_MOUSE	Fructose-bisphosphate aldolase A (EC 4.1.2.13) (Aldolase 1) (Muscle-type aldolase)	Aldoa Aldo1
P05201	0.185593	-0.0557903	AATC_MOUSE	Aspartate aminotransferase, cytoplasmic (cAspAT) (EC 2.6.1.1) (EC 2.6.1.3) (Cysteine aminotransferase, cytoplasmic) (Cysteine transaminase, cytoplasmic) (cCAT) (Glutamate oxaloacetate transaminase 1) (Transaminase A)	Got1
P05202	0.278411	0.0325374	AATM_MOUSE	Aspartate aminotransferase, mitochondrial (mAspAT) (EC 2.6.1.1) (EC 2.6.1.7) (Fatty acid-binding protein) (FABP-1) (Glutamate oxaloacetate transaminase 2) (Kynurenine aminotransferase 4) (Kynurenine aminotransferase IV) (Kynurenine--oxoglutarate transaminase 4) (Kynurenine--oxoglutarate transaminase IV) (Plasma membrane-associated fatty acid-binding protein) (FABPpm) (Transaminase A)	Got2 Got-2
P05214	0.554181	0.167045	TBA3_MOUSE	Tubulin alpha-3 chain (Alpha-tubulin 3/7) (Alpha-tubulin isotype M-alpha-3/7) (Tubulin alpha-3/alpha-7 chain) [Cleaved into: Detyrosinated tubulin alpha-3 chain]	Tuba3a Tuba3; Tuba3b Tuba7
P05532	0.18483	-0.204208	KIT_MOUSE	Mast/stem cell growth factor receptor Kit (SCFR) (EC 2.7.10.1) (Proto-oncogene c-Kit) (Tyrosine-protein kinase Kit) (CD antigen CD117)	Kit Sl
P06151	0.437159	0.185021	LDHA_MOUSE	L-lactate dehydrogenase A chain (LDH-A) (EC 1.1.1.27) (LDH muscle subunit) (LDH-M)	Ldha Ldh-1 Ldh1
P06745	0.0892143	-0.0777725	G6PI_MOUSE	Glucose-6-phosphate isomerase (GPI) (EC 5.3.1.9) (Autocrine motility factor) (AMF) (Neuroleukin) (NLK) (Phosphoglucose isomerase) (PGI) (Phosphohexose isomerase) (PHI)	Gpi Gpi1
P07607	0.243575	0.250203	TYSY_MOUSE	Thymidylate synthase (TS) (TSase) (EC 2.1.1.45)	Tyms
P07742	0.272329	0.0582022	RIR1_MOUSE	Ribonucleoside-diphosphate reductase large subunit (EC 1.17.4.1) (Ribonucleoside-diphosphate reductase subunit M1) (Ribonucleotide reductase large subunit)	Rrm1
P07901	0.63219	-0.00771451	HS90A_MOUSE	Heat shock protein HSP 90-alpha (Heat shock 86 kDa) (HSP 86) (HSP86) (Tumor-specific transplantation 86 kDa antigen) (TSTA)	Hsp90aa1 Hsp86 Hsp86-1 Hspca
P08003	0.502364	0.119669	PDIA4_MOUSE	Protein disulfide-isomerase A4 (EC 5.3.4.1) (Endoplasmic reticulum resident protein 72) (ER protein 72) (ERp-72) (ERp72)	Pdia4 Cai Erp72
P08030	0.177974	0.158605	APT_MOUSE	Adenine phosphoribosyltransferase (APRT) (EC 2.4.2.7)	Aprt
P08113	0.303191	-0.0260069	ENPL_MOUSE	Endoplasmin (94 kDa glucose-regulated protein) (GRP-94) (Endoplasmic reticulum resident protein 99) (ERp99) (Heat shock protein 90 kDa beta member 1) (Polymorphic tumor rejection antigen 1) (Tumor rejection antigen gp96)	Hsp90b1 Grp94 Tra-1 Tra1
P08228	0.284147	-0.0363116	SODC_MOUSE	Superoxide dismutase [Cu-Zn] (EC 1.15.1.1)	Sod1
P08249	0.143811	-0.026763	MDHM_MOUSE	Malate dehydrogenase, mitochondrial (EC 1.1.1.37)	Mdh2 Mor1
P08752	0.781857	-0.027884	GNAI2_MOUSE	Guanine nucleotide-binding protein G(i) subunit alpha-2 (Adenylate cyclase-inhibiting G alpha protein)	Gnai2 Gnai-2
P08775	0.0430807	-0.120633	RPB1_MOUSE	DNA-directed RNA polymerase II subunit RPB1 (RNA polymerase II subunit B1) (EC 2.7.7.6) (DNA-directed RNA polymerase II subunit A) (DNA-directed RNA polymerase III largest subunit)	Polr2a Rpii215 Rpo2-1
P09055	0.302558	0.0847594	ITB1_MOUSE	Integrin beta-1 (Fibronectin receptor subunit beta) (VLA-4 subunit beta) (CD antigen CD29)	Itgb1
P09103	0.453448	0.0649012	PDIA1_MOUSE	Protein disulfide-isomerase (PDI) (EC 5.3.4.1) (Cellular thyroid hormone-binding protein) (Endoplasmic reticulum resident protein 59) (ER protein 59) (ERp59) (Prolyl 4-hydroxylase subunit beta) (p55)	P4hb Pdia1
P09242	0.452861	-0.29876	PPBT_MOUSE	Alkaline phosphatase, tissue-nonspecific isozyme (AP-TNAP) (TNSALP) (EC 3.1.3.1) (Alkaline phosphatase 2) (Alkaline phosphatase liver/bone/kidney isozyme)	Alpl Akp-2 Akp2
P09405	0.917824	0.00196742	NUCL_MOUSE	Nucleolin (Protein C23)	Ncl Nuc
P09411	0.641996	0.0293779	PGK1_MOUSE	Phosphoglycerate kinase 1 (EC 2.7.2.3)	Pgk1 Pgk-1
P09528	0.526389	-0.175072	FRIH_MOUSE	Ferritin heavy chain (Ferritin H subunit) (EC 1.16.3.1) [Cleaved into: Ferritin heavy chain, N-terminally processed]	Fth1 Fth
P09671	0.96441	-0.00421702	SODM_MOUSE	Superoxide dismutase [Mn], mitochondrial (EC 1.15.1.1)	Sod2 Sod-2
P09803	0.626968	-0.0475325	CADH1_MOUSE	Cadherin-1 (ARC-1) (Epithelial cadherin) (E-cadherin) (Uvomorulin) (CD antigen CD324) [Cleaved into: E-Cad/CTF1; E-Cad/CTF2; E-Cad/CTF3]	Cdh1
P10126	0.370152	0.0486756	EF1A1_MOUSE	Elongation factor 1-alpha 1 (EF-1-alpha-1) (Elongation factor Tu) (EF-Tu) (Eukaryotic elongation factor 1 A-1) (eEF1A-1)	Eef1a1 Eef1a
P10518	0.54163	0.0930523	HEM2_MOUSE	Delta-aminolevulinic acid dehydratase (ALADH) (EC 4.2.1.24) (Porphobilinogen synthase)	Alad Lv
P10605	0.321091	0.0856393	CATB_MOUSE	Cathepsin B (EC 3.4.22.1) (Cathepsin B1) [Cleaved into: Cathepsin B light chain; Cathepsin B heavy chain]	Ctsb
P10630	0.839792	0.0722515	IF4A2_MOUSE	Eukaryotic initiation factor 4A-II (eIF-4A-II) (eIF4A-II) (EC 3.6.4.13) (ATP-dependent RNA helicase eIF4A-2)	Eif4a2 Ddx2b
P10639	0.988928	0.000946051	THIO_MOUSE	Thioredoxin (Trx) (ATL-derived factor) (ADF)	Txn Txn1
P10711	0.380052	-0.0872122	TCEA1_MOUSE	Transcription elongation factor A protein 1 (Transcription elongation factor S-II protein 1) (Transcription elongation factor TFIIS.o)	Tcea1 Tceat
P10852	0.502079	0.0330306	4F2_MOUSE	4F2 cell-surface antigen heavy chain (4F2hc) (Solute carrier family 3 member 2) (CD antigen CD98)	Slc3a2 Mdu1
P11031	0.937081	-0.00457046	TCP4_MOUSE	Activated RNA polymerase II transcriptional coactivator p15 (Positive cofactor 4) (PC4) (SUB1 homolog) (Single-stranded DNA-binding protein p9) (p14)	Sub1 Pc4 Rpo2tc1
P11103	0.833785	0.0067658	PARP1_MOUSE	Poly [ADP-ribose] polymerase 1 (PARP-1) (EC 2.4.2.30) (ADP-ribosyltransferase diphtheria toxin-like 1) (ARTD1) (DNA ADP-ribosyltransferase PARP1) (EC 2.4.2.-) (NAD(+) ADP-ribosyltransferase 1) (ADPRT 1) (Poly[ADP-ribose] synthase 1) (msPARP) (Protein poly-ADP-ribosyltransferase PARP1) (EC 2.4.2.-)	Parp1 Adprp Adprt Adprt1
P11157	0.897436	-0.00678666	RIR2_MOUSE	Ribonucleoside-diphosphate reductase subunit M2 (EC 1.17.4.1) (Ribonucleotide reductase small chain) (Ribonucleotide reductase small subunit)	Rrm2
P11260	0.308114	-0.0619762	LORF1_MOUSE	LINE-1 retrotransposable element ORF1 protein (L1-ORF1p) (LINE retrotransposable element 1) (LINE1 retrotransposable element 1) (Transposase element L1Md-A101/L1Md-A102/L1Md-A2)	Lire1
P11276	0.509374	-0.112035	FINC_MOUSE	Fibronectin (FN) [Cleaved into: Anastellin]	Fn1
P11352	0.0980886	-0.0598918	GPX1_MOUSE	Glutathione peroxidase 1 (GPx-1) (GSHPx-1) (EC 1.11.1.9) (Cellular glutathione peroxidase) (Selenium-dependent glutathione peroxidase 1)	Gpx1
P11404	0.454548	-0.115628	FABPH_MOUSE	Fatty acid-binding protein, heart (Fatty acid-binding protein 3) (Heart-type fatty acid-binding protein) (H-FABP) (Mammary-derived growth inhibitor) (MDGI)	Fabp3 Fabph1
P11438	0.880515	0.0149892	LAMP1_MOUSE	Lysosome-associated membrane glycoprotein 1 (LAMP-1) (Lysosome-associated membrane protein 1) (120 kDa lysosomal membrane glycoprotein) (CD107 antigen-like family member A) (LGP-120) (Lysosomal membrane glycoprotein A) (LGP-A) (P2B) (CD antigen CD107a)	Lamp1 Lamp-1
P11440	0.998256	-0.000186966	CDK1_MOUSE	Cyclin-dependent kinase 1 (CDK1) (EC 2.7.11.22) (EC 2.7.11.23) (Cell division control protein 2 homolog) (Cell division protein kinase 1) (p34 protein kinase)	Cdk1 Cdc2 Cdc2a Cdkn1
P11499	0.647722	0.0269595	HS90B_MOUSE	Heat shock protein HSP 90-beta (Heat shock 84 kDa) (HSP 84) (HSP84) (Tumor-specific transplantation 84 kDa antigen) (TSTA)	Hsp90ab1 Hsp84 Hsp84-1 Hspcb
P11983	0.391791	-0.0120714	TCPA_MOUSE	T-complex protein 1 subunit alpha (TCP-1-alpha) (CCT-alpha) (Tailless complex polypeptide 1A) (TCP-1-A) (Tailless complex polypeptide 1B) (TCP-1-B)	Tcp1 Cct1 Ccta
P12025	0.381258	0.168766	MK_MOUSE	Midkine (MK) (Retanoic acid-responsive protein) (Retinoic acid-induced differentiation factor)	Mdk Mk
P12382	0.655451	0.174263	PFKAL_MOUSE	ATP-dependent 6-phosphofructokinase, liver type (ATP-PFK) (PFK-L) (EC 2.7.1.11) (6-phosphofructokinase type B) (Phosphofructo-1-kinase isozyme B) (PFK-B) (Phosphohexokinase)	Pfkl Pfk-l Pfkb
P12787	0.619855	-0.0413934	COX5A_MOUSE	Cytochrome c oxidase subunit 5A, mitochondrial (Cytochrome c oxidase polypeptide Va)	Cox5a
P12815	0.759951	0.0306072	PDCD6_MOUSE	Programmed cell death protein 6 (ALG-257) (Apoptosis-linked gene 2 protein) (ALG-2) (PMP41)	Pdcd6 Alg2
P12970	0.385095	0.0456594	RL7A_MOUSE	60S ribosomal protein L7a (Surfeit locus protein 3)	Rpl7a Surf-3 Surf3
P13439	0.664345	0.042227	UMPS_MOUSE	Uridine 5'-monophosphate synthase (UMP synthase) [Includes: Orotate phosphoribosyltransferase (OPRTase) (EC 2.4.2.10); Orotidine 5'-phosphate decarboxylase (EC 4.1.1.23) (OMPdecase)]	Umps
P13864	0.373811	-0.0683535	DNMT1_MOUSE	DNA (cytosine-5)-methyltransferase 1 (Dnmt1) (Met-1) (EC 2.1.1.37) (DNA methyltransferase MmuI) (DNA MTase MmuI) (M.MmuI) (MCMT)	Dnmt1 Dnmt Met1 Uim
P14094	0.468619	-0.0355218	AT1B1_MOUSE	Sodium/potassium-transporting ATPase subunit beta-1 (Sodium/potassium-dependent ATPase subunit beta-1)	Atp1b1 Atp4b
P14115	0.412346	0.0468707	RL27A_MOUSE	60S ribosomal protein L27a (L29)	Rpl27a
P14131	0.67859	-0.0219192	RS16_MOUSE	40S ribosomal protein S16	Rps16
P14148	0.336164	0.0333182	RL7_MOUSE	60S ribosomal protein L7	Rpl7
P14152	0.423756	-0.0391121	MDHC_MOUSE	Malate dehydrogenase, cytoplasmic (EC 1.1.1.37) (Cytosolic malate dehydrogenase)	Mdh1 Mor2
P14206	0.654047	0.0227754	RSSA_MOUSE	40S ribosomal protein SA (37 kDa laminin receptor precursor) (37LRP) (37 kDa oncofetal antigen) (37/67 kDa laminin receptor) (LRP/LR) (67 kDa laminin receptor) (67LR) (Laminin receptor 1) (LamR) (Laminin-binding protein precursor p40) (LBP/p40) (OFA/iLRP)	Rpsa Lamr1 P40-8
P14211	0.855543	0.00996252	CALR_MOUSE	Calreticulin (CRP55) (Calregulin) (Endoplasmic reticulum resident protein 60) (ERp60) (HACBP)	Calr
P14576	0.608732	-0.0420015	SRP54_MOUSE	Signal recognition particle 54 kDa protein (SRP54)	Srp54
P14602	0.406104	-0.116117	HSPB1_MOUSE	Heat shock protein beta-1 (HspB1) (Growth-related 25 kDa protein) (Heat shock 25 kDa protein) (HSP 25) (Heat shock 27 kDa protein) (HSP 27) (p25)	Hspb1 Hsp25 Hsp27
P14685	0.548032	0.0204077	PSMD3_MOUSE	26S proteasome non-ATPase regulatory subunit 3 (26S proteasome regulatory subunit RPN3) (26S proteasome regulatory subunit S3) (Proteasome subunit p58) (Transplantation antigen P91A) (Tum-P91A antigen)	Psmd3 P91a Tstap91a
P14733	0.416851	-0.0654206	LMNB1_MOUSE	Lamin-B1	Lmnb1
P14824	0.403204	-0.0285968	ANXA6_MOUSE	Annexin A6 (67 kDa calelectrin) (Annexin VI) (Annexin-6) (Calphobindin-II) (CPB-II) (Chromobindin-20) (Lipocortin VI) (Protein III) (p68) (p70)	Anxa6 Anx6
P14869	0.564007	0.0286204	RLA0_MOUSE	60S acidic ribosomal protein P0 (60S ribosomal protein L10E)	Rplp0 Arbp
P14873	0.0314544	0.470268	MAP1B_MOUSE	Microtubule-associated protein 1B (MAP-1B) (MAP1(X)) (MAP1.2) [Cleaved into: MAP1B heavy chain; MAP1 light chain LC1]	Map1b Mtap1b Mtap5
P14901	0.500979	0.109303	HMOX1_MOUSE	Heme oxygenase 1 (HO-1) (EC 1.14.14.18) (P32 protein)	Hmox1
P15105	0.668058	-0.0390997	GLNA_MOUSE	Glutamine synthetase (GS) (EC 6.3.1.2) (Glutamate--ammonia ligase) (Palmitoyltransferase GLUL) (EC 2.3.1.225)	Glul Glns
P15532	0.247898	-0.0803787	NDKA_MOUSE	Nucleoside diphosphate kinase A (NDK A) (NDP kinase A) (EC 2.7.4.6) (Metastasis inhibition factor NM23) (NDPK-A) (Tumor metastatic process-associated protein) (nm23-M1)	Nme1 Nm23
P16125	0.379549	0.0458113	LDHB_MOUSE	L-lactate dehydrogenase B chain (LDH-B) (EC 1.1.1.27) (LDH heart subunit) (LDH-H)	Ldhb Ldh-2 Ldh2
P16332	0.668532	-0.0681735	MUTA_MOUSE	Methylmalonyl-CoA mutase, mitochondrial (MCM) (EC 5.4.99.2) (Methylmalonyl-CoA isomerase)	Mmut Mut
P16460	0.613262	0.0447013	ASSY_MOUSE	Argininosuccinate synthase (EC 6.3.4.5) (Citrulline--aspartate ligase)	Ass1 Ass
P16546	0.541394	-0.0511522	SPTN1_MOUSE	Spectrin alpha chain, non-erythrocytic 1 (Alpha-II spectrin) (Fodrin alpha chain)	Sptan1 Spna2 Spta2
P16627	0.910124	0.0161384	HS71L_MOUSE	Heat shock 70 kDa protein 1-like (Heat shock 70 kDa protein 1L) (Heat shock 70 kDa-like protein 1) (Spermatid-specific heat shock protein 70)	Hspa1l Hsc70t
P16675	0.0442922	-0.371954	PPGB_MOUSE	Lysosomal protective protein (EC 3.4.16.5) (Carboxypeptidase C) (Carboxypeptidase L) (Cathepsin A) (Protective protein cathepsin A) (PPCA) (Protective protein for beta-galactosidase) [Cleaved into: Lysosomal protective protein 32 kDa chain; Lysosomal protective protein 20 kDa chain]	Ctsa Ppgb
P16858	0.604308	0.0877617	G3P_MOUSE	Glyceraldehyde-3-phosphate dehydrogenase (GAPDH) (EC 1.2.1.12) (Peptidyl-cysteine S-nitrosylase GAPDH) (EC 2.6.99.-)	Gapdh Gapd
P17182	0.309941	-0.0630817	ENOA_MOUSE	Alpha-enolase (EC 4.2.1.11) (2-phospho-D-glycerate hydro-lyase) (Enolase 1) (Non-neural enolase) (NNE)	Eno1 Eno-1
P17225	0.216213	0.0643691	PTBP1_MOUSE	Polypyrimidine tract-binding protein 1 (PTB) (Heterogeneous nuclear ribonucleoprotein I) (hnRNP I)	Ptbp1 Ptb
P17426	0.499788	-0.0690292	AP2A1_MOUSE	AP-2 complex subunit alpha-1 (100 kDa coated vesicle protein A) (Adaptor protein complex AP-2 subunit alpha-1) (Adaptor-related protein complex 2 subunit alpha-1) (Alpha-adaptin A) (Alpha1-adaptin) (Clathrin assembly protein complex 2 alpha-A large chain) (Plasma membrane adaptor HA2/AP2 adaptin alpha A subunit)	Ap2a1 Adtaa Clapa1
P17427	0.957261	-0.00535128	AP2A2_MOUSE	AP-2 complex subunit alpha-2 (100 kDa coated vesicle protein C) (Adaptor protein complex AP-2 subunit alpha-2) (Adaptor-related protein complex 2 subunit alpha-2) (Alpha-adaptin C) (Alpha2-adaptin) (Clathrin assembly protein complex 2 alpha-C large chain) (Plasma membrane adaptor HA2/AP2 adaptin alpha C subunit)	Ap2a2 Adtab
P17742	0.415654	-0.0865414	PPIA_MOUSE	Peptidyl-prolyl cis-trans isomerase A (PPIase A) (EC 5.2.1.8) (Cyclophilin A) (Cyclosporin A-binding protein) (Rotamase A) (SP18) [Cleaved into: Peptidyl-prolyl cis-trans isomerase A, N-terminally processed]	Ppia
P17751	0.595832	0.0925275	TPIS_MOUSE	Triosephosphate isomerase (TIM) (EC 5.3.1.1) (Methylglyoxal synthase) (EC 4.2.3.3) (Triose-phosphate isomerase)	Tpi1 Tpi
P17809	0.0883299	0.144247	GTR1_MOUSE	Solute carrier family 2, facilitated glucose transporter member 1 (Glucose transporter type 1, erythrocyte/brain) (GLUT-1) (GT1)	Slc2a1 Glut1
P17918	0.997672	-4.3556e-05	PCNA_MOUSE	Proliferating cell nuclear antigen (PCNA) (Cyclin)	Pcna
P18155	0.487724	0.0946515	MTDC_MOUSE	Bifunctional methylenetetrahydrofolate dehydrogenase/cyclohydrolase, mitochondrial [Includes: NAD-dependent methylenetetrahydrofolate dehydrogenase (EC 1.5.1.15); Methenyltetrahydrofolate cyclohydrolase (EC 3.5.4.9)]	Mthfd2 Nmdmc
P18242	0.637549	-0.067047	CATD_MOUSE	Cathepsin D (EC 3.4.23.5)	Ctsd
P18572	0.798185	0.0319588	BASI_MOUSE	Basigin (Basic immunoglobulin superfamily) (HT7 antigen) (Membrane glycoprotein gp42) (CD antigen CD147)	Bsg
P18653	0.60951	0.0969724	KS6A1_MOUSE	Ribosomal protein S6 kinase alpha-1 (S6K-alpha-1) (EC 2.7.11.1) (90 kDa ribosomal protein S6 kinase 1) (p90-RSK 1) (p90RSK1) (p90S6K) (MAP kinase-activated protein kinase 1a) (MAPK-activated protein kinase 1a) (MAPKAP kinase 1a) (MAPKAPK-1a) (Ribosomal S6 kinase 1) (RSK-1)	Rps6ka1 Mapkapk1a Rsk1
P18760	0.250218	0.0272157	COF1_MOUSE	Cofilin-1 (Cofilin, non-muscle isoform)	Cfl1
P19096	0.793755	-0.00590917	FAS_MOUSE	Fatty acid synthase (EC 2.3.1.85) [Includes: [Acyl-carrier-protein] S-acetyltransferase (EC 2.3.1.38); [Acyl-carrier-protein] S-malonyltransferase (EC 2.3.1.39); 3-oxoacyl-[acyl-carrier-protein] synthase (EC 2.3.1.41); 3-oxoacyl-[acyl-carrier-protein] reductase (EC 1.1.1.100); 3-hydroxyacyl-[acyl-carrier-protein] dehydratase (EC 4.2.1.59); Enoyl-[acyl-carrier-protein] reductase (EC 1.3.1.39); Ole…	Fasn
P19157	0.594598	0.105645	GSTP1_MOUSE	Glutathione S-transferase P 1 (Gst P1) (EC 2.5.1.18) (GST YF-YF) (GST class-pi) (GST-piB) (Preadipocyte growth factor)	Gstp1 Gstpib
P19253	0.58408	0.0302571	RL13A_MOUSE	60S ribosomal protein L13a (Transplantation antigen P198) (Tum-P198 antigen)	Rpl13a P198 Tstap198-7
P19324	0.597091	-0.0464402	SERPH_MOUSE	Serpin H1 (47 kDa heat shock protein) (Collagen-binding protein) (Colligin) (Serine protease inhibitor J6)	Serpinh1 Cbp1 Hsp47
P19536	0.66727	-0.0824946	COX5B_MOUSE	Cytochrome c oxidase subunit 5B, mitochondrial (Cytochrome c oxidase polypeptide Vb)	Cox5b
P19783	0.0366904	-0.153427	COX41_MOUSE	Cytochrome c oxidase subunit 4 isoform 1, mitochondrial (Cytochrome c oxidase polypeptide IV) (Cytochrome c oxidase subunit IV isoform 1) (COX IV-1)	Cox4i1 Cox4 Cox4a
P20029	0.189426	0.0191094	BIP_MOUSE	Endoplasmic reticulum chaperone BiP (EC 3.6.4.10) (78 kDa glucose-regulated protein) (GRP-78) (Binding-immunoglobulin protein) (BiP) (Heat shock protein 70 family protein 5) (HSP70 family protein 5) (Heat shock protein family A member 5) (Immunoglobulin heavy chain-binding protein)	Hspa5 Grp78
P20108	0.958668	-0.00426995	PRDX3_MOUSE	Thioredoxin-dependent peroxide reductase, mitochondrial (EC 1.11.1.15) (Antioxidant protein 1) (AOP-1) (PRX III) (Perioredoxin-3) (Protein MER5)	Prdx3 Aop1 Mer5
P20152	0.471699	-0.228607	VIME_MOUSE	Vimentin	Vim
P20263	0.319305	0.146388	PO5F1_MOUSE	POU domain, class 5, transcription factor 1 (NF-A3) (Octamer-binding protein 3) (Oct-3) (Octamer-binding protein 4) (Oct-4) (Octamer-binding transcription factor 3) (OTF-3)	Pou5f1 Oct-3 Oct-4 Otf-3 Otf3
P21107	0.459553	0.0418755	TPM3_MOUSE	Tropomyosin alpha-3 chain (Gamma-tropomyosin) (Tropomyosin-3)	Tpm3 Tpm-5 Tpm5
P21278	0.134734	-0.239218	GNA11_MOUSE	Guanine nucleotide-binding protein subunit alpha-11 (G alpha-11) (G-protein subunit alpha-11)	Gna11 Gna-11
P21956	0.406738	0.20486	MFGM_MOUSE	Lactadherin (MFGM) (Milk fat globule-EGF factor 8) (MFG-E8) (SED1) (Sperm surface protein SP47) (MP47)	Mfge8
P22682	0.572661	0.0815546	CBL_MOUSE	E3 ubiquitin-protein ligase CBL (EC 2.3.2.27) (Casitas B-lineage lymphoma proto-oncogene) (Proto-oncogene c-Cbl) (RING-type E3 ubiquitin transferase CBL) (Signal transduction protein CBL)	Cbl
P22892	0.936308	0.0133345	AP1G1_MOUSE	AP-1 complex subunit gamma-1 (Adaptor protein complex AP-1 subunit gamma-1) (Adaptor-related protein complex 1 subunit gamma-1) (Clathrin assembly protein complex 1 gamma-1 large chain) (Gamma-adaptin) (Gamma1-adaptin) (Golgi adaptor HA1/AP1 adaptin subunit gamma-1)	Ap1g1 Adtg Clapg1
P23116	0.0503634	-0.0452904	EIF3A_MOUSE	Eukaryotic translation initiation factor 3 subunit A (eIF3a) (Centrosomin) (Eukaryotic translation initiation factor 3 subunit 10) (eIF-3-theta) (eIF3 p167) (eIF3 p180) (eIF3 p185) (p162)	Eif3a Csma Eif3 Eif3s10
P23198	0.32923	0.157747	CBX3_MOUSE	Chromobox protein homolog 3 (Heterochromatin protein 1 homolog gamma) (HP1 gamma) (M32) (Modifier 2 protein)	Cbx3
P23249	0.39802	-0.0630583	MOV10_MOUSE	Putative helicase MOV-10 (EC 3.6.4.13) (Moloney leukemia virus 10 protein)	Mov10 Gb110
P23475	0.0288776	-0.125053	XRCC6_MOUSE	X-ray repair cross-complementing protein 6 (EC 3.6.4.-) (EC 4.2.99.-) (5'-deoxyribose-5-phosphate lyase Ku70) (5'-dRP/AP lyase Ku70) (ATP-dependent DNA helicase 2 subunit 1) (ATP-dependent DNA helicase II 70 kDa subunit) (CTC box-binding factor 75 kDa subunit) (CTC75) (CTCBF) (DNA repair protein XRCC6) (Ku autoantigen protein p70 homolog) (Ku70)	Xrcc6 G22p1 Ku70
P23492	0.492511	0.105411	PNPH_MOUSE	Purine nucleoside phosphorylase (PNP) (EC 2.4.2.1) (Inosine phosphorylase) (Inosine-guanosine phosphorylase)	Pnp Np Pnp1
P23591	0.323675	0.234301	FCL_MOUSE	GDP-L-fucose synthase (EC 1.1.1.271) (GDP-4-keto-6-deoxy-D-mannose-3,5-epimerase-4-reductase) (Protein FX) (Red cell NADP(H)-binding protein) (Transplantation antigen P35B) (Tum-P35B antigen)	Tsta3 P35b Tstap35b
P23881	0.795078	0.0997386	TCEA3_MOUSE	Transcription elongation factor A protein 3 (Transcription elongation factor S-II protein 3) (Transcription elongation factor TFIIS.h)	Tcea3 Tfiish
P24270	0.358226	-0.090872	CATA_MOUSE	Catalase (EC 1.11.1.6)	Cat Cas-1 Cas1
P24288	0.726692	0.0467414	BCAT1_MOUSE	Branched-chain-amino-acid aminotransferase, cytosolic (BCAT(c)) (EC 2.6.1.42) (Protein ECA39)	Bcat1 Eca39
P24369	0.222871	0.0704666	PPIB_MOUSE	Peptidyl-prolyl cis-trans isomerase B (PPIase B) (EC 5.2.1.8) (CYP-S1) (Cyclophilin B) (Rotamase B) (S-cyclophilin) (SCYLP)	Ppib
P24472	0.457791	-0.15492	GSTA4_MOUSE	Glutathione S-transferase A4 (EC 2.5.1.18) (GST A4-4) (GSTA4-4) (GST class-alpha member 4) (Glutathione S-transferase 5.7) (GST 5.7)	Gsta4 Gsta
P24527	0.646381	-0.0363508	LKHA4_MOUSE	Leukotriene A-4 hydrolase (LTA-4 hydrolase) (EC 3.3.2.6) (Leukotriene A(4) hydrolase)	Lta4h
P24547	0.896562	0.00596729	IMDH2_MOUSE	Inosine-5'-monophosphate dehydrogenase 2 (IMP dehydrogenase 2) (IMPD 2) (IMPDH 2) (EC 1.1.1.205) (IMPDH-II)	Impdh2
P24788	0.757633	0.0436874	CD11B_MOUSE	Cyclin-dependent kinase 11B (Cell division cycle 2-like protein kinase 1) (Cell division protein kinase 11) (Cyclin-dependent kinase 11) (EC 2.7.11.22) (Galactosyltransferase-associated protein kinase p58/GTA) (PITSLRE serine/threonine-protein kinase CDC2L1)	Cdk11b Cdc2l1 Cdk11
P24860	0.699055	0.0588696	CCNB1_MOUSE	G2/mitotic-specific cyclin-B1	Ccnb1 Ccn-2 Ccnb1-rs13 Cycb Cycb1
P25206	0.552687	0.0204098	MCM3_MOUSE	DNA replication licensing factor MCM3 (EC 3.6.4.12) (DNA polymerase alpha holoenzyme-associated protein P1) (P1-MCM3)	Mcm3 Mcmd Mcmd3
P25444	0.325439	0.0430195	RS2_MOUSE	40S ribosomal protein S2 (40S ribosomal protein S4) (Protein LLRep3)	Rps2 Llrep3 Rps4
P25976	0.2082	-0.172726	UBF1_MOUSE	Nucleolar transcription factor 1 (Upstream-binding factor 1) (UBF-1)	Ubtf Tcfubf Ubf-1 Ubf1
P26039	0.387596	-0.0446835	TLN1_MOUSE	Talin-1	Tln1 Tln
P26040	0.682888	-0.0488721	EZRI_MOUSE	Ezrin (Cytovillin) (Villin-2) (p81)	Ezr Vil2
P26041	0.00131515	-0.551919	MOES_MOUSE	Moesin (Membrane-organizing extension spike protein)	Msn
P26043	0.456734	0.0269302	RADI_MOUSE	Radixin (ESP10)	Rdx
P26231	0.976389	0.00158417	CTNA1_MOUSE	Catenin alpha-1 (102 kDa cadherin-associated protein) (Alpha E-catenin) (CAP102)	Ctnna1 Catna1
P26350	0.224221	-0.0313661	PTMA_MOUSE	Prothymosin alpha [Cleaved into: Prothymosin alpha, N-terminally processed; Thymosin alpha]	Ptma
P26369	0.945892	-0.00294818	U2AF2_MOUSE	Splicing factor U2AF 65 kDa subunit (U2 auxiliary factor 65 kDa subunit) (U2 snRNP auxiliary factor large subunit)	U2af2 U2af65
P26443	0.895375	-0.00314211	DHE3_MOUSE	Glutamate dehydrogenase 1, mitochondrial (GDH 1) (EC 1.4.1.3)	Glud1 Glud
P26516	0.512046	0.0390909	PSMD7_MOUSE	26S proteasome non-ATPase regulatory subunit 7 (26S proteasome regulatory subunit RPN8) (26S proteasome regulatory subunit S12) (Mov34 protein) (Proteasome subunit p40)	Psmd7 Mov-34 Mov34
P26638	0.519484	-0.023272	SYSC_MOUSE	Serine--tRNA ligase, cytoplasmic (EC 6.1.1.11) (Seryl-tRNA synthetase) (SerRS) (Seryl-tRNA(Ser/Sec) synthetase)	Sars Sars1 Sers
P26645	0.653294	-0.0977958	MARCS_MOUSE	Myristoylated alanine-rich C-kinase substrate (MARCKS)	Marcks Macs
P27546	0.318368	-0.0481919	MAP4_MOUSE	Microtubule-associated protein 4 (MAP-4)	Map4 Mtap4
P27612	0.891573	-0.0146382	PLAP_MOUSE	Phospholipase A-2-activating protein (PLA2P) (PLAP)	Plaa Plap
P27641	0.952846	-0.00292382	XRCC5_MOUSE	X-ray repair cross-complementing protein 5 (EC 3.6.4.-) (ATP-dependent DNA helicase 2 subunit 2) (ATP-dependent DNA helicase II 80 kDa subunit) (CTC box-binding factor 85 kDa subunit) (CTC85) (CTCBF) (DNA repair protein XRCC5) (Ku autoantigen protein p86 homolog) (Ku80) (Nuclear factor IV)	Xrcc5 G22p2
P27659	0.445495	0.023235	RL3_MOUSE	60S ribosomal protein L3 (J1 protein)	Rpl3
P27773	0.494179	0.0149458	PDIA3_MOUSE	Protein disulfide-isomerase A3 (EC 5.3.4.1) (58 kDa glucose-regulated protein) (58 kDa microsomal protein) (p58) (Disulfide isomerase ER-60) (Endoplasmic reticulum resident protein 57) (ER protein 57) (ERp57) (Endoplasmic reticulum resident protein 60) (ER protein 60) (ERp60)	Pdia3 Erp Erp60 Grp58
P28271	0.813544	-0.010437	ACOC_MOUSE	Cytoplasmic aconitate hydratase (Aconitase) (EC 4.2.1.3) (Citrate hydro-lyase) (Iron regulatory protein 1) (IRP1) (Iron-responsive element-binding protein 1) (IRE-BP 1)	Aco1 Ireb1 Irebp
P28352	0.996988	0.000296711	APEX1_MOUSE	DNA-(apurinic or apyrimidinic site) lyase (EC 3.1.-.-) (EC 4.2.99.18) (APEX nuclease) (APEN) (Apurinic-apyrimidinic endonuclease 1) (AP endonuclease 1) (REF-1) (Redox factor-1) [Cleaved into: DNA-(apurinic or apyrimidinic site) lyase, mitochondrial]	Apex1 Ape Apex Ref1
P28474	0.567043	-0.0361289	ADHX_MOUSE	Alcohol dehydrogenase class-3 (EC 1.1.1.1) (Alcohol dehydrogenase 2) (Alcohol dehydrogenase 5) (Alcohol dehydrogenase B2) (ADH-B2) (Alcohol dehydrogenase class-III) (Glutathione-dependent formaldehyde dehydrogenase) (FALDH) (FDH) (GSH-FDH) (EC 1.1.1.-) (S-(hydroxymethyl)glutathione dehydrogenase) (EC 1.1.1.284)	Adh5 Adh-2 Adh2
P28574	0.507512	-0.124725	MAX_MOUSE	Protein max (Myc-associated factor X) (Myc-binding novel HLH/LZ protein) (Protein myn)	Max Myn
P28656	0.295448	0.0542828	NP1L1_MOUSE	Nucleosome assembly protein 1-like 1 (Brain protein DN38) (NAP-1-related protein)	Nap1l1 Nrp
P28658	0.892627	0.0182231	ATX10_MOUSE	Ataxin-10 (Brain protein E46) (Spinocerebellar ataxia type 10 protein homolog)	Atxn10 Sca10
P28659	0.347148	0.0480137	CELF1_MOUSE	CUGBP Elav-like family member 1 (CELF-1) (50 kDa nuclear polyadenylated RNA-binding protein) (Brain protein F41) (Bruno-like protein 2) (CUG triplet repeat RNA-binding protein 1) (CUG-BP1) (CUG-BP- and ETR-3-like factor 1) (Deadenylation factor CUG-BP) (Deadenylation factor EDEN-BP) (Embryo deadenylation element-binding protein homolog) (EDEN-BP homolog) (RNA-binding protein BRUNOL-2)	Celf1 Brunol2 Cugbp Cugbp1
P28660	0.557174	0.0630537	NCKP1_MOUSE	Nck-associated protein 1 (NAP 1) (Brain protein H19) (MH19) (Membrane-associated protein HEM-2) (p125Nap1)	Nckap1 Hem2 Kiaa0587 Nap1
P28667	0.640324	0.0411889	MRP_MOUSE	MARCKS-related protein (Brain protein F52) (MARCKS-like protein 1) (Macrophage myristoylated alanine-rich C kinase substrate) (Mac-MARCKS) (MacMARCKS)	Marcksl1 Mlp Mrp
P28740	0.26007	0.0583366	KIF2A_MOUSE	Kinesin-like protein KIF2A (Kinesin-2)	Kif2a Kif2 Kns2
P28798	0.0896787	-0.268724	GRN_MOUSE	Progranulin (PGRN) (Acrogranin) (Epithelin/granulin precursor) (Glycoprotein of 88 Kda) (GP88) (Glycoprotein 88) (PC cell-derived growth factor) (PCDGF) (Proepithelin) (PEPI) [Cleaved into: Paragranulin; Granulin-1; Granulin-2; Granulin-3; Granulin-4; Granulin-5; Granulin-6; Granulin-7]	Grn
P29341	0.51479	0.0304615	PABP1_MOUSE	Polyadenylate-binding protein 1 (PABP-1) (Poly(A)-binding protein 1)	Pabpc1 Pabp1
P29391	0.278096	-0.269677	FRIL1_MOUSE	Ferritin light chain 1 (Ferritin L subunit 1)	Ftl1 Ftl Ftl-1
P29758	0.322492	-0.0473562	OAT_MOUSE	Ornithine aminotransferase, mitochondrial (EC 2.6.1.13) (Ornithine--oxo-acid aminotransferase)	Oat
P30416	0.39418	0.125125	FKBP4_MOUSE	Peptidyl-prolyl cis-trans isomerase FKBP4 (PPIase FKBP4) (EC 5.2.1.8) (52 kDa FK506-binding protein) (52 kDa FKBP) (FKBP-52) (59 kDa immunophilin) (p59) (FK506-binding protein 4) (FKBP-4) (FKBP59) (HSP-binding immunophilin) (HBI) (Immunophilin FKBP52) (Rotamase) [Cleaved into: Peptidyl-prolyl cis-trans isomerase FKBP4, N-terminally processed]	Fkbp4 Fkpb52
P30681	0.949274	-0.00310828	HMGB2_MOUSE	High mobility group protein B2 (High mobility group protein 2) (HMG-2)	Hmgb2 Hmg2
P30999	0.685473	-0.0428837	CTND1_MOUSE	Catenin delta-1 (Cadherin-associated Src substrate) (CAS) (p120 catenin) (p120(ctn)) (p120(cas))	Ctnnd1 Catns Kiaa0384
P31230	0.414354	0.0942681	AIMP1_MOUSE	Aminoacyl tRNA synthase complex-interacting multifunctional protein 1 (Multisynthase complex auxiliary component p43) [Cleaved into: Endothelial monocyte-activating polypeptide 2 (EMAP-2) (Endothelial monocyte-activating polypeptide II) (EMAP-II) (Small inducible cytokine subfamily E member 1)]	Aimp1 Emap2 Scye1
P31266	0.567359	-0.072456	SUH_MOUSE	Recombining binding protein suppressor of hairless (J kappa-recombination signal-binding protein) (RBP-J kappa)	Rbpj Igkjrb1 Igkrsbp Rbpsuh
P31938	0.060314	0.127119	MP2K1_MOUSE	Dual specificity mitogen-activated protein kinase kinase 1 (MAP kinase kinase 1) (MAPKK 1) (EC 2.7.12.2) (ERK activator kinase 1) (MAPK/ERK kinase 1) (MEK 1)	Map2k1 Mek1 Prkmk1
P32020	0.423383	0.0295135	NLTP_MOUSE	Non-specific lipid-transfer protein (NSL-TP) (EC 2.3.1.176) (Propanoyl-CoA C-acyltransferase) (SCP-chi) (SCPX) (Sterol carrier protein 2) (SCP-2) (Sterol carrier protein X) (SCP-X)	Scp2 Scp-2
P32037	0.691173	0.0699145	GTR3_MOUSE	Solute carrier family 2, facilitated glucose transporter member 3 (Glucose transporter type 3, brain) (GLUT-3)	Slc2a3 Glut3
P32067	0.139244	-0.0582283	LA_MOUSE	Lupus La protein homolog (La autoantigen homolog) (La ribonucleoprotein)	Ssb Ss-b
P32233	0.543397	0.101631	DRG1_MOUSE	Developmentally-regulated GTP-binding protein 1 (DRG-1) (Neural precursor cell expressed developmentally down-regulated protein 3) (NEDD-3) (Translation factor GTPase DRG1) (TRAFAC GTPase DRG1) (EC 3.6.5.-)	Drg1 Drg Nedd-3 Nedd3
P32921	0.967968	-0.00326222	SYWC_MOUSE	Tryptophan--tRNA ligase, cytoplasmic (EC 6.1.1.2) (Tryptophanyl-tRNA synthetase) (TrpRS) [Cleaved into: T1-TrpRS; T2-TrpRS]	Wars Wrs
P33610	0.703241	-0.147195	PRI2_MOUSE	DNA primase large subunit (EC 2.7.7.-) (DNA primase 58 kDa subunit) (p58)	Prim2
P34022	0.374689	-0.0717499	RANG_MOUSE	Ran-specific GTPase-activating protein (HpaII tiny fragments locus 9a protein) (Ran-binding protein 1) (RANBP1)	Ranbp1 Htf9-a Htf9a
P34884	0.436403	-0.0274555	MIF_MOUSE	Macrophage migration inhibitory factor (MIF) (EC 5.3.2.1) (Delayed early response protein 6) (DER6) (Glycosylation-inhibiting factor) (GIF) (L-dopachrome isomerase) (L-dopachrome tautomerase) (EC 5.3.3.12) (Phenylpyruvate tautomerase)	Mif
P35123	0.739346	0.0440702	UBP4_MOUSE	Ubiquitin carboxyl-terminal hydrolase 4 (EC 3.4.19.12) (Deubiquitinating enzyme 4) (Ubiquitin thioesterase 4) (Ubiquitin-specific-processing protease 4) (Ubiquitous nuclear protein)	Usp4 Unp
P35278	0.201046	-0.0753621	RAB5C_MOUSE	Ras-related protein Rab-5C	Rab5c
P35279	0.965423	-0.00504413	RAB6A_MOUSE	Ras-related protein Rab-6A (Rab-6)	Rab6a Rab6 MNCb-1660
P35293	0.268983	-0.0786919	RAB18_MOUSE	Ras-related protein Rab-18	Rab18
P35486	0.842403	-0.023111	ODPA_MOUSE	Pyruvate dehydrogenase E1 component subunit alpha, somatic form, mitochondrial (EC 1.2.4.1) (PDHE1-A type I)	Pdha1 Pdha-1
P35550	0.771956	0.0200069	FBRL_MOUSE	rRNA 2'-O-methyltransferase fibrillarin (EC 2.1.1.-) (Histone-glutamine methyltransferase) (Nucleolar protein 1)	Fbl
P35564	0.852288	-0.00560575	CALX_MOUSE	Calnexin	Canx
P35601	0.727988	0.0265082	RFC1_MOUSE	Replication factor C subunit 1 (A1-P145) (Activator 1 140 kDa subunit) (A1 140 kDa subunit) (Activator 1 large subunit) (Activator 1 subunit 1) (Differentiation-specific element-binding protein) (ISRE-binding protein) (Replication factor C 140 kDa subunit) (RF-C 140 kDa subunit) (RFC140) (Replication factor C large subunit)	Rfc1 Ibf-1 Recc1
P35700	0.710431	-0.00720511	PRDX1_MOUSE	Peroxiredoxin-1 (EC 1.11.1.15) (Macrophage 23 kDa stress protein) (Osteoblast-specific factor 3) (OSF-3) (Thioredoxin peroxidase 2) (Thioredoxin-dependent peroxide reductase 2)	Prdx1 Msp23 Paga Tdpx2
P35922	0.960089	-0.0190381	FMR1_MOUSE	Synaptic functional regulator FMR1 (Fragile X mental retardation protein 1 homolog) (FMRP) (Protein FMR-1) (mFmr1p)	Fmr1 Fmr-1
P35979	0.996604	-0.000216108	RL12_MOUSE	60S ribosomal protein L12	Rpl12
P35980	0.434656	0.0303078	RL18_MOUSE	60S ribosomal protein L18	Rpl18
P36552	0.856545	0.0206023	HEM6_MOUSE	Oxygen-dependent coproporphyrinogen-III oxidase, mitochondrial (COX) (Coprogen oxidase) (Coproporphyrinogenase) (EC 1.3.3.3)	Cpox Cpo
P36993	0.0352293	-0.276047	PPM1B_MOUSE	Protein phosphatase 1B (EC 3.1.3.16) (Protein phosphatase 2C isoform beta) (PP2C-beta)	Ppm1b Pp2c2 Pppm1b
P37913	0.450136	-0.0364581	DNLI1_MOUSE	DNA ligase 1 (EC 6.5.1.1) (DNA ligase I) (Polydeoxyribonucleotide synthase [ATP] 1)	Lig1 Lig-1
P38647	0.512528	-0.0525891	GRP75_MOUSE	Stress-70 protein, mitochondrial (75 kDa glucose-regulated protein) (GRP-75) (Heat shock 70 kDa protein 9) (Mortalin) (Peptide-binding protein 74) (PBP74) (p66 MOT)	Hspa9 Grp75 Hsp74 Hspa9a
P39054	0.588557	-0.0301132	DYN2_MOUSE	Dynamin-2 (EC 3.6.5.5) (Dynamin UDNM)	Dnm2 Dyn2
P39447	0.682728	0.0266921	ZO1_MOUSE	Tight junction protein ZO-1 (Tight junction protein 1) (Zona occludens protein 1) (Zonula occludens protein 1)	Tjp1 Zo1
P39749	0.815063	0.0115732	FEN1_MOUSE	Flap endonuclease 1 (FEN-1) (EC 3.1.-.-) (Flap structure-specific endonuclease 1)	Fen1 Fen-1
P40124	0.77855	0.023073	CAP1_MOUSE	Adenylyl cyclase-associated protein 1 (CAP 1)	Cap1 Cap
P40142	0.885896	0.00307699	TKT_MOUSE	Transketolase (TK) (EC 2.2.1.1) (P68)	Tkt
P40336	0.0333271	0.231346	VP26A_MOUSE	Vacuolar protein sorting-associated protein 26A (H<beta>58 protein) (H beta 58) (Vesicle protein sorting 26A) (mVPS26)	Vps26a Vps26
P41105	0.120301	0.0530639	RL28_MOUSE	60S ribosomal protein L28	Rpl28
P41216	0.735387	-0.0852834	ACSL1_MOUSE	Long-chain-fatty-acid--CoA ligase 1 (EC 6.2.1.3) (Arachidonate--CoA ligase) (EC 6.2.1.15) (Long-chain acyl-CoA synthetase 1) (LACS 1) (Phytanate--CoA ligase) (EC 6.2.1.24)	Acsl1 Acsl2 Facl2
P41731	0.930986	0.0107389	CD63_MOUSE	CD63 antigen (CD antigen CD63)	Cd63
P42208	0.860035	-0.00839093	SEPT2_MOUSE	Septin-2 (Neural precursor cell expressed developmentally down-regulated protein 5) (NEDD-5)	Septin2 Nedd-5 Nedd5 Sept2
P42209	0.344003	-0.0545755	SEPT1_MOUSE	Septin-1 (Differentiation protein 6) (Protein Diff6) (Peanut-like protein 3)	Septin1 Diff6 Pnutl3 Sept1
P42227	0.631889	0.0788823	STAT3_MOUSE	Signal transducer and activator of transcription 3 (Acute-phase response factor)	Stat3 Aprf
P42932	0.80665	0.00882389	TCPQ_MOUSE	T-complex protein 1 subunit theta (TCP-1-theta) (CCT-theta)	Cct8 Cctq
P43024	0.728989	-0.0774532	CX6A1_MOUSE	Cytochrome c oxidase subunit 6A1, mitochondrial (Cytochrome c oxidase polypeptide VIa-liver)	Cox6a1 Cox6al
P43247	0.419935	-0.122356	MSH2_MOUSE	DNA mismatch repair protein Msh2 (MutS protein homolog 2)	Msh2
P43275	0.845222	0.0110819	H11_MOUSE	Histone H1.1 (H1 VAR.3) (Histone H1a) (H1a)	Hist1h1a H1a H1f1
P43276	0.564116	-0.054453	H15_MOUSE	Histone H1.5 (H1 VAR.5) (H1b)	Hist1h1b H1f5
P45376	0.478222	0.0721865	ALDR_MOUSE	Aldo-keto reductase family 1 member B1 (EC 1.1.1.300) (EC 1.1.1.372) (EC 1.1.1.54) (Aldehyde reductase) (Aldo-keto reductase family 1 member B3) (Aldose reductase) (AR) (EC 1.1.1.21)	Akr1b1 Akr1b3 Aldor1 Aldr1 Alr2
P45952	0.357314	-0.10928	ACADM_MOUSE	Medium-chain specific acyl-CoA dehydrogenase, mitochondrial (MCAD) (EC 1.3.8.7)	Acadm
P46061	0.731225	0.0396456	RAGP1_MOUSE	Ran GTPase-activating protein 1 (RanGAP1)	Rangap1 Fug1
P46460	0.897578	0.0173646	NSF_MOUSE	Vesicle-fusing ATPase (EC 3.6.4.6) (N-ethylmaleimide-sensitive fusion protein) (NEM-sensitive fusion protein) (Suppressor of K(+) transport growth defect 2) (Protein SKD2) (Vesicular-fusion protein NSF)	Nsf Skd2
P46467	0.465776	0.14084	VPS4B_MOUSE	Vacuolar protein sorting-associated protein 4B (EC 3.6.4.6) (Suppressor of K(+) transport growth defect 1) (Protein SKD1)	Vps4b Skd1
P46471	0.677717	-0.0159731	PRS7_MOUSE	26S proteasome regulatory subunit 7 (26S proteasome AAA-ATPase subunit RPT1) (Proteasome 26S subunit ATPase 2) (Protein MSS1)	Psmc2 Mss1
P46638	0.376995	-0.0794741	RB11B_MOUSE	Ras-related protein Rab-11B	Rab11b
P46664	0.565988	-0.0283521	PURA2_MOUSE	Adenylosuccinate synthetase isozyme 2 (AMPSase 2) (AdSS 2) (EC 6.3.4.4) (Adenylosuccinate synthetase, acidic isozyme) (Adenylosuccinate synthetase, liver isozyme) (L-type adenylosuccinate synthetase) (IMP--aspartate ligase 2)	Adss Adss2
P46735	0.455792	-0.132602	MYO1B_MOUSE	Unconventional myosin-Ib (MIH-L) (Myosin I alpha) (MMI-alpha) (MMIa)	Myo1b
P46935	0.371401	-0.116254	NEDD4_MOUSE	E3 ubiquitin-protein ligase NEDD4 (EC 2.3.2.26) (HECT-type E3 ubiquitin transferase NEDD4) (Neural precursor cell expressed developmentally down-regulated protein 4) (NEDD-4)	Nedd4 Kiaa0093 Nedd-4 Nedd4-1 Nedd4a
P46938	0.738311	-0.0518366	YAP1_MOUSE	Transcriptional coactivator YAP1 (Yes-associated protein 1) (Protein yorkie homolog) (Yes-associated protein YAP65 homolog)	Yap1 Yap Yap65
P46978	0.551591	0.135198	STT3A_MOUSE	Dolichyl-diphosphooligosaccharide--protein glycosyltransferase subunit STT3A (Oligosaccharyl transferase subunit STT3A) (STT3-A) (EC 2.4.99.18) (B5) (Integral membrane protein 1)	Stt3a Itm1
P47199	0.00331252	-0.253775	QOR_MOUSE	Quinone oxidoreductase (EC 1.6.5.5) (NADPH:quinone reductase) (Zeta-crystallin)	Cryz
P47738	0.870623	-0.014722	ALDH2_MOUSE	Aldehyde dehydrogenase, mitochondrial (EC 1.2.1.3) (AHD-M1) (ALDH class 2) (ALDH-E2) (ALDHI)	Aldh2 Ahd-1 Ahd1
P47753	0.868015	-0.00801301	CAZA1_MOUSE	F-actin-capping protein subunit alpha-1 (CapZ alpha-1)	Capza1 Cappa1
P47754	0.260294	0.285438	CAZA2_MOUSE	F-actin-capping protein subunit alpha-2 (CapZ alpha-2)	Capza2 Cappa2
P47757	0.795985	0.0167915	CAPZB_MOUSE	F-actin-capping protein subunit beta (CapZ beta)	Capzb Cappb1
P47758	0.392902	0.121516	SRPRB_MOUSE	Signal recognition particle receptor subunit beta (SR-beta)	Srprb
P47791	0.296399	-0.140649	GSHR_MOUSE	Glutathione reductase, mitochondrial (GR) (GRase) (EC 1.8.1.7)	Gsr Gr1
P47802	0.928984	0.0146847	MTX1_MOUSE	Metaxin-1 (Mitochondrial outer membrane import complex protein 1)	Mtx1 Mtx Mtxn
P47877	0.430494	0.202673	IBP2_MOUSE	Insulin-like growth factor-binding protein 2 (IBP-2) (IGF-binding protein 2) (IGFBP-2) (mIGFBP-2)	Igfbp2 Igfbp-2
P47911	0.922267	0.0035881	RL6_MOUSE	60S ribosomal protein L6 (TAX-responsive enhancer element-binding protein 107) (TAXREB107)	Rpl6
P47915	0.00127453	0.0654245	RL29_MOUSE	60S ribosomal protein L29	Rpl29 Rpl43
P47941	0.235909	0.188888	CRKL_MOUSE	Crk-like protein	Crkl Crkol
P47962	0.399528	0.0429915	RL5_MOUSE	60S ribosomal protein L5	Rpl5
P47963	0.359772	0.054573	RL13_MOUSE	60S ribosomal protein L13 (A52)	Rpl13
P48036	0.812781	-0.0529667	ANXA5_MOUSE	Annexin A5 (Anchorin CII) (Annexin V) (Annexin-5) (Calphobindin I) (CBP-I) (Endonexin II) (Lipocortin V) (Placental anticoagulant protein 4) (PP4) (Placental anticoagulant protein I) (PAP-I) (Thromboplastin inhibitor) (Vascular anticoagulant-alpha) (VAC-alpha)	Anxa5 Anx5
P48428	0.231567	0.0879271	TBCA_MOUSE	Tubulin-specific chaperone A (TCP1-chaperonin cofactor A) (Tubulin-folding cofactor A) (CFA)	Tbca
P48678	0.160501	0.119171	LMNA_MOUSE	Prelamin-A/C [Cleaved into: Lamin-A/C]	Lmna Lmn1
P48758	0.896987	-0.0125575	CBR1_MOUSE	Carbonyl reductase [NADPH] 1 (EC 1.1.1.184) (15-hydroxyprostaglandin dehydrogenase [NADP(+)]) (EC 1.1.1.197) (NADPH-dependent carbonyl reductase 1) (Prostaglandin 9-ketoreductase) (Prostaglandin-E(2) 9-reductase) (EC 1.1.1.189)	Cbr1 Cbr
P48962	0.365943	0.125505	ADT1_MOUSE	ADP/ATP translocase 1 (ADP,ATP carrier protein 1) (ADP,ATP carrier protein, heart/skeletal muscle isoform T1) (Adenine nucleotide translocator 1) (ANT 1) (Solute carrier family 25 member 4) (mANC1)	Slc25a4 Anc1 Ant1
P49312	0.306919	-0.0694423	ROA1_MOUSE	Heterogeneous nuclear ribonucleoprotein A1 (hnRNP A1) (HDP-1) (Helix-destabilizing protein) (Single-strand-binding protein) (Topoisomerase-inhibitor suppressed) (hnRNP core protein A1) [Cleaved into: Heterogeneous nuclear ribonucleoprotein A1, N-terminally processed]	Hnrnpa1 Fli-2 Hnrpa1 Tis
P49443	0.130249	0.271007	PPM1A_MOUSE	Protein phosphatase 1A (EC 3.1.3.16) (Protein phosphatase 2C isoform alpha) (PP2C-alpha) (Protein phosphatase IA)	Ppm1a Pppm1a
P49717	0.710276	-0.0265754	MCM4_MOUSE	DNA replication licensing factor MCM4 (EC 3.6.4.12) (CDC21 homolog) (P1-CDC21)	Mcm4 Cdc21 Mcmd4
P49718	0.0594272	0.0573769	MCM5_MOUSE	DNA replication licensing factor MCM5 (EC 3.6.4.12) (CDC46 homolog) (P1-CDC46)	Mcm5 Cdc46 Mcmd5
P49722	0.270647	-0.0984371	PSA2_MOUSE	Proteasome subunit alpha type-2 (EC 3.4.25.1) (Macropain subunit C3) (Multicatalytic endopeptidase complex subunit C3) (Proteasome component C3)	Psma2 Lmpc3
P50096	0.374555	0.223881	IMDH1_MOUSE	Inosine-5'-monophosphate dehydrogenase 1 (IMP dehydrogenase 1) (IMPD 1) (IMPDH 1) (EC 1.1.1.205) (IMPDH-I)	Impdh1
P50136	0.724442	-0.0814264	ODBA_MOUSE	2-oxoisovalerate dehydrogenase subunit alpha, mitochondrial (EC 1.2.4.4) (Branched-chain alpha-keto acid dehydrogenase E1 component alpha chain) (BCKDE1A) (BCKDH E1-alpha)	Bckdha
P50247	0.502584	-0.0217585	SAHH_MOUSE	Adenosylhomocysteinase (AdoHcyase) (EC 3.3.1.1) (CUBP) (Liver copper-binding protein) (S-adenosyl-L-homocysteine hydrolase)	Ahcy
P50431	0.782566	0.0253329	GLYC_MOUSE	Serine hydroxymethyltransferase, cytosolic (SHMT) (EC 2.1.2.1) (Glycine hydroxymethyltransferase) (Serine methylase)	Shmt1 Shmt
P50516	0.440895	-0.0840207	VATA_MOUSE	V-type proton ATPase catalytic subunit A (V-ATPase subunit A) (EC 7.1.2.2) (V-ATPase 69 kDa subunit) (Vacuolar proton pump subunit alpha)	Atp6v1a Atp6a1 Atp6a2 Atp6v1a1
P50518	0.673789	0.0606067	VATE1_MOUSE	V-type proton ATPase subunit E 1 (V-ATPase subunit E 1) (V-ATPase 31 kDa subunit) (p31) (Vacuolar proton pump subunit E 1)	Atp6v1e1 Atp6e Atp6e2
P50580	0.689978	0.00763104	PA2G4_MOUSE	Proliferation-associated protein 2G4 (IRES-specific cellular trans-acting factor 45 kDa) (ITAF45) (Mpp1) (Proliferation-associated protein 1) (Protein p38-2G4)	Pa2g4 Ebp1 Plfap
P51174	0.281804	0.102174	ACADL_MOUSE	Long-chain specific acyl-CoA dehydrogenase, mitochondrial (LCAD) (EC 1.3.8.8)	Acadl
P51410	0.823957	-0.0160312	RL9_MOUSE	60S ribosomal protein L9	Rpl9
P51432	0.381827	0.153273	PLCB3_MOUSE	1-phosphatidylinositol 4,5-bisphosphate phosphodiesterase beta-3 (EC 3.1.4.11) (Phosphoinositide phospholipase C-beta-3) (Phospholipase C-beta-3) (PLC-beta-3)	Plcb3
P51660	0.414404	-0.0770578	DHB4_MOUSE	Peroxisomal multifunctional enzyme type 2 (MFE-2) (17-beta-hydroxysteroid dehydrogenase 4) (17-beta-HSD 4) (D-bifunctional protein) (DBP) (Multifunctional protein 2) (MPF-2) [Cleaved into: (3R)-hydroxyacyl-CoA dehydrogenase (EC 1.1.1.n12); Enoyl-CoA hydratase 2 (EC 4.2.1.107) (EC 4.2.1.119) (3-alpha,7-alpha,12-alpha-trihydroxy-5-beta-cholest-24-enoyl-CoA hydratase)]	Hsd17b4 Edh17b4
P51859	0.507031	-0.121235	HDGF_MOUSE	Hepatoma-derived growth factor (HDGF)	Hdgf Tdrm1
P51881	0.319475	-0.0961128	ADT2_MOUSE	ADP/ATP translocase 2 (ADP,ATP carrier protein 2) (Adenine nucleotide translocator 2) (ANT 2) (Solute carrier family 25 member 5) [Cleaved into: ADP/ATP translocase 2, N-terminally processed]	Slc25a5 Ant2
P51912	0.631173	0.0459901	AAAT_MOUSE	Neutral amino acid transporter B(0) (ATB(0)) (ASC-like Na(+)-dependent neutral amino acid transporter ASCT2) (Insulin-activated amino acid transporter) (Sodium-dependent neutral amino acid transporter type 2) (Solute carrier family 1 member 5)	Slc1a5 Aaat Asct2 Slc1a7
P52019	0.659836	0.0488105	ERG1_MOUSE	Squalene monooxygenase (EC 1.14.14.17) (Squalene epoxidase) (SE)	Sqle Erg1
P52196	0.48263	-0.171603	THTR_MOUSE	Thiosulfate sulfurtransferase (EC 2.8.1.1) (Rhodanese)	Tst
P52293	0.848254	0.0187629	IMA1_MOUSE	Importin subunit alpha-1 (Importin alpha P1) (Karyopherin subunit alpha-2) (Pendulin) (Pore targeting complex 58 kDa subunit) (PTAC58) (RAG cohort protein 1) (SRP1-alpha)	Kpna2 Rch1
P52432	0.951072	0.00996524	RPAC1_MOUSE	DNA-directed RNA polymerases I and III subunit RPAC1 (DNA-directed RNA polymerase I subunit C) (RNA polymerases I and III subunit AC1) (AC40) (DNA-directed RNA polymerases I and III 40 kDa polypeptide) (RPA40) (RPC40)	Polr1c Rpo1-1
P52479	0.342795	0.0707377	UBP10_MOUSE	Ubiquitin carboxyl-terminal hydrolase 10 (EC 3.4.19.12) (Deubiquitinating enzyme 10) (Ubiquitin thioesterase 10) (Ubiquitin-specific-processing protease 10)	Usp10 Kiaa0190 Ode-1 Uchrp
P52480	0.645693	-0.0154655	KPYM_MOUSE	Pyruvate kinase PKM (EC 2.7.1.40) (Pyruvate kinase muscle isozyme)	Pkm Pk3 Pkm2 Pykm
P52503	0.412848	-0.166176	NDUS6_MOUSE	NADH dehydrogenase [ubiquinone] iron-sulfur protein 6, mitochondrial (Complex I-13kD-A) (CI-13kD-A) (NADH-ubiquinone oxidoreductase 13 kDa-A subunit)	Ndufs6 Ip13
P52624	0.427814	-0.145911	UPP1_MOUSE	Uridine phosphorylase 1 (UPase 1) (UrdPase 1) (EC 2.4.2.3)	Upp1 Up Upp
P53026	0.781315	0.0147861	RL10A_MOUSE	60S ribosomal protein L10a (CSA-19) (Neural precursor cell expressed developmentally down-regulated protein 6) (NEDD-6)	Rpl10a Nedd-6 Nedd6
P53395	0.0240477	-0.435916	ODB2_MOUSE	Lipoamide acyltransferase component of branched-chain alpha-keto acid dehydrogenase complex, mitochondrial (EC 2.3.1.168) (Branched-chain alpha-keto acid dehydrogenase complex component E2) (BCKAD-E2) (BCKADE2) (Dihydrolipoamide acetyltransferase component of branched-chain alpha-keto acid dehydrogenase complex) (Dihydrolipoamide branched chain transacylase) (Dihydrolipoyllysine-residue (2-methyl…	Dbt
P53569	0.362832	-0.0501187	CEBPZ_MOUSE	CCAAT/enhancer-binding protein zeta (CCAAT-box-binding transcription factor) (CBF) (CCAAT-binding factor)	Cebpz Cbf2 Cebpa-rs1
P53798	0.30701	0.155668	FDFT_MOUSE	Squalene synthase (SQS) (SS) (EC 2.5.1.21) (FPP:FPP farnesyltransferase) (Farnesyl-diphosphate farnesyltransferase)	Fdft1 Erg9
P53986	0.882305	0.013184	MOT1_MOUSE	Monocarboxylate transporter 1 (MCT 1) (Solute carrier family 16 member 1)	Slc16a1 Mct1
P53994	0.515784	-0.0791257	RAB2A_MOUSE	Ras-related protein Rab-2A	Rab2a Rab2
P53996	0.597381	-0.0185581	CNBP_MOUSE	Cellular nucleic acid-binding protein (CNBP) (Zinc finger protein 9)	Cnbp Cnbp1 Znf9
P54071	0.721421	-0.0449024	IDHP_MOUSE	Isocitrate dehydrogenase [NADP], mitochondrial (IDH) (EC 1.1.1.42) (ICD-M) (IDP) (NADP(+)-specific ICDH) (Oxalosuccinate decarboxylase)	Idh2
P54103	0.574326	0.0371805	DNJC2_MOUSE	DnaJ homolog subfamily C member 2 (Mouse Id associate 1) (MIDA1) (Zuotin-related factor 1)	Dnajc2 Mida1 Zrf1
P54276	0.37973	-0.111539	MSH6_MOUSE	DNA mismatch repair protein Msh6 (G/T mismatch-binding protein) (GTBP) (GTMBP) (MutS protein homolog 6) (MutS-alpha 160 kDa subunit) (p160)	Msh6 Gtmbp
P54728	0.174625	-0.138029	RD23B_MOUSE	UV excision repair protein RAD23 homolog B (HR23B) (mHR23B) (XP-C repair-complementing complex 58 kDa protein) (p58)	Rad23b Mhr23b
P54729	0.668755	-0.0537596	NUB1_MOUSE	NEDD8 ultimate buster 1 (Negative regulator of ubiquitin-like proteins 1) (Protein BS4)	Nub1 Nyren18
P54731	0.803709	-0.0308507	FAF1_MOUSE	FAS-associated factor 1	Faf1
P54775	0.409367	-0.0471075	PRS6B_MOUSE	26S proteasome regulatory subunit 6B (26S proteasome AAA-ATPase subunit RPT3) (CIP21) (MB67-interacting protein) (MIP224) (Proteasome 26S subunit ATPase 4) (Tat-binding protein 7) (TBP-7)	Psmc4 Tbp7
P54822	0.623024	0.0485447	PUR8_MOUSE	Adenylosuccinate lyase (ASL) (EC 4.3.2.2) (Adenylosuccinase) (ASase)	Adsl Adl
P54823	0.885134	-0.0096971	DDX6_MOUSE	Probable ATP-dependent RNA helicase DDX6 (EC 3.6.4.13) (ATP-dependent RNA helicase p54) (DEAD box protein 6) (Oncogene RCK homolog)	Ddx6 Hlr2 Rck
P54923	0.489124	-0.0421249	ADPRH_MOUSE	[Protein ADP-ribosylarginine] hydrolase (ADP-ribosylarginine hydrolase) (EC 3.2.2.19) (ADP-ribose-L-arginine cleaving enzyme)	Adprh Arh1
P55258	0.796666	-0.0359826	RAB8A_MOUSE	Ras-related protein Rab-8A (Oncogene c-mel)	Rab8a Mel Rab8
P55302	0.40097	-0.289245	AMRP_MOUSE	Alpha-2-macroglobulin receptor-associated protein (Alpha-2-MRAP) (Heparin-binding protein 44) (HBP-44) (Low density lipoprotein receptor-related protein-associated protein 1) (RAP)	Lrpap1
P56391	0.434084	-0.137969	CX6B1_MOUSE	Cytochrome c oxidase subunit 6B1 (Cytochrome c oxidase subunit VIb isoform 1) (COX VIb-1)	Cox6b1 Cox6b
P56399	0.844023	0.0280841	UBP5_MOUSE	Ubiquitin carboxyl-terminal hydrolase 5 (EC 3.4.19.12) (Deubiquitinating enzyme 5) (Isopeptidase T) (Ubiquitin thioesterase 5) (Ubiquitin-specific-processing protease 5)	Usp5 Isot
P56480	0.50547	-0.0549696	ATPB_MOUSE	ATP synthase subunit beta, mitochondrial (EC 7.1.2.2) (ATP synthase F1 subunit beta)	Atp5f1b Atp5b
P56546	0.471092	-0.051716	CTBP2_MOUSE	C-terminal-binding protein 2 (CtBP2)	Ctbp2
P56671	0.227829	-0.125305	MAZ_MOUSE	Myc-associated zinc finger protein (MAZI) (Pur-1) (Purine-binding transcription factor)	Maz
P56812	0.819484	-0.017838	PDCD5_MOUSE	Programmed cell death protein 5 (TF-1 cell apoptosis-related protein 19) (Protein TFAR19)	Pdcd5 Tfar19
P56873	0.0615117	0.45296	ZNRD2_MOUSE	Protein ZNRD2 (Autoantigen p27 homolog) (Protein C184L) (Sjoegren syndrome/scleroderma autoantigen 1 homolog) (Zinc ribbon domain-containing protein 2)	Znrd2 C184l Sssca1
P56959	0.834561	-0.0139026	FUS_MOUSE	RNA-binding protein FUS (Protein pigpen)	Fus
P56960	0.0212549	0.682522	EXOSX_MOUSE	Exosome component 10 (EC 3.1.13.-) (Autoantigen PM/Scl 2 homolog) (Polymyositis/scleroderma autoantigen 2 homolog)	Exosc10 Pmscl2
P57716	0.871738	0.0132385	NICA_MOUSE	Nicastrin	Ncstn
P57722	0.764248	0.0248006	PCBP3_MOUSE	Poly(rC)-binding protein 3 (Alpha-CP3)	Pcbp3
P57746	0.437061	0.467981	VATD_MOUSE	V-type proton ATPase subunit D (V-ATPase subunit D) (V-ATPase 28 kDa accessory protein) (Vacuolar proton pump subunit D)	Atp6v1d Atp6m Vatd
P57759	0.310878	0.105028	ERP29_MOUSE	Endoplasmic reticulum resident protein 29 (ERp29)	Erp29
P57776	0.895791	-0.00922554	EF1D_MOUSE	Elongation factor 1-delta (EF-1-delta)	Eef1d
P57780	0.119092	0.0224598	ACTN4_MOUSE	Alpha-actinin-4 (Non-muscle alpha-actinin 4)	Actn4
P57784	0.562357	-0.0466238	RU2A_MOUSE	U2 small nuclear ribonucleoprotein A' (U2 snRNP A')	Snrpa1
P58021	0.763203	0.0792076	TM9S2_MOUSE	Transmembrane 9 superfamily member 2	Tm9sf2
P58044	0.62389	0.0396567	IDI1_MOUSE	Isopentenyl-diphosphate Delta-isomerase 1 (EC 5.3.3.2) (Isopentenyl pyrophosphate isomerase 1) (IPP isomerase 1) (IPPI1)	Idi1
P58252	0.401041	0.034856	EF2_MOUSE	Elongation factor 2 (EF-2)	Eef2
P58389	0.00613395	0.24053	PTPA_MOUSE	Serine/threonine-protein phosphatase 2A activator (EC 5.2.1.8) (PP2A, subunit B', PR53 isoform) (Phosphotyrosyl phosphatase activator) (PTPA) (Serine/threonine-protein phosphatase 2A regulatory subunit 4) (Serine/threonine-protein phosphatase 2A regulatory subunit B')	Ptpa Ppp2r4
P58771	0.286599	-0.149909	TPM1_MOUSE	Tropomyosin alpha-1 chain (Alpha-tropomyosin) (Tropomyosin-1)	Tpm1 Tpm-1 Tpma
P59235	0.470368	-0.0657192	NUP43_MOUSE	Nucleoporin Nup43 (Nup107-160 subcomplex subunit Nup43)	Nup43
P59325	0.15866	0.116559	IF5_MOUSE	Eukaryotic translation initiation factor 5 (eIF-5)	Eif5
P59326	0.694202	0.0343534	YTHD1_MOUSE	YTH domain-containing family protein 1 (Dermatomyositis associated with cancer putative autoantigen 1 homolog) (DACA-1 homolog)	Ythdf1
P59328	0.675357	-0.0599601	WDHD1_MOUSE	WD repeat and HMG-box DNA-binding protein 1 (Acidic nucleoplasmic DNA-binding protein 1) (And-1)	Wdhd1 And1
P59999	0.879634	0.0133056	ARPC4_MOUSE	Actin-related protein 2/3 complex subunit 4 (Arp2/3 complex 20 kDa subunit) (p20-ARC)	Arpc4 Arc20
P60122	0.685046	-0.0251957	RUVB1_MOUSE	RuvB-like 1 (EC 3.6.4.12) (49 kDa TATA box-binding protein-interacting protein) (49 kDa TBP-interacting protein) (DNA helicase p50) (Pontin 52) (TIP49a)	Ruvbl1 Tip49 Tip49a
P60229	0.670255	-0.0299942	EIF3E_MOUSE	Eukaryotic translation initiation factor 3 subunit E (eIF3e) (Eukaryotic translation initiation factor 3 subunit 6) (MMTV integration site 6) (Mammary tumor-associated protein INT-6) (Viral integration site protein INT-6) (eIF-3 p48)	Eif3e Eif3s6 Int6
P60335	0.816662	-0.0161975	PCBP1_MOUSE	Poly(rC)-binding protein 1 (Alpha-CP1) (Heterogeneous nuclear ribonucleoprotein E1) (hnRNP E1)	Pcbp1
[truncated: 1,680 more rows]

## Sheet: Pramel7_DOWN Biol. Process
#term ID	term description	observed gene count	background gene count	strength	false discovery rate	matching proteins in your network (IDs)	matching proteins in your network (labels)
[truncated: 203 more rows]

[truncated: 1 more sheets: Pramel7_UP Biol. Process]
