# Supplementary material for: PRAMEL7 and CUL2 decrease NuRD stability to establish ground-state pluripotency
Source: EMBO Rep. 2024 Feb 8;25(3):1453–68. doi: 10.1038/s44319-024-00083-z (PMC10933316; doi:10.1038/s44319-024-00083-z)
Supplement: Supplementary file 6 — Dataset EV5 [file 44319_2024_83_MOESM6_ESM.xlsx]

## Sheet: Legend
Dataset EV5
Mass-spectrometry of PRAMEL7WT -interacting proteins

## Sheet: P7_interacting proteins
SILAC_DOWN	>2 peptide_MS1_2	P7-ESC 2 peptides>	Log2FC>0.5_both_MS1_2	AverageLog2FC>1	DOWN	MS1_Gene name	Identified Proteins (1076/1089)	Pramel7WT	ESC+serum	P7-ESC	Log2 P7/ESC	MS2_Gene name	Identified Proteins (1996/2021)	Pramel7WT	ESC+serum	P7-ESC	Log2 P7/ESC	Average Lg2FC_P7/ESC	Average P7 peptides
SILAC_DOWN	YES	YES	YES	YES		Glipr2	Golgi-associated plant pathogenesis-related protein 1 OS=Mus musculus GN=Glipr2 PE=1 SV=3	2	0	2	1	Glipr2	Golgi-associated plant pathogenesis-related protein 1 OS=Mus musculus OX=10090 GN=Glipr2 PE=1 SV=3	2	0	2	1	1	2
SILAC_DOWN	YES	YES	YES	YES		Mta3	Metastasis-associated protein MTA3 OS=Mus musculus GN=Mta3 PE=1 SV=1	2	0	2	1	Mta3	Metastasis-associated protein MTA3 OS=Mus musculus OX=10090 GN=Mta3 PE=1 SV=1	4	2	2	1	1	3
SILAC_DOWN	YES	YES	YES	YES		Top2a	DNA topoisomerase 2-alpha OS=Mus musculus GN=Top2a PE=1 SV=2	24	9	15	1.41504	Top2a	DNA topoisomerase 2-alpha OS=Mus musculus OX=10090 GN=Top2a PE=1 SV=2	30	20	10	0.584963	1.05889	27
SILAC_DOWN	YES	YES	YES	YES		Aldh18a1	Delta-1-pyrroline-5-carboxylate synthase OS=Mus musculus GN=Aldh18a1 PE=1 SV=2	8	3	5	1.41504	Aldh18a1	Delta-1-pyrroline-5-carboxylate synthase OS=Mus musculus OX=10090 GN=Aldh18a1 PE=1 SV=2	18	10	8	0.847997	1.1592	13
SILAC_DOWN	YES	YES	YES	YES		Mthfd1l	Monofunctional C1-tetrahydrofolate synthase, mitochondrial OS=Mus musculus GN=Mthfd1l PE=1 SV=2	16	5	11	1.67807	Mthfd1l	Monofunctional C1-tetrahydrofolate synthase, mitochondrial OS=Mus musculus OX=10090 GN=Mthfd1l PE=1 SV=2	23	16	7	0.523562	1.21335	19.5
SILAC_DOWN	YES	YES	YES	YES		Srsf4	Serine/arginine-rich splicing factor 4 OS=Mus musculus GN=Srsf4 PE=2 SV=1	2	0	2	1	Srsf4	Serine/arginine-rich splicing factor 4 OS=Mus musculus OX=10090 GN=Srsf4 PE=2 SV=1	3	1	2	1.58496	1.32193	2.5
SILAC_DOWN	YES	YES	YES	YES		Myh9	Myosin-9 OS=Mus musculus GN=Myh9 PE=1 SV=4	95	27	68	1.81497	Myh9	Myosin-9 OS=Mus musculus OX=10090 GN=Myh9 PE=1 SV=4	121	58	63	1.06088	1.48664	108
SILAC_DOWN	YES	YES	YES	YES		Hnrnpul2	Heterogeneous nuclear ribonucleoprotein U-like protein 2 OS=Mus musculus GN=Hnrnpul2 PE=1 SV=2	4	0	4	2	Hnrnpul2	Heterogeneous nuclear ribonucleoprotein U-like protein 2 OS=Mus musculus OX=10090 GN=Hnrnpul2 PE=1 SV=2	6	2	4	1.58496	1.80735	5
SILAC_DOWN	YES	YES	YES	YES		Ndufs1	NADH-ubiquinone oxidoreductase 75 kDa subunit, mitochondrial OS=Mus musculus GN=Ndufs1 PE=1 SV=2	5	0	5	2.32193	Ndufs1	NADH-ubiquinone oxidoreductase 75 kDa subunit, mitochondrial OS=Mus musculus OX=10090 GN=Ndufs1 PE=1 SV=2	9	4	5	1.16993	1.85798	7
SILAC_DOWN	YES	YES	YES	YES		Myo1c	Unconventional myosin-Ic OS=Mus musculus GN=Myo1c PE=1 SV=2	4	0	4	2	Myo1c	Unconventional myosin-Ic OS=Mus musculus OX=10090 GN=Myo1c PE=1 SV=2	4	1	3	2	2	4
SILAC_DOWN	YES	YES	YES	YES		Ctnnd1	Catenin delta-1 OS=Mus musculus GN=Ctnnd1 PE=1 SV=2	5	0	5	2.32193	Ctnnd1	Catenin delta-1 OS=Mus musculus OX=10090 GN=Ctnnd1 PE=1 SV=2	12	3	9	2	2.16993	8.5
SILAC_DOWN	YES	YES	YES	YES		Cyb5r3	NADH-cytochrome b5 reductase 3 OS=Mus musculus GN=Cyb5r3 PE=1 SV=3	4	0	4	2	Cyb5r3	NADH-cytochrome b5 reductase 3 OS=Mus musculus OX=10090 GN=Cyb5r3 PE=1 SV=3	5	1	4	2.32193	2.16993	4.5
SILAC_DOWN	YES	YES	YES	YES		Myo1b	Unconventional myosin-Ib OS=Mus musculus GN=Myo1b PE=1 SV=3	3	0	3	1.58496	Myo1b	Unconventional myosin-Ib OS=Mus musculus OX=10090 GN=Myo1b PE=1 SV=3	8	0	8	3	2.45943	5.5
	YES	YES	YES	YES		Pcbp2	Poly(rC)-binding protein 2 OS=Mus musculus GN=Pcbp2 PE=1 SV=1	9	4	5	1.16993	Pcbp2	Poly(rC)-binding protein 2 OS=Mus musculus OX=10090 GN=Pcbp2 PE=1 SV=1	7	4	3	0.807355	1	8
	YES	YES	YES	YES		Cope	Coatomer subunit epsilon OS=Mus musculus GN=Cope PE=1 SV=3	2	0	2	1	Cope	Coatomer subunit epsilon OS=Mus musculus OX=10090 GN=Cope PE=1 SV=3	2	0	2	1	1	2
	YES	YES	YES	YES		Pmm1	Phosphomannomutase 1 OS=Mus musculus GN=Pmm1 PE=1 SV=1	2	0	2	1	Pmm1	Phosphomannomutase 1 OS=Mus musculus OX=10090 GN=Pmm1 PE=1 SV=1	2	0	2	1	1	2
	YES	YES	YES	YES		Gtse1	G2 and S phase-expressed protein 1 OS=Mus musculus GN=Gtse1 PE=1 SV=2	2	0	2	1	Gtse1	G2 and S phase-expressed protein 1 OS=Mus musculus OX=10090 GN=Gtse1 PE=1 SV=2	2	0	2	1	1	2
	YES	YES	YES	YES		Ap2a1	AP-2 complex subunit alpha-1 OS=Mus musculus GN=Ap2a1 PE=1 SV=1	2	0	2	1	Ap2a1	AP-2 complex subunit alpha-1 OS=Mus musculus OX=10090 GN=Ap2a1 PE=1 SV=1	2	0	2	1	1	2
	YES	YES	YES	YES		Ndufa9	NADH dehydrogenase [ubiquinone] 1 alpha subcomplex subunit 9, mitochondrial OS=Mus musculus GN=Ndufa9 PE=1 SV=2	2	0	2	1	Ndufa9	NADH dehydrogenase [ubiquinone] 1 alpha subcomplex subunit 9, mitochondrial OS=Mus musculus OX=10090 GN=Ndufa9 PE=1 SV=2	2	0	2	1	1	2
	YES	YES	YES	YES		Xpo7	Exportin-7 OS=Mus musculus GN=Xpo7 PE=1 SV=3	2	0	2	1	Xpo7	Exportin-7 OS=Mus musculus OX=10090 GN=Xpo7 PE=1 SV=3	2	0	2	1	1	2
	YES	YES	YES	YES		Ktn1	Kinectin OS=Mus musculus GN=Ktn1 PE=1 SV=1	2	0	2	1	Ktn1	Kinectin OS=Mus musculus OX=10090 GN=Ktn1 PE=1 SV=1	6	3	3	1	1	4
	YES	YES	YES	YES		Rfc2	Replication factor C subunit 2 OS=Mus musculus GN=Rfc2 PE=1 SV=1	2	0	2	1	Rfc2	Replication factor C subunit 2 OS=Mus musculus OX=10090 GN=Rfc2 PE=1 SV=1	4	2	2	1	1	3
	YES	YES	YES	YES		Tbrg4	FAST kinase domain-containing protein 4 OS=Mus musculus OX=10090 GN=Tbrg4 PE=1 SV=1	2	0	2	1	Tbrg4	FAST kinase domain-containing protein 4 OS=Mus musculus OX=10090 GN=Tbrg4 PE=1 SV=1	4	2	2	1	1	3
	YES	YES	YES	YES		Ddx20	Probable ATP-dependent RNA helicase DDX20 OS=Mus musculus GN=Ddx20 PE=1 SV=2	4	2	2	1	Ddx20	Probable ATP-dependent RNA helicase DDX20 OS=Mus musculus OX=10090 GN=Ddx20 PE=1 SV=2	4	2	2	1	1	4
	YES	YES	YES	YES		Acadm	Medium-chain specific acyl-CoA dehydrogenase, mitochondrial OS=Mus musculus GN=Acadm PE=1 SV=1	5	2	3	1.32193	Acadm	Medium-chain specific acyl-CoA dehydrogenase, mitochondrial OS=Mus musculus OX=10090 GN=Acadm PE=1 SV=1	8	5	3	0.678072	1.03562	6.5
	YES	YES	YES	YES		Prpf6	Pre-mRNA-processing factor 6 OS=Mus musculus GN=Prpf6 PE=1 SV=1	4	2	2	1	Prpf6	Pre-mRNA-processing factor 6 OS=Mus musculus OX=10090 GN=Prpf6 PE=1 SV=1	11	5	6	1.1375	1.07039	7.5
	YES	YES	YES	YES		Nop58	Nucleolar protein 58 OS=Mus musculus GN=Nop58 PE=1 SV=1	8	3	5	1.41504	Nop58	Nucleolar protein 58 OS=Mus musculus OX=10090 GN=Nop58 PE=1 SV=1	11	7	4	0.652077	1.08342	9.5
	YES	YES	YES	YES		Abcf2	ATP-binding cassette sub-family F member 2 OS=Mus musculus GN=Abcf2 PE=1 SV=1	10	4	6	1.32193	Abcf2	ATP-binding cassette sub-family F member 2 OS=Mus musculus OX=10090 GN=Abcf2 PE=1 SV=1	14	8	6	0.807355	1.08746	12
	YES	YES	YES	YES		Smarcd1	SWI/SNF-related matrix-associated actin-dependent regulator of chromatin subfamily D member 1 OS=Mus musculus GN=Smarcd1 PE=1 SV=3	2	0	2	1	Smarcd1	SWI/SNF-related matrix-associated actin-dependent regulator of chromatin subfamily D member 1 OS=Mus musculus OX=10090 GN=Smarcd1 PE=1 SV=3	9	4	5	1.16993	1.08746	5.5
	YES	YES	YES	YES		Prpf4	U4/U6 small nuclear ribonucleoprotein Prp4 OS=Mus musculus GN=Prpf4 PE=1 SV=1	2	0	2	1	Prpf4	U4/U6 small nuclear ribonucleoprotein Prp4 OS=Mus musculus OX=10090 GN=Prpf4 PE=1 SV=1	9	4	5	1.16993	1.08746	5.5
	YES	YES	YES	YES		Supt5h	Transcription elongation factor SPT5 OS=Mus musculus GN=Supt5h PE=1 SV=1	3	0	3	1.58496	Supt5h	Transcription elongation factor SPT5 OS=Mus musculus OX=10090 GN=Supt5h PE=1 SV=1	16	11	5	0.540568	1.15528	9.5
	YES	YES	YES	YES		Xrn2	5'-3' exoribonuclease 2 OS=Mus musculus GN=Xrn2 PE=1 SV=1	3	0	3	1.58496	Xrn2	5'-3' exoribonuclease 2 OS=Mus musculus OX=10090 GN=Xrn2 PE=1 SV=1	9	6	3	0.584963	1.16993	6
	YES	YES	YES	YES		Psma5	Proteasome subunit alpha type-5 OS=Mus musculus GN=Psma5 PE=1 SV=1	3	0	3	1.58496	Psma5	Proteasome subunit alpha type-5 OS=Mus musculus OX=10090 GN=Psma5 PE=1 SV=1	6	4	2	0.584963	1.16993	4.5
	YES	YES	YES	YES		Slc25a5	ADP/ATP translocase 2 OS=Mus musculus GN=Slc25a5 PE=1 SV=3	11	4	7	1.45943	Slc25a5	ADP/ATP translocase 2 OS=Mus musculus OX=10090 GN=Slc25a5 PE=1 SV=3	7	4	3	0.807355	1.16993	9
	YES	YES	YES	YES		Hnrnpa0	Heterogeneous nuclear ribonucleoprotein A0 OS=Mus musculus GN=Hnrnpa0 PE=1 SV=1	5	2	3	1.32193	Hnrnpa0	Heterogeneous nuclear ribonucleoprotein A0 OS=Mus musculus OX=10090 GN=Hnrnpa0 PE=1 SV=1	6	3	3	1	1.16993	5.5
	YES	YES	YES	YES		Dimt1	Probable dimethyladenosine transferase OS=Mus musculus GN=Dimt1 PE=2 SV=1	5	2	3	1.32193	Dimt1	Probable dimethyladenosine transferase OS=Mus musculus OX=10090 GN=Dimt1 PE=2 SV=1	4	2	2	1	1.16993	4.5
	YES	YES	YES	YES		Ube4b	Ubiquitin conjugation factor E4 B OS=Mus musculus GN=Ube4b PE=1 SV=3	2	0	2	1	Ube4b	Ubiquitin conjugation factor E4 B OS=Mus musculus OX=10090 GN=Ube4b PE=1 SV=3	5	2	3	1.32193	1.16993	3.5
	YES	YES	YES	YES		Cnn3	Calponin-3 OS=Mus musculus GN=Cnn3 PE=1 SV=1	2	0	2	1	Cnn3	Calponin-3 OS=Mus musculus OX=10090 GN=Cnn3 PE=1 SV=1	5	2	3	1.32193	1.16993	3.5
	YES	YES	YES	YES		Capza1	F-actin-capping protein subunit alpha-1 OS=Mus musculus GN=Capza1 PE=1 SV=4	2	0	2	1	Capza1	F-actin-capping protein subunit alpha-1 OS=Mus musculus OX=10090 GN=Capza1 PE=1 SV=4	5	2	3	1.32193	1.16993	3.5
	YES	YES	YES	YES		Fen1	Flap endonuclease 1 OS=Mus musculus GN=Fen1 PE=1 SV=1	2	0	2	1	Fen1	Flap endonuclease 1 OS=Mus musculus OX=10090 GN=Fen1 PE=1 SV=1	5	2	3	1.32193	1.16993	3.5
	YES	YES	YES	YES		Cct3	T-complex protein 1 subunit gamma OS=Mus musculus GN=Cct3 PE=1 SV=1	6	2	4	1.58496	Cct3	T-complex protein 1 subunit gamma OS=Mus musculus OX=10090 GN=Cct3 PE=1 SV=1	16	10	6	0.678072	1.20163	11
	YES	YES	YES	YES		Rps5	40S ribosomal protein S5 OS=Mus musculus GN=Rps5 PE=1 SV=3	6	2	4	1.58496	Rps5	40S ribosomal protein S5 OS=Mus musculus OX=10090 GN=Rps5 PE=1 SV=3	8	5	3	0.678072	1.20163	7
	YES	YES	YES	YES		Farsb	Phenylalanine--tRNA ligase beta subunit OS=Mus musculus GN=Farsb PE=1 SV=2	2	0	2	1	Farsb	Phenylalanine--tRNA ligase beta subunit OS=Mus musculus OX=10090 GN=Farsb PE=1 SV=2	8	3	5	1.41504	1.22239	5
	YES	YES	YES	YES		Serpinh1	Serpin H1 OS=Mus musculus GN=Serpinh1 PE=1 SV=3	3	0	3	1.58496	Serpinh1	Serpin H1 OS=Mus musculus OX=10090 GN=Serpinh1 PE=1 SV=3	10	6	4	0.736966	1.22239	6.5
	YES	YES	YES	YES		Nufip2	Nuclear fragile X mental retardation-interacting protein 2 OS=Mus musculus GN=Nufip2 PE=1 SV=1	3	0	3	1.58496	Nufip2	Nuclear fragile X mental retardation-interacting protein 2 OS=Mus musculus OX=10090 GN=Nufip2 PE=1 SV=1	5	3	2	0.736966	1.22239	4
	YES	YES	YES	YES		Mta2	Metastasis-associated protein MTA2 OS=Mus musculus GN=Mta2 PE=1 SV=1	3	0	3	1.58496	Mta2	Metastasis-associated protein MTA2 OS=Mus musculus OX=10090 GN=Mta2 PE=1 SV=1	12	7	5	0.777608	1.23704	7.5
	YES	YES	YES	YES		Sptan1	Spectrin alpha chain, non-erythrocytic 1 OS=Mus musculus GN=Sptan1 PE=1 SV=4	3	0	3	1.58496	Sptan1	Spectrin alpha chain, non-erythrocytic 1 OS=Mus musculus OX=10090 GN=Sptan1 PE=1 SV=4	19	11	8	0.788496	1.24101	11
	YES	YES	YES	YES		Nup98	Nuclear pore complex protein Nup98-Nup96 OS=Mus musculus GN=Nup98 PE=1 SV=2	3	0	3	1.58496	Nup98	Nuclear pore complex protein Nup98-Nup96 OS=Mus musculus OX=10090 GN=Nup98 PE=1 SV=2	7	4	3	0.807355	1.24793	5
	YES	YES	YES	YES		Srsf10	Serine/arginine-rich splicing factor 10 OS=Mus musculus GN=Srsf10 PE=1 SV=2	3	0	3	1.58496	Srsf10	Serine/arginine-rich splicing factor 10 OS=Mus musculus OX=10090 GN=Srsf10 PE=1 SV=2	7	4	3	0.807355	1.24793	5
	YES	YES	YES	YES		Myl6	Myosin light polypeptide 6 OS=Mus musculus GN=Myl6 PE=1 SV=3	9	5	4	0.847997	Myl6	Myosin light polypeptide 6 OS=Mus musculus OX=10090 GN=Myl6 PE=1 SV=3	6	2	4	1.58496	1.26303	7.5
	YES	YES	YES	YES		Cnot9	CCR4-NOT transcription complex subunit 9 OS=Mus musculus OX=10090 GN=Cnot9 PE=1 SV=1	3	0	3	1.58496	Cnot9	CCR4-NOT transcription complex subunit 9 OS=Mus musculus OX=10090 GN=Cnot9 PE=1 SV=1	2	0	2	1	1.32193	2.5
	YES	YES	YES	YES		Mms19	MMS19 nucleotide excision repair protein homolog OS=Mus musculus GN=Mms19 PE=1 SV=1	3	0	3	1.58496	Mms19	MMS19 nucleotide excision repair protein homolog OS=Mus musculus OX=10090 GN=Mms19 PE=1 SV=1	2	0	2	1	1.32193	2.5
	YES	YES	YES	YES		Ubap2l	Ubiquitin-associated protein 2-like OS=Mus musculus GN=Ubap2l PE=1 SV=1	3	0	3	1.58496	Ubap2l	Ubiquitin-associated protein 2-like OS=Mus musculus OX=10090 GN=Ubap2l PE=1 SV=1	6	3	3	1	1.32193	4.5
	YES	YES	YES	YES		Sf1	Splicing factor 1 OS=Mus musculus GN=Sf1 PE=1 SV=6	3	0	3	1.58496	Sf1	Splicing factor 1 OS=Mus musculus OX=10090 GN=Sf1 PE=1 SV=6	6	3	3	1	1.32193	4.5
	YES	YES	YES	YES		Pum3	Pumilio homolog 3 OS=Mus musculus GN=Pum3 PE=1 SV=2	3	0	3	1.58496	Pum3	Pumilio homolog 3 OS=Mus musculus OX=10090 GN=Pum3 PE=1 SV=2	6	3	3	1	1.32193	4.5
	YES	YES	YES	YES		Cdk9	Cyclin-dependent kinase 9 OS=Mus musculus GN=Cdk9 PE=1 SV=1	3	0	3	1.58496	Cdk9	Cyclin-dependent kinase 9 OS=Mus musculus OX=10090 GN=Cdk9 PE=1 SV=1	4	2	2	1	1.32193	3.5
	YES	YES	YES	YES		Hdac2	Histone deacetylase 2 OS=Mus musculus GN=Hdac2 PE=1 SV=1	3	0	3	1.58496	Hdac2	Histone deacetylase 2 OS=Mus musculus OX=10090 GN=Hdac2 PE=1 SV=1	4	2	2	1	1.32193	3.5
	YES	YES	YES	YES		Poldip3	Polymerase delta-interacting protein 3 OS=Mus musculus GN=Poldip3 PE=1 SV=1	2	0	2	1	Poldip3	Polymerase delta-interacting protein 3 OS=Mus musculus OX=10090 GN=Poldip3 PE=1 SV=1	3	0	3	1.58496	1.32193	2.5
	YES	YES	YES	YES		Sbno1	Protein strawberry notch homolog 1 OS=Mus musculus GN=Sbno1 PE=1 SV=2	2	0	2	1	Sbno1	Protein strawberry notch homolog 1 OS=Mus musculus OX=10090 GN=Sbno1 PE=1 SV=2	3	0	3	1.58496	1.32193	2.5
	YES	YES	YES	YES		Snx3	Sorting nexin-3 OS=Mus musculus GN=Snx3 PE=1 SV=3	2	0	2	1	Snx3	Sorting nexin-3 OS=Mus musculus OX=10090 GN=Snx3 PE=1 SV=3	3	0	3	1.58496	1.32193	2.5
	YES	YES	YES	YES		Kdm5b	Lysine-specific demethylase 5B OS=Mus musculus GN=Kdm5b PE=1 SV=1	2	0	2	1	Kdm5b	Lysine-specific demethylase 5B OS=Mus musculus OX=10090 GN=Kdm5b PE=1 SV=1	3	0	3	1.58496	1.32193	2.5
	YES	YES	YES	YES		Cul1	Cullin-1 OS=Mus musculus GN=Cul1 PE=1 SV=1	2	0	2	1	Cul1	Cullin-1 OS=Mus musculus OX=10090 GN=Cul1 PE=1 SV=1	6	2	4	1.58496	1.32193	4
	YES	YES	YES	YES		Suclg1	Succinyl-CoA ligase [ADP/GDP-forming] subunit alpha, mitochondrial OS=Mus musculus GN=Suclg1 PE=1 SV=4	2	0	2	1	Suclg1	Succinate--CoA ligase [ADP/GDP-forming] subunit alpha, mitochondrial OS=Mus musculus OX=10090 GN=Suclg1 PE=1 SV=4	6	2	4	1.58496	1.32193	4
	YES	YES	YES	YES		Rbm14	RNA-binding protein 14 OS=Mus musculus GN=Rbm14 PE=1 SV=1	2	0	2	1	Rbm14	RNA-binding protein 14 OS=Mus musculus OX=10090 GN=Rbm14 PE=1 SV=1	6	2	4	1.58496	1.32193	4
	YES	YES	YES	YES		Vps4b	Vacuolar protein sorting-associated protein 4B OS=Mus musculus GN=Vps4b PE=1 SV=2	2	0	2	1	Vps4b	Vacuolar protein sorting-associated protein 4B OS=Mus musculus OX=10090 GN=Vps4b PE=1 SV=2	3	1	2	1.58496	1.32193	2.5
	YES	YES	YES	YES		Rps6ka1	Ribosomal protein S6 kinase alpha-1 OS=Mus musculus GN=Rps6ka1 PE=1 SV=1	2	0	2	1	Rps6ka1	Ribosomal protein S6 kinase alpha-1 OS=Mus musculus OX=10090 GN=Rps6ka1 PE=1 SV=1	3	1	2	1.58496	1.32193	2.5
	YES	YES	YES	YES		Map4k4	Mitogen-activated protein kinase kinase kinase kinase 4 OS=Mus musculus GN=Map4k4 PE=1 SV=1	2	0	2	1	Map4k4	Mitogen-activated protein kinase kinase kinase kinase 4 OS=Mus musculus OX=10090 GN=Map4k4 PE=1 SV=1	3	1	2	1.58496	1.32193	2.5
	YES	YES	YES	YES		Vdac2	Voltage-dependent anion-selective channel protein 2 OS=Mus musculus GN=Vdac2 PE=1 SV=2	2	0	2	1	Vdac2	Voltage-dependent anion-selective channel protein 2 OS=Mus musculus OX=10090 GN=Vdac2 PE=1 SV=2	3	1	2	1.58496	1.32193	2.5
	YES	YES	YES	YES		Actl6a	Actin-like protein 6A OS=Mus musculus GN=Actl6a PE=1 SV=2	2	0	2	1	Actl6a	Actin-like protein 6A OS=Mus musculus OX=10090 GN=Actl6a PE=1 SV=2	3	1	2	1.58496	1.32193	2.5
	YES	YES	YES	YES		Fmr1	Synaptic functional regulator FMR1 OS=Mus musculus GN=Fmr1 PE=1 SV=1	2	0	2	1	Fmr1	Synaptic functional regulator FMR1 OS=Mus musculus OX=10090 GN=Fmr1 PE=1 SV=1	3	1	2	1.58496	1.32193	2.5
	YES	YES	YES	YES		Ddx27	Probable ATP-dependent RNA helicase DDX27 OS=Mus musculus GN=Ddx27 PE=1 SV=3	2	0	2	1	Ddx27	Probable ATP-dependent RNA helicase DDX27 OS=Mus musculus OX=10090 GN=Ddx27 PE=1 SV=3	3	1	2	1.58496	1.32193	2.5
	YES	YES	YES	YES		Smc2	Structural maintenance of chromosomes protein 2 OS=Mus musculus GN=Smc2 PE=1 SV=2	10	3	7	1.73697	Smc2	Structural maintenance of chromosomes protein 2 OS=Mus musculus OX=10090 GN=Smc2 PE=1 SV=2	20	11	9	0.862496	1.365	15
	YES	YES	YES	YES		Ddx17	Probable ATP-dependent RNA helicase DDX17 OS=Mus musculus GN=Ddx17 PE=1 SV=1	15	4	11	1.90689	Ddx17	Probable ATP-dependent RNA helicase DDX17 OS=Mus musculus OX=10090 GN=Ddx17 PE=1 SV=1	13	9	4	0.530515	1.37697	14
	YES	YES	YES	YES		Nop56	Nucleolar protein 56 OS=Mus musculus GN=Nop56 PE=1 SV=2	7	2	5	1.80735	Nop56	Nucleolar protein 56 OS=Mus musculus OX=10090 GN=Nop56 PE=1 SV=2	20	11	9	0.862496	1.41093	13.5
	YES	YES	YES	YES		Hnrnph1	Heterogeneous nuclear ribonucleoprotein H OS=Mus musculus GN=Hnrnph1 PE=1 SV=3	10	3	7	1.73697	Hnrnph1	Heterogeneous nuclear ribonucleoprotein H OS=Mus musculus OX=10090 GN=Hnrnph1 PE=1 SV=3	2	0	2	1	1.41504	6
	YES	YES	YES	YES		Rcc1	Regulator of chromosome condensation OS=Mus musculus GN=Rcc1 PE=1 SV=1	3	0	3	1.58496	Rcc1	Regulator of chromosome condensation OS=Mus musculus OX=10090 GN=Rcc1 PE=1 SV=1	7	3	4	1.22239	1.41504	5
	YES	YES	YES	YES		Dnmt3l	DNA (cytosine-5)-methyltransferase 3-like OS=Mus musculus GN=Dnmt3l PE=1 SV=1	2	0	2	1	Dnmt3l	DNA (cytosine-5)-methyltransferase 3-like OS=Mus musculus OX=10090 GN=Dnmt3l PE=1 SV=1	10	3	7	1.73697	1.41504	6
	YES	YES	YES	YES		Srsf1	Serine/arginine-rich splicing factor 1 OS=Mus musculus GN=Srsf1 PE=1 SV=3	4	0	4	2	Srsf1	Serine/arginine-rich splicing factor 1 OS=Mus musculus OX=10090 GN=Srsf1 PE=1 SV=3	10	7	3	0.514573	1.44057	7
	YES	YES	YES	YES		Cfl1	Cofilin-1 OS=Mus musculus GN=Cfl1 PE=1 SV=3	4	0	4	2	Cfl1	Cofilin-1 OS=Mus musculus OX=10090 GN=Cfl1 PE=1 SV=3	9	6	3	0.584963	1.45943	6.5
	YES	YES	YES	YES		Senp3	Sentrin-specific protease 3 OS=Mus musculus GN=Senp3 PE=1 SV=1	3	0	3	1.58496	Senp3	Sentrin-specific protease 3 OS=Mus musculus OX=10090 GN=Senp3 PE=1 SV=1	5	2	3	1.32193	1.45943	4
	YES	YES	YES	YES		Ddx21	Nucleolar RNA helicase 2 OS=Mus musculus GN=Ddx21 PE=1 SV=3	8	2	6	2	Ddx21	Nucleolar RNA helicase 2 OS=Mus musculus OX=10090 GN=Ddx21 PE=1 SV=3	18	11	7	0.710493	1.49476	13
	YES	YES	YES	YES		Rrbp1	Ribosome-binding protein 1 OS=Mus musculus GN=Rrbp1 PE=1 SV=2	4	0	4	2	Rrbp1	Ribosome-binding protein 1 OS=Mus musculus OX=10090 GN=Rrbp1 PE=1 SV=2	5	3	2	0.736966	1.5025	4.5
	YES	YES	YES	YES		Lonp1	Lon protease homolog, mitochondrial OS=Mus musculus GN=Lonp1 PE=1 SV=2	4	0	4	2	Lonp1	Lon protease homolog, mitochondrial OS=Mus musculus OX=10090 GN=Lonp1 PE=1 SV=2	9	5	4	0.847997	1.53605	6.5
	YES	YES	YES	YES		Smc3	Structural maintenance of chromosomes protein 3 OS=Mus musculus GN=Smc3 PE=1 SV=2	4	0	4	2	Smc3	Structural maintenance of chromosomes protein 3 OS=Mus musculus OX=10090 GN=Smc3 PE=1 SV=2	18	9	9	1	1.58496	11
	YES	YES	YES	YES		Trim25	E3 ubiquitin/ISG15 ligase TRIM25 OS=Mus musculus GN=Trim25 PE=1 SV=2	4	0	4	2	Trim25	E3 ubiquitin/ISG15 ligase TRIM25 OS=Mus musculus OX=10090 GN=Trim25 PE=1 SV=2	8	4	4	1	1.58496	6
	YES	YES	YES	YES		Vrk1	Serine/threonine-protein kinase VRK1 OS=Mus musculus GN=Vrk1 PE=1 SV=2	4	0	4	2	Vrk1	Serine/threonine-protein kinase VRK1 OS=Mus musculus OX=10090 GN=Vrk1 PE=1 SV=2	4	2	2	1	1.58496	4
	YES	YES	YES	YES		Dnm1l	Dynamin-1-like protein OS=Mus musculus GN=Dnm1l PE=1 SV=2	3	0	3	1.58496	Dnm1l	Dynamin-1-like protein OS=Mus musculus OX=10090 GN=Dnm1l PE=1 SV=2	3	0	3	1.58496	1.58496	3
	YES	YES	YES	YES		Sucla2	Succinyl-CoA ligase [ADP-forming] subunit beta, mitochondrial OS=Mus musculus GN=Sucla2 PE=1 SV=2	3	0	3	1.58496	Sucla2	Succinate--CoA ligase [ADP-forming] subunit beta, mitochondrial OS=Mus musculus OX=10090 GN=Sucla2 PE=1 SV=2	3	0	3	1.58496	1.58496	3
	YES	YES	YES	YES		Ppp2r5c	Serine/threonine-protein phosphatase 2A 56 kDa regulatory subunit gamma isoform OS=Mus musculus GN=Ppp2r5c PE=1 SV=2	3	0	3	1.58496	Ppp2r5c	Serine/threonine-protein phosphatase 2A 56 kDa regulatory subunit gamma isoform OS=Mus musculus OX=10090 GN=Ppp2r5c PE=1 SV=2	3	0	3	1.58496	1.58496	3
	YES	YES	YES	YES		Vim	Vimentin OS=Mus musculus GN=Vim PE=1 SV=3	3	0	3	1.58496	Vim	Vimentin OS=Mus musculus OX=10090 GN=Vim PE=1 SV=3	21	7	14	1.58496	1.58496	12
	YES	YES	YES	YES		Ilf2	Interleukin enhancer-binding factor 2 OS=Mus musculus GN=Ilf2 PE=1 SV=1	3	0	3	1.58496	Ilf2	Interleukin enhancer-binding factor 2 OS=Mus musculus OX=10090 GN=Ilf2 PE=1 SV=1	9	3	6	1.58496	1.58496	6
	YES	YES	YES	YES		Csnk1a1	Casein kinase I isoform alpha OS=Mus musculus GN=Csnk1a1 PE=1 SV=2	3	0	3	1.58496	Csnk1a1	Casein kinase I isoform alpha OS=Mus musculus OX=10090 GN=Csnk1a1 PE=1 SV=2	3	1	2	1.58496	1.58496	3
	YES	YES	YES	YES		Ahctf1	Protein ELYS OS=Mus musculus GN=Ahctf1 PE=1 SV=1	2	0	2	1	Ahctf1	Protein ELYS OS=Mus musculus OX=10090 GN=Ahctf1 PE=1 SV=1	4	0	4	2	1.58496	3
	YES	YES	YES	YES		Ccar2	Cell cycle and apoptosis regulator protein 2 OS=Mus musculus GN=Ccar2 PE=1 SV=2	2	0	2	1	Ccar2	Cell cycle and apoptosis regulator protein 2 OS=Mus musculus OX=10090 GN=Ccar2 PE=1 SV=2	4	0	4	2	1.58496	3
	YES	YES	YES	YES		Edc4	Enhancer of mRNA-decapping protein 4 OS=Mus musculus GN=Edc4 PE=1 SV=2	2	0	2	1	Edc4	Enhancer of mRNA-decapping protein 4 OS=Mus musculus OX=10090 GN=Edc4 PE=1 SV=2	4	0	4	2	1.58496	3
	YES	YES	YES	YES		Myl6b	Myosin light chain 6B OS=Mus musculus GN=Myl6b PE=1 SV=1	2	0	2	1	Myl6b	Myosin light chain 6B OS=Mus musculus OX=10090 GN=Myl6b PE=1 SV=1	4	0	4	2	1.58496	3
	YES	YES	YES	YES		Glud1	Glutamate dehydrogenase 1, mitochondrial OS=Mus musculus GN=Glud1 PE=1 SV=1	2	0	2	1	Glud1	Glutamate dehydrogenase 1, mitochondrial OS=Mus musculus OX=10090 GN=Glud1 PE=1 SV=1	8	2	6	2	1.58496	5
	YES	YES	YES	YES		Capza2	F-actin-capping protein subunit alpha-2 OS=Mus musculus GN=Capza2 PE=1 SV=3	2	0	2	1	Capza2	F-actin-capping protein subunit alpha-2 OS=Mus musculus OX=10090 GN=Capza2 PE=1 SV=3	4	1	3	2	1.58496	3
	YES	YES	YES	YES		Ddx24	ATP-dependent RNA helicase DDX24 OS=Mus musculus GN=Ddx24 PE=1 SV=2	2	0	2	1	Ddx24	ATP-dependent RNA helicase DDX24 OS=Mus musculus OX=10090 GN=Ddx24 PE=1 SV=2	4	1	3	2	1.58496	3
	YES	YES	YES	YES		2022-09-02	Septin-2 OS=Mus musculus GN=Sept2 PE=1 SV=2	2	0	2	1	2022-09-02	Septin-2 OS=Mus musculus OX=10090 GN=Septin2 PE=1 SV=2	4	1	3	2	1.58496	3
	YES	YES	YES	YES		Ehd1	EH domain-containing protein 1 OS=Mus musculus GN=Ehd1 PE=1 SV=1	12	3	9	2	Ehd1	EH domain-containing protein 1 OS=Mus musculus OX=10090 GN=Ehd1 PE=1 SV=1	13	6	7	1.11548	1.62449	12.5
	YES	YES	YES	YES		Cul2	Cullin-2 OS=Mus musculus GN=Cul2 PE=1 SV=2	3	0	3	1.58496	Cul2	Cullin-2 OS=Mus musculus OX=10090 GN=Cul2 PE=1 SV=2	20	6	14	1.73697	1.66297	11.5
	YES	YES	YES	YES		Mtrex	Exosome RNA helicase MTR4 OS=Mus musculus OX=10090 GN=Mtrex PE=1 SV=1	3	0	3	1.58496	Mtrex	Exosome RNA helicase MTR4 OS=Mus musculus OX=10090 GN=Mtrex PE=1 SV=1	10	3	7	1.73697	1.66297	6.5
	YES	YES	YES	YES		Hdlbp	Vigilin OS=Mus musculus GN=Hdlbp PE=1 SV=1	9	2	7	2.16993	Hdlbp	Vigilin OS=Mus musculus OX=10090 GN=Hdlbp PE=1 SV=1	25	13	12	0.943416	1.68326	17
	YES	YES	YES	YES		Nup93	Nuclear pore complex protein Nup93 OS=Mus musculus GN=Nup93 PE=1 SV=1	5	0	5	2.32193	Nup93	Nuclear pore complex protein Nup93 OS=Mus musculus OX=10090 GN=Nup93 PE=1 SV=1	16	11	5	0.540568	1.69032	10.5
	YES	YES	YES	YES		Nsf	Vesicle-fusing ATPase OS=Mus musculus GN=Nsf PE=1 SV=2	4	0	4	2	Nsf	Vesicle-fusing ATPase OS=Mus musculus OX=10090 GN=Nsf PE=1 SV=2	10	4	6	1.32193	1.70044	7
	YES	YES	YES	YES		Etfa	Electron transfer flavoprotein subunit alpha, mitochondrial OS=Mus musculus GN=Etfa PE=1 SV=2	4	0	4	2	Etfa	Electron transfer flavoprotein subunit alpha, mitochondrial OS=Mus musculus OX=10090 GN=Etfa PE=1 SV=2	5	2	3	1.32193	1.70044	4.5
	YES	YES	YES	YES		Uqcrc2	Cytochrome b-c1 complex subunit 2, mitochondrial OS=Mus musculus GN=Uqcrc2 PE=1 SV=1	4	0	4	2	Uqcrc2	Cytochrome b-c1 complex subunit 2, mitochondrial OS=Mus musculus OX=10090 GN=Uqcrc2 PE=1 SV=1	5	2	3	1.32193	1.70044	4.5
	YES	YES	YES	YES		Rpf2	Ribosome production factor 2 homolog OS=Mus musculus GN=Rpf2 PE=2 SV=2	4	0	4	2	Rpf2	Ribosome production factor 2 homolog OS=Mus musculus OX=10090 GN=Rpf2 PE=2 SV=2	5	2	3	1.32193	1.70044	4.5
	YES	YES	YES	YES		Tjp1	Tight junction protein ZO-1 OS=Mus musculus GN=Tjp1 PE=1 SV=2	3	0	3	1.58496	Tjp1	Tight junction protein ZO-1 OS=Mus musculus OX=10090 GN=Tjp1 PE=1 SV=2	7	2	5	1.80735	1.70044	5
	YES	YES	YES	YES		Upf1	Regulator of nonsense transcripts 1 OS=Mus musculus GN=Upf1 PE=1 SV=2	5	0	5	2.32193	Upf1	Regulator of nonsense transcripts 1 OS=Mus musculus OX=10090 GN=Upf1 PE=1 SV=2	17	11	6	0.628031	1.71049	11
	YES	YES	YES	YES		Ubr4	E3 ubiquitin-protein ligase UBR4 OS=Mus musculus GN=Ubr4 PE=1 SV=1	5	0	5	2.32193	Ubr4	E3 ubiquitin-protein ligase UBR4 OS=Mus musculus OX=10090 GN=Ubr4 PE=1 SV=1	8	5	3	0.678072	1.72247	6.5
	YES	YES	YES	YES		Hadha	Trifunctional enzyme subunit alpha, mitochondrial OS=Mus musculus GN=Hadha PE=1 SV=1	5	0	5	2.32193	Hadha	Trifunctional enzyme subunit alpha, mitochondrial OS=Mus musculus OX=10090 GN=Hadha PE=1 SV=1	15	9	6	0.736966	1.73697	10
	YES	YES	YES	YES		Syncrip	Heterogeneous nuclear ribonucleoprotein Q OS=Mus musculus GN=Syncrip PE=1 SV=2	5	0	5	2.32193	Syncrip	Heterogeneous nuclear ribonucleoprotein Q OS=Mus musculus OX=10090 GN=Syncrip PE=1 SV=2	10	6	4	0.736966	1.73697	7.5
	YES	YES	YES	YES		Srp68	Signal recognition particle subunit SRP68 OS=Mus musculus GN=Srp68 PE=1 SV=2	5	0	5	2.32193	Srp68	Signal recognition particle subunit SRP68 OS=Mus musculus OX=10090 GN=Srp68 PE=1 SV=2	5	3	2	0.736966	1.73697	5
	YES	YES	YES	YES		Xpo5	Exportin-5 OS=Mus musculus GN=Xpo5 PE=1 SV=1	4	0	4	2	Xpo5	Exportin-5 OS=Mus musculus OX=10090 GN=Xpo5 PE=1 SV=1	8	3	5	1.41504	1.73697	6
	YES	YES	YES	YES		Smarca4	Transcription activator BRG1 OS=Mus musculus GN=Smarca4 PE=1 SV=1	5	0	5	2.32193	Smarca4	Transcription activator BRG1 OS=Mus musculus OX=10090 GN=Smarca4 PE=1 SV=1	12	7	5	0.777608	1.74723	8.5
	YES	YES	YES	YES		Abce1	ATP-binding cassette sub-family E member 1 OS=Mus musculus GN=Abce1 PE=1 SV=1	5	0	5	2.32193	Abce1	ATP-binding cassette sub-family E member 1 OS=Mus musculus OX=10090 GN=Abce1 PE=1 SV=1	9	5	4	0.847997	1.76553	7
	YES	YES	YES	YES		Matr3	Matrin-3 OS=Mus musculus GN=Matr3 PE=1 SV=1	11	2	9	2.45943	Matr3	Matrin-3 OS=Mus musculus OX=10090 GN=Matr3 PE=1 SV=1	19	13	6	0.547488	1.79941	15
	YES	YES	YES	YES		Hadhb	Trifunctional enzyme subunit beta, mitochondrial OS=Mus musculus GN=Hadhb PE=1 SV=1	2	0	2	1	Hadhb	Trifunctional enzyme subunit beta, mitochondrial OS=Mus musculus OX=10090 GN=Hadhb PE=1 SV=1	5	0	5	2.32193	1.80735	3.5
	YES	YES	YES	YES		Eif2b2	Translation initiation factor eIF-2B subunit beta OS=Mus musculus GN=Eif2b2 PE=1 SV=1	2	0	2	1	Eif2b2	Translation initiation factor eIF-2B subunit beta OS=Mus musculus OX=10090 GN=Eif2b2 PE=1 SV=1	5	0	5	2.32193	1.80735	3.5
	YES	YES	YES	YES		Akap1	A-kinase anchor protein 1, mitochondrial OS=Mus musculus GN=Akap1 PE=1 SV=4	2	0	2	1	Akap1	A-kinase anchor protein 1, mitochondrial OS=Mus musculus OX=10090 GN=Akap1 PE=1 SV=4	5	1	4	2.32193	1.80735	3.5
	YES	YES	YES	YES		Snrnp40	U5 small nuclear ribonucleoprotein 40 kDa protein OS=Mus musculus GN=Snrnp40 PE=1 SV=1	2	0	2	1	Snrnp40	U5 small nuclear ribonucleoprotein 40 kDa protein OS=Mus musculus OX=10090 GN=Snrnp40 PE=1 SV=1	5	1	4	2.32193	1.80735	3.5
	YES	YES	YES	YES		Copg1	Coatomer subunit gamma-1 OS=Mus musculus GN=Copg1 PE=1 SV=1	4	0	4	2	Copg1	Coatomer subunit gamma-1 OS=Mus musculus OX=10090 GN=Copg1 PE=1 SV=1	3	0	3	1.58496	1.80735	3.5
	YES	YES	YES	YES		Pds5a	Sister chromatid cohesion protein PDS5 homolog A OS=Mus musculus GN=Pds5a PE=1 SV=3	4	0	4	2	Pds5a	Sister chromatid cohesion protein PDS5 homolog A OS=Mus musculus OX=10090 GN=Pds5a PE=1 SV=3	3	1	2	1.58496	1.80735	3.5
	YES	YES	YES	YES		Gnai2	Guanine nucleotide-binding protein G(i) subunit alpha-2 OS=Mus musculus GN=Gnai2 PE=1 SV=5	4	0	4	2	Gnai2	Guanine nucleotide-binding protein G(i) subunit alpha-2 OS=Mus musculus OX=10090 GN=Gnai2 PE=1 SV=5	3	1	2	1.58496	1.80735	3.5
	YES	YES	YES	YES		Ftsj3	pre-rRNA processing protein FTSJ3 OS=Mus musculus GN=Ftsj3 PE=1 SV=1	3	0	3	1.58496	Ftsj3	pre-rRNA 2'-O-ribose RNA methyltransferase FTSJ3 OS=Mus musculus OX=10090 GN=Ftsj3 PE=1 SV=1	4	1	3	2	1.80735	3.5
	YES	YES	YES	YES		Pdia6	Protein disulfide-isomerase A6 OS=Mus musculus GN=Pdia6 PE=1 SV=3	3	0	3	1.58496	Pdia6	Protein disulfide-isomerase A6 OS=Mus musculus OX=10090 GN=Pdia6 PE=1 SV=3	4	1	3	2	1.80735	3.5
	YES	YES	YES	YES		Pdk1	[Pyruvate dehydrogenase (acetyl-transferring)] kinase isozyme 1, mitochondrial OS=Mus musculus GN=Pdk1 PE=1 SV=2	3	0	3	1.58496	Pdk1	[Pyruvate dehydrogenase (acetyl-transferring)] kinase isozyme 1, mitochondrial OS=Mus musculus OX=10090 GN=Pdk1 PE=1 SV=2	4	1	3	2	1.80735	3.5
	YES	YES	YES	YES		Atxn2l	Ataxin-2-like protein OS=Mus musculus GN=Atxn2l PE=1 SV=1	5	0	5	2.32193	Atxn2l	Ataxin-2-like protein OS=Mus musculus OX=10090 GN=Atxn2l PE=1 SV=1	12	5	7	1.26303	1.88753	8.5
	YES	YES	YES	YES		Cdk1	Cyclin-dependent kinase 1 OS=Mus musculus GN=Cdk1 PE=1 SV=3	6	0	6	2.58496	Cdk1	Cyclin-dependent kinase 1 OS=Mus musculus OX=10090 GN=Cdk1 PE=1 SV=3	10	7	3	0.514573	1.89308	8
	YES	YES	YES	YES		Slc3a2	4F2 cell-surface antigen heavy chain OS=Mus musculus GN=Slc3a2 PE=1 SV=1	5	0	5	2.32193	Slc3a2	4F2 cell-surface antigen heavy chain OS=Mus musculus OX=10090 GN=Slc3a2 PE=1 SV=1	10	4	6	1.32193	1.90689	7.5
	YES	YES	YES	YES		Tpm3	Tropomyosin alpha-3 chain OS=Mus musculus GN=Tpm3 PE=1 SV=3	5	0	5	2.32193	Tpm3	Tropomyosin alpha-3 chain OS=Mus musculus OX=10090 GN=Tpm3 PE=1 SV=3	5	2	3	1.32193	1.90689	5
	YES	YES	YES	YES		Dnajc7	DnaJ homolog subfamily C member 7 OS=Mus musculus GN=Dnajc7 PE=1 SV=2	6	0	6	2.58496	Dnajc7	DnaJ homolog subfamily C member 7 OS=Mus musculus OX=10090 GN=Dnajc7 PE=1 SV=2	12	8	4	0.584963	1.90689	9
	YES	YES	YES	YES		Rbm25	RNA-binding protein 25 OS=Mus musculus GN=Rbm25 PE=1 SV=2	6	0	6	2.58496	Rbm25	RNA-binding protein 25 OS=Mus musculus OX=10090 GN=Rbm25 PE=1 SV=2	9	6	3	0.584963	1.90689	7.5
	YES	YES	YES	YES		Myh10	Myosin-10 OS=Mus musculus GN=Myh10 PE=1 SV=2	85	19	66	2.16146	Myh10	Myosin-10 OS=Mus musculus OX=10090 GN=Myh10 PE=1 SV=2	115	36	79	1.67557	1.93887	100
	YES	YES	YES	YES		Trim71	E3 ubiquitin-protein ligase TRIM71 OS=Mus musculus GN=Trim71 PE=1 SV=1	3	0	3	1.58496	Trim71	E3 ubiquitin-protein ligase TRIM71 OS=Mus musculus OX=10090 GN=Trim71 PE=1 SV=1	5	0	5	2.32193	2	4
	YES	YES	YES	YES		Immt	MICOS complex subunit Mic60 OS=Mus musculus GN=Immt PE=1 SV=1	6	2	4	1.58496	Immt	MICOS complex subunit Mic60 OS=Mus musculus OX=10090 GN=Immt PE=1 SV=1	5	0	5	2.32193	2	5.5
	YES	YES	YES	YES		Pdcd6ip	Programmed cell death 6-interacting protein OS=Mus musculus GN=Pdcd6ip PE=1 SV=3	3	0	3	1.58496	Pdcd6ip	Programmed cell death 6-interacting protein OS=Mus musculus OX=10090 GN=Pdcd6ip PE=1 SV=3	5	1	4	2.32193	2	4
	YES	YES	YES	YES		Atp2a2	Sarcoplasmic/endoplasmic reticulum calcium ATPase 2 OS=Mus musculus GN=Atp2a2 PE=1 SV=2	3	0	3	1.58496	Atp2a2	Sarcoplasmic/endoplasmic reticulum calcium ATPase 2 OS=Mus musculus OX=10090 GN=Atp2a2 PE=1 SV=2	5	1	4	2.32193	2	4
	YES	YES	YES	YES		Mta1	Metastasis-associated protein MTA1 OS=Mus musculus GN=Mta1 PE=1 SV=1	2	0	2	1	Mta1	Metastasis-associated protein MTA1 OS=Mus musculus OX=10090 GN=Mta1 PE=1 SV=1	6	1	5	2.58496	2	4
	YES	YES	YES	YES		Gstp1	Glutathione S-transferase P 1 OS=Mus musculus GN=Gstp1 PE=1 SV=2	2	0	2	1	Gstp1	Glutathione S-transferase P 1 OS=Mus musculus OX=10090 GN=Gstp1 PE=1 SV=2	6	1	5	2.58496	2	4
	YES	YES	YES	YES		Cnot1	CCR4-NOT transcription complex subunit 1 OS=Mus musculus GN=Cnot1 PE=1 SV=2	7	0	7	2.80735	Cnot1	CCR4-NOT transcription complex subunit 1 OS=Mus musculus OX=10090 GN=Cnot1 PE=1 SV=2	10	7	3	0.514573	2.07529	8.5
	YES	YES	YES	YES		Ncapd2	Condensin complex subunit 1 OS=Mus musculus GN=Ncapd2 PE=1 SV=2	7	0	7	2.80735	Ncapd2	Condensin complex subunit 1 OS=Mus musculus OX=10090 GN=Ncapd2 PE=1 SV=2	8	4	4	1	2.16993	7.5
	YES	YES	YES	YES		RTRAF	RNA transcription, translation and transport factor protein OS=Mus musculus OX=10090 GN=RTRAF PE=1 SV=1	7	0	7	2.80735	RTRAF	RNA transcription, translation and transport factor protein OS=Mus musculus OX=10090 GN=RTRAF PE=1 SV=1	6	3	3	1	2.16993	6.5
	YES	YES	YES	YES		Eftud2	116 kDa U5 small nuclear ribonucleoprotein component OS=Mus musculus GN=Eftud2 PE=1 SV=1	6	2	4	1.58496	Eftud2	116 kDa U5 small nuclear ribonucleoprotein component OS=Mus musculus OX=10090 GN=Eftud2 PE=1 SV=1	12	2	10	2.58496	2.16993	9
	YES	YES	YES	YES		Kif11	Kinesin-like protein KIF11 OS=Mus musculus GN=Kif11 PE=1 SV=1	2	0	2	1	Kif11	Kinesin-like protein KIF11 OS=Mus musculus OX=10090 GN=Kif11 PE=1 SV=1	7	0	7	2.80735	2.16993	4.5
	YES	YES	YES	YES		Tjp2	Tight junction protein ZO-2 OS=Mus musculus GN=Tjp2 PE=1 SV=2	7	0	7	2.80735	Tjp2	Tight junction protein ZO-2 OS=Mus musculus OX=10090 GN=Tjp2 PE=1 SV=2	17	8	9	1.08746	2.18982	12
	YES	YES	YES	YES		Eif4g2	Eukaryotic translation initiation factor 4 gamma 2 OS=Mus musculus GN=Eif4g2 PE=1 SV=2	6	0	6	2.58496	Eif4g2	Eukaryotic translation initiation factor 4 gamma 2 OS=Mus musculus OX=10090 GN=Eif4g2 PE=1 SV=2	10	3	7	1.73697	2.22239	8
	YES	YES	YES	YES		Nsun2	tRNA (cytosine(34)-C(5))-methyltransferase OS=Mus musculus GN=Nsun2 PE=1 SV=2	8	0	8	3	Nsun2	tRNA (cytosine(34)-C(5))-methyltransferase OS=Mus musculus OX=10090 GN=Nsun2 PE=1 SV=2	19	13	6	0.547488	2.24207	13.5
	YES	YES	YES	YES		Ddx18	ATP-dependent RNA helicase DDX18 OS=Mus musculus GN=Ddx18 PE=1 SV=1	8	0	8	3	Ddx18	ATP-dependent RNA helicase DDX18 OS=Mus musculus OX=10090 GN=Ddx18 PE=1 SV=1	11	7	4	0.652077	2.25873	9.5
	YES	YES	YES	YES		Smarcc1	SWI/SNF complex subunit SMARCC1 OS=Mus musculus GN=Smarcc1 PE=1 SV=2	8	0	8	3	Smarcc1	SWI/SNF complex subunit SMARCC1 OS=Mus musculus OX=10090 GN=Smarcc1 PE=1 SV=2	10	6	4	0.736966	2.27302	9
	YES	YES	YES	YES		Gfpt2	Glutamine--fructose-6-phosphate aminotransferase [isomerizing] 2 OS=Mus musculus GN=Gfpt2 PE=1 SV=3	8	0	8	3	Gfpt2	Glutamine--fructose-6-phosphate aminotransferase [isomerizing] 2 OS=Mus musculus OX=10090 GN=Gfpt2 PE=1 SV=3	10	6	4	0.736966	2.27302	9
	YES	YES	YES	YES		Tpm1	Tropomyosin alpha-1 chain OS=Mus musculus GN=Tpm1 PE=1 SV=1	8	0	8	3	Tpm1	Tropomyosin alpha-1 chain OS=Mus musculus OX=10090 GN=Tpm1 PE=1 SV=1	2	0	2	1	2.32193	5
	YES	YES	YES	YES		Myo18a	Unconventional myosin-XVIIIa OS=Mus musculus GN=Myo18a PE=1 SV=2	8	0	8	3	Myo18a	Unconventional myosin-XVIIIa OS=Mus musculus OX=10090 GN=Myo18a PE=1 SV=2	2	0	2	1	2.32193	5
	YES	YES	YES	YES		Lig1	DNA ligase 1 OS=Mus musculus GN=Lig1 PE=1 SV=2	8	0	8	3	Lig1	DNA ligase 1 OS=Mus musculus OX=10090 GN=Lig1 PE=1 SV=2	16	8	8	1	2.32193	12
	YES	YES	YES	YES		Rpn2	Dolichyl-diphosphooligosaccharide--protein glycosyltransferase subunit 2 OS=Mus musculus GN=Rpn2 PE=1 SV=1	6	0	6	2.58496	Rpn2	Dolichyl-diphosphooligosaccharide--protein glycosyltransferase subunit 2 OS=Mus musculus OX=10090 GN=Rpn2 PE=1 SV=1	8	2	6	2	2.32193	7
	YES	YES	YES	YES		Rrp12	RRP12-like protein OS=Mus musculus GN=Rrp12 PE=1 SV=1	4	0	4	2	Rrp12	RRP12-like protein OS=Mus musculus OX=10090 GN=Rrp12 PE=1 SV=1	6	1	5	2.58496	2.32193	5
	YES	YES	YES	YES		Rif1	Telomere-associated protein RIF1 OS=Mus musculus GN=Rif1 PE=1 SV=2	9	0	9	3.16993	Rif1	Telomere-associated protein RIF1 OS=Mus musculus OX=10090 GN=Rif1 PE=1 SV=2	20	11	9	0.862496	2.43539	14.5
	YES	YES	YES	YES		Xpot	Exportin-T OS=Mus musculus GN=Xpot PE=1 SV=3	4	0	4	2	Xpot	Exportin-T OS=Mus musculus OX=10090 GN=Xpot PE=1 SV=3	7	1	6	2.80735	2.45943	5.5
	YES	YES	YES	YES		Myl12b	Myosin regulatory light chain 12B OS=Mus musculus GN=Myl12b PE=1 SV=2	9	3	6	1.58496	Myl12b	Myosin regulatory light chain 12B OS=Mus musculus OX=10090 GN=Myl12b PE=1 SV=2	10	1	9	3.32193	2.70044	9.5
	YES	YES	YES	YES		Nup155	Nuclear pore complex protein Nup155 OS=Mus musculus GN=Nup155 PE=1 SV=1	11	0	11	3.45943	Nup155	Nuclear pore complex protein Nup155 OS=Mus musculus OX=10090 GN=Nup155 PE=1 SV=1	11	5	6	1.1375	2.72247	11
	YES	YES	YES	YES		Dbn1	Drebrin OS=Mus musculus GN=Dbn1 PE=1 SV=4	11	0	11	3.45943	Dbn1	Drebrin OS=Mus musculus OX=10090 GN=Dbn1 PE=1 SV=4	5	2	3	1.32193	2.75489	8
	YES	YES	YES	YES		Hells	Lymphocyte-specific helicase OS=Mus musculus GN=Hells PE=1 SV=2	11	0	11	3.45943	Hells	Lymphocyte-specific helicase OS=Mus musculus OX=10090 GN=Hells PE=1 SV=2	12	4	8	1.58496	2.80735	11.5
	YES	YES	YES	YES		Gcn1	eIF-2-alpha kinase activator GCN1 OS=Mus musculus GN=Gcn1 PE=1 SV=1	13	0	13	3.70044	Gcn1	eIF-2-alpha kinase activator GCN1 OS=Mus musculus OX=10090 GN=Gcn1 PE=1 SV=1	4	0	4	2	3.08746	8.5
	YES	YES	YES	YES		Pramel7	Preferentially expressed antigen in melanoma-like protein 7 OS=Mus musculus OX=10090 GN=Pramel7 PE=1 SV=1	4	0	4	2	Pramel7	Preferentially expressed antigen in melanoma-like protein 7 OS=Mus musculus OX=10090 GN=Pramel7 PE=1 SV=1	14	0	14	3.80735	3.16993	9
	YES	YES	YES	YES		Iqgap1	Ras GTPase-activating-like protein IQGAP1 OS=Mus musculus GN=Iqgap1 PE=1 SV=2	12	0	12	3.58496	Iqgap1	Ras GTPase-activating-like protein IQGAP1 OS=Mus musculus OX=10090 GN=Iqgap1 PE=1 SV=2	20	3	17	2.73697	3.22239	16
	YES	YES	YES	YES		Myo5a	Unconventional myosin-Va OS=Mus musculus GN=Myo5a PE=1 SV=2	14	0	14	3.80735	Myo5a	Unconventional myosin-Va OS=Mus musculus OX=10090 GN=Myo5a PE=1 SV=2	12	0	12	3.58496	3.70044	13
					YES	Nop16	Nucleolar protein 16 OS=Mus musculus GN=Nop16 PE=1 SV=1	0	4	-4	-2	Nop16	Nucleolar protein 16 OS=Mus musculus OX=10090 GN=Nop16 PE=1 SV=1	2	3	-1	-0.584963	-1.12553	1
					YES	Snrpa	U1 small nuclear ribonucleoprotein A OS=Mus musculus GN=Snrpa PE=1 SV=3	0	2	-2	-1	Snrpa	U1 small nuclear ribonucleoprotein A OS=Mus musculus OX=10090 GN=Snrpa PE=1 SV=3	0	0	0	NS	-1	0
SILAC_DOWN						Uhrf1	E3 ubiquitin-protein ligase UHRF1 OS=Mus musculus GN=Uhrf1 PE=1 SV=2	0	0	0	NS	Uhrf1	E3 ubiquitin-protein ligase UHRF1 OS=Mus musculus OX=10090 GN=Uhrf1 PE=1 SV=2	0	5	-5	-2.32193	-2.32193	0
SILAC_DOWN						Grb10	Growth factor receptor-bound protein 10 OS=Mus musculus GN=Grb10 PE=1 SV=2	0	0	0	NS	Grb10	Growth factor receptor-bound protein 10 OS=Mus musculus OX=10090 GN=Grb10 PE=1 SV=2	0	4	-4	-2	-2	0
SILAC_DOWN						Dnmt1	DNA (cytosine-5)-methyltransferase 1 OS=Mus musculus GN=Dnmt1 PE=1 SV=5	0	0	0	NS	Dnmt1	DNA (cytosine-5)-methyltransferase 1 OS=Mus musculus OX=10090 GN=Dnmt1 PE=1 SV=5	1	3	-2	-1.58496	-1.58496	0.5
SILAC_DOWN						Scpep1	Retinoid-inducible serine carboxypeptidase OS=Mus musculus GN=Scpep1 PE=1 SV=2	0	0	0	NS	Scpep1	Retinoid-inducible serine carboxypeptidase OS=Mus musculus OX=10090 GN=Scpep1 PE=1 SV=2	1	2	-1	-1	-1	0.5
SILAC_DOWN						Tubb3	Tubulin beta-3 chain OS=Mus musculus GN=Tubb3 PE=1 SV=1	11	8	3	0.459432	Tubb3	Tubulin beta-3 chain OS=Mus musculus OX=10090 GN=Tubb3 PE=1 SV=1	0	4	-4	-2	-0.29956	5.5
SILAC_DOWN						Tcea1	Transcription elongation factor A protein 1 OS=Mus musculus GN=Tcea1 PE=1 SV=2	0	0	0	NS	Tcea1	Transcription elongation factor A protein 1 OS=Mus musculus OX=10090 GN=Tcea1 PE=1 SV=2	3	3	0	0	0	1.5
SILAC_DOWN						Pml	Protein PML OS=Mus musculus GN=Pml PE=1 SV=3	0	0	0	NS	Pml	Protein PML OS=Mus musculus OX=10090 GN=Pml PE=1 SV=3	1	1	0	0	0	0.5
SILAC_DOWN						Rbm26	RNA-binding protein 26 OS=Mus musculus GN=Rbm26 PE=1 SV=2	0	0	0	NS	Rbm26	RNA-binding protein 26 OS=Mus musculus OX=10090 GN=Rbm26 PE=1 SV=2	0	1	-1	0	0	0
SILAC_DOWN						Tpi1	Triosephosphate isomerase OS=Mus musculus GN=Tpi1 PE=1 SV=4	0	0	0	NS	Tpi1	Triosephosphate isomerase OS=Mus musculus OX=10090 GN=Tpi1 PE=1 SV=4	11	11	0	0	0	5.5
SILAC_DOWN	YES					Cbx3	Chromobox protein homolog 3 OS=Mus musculus GN=Cbx3 PE=1 SV=2	2	2	0	0	Cbx3	Chromobox protein homolog 3 OS=Mus musculus OX=10090 GN=Cbx3 PE=1 SV=2	3	3	0	0	0	2.5
SILAC_DOWN						Map4	Microtubule-associated protein 4 OS=Mus musculus GN=Map4 PE=1 SV=3	0	0	0	NS	Map4	Microtubule-associated protein 4 OS=Mus musculus OX=10090 GN=Map4 PE=1 SV=3	9	8	1	0.169925	0.169925	4.5
SILAC_DOWN	YES					Hist1h1a	Histone H1.1 OS=Mus musculus GN=Hist1h1a PE=1 SV=2	3	4	-1	-0.415037	Hist1h1a	Histone H1.1 OS=Mus musculus OX=10090 GN=Hist1h1a PE=1 SV=2	3	2	1	0.584963	0.169925	3
SILAC_DOWN	YES					Tdh	L-threonine 3-dehydrogenase, mitochondrial OS=Mus musculus GN=Tdh PE=1 SV=1	7	5	2	0.485427	Tdh	L-threonine 3-dehydrogenase, mitochondrial OS=Mus musculus OX=10090 GN=Tdh PE=1 SV=1	13	15	-2	-0.206451	0.180572	10
SILAC_DOWN						Rbbp7	Histone-binding protein RBBP7 OS=Mus musculus GN=Rbbp7 PE=1 SV=1	2	0	2	1	Rbbp7	Histone-binding protein RBBP7 OS=Mus musculus OX=10090 GN=Rbbp7 PE=1 SV=1	1	3	-2	-1.58496	0.222392	1.5
SILAC_DOWN						Ccar1	Cell division cycle and apoptosis regulator protein 1 OS=Mus musculus GN=Ccar1 PE=1 SV=1	0	0	0	NS	Ccar1	Cell division cycle and apoptosis regulator protein 1 OS=Mus musculus OX=10090 GN=Ccar1 PE=1 SV=1	6	5	1	0.263034	0.263034	3
SILAC_DOWN	YES					Ctbp2	C-terminal-binding protein 2 OS=Mus musculus GN=Ctbp2 PE=1 SV=2	5	3	2	0.736966	Ctbp2	C-terminal-binding protein 2 OS=Mus musculus OX=10090 GN=Ctbp2 PE=1 SV=2	5	6	-1	-0.263034	0.321928	5
SILAC_DOWN	YES					Rpl22l1	60S ribosomal protein L22-like 1 OS=Mus musculus GN=Rpl22l1 PE=1 SV=1	3	2	1	0.584963	Rpl22l1	60S ribosomal protein L22-like 1 OS=Mus musculus OX=10090 GN=Rpl22l1 PE=1 SV=1	3	3	0	0	0.321928	3
SILAC_DOWN						Usp10	Ubiquitin carboxyl-terminal hydrolase 10 OS=Mus musculus GN=Usp10 PE=1 SV=3	0	0	0	NS	Usp10	Ubiquitin carboxyl-terminal hydrolase 10 OS=Mus musculus OX=10090 GN=Usp10 PE=1 SV=3	4	3	1	0.415037	0.415037	2
SILAC_DOWN						Ctnnbl1	Beta-catenin-like protein 1 OS=Mus musculus GN=Ctnnbl1 PE=1 SV=1	0	0	0	NS	Ctnnbl1	Beta-catenin-like protein 1 OS=Mus musculus OX=10090 GN=Ctnnbl1 PE=1 SV=1	4	3	1	0.415037	0.415037	2
SILAC_DOWN						H2afy	Core histone macro-H2A.1 OS=Mus musculus GN=H2afy PE=1 SV=3	0	0	0	NS	H2afy	Core histone macro-H2A.1 OS=Mus musculus OX=10090 GN=H2afy PE=1 SV=3	4	3	1	0.415037	0.415037	2
SILAC_DOWN						Nomo1	Nodal modulator 1 OS=Mus musculus GN=Nomo1 PE=1 SV=1	0	0	0	NS	Nomo1	Nodal modulator 1 OS=Mus musculus OX=10090 GN=Nomo1 PE=1 SV=1	4	3	1	0.415037	0.415037	2
SILAC_DOWN	YES					Ubtf	Nucleolar transcription factor 1 OS=Mus musculus GN=Ubtf PE=1 SV=1	2	0	2	1	Ubtf	Nucleolar transcription factor 1 OS=Mus musculus OX=10090 GN=Ubtf PE=1 SV=1	2	3	-1	-0.584963	0.415037	2
SILAC_DOWN	YES	YES				Msh2	DNA mismatch repair protein Msh2 OS=Mus musculus GN=Msh2 PE=1 SV=1	13	9	4	0.530515	Msh2	DNA mismatch repair protein Msh2 OS=Mus musculus OX=10090 GN=Msh2 PE=1 SV=1	26	21	5	0.308122	0.4236	19.5
SILAC_DOWN	YES	YES				Mcm4	DNA replication licensing factor MCM4 OS=Mus musculus GN=Mcm4 PE=1 SV=1	8	6	2	0.415037	Mcm4	DNA replication licensing factor MCM4 OS=Mus musculus OX=10090 GN=Mcm4 PE=1 SV=1	23	16	7	0.523562	0.47032	15.5
SILAC_DOWN	YES	YES				Snd1	Staphylococcal nuclease domain-containing protein 1 OS=Mus musculus GN=Snd1 PE=1 SV=1	5	3	2	0.736966	Snd1	Staphylococcal nuclease domain-containing protein 1 OS=Mus musculus OX=10090 GN=Snd1 PE=1 SV=1	24	21	3	0.192645	0.490326	14.5
SILAC_DOWN	YES					Plrg1	Pleiotropic regulator 1 OS=Mus musculus GN=Plrg1 PE=1 SV=1	2	0	2	1	Plrg1	Pleiotropic regulator 1 OS=Mus musculus OX=10090 GN=Plrg1 PE=1 SV=1	6	7	-1	-0.222392	0.514573	4
SILAC_DOWN	YES					Fkbp4	Peptidyl-prolyl cis-trans isomerase FKBP4 OS=Mus musculus GN=Fkbp4 PE=1 SV=5	2	0	2	1	Fkbp4	Peptidyl-prolyl cis-trans isomerase FKBP4 OS=Mus musculus OX=10090 GN=Fkbp4 PE=1 SV=5	16	17	-1	-0.0874628	0.556393	9
SILAC_DOWN	YES					Ebna1bp2	Probable rRNA-processing protein EBP2 OS=Mus musculus GN=Ebna1bp2 PE=2 SV=1	7	4	3	0.807355	Ebna1bp2	Probable rRNA-processing protein EBP2 OS=Mus musculus OX=10090 GN=Ebna1bp2 PE=2 SV=1	6	5	1	0.263034	0.560715	6.5
SILAC_DOWN	YES					Atp1b1	Sodium/potassium-transporting ATPase subunit beta-1 OS=Mus musculus GN=Atp1b1 PE=1 SV=1	2	0	2	1	Atp1b1	Sodium/potassium-transporting ATPase subunit beta-1 OS=Mus musculus OX=10090 GN=Atp1b1 PE=1 SV=1	3	3	0	0	0.584963	2.5
SILAC_DOWN	YES					Cbx5	Chromobox protein homolog 5 OS=Mus musculus GN=Cbx5 PE=1 SV=1	2	0	2	1	Cbx5	Chromobox protein homolog 5 OS=Mus musculus OX=10090 GN=Cbx5 PE=1 SV=1	2	2	0	0	0.584963	2
SILAC_DOWN	YES					Morf4l1	Mortality factor 4-like protein 1 OS=Mus musculus GN=Morf4l1 PE=1 SV=2	2	0	2	1	Morf4l1	Mortality factor 4-like protein 1 OS=Mus musculus OX=10090 GN=Morf4l1 PE=1 SV=2	2	2	0	0	0.584963	2
SILAC_DOWN	YES	YES				Phgdh	D-3-phosphoglycerate dehydrogenase OS=Mus musculus GN=Phgdh PE=1 SV=3	7	4	3	0.807355	Phgdh	D-3-phosphoglycerate dehydrogenase OS=Mus musculus OX=10090 GN=Phgdh PE=1 SV=3	10	8	2	0.321928	0.584963	8.5
SILAC_DOWN	YES					Ak4	Adenylate kinase 4, mitochondrial OS=Mus musculus GN=Ak4 PE=1 SV=1	3	2	1	0.584963	Ak4	Adenylate kinase 4, mitochondrial OS=Mus musculus OX=10090 GN=Ak4 PE=1 SV=1	6	4	2	0.584963	0.584963	4.5
SILAC_DOWN	YES					Paics	Multifunctional protein ADE2 OS=Mus musculus GN=Paics PE=1 SV=4	2	0	2	1	Paics	Multifunctional protein ADE2 OS=Mus musculus OX=10090 GN=Paics PE=1 SV=4	13	12	1	0.115477	0.624491	7.5
SILAC_DOWN	YES	YES				Trap1	Heat shock protein 75 kDa, mitochondrial OS=Mus musculus GN=Trap1 PE=1 SV=1	7	5	2	0.485427	Trap1	Heat shock protein 75 kDa, mitochondrial OS=Mus musculus OX=10090 GN=Trap1 PE=1 SV=1	22	13	9	0.758992	0.628684	14.5
SILAC_DOWN	YES					Mcm6	DNA replication licensing factor MCM6 OS=Mus musculus GN=Mcm6 PE=1 SV=1	14	6	8	1.22239	Mcm6	DNA replication licensing factor MCM6 OS=Mus musculus OX=10090 GN=Mcm6 PE=1 SV=1	23	23	0	0	0.736966	18.5
SILAC_DOWN	YES	YES				Prpf19	Pre-mRNA-processing factor 19 OS=Mus musculus GN=Prpf19 PE=1 SV=1	6	3	3	1	Prpf19	Pre-mRNA-processing factor 19 OS=Mus musculus OX=10090 GN=Prpf19 PE=1 SV=1	7	5	2	0.485427	0.765535	6.5
SILAC_DOWN	YES	YES	YES			Mcm3	DNA replication licensing factor MCM3 OS=Mus musculus GN=Mcm3 PE=1 SV=2	20	10	10	1	Mcm3	DNA replication licensing factor MCM3 OS=Mus musculus OX=10090 GN=Mcm3 PE=1 SV=2	26	18	8	0.530515	0.784271	23
SILAC_DOWN	YES	YES				Lars	Leucine--tRNA ligase, cytoplasmic OS=Mus musculus GN=Lars PE=1 SV=2	16	7	9	1.19265	Lars	Leucine--tRNA ligase, cytoplasmic OS=Mus musculus OX=10090 GN=Lars PE=1 SV=2	41	35	6	0.228269	0.78958	28.5
SILAC_DOWN	YES					Uba1	Ubiquitin-like modifier-activating enzyme 1 OS=Mus musculus GN=Uba1 PE=1 SV=1	10	4	6	1.32193	Uba1	Ubiquitin-like modifier-activating enzyme 1 OS=Mus musculus OX=10090 GN=Uba1 PE=1 SV=1	27	27	0	0	0.807355	18.5
SILAC_DOWN	YES	YES				Mcm2	DNA replication licensing factor MCM2 OS=Mus musculus GN=Mcm2 PE=1 SV=3	12	5	7	1.26303	Mcm2	DNA replication licensing factor MCM2 OS=Mus musculus OX=10090 GN=Mcm2 PE=1 SV=3	20	18	2	0.152003	0.811928	16
SILAC_DOWN	YES					Nop2	Probable 28S rRNA (cytosine-C(5))-methyltransferase OS=Mus musculus GN=Nop2 PE=1 SV=1	5	2	3	1.32193	Nop2	Probable 28S rRNA (cytosine-C(5))-methyltransferase OS=Mus musculus OX=10090 GN=Nop2 PE=1 SV=1	11	10	1	0.137504	0.847997	8
SILAC_DOWN	YES	YES	YES			Aldh2	Aldehyde dehydrogenase, mitochondrial OS=Mus musculus GN=Aldh2 PE=1 SV=1	2	0	2	1	Aldh2	Aldehyde dehydrogenase, mitochondrial OS=Mus musculus OX=10090 GN=Aldh2 PE=1 SV=1	5	3	2	0.736966	0.874469	3.5
SILAC_DOWN	YES	YES	YES			Dnajc21	DnaJ homolog subfamily C member 21 OS=Mus musculus OX=10090 GN=Dnajc21 PE=1 SV=1	2	0	2	1	Dnajc21	DnaJ homolog subfamily C member 21 OS=Mus musculus OX=10090 GN=Dnajc21 PE=1 SV=1	5	3	2	0.736966	0.874469	3.5
SILAC_DOWN	YES	YES				Mybbp1a	Myb-binding protein 1A OS=Mus musculus GN=Mybbp1a PE=1 SV=2	31	12	19	1.36923	Mybbp1a	Myb-binding protein 1A OS=Mus musculus OX=10090 GN=Mybbp1a PE=1 SV=2	39	29	10	0.427421	0.973854	35
SILAC_DOWN						Tbl3	Transducin beta-like protein 3 OS=Mus musculus GN=Tbl3 PE=2 SV=1	0	0	0	NS	Tbl3	Transducin beta-like protein 3 OS=Mus musculus OX=10090 GN=Tbl3 PE=2 SV=1	4	2	2	1	1	2
SILAC_DOWN	YES					Jup	Junction plakoglobin OS=Mus musculus GN=Jup PE=1 SV=3	3	0	3	1.58496	Jup	Junction plakoglobin OS=Mus musculus OX=10090 GN=Jup PE=1 SV=3	3	3	0	0	1	3
SILAC_DOWN	YES					Mcm5	DNA replication licensing factor MCM5 OS=Mus musculus GN=Mcm5 PE=1 SV=1	15	5	10	1.58496	Mcm5	DNA replication licensing factor MCM5 OS=Mus musculus OX=10090 GN=Mcm5 PE=1 SV=2	23	23	0	0	1	19
SILAC_DOWN	YES					Rab5c	Ras-related protein Rab-5C OS=Mus musculus GN=Rab5c PE=1 SV=2	2	0	2	1	Rab5c	Ras-related protein Rab-5C OS=Mus musculus OX=10090 GN=Rab5c PE=1 SV=2	2	1	1	1	1	2
SILAC_DOWN	YES					Gars	Glycine--tRNA ligase OS=Mus musculus OX=10090 GN=Gars PE=1 SV=1	10	3	7	1.73697	Gars	Glycine--tRNA ligase OS=Mus musculus OX=10090 GN=Gars PE=1 SV=1	15	19	-4	-0.341037	1.04363	12.5
SILAC_DOWN	YES					Dync1li1	Cytoplasmic dynein 1 light intermediate chain 1 OS=Mus musculus GN=Dync1li1 PE=1 SV=1	3	0	3	1.58496	Dync1li1	Cytoplasmic dynein 1 light intermediate chain 1 OS=Mus musculus OX=10090 GN=Dync1li1 PE=1 SV=1	5	4	1	0.321928	1.08746	4
SILAC_DOWN	YES	YES				Dstn	Destrin OS=Mus musculus GN=Dstn PE=1 SV=3	3	0	3	1.58496	Dstn	Destrin OS=Mus musculus OX=10090 GN=Dstn PE=1 SV=3	8	6	2	0.415037	1.11548	5.5
SILAC_DOWN	YES	YES				Iars	Isoleucine--tRNA ligase, cytoplasmic OS=Mus musculus GN=Iars PE=1 SV=2	16	5	11	1.67807	Iars	Isoleucine--tRNA ligase, cytoplasmic OS=Mus musculus OX=10090 GN=Iars PE=1 SV=2	30	25	5	0.263034	1.1375	23
SILAC_DOWN	YES	YES				Aifm1	Apoptosis-inducing factor 1, mitochondrial OS=Mus musculus GN=Aifm1 PE=1 SV=1	3	0	3	1.58496	Aifm1	Apoptosis-inducing factor 1, mitochondrial OS=Mus musculus OX=10090 GN=Aifm1 PE=1 SV=1	7	5	2	0.485427	1.1375	5
SILAC_DOWN	YES	YES				Msh6	DNA mismatch repair protein Msh6 OS=Mus musculus GN=Msh6 PE=1 SV=3	17	5	12	1.76553	Msh6	DNA mismatch repair protein Msh6 OS=Mus musculus OX=10090 GN=Msh6 PE=1 SV=3	25	21	4	0.251539	1.19864	21
SILAC_DOWN	YES					Hcfc1	Host cell factor 1 OS=Mus musculus GN=Hcfc1 PE=1 SV=2	4	0	4	2	Hcfc1	Host cell factor 1 OS=Mus musculus OX=10090 GN=Hcfc1 PE=1 SV=2	7	9	-2	-0.36257	1.25634	5.5
SILAC_DOWN	YES					Nedd4	E3 ubiquitin-protein ligase NEDD4 OS=Mus musculus GN=Nedd4 PE=1 SV=3	8	2	6	2	Nedd4	E3 ubiquitin-protein ligase NEDD4 OS=Mus musculus OX=10090 GN=Nedd4 PE=1 SV=3	11	13	-2	-0.241008	1.27684	9.5
SILAC_DOWN	YES					Lrpprc	Leucine-rich PPR motif-containing protein, mitochondrial OS=Mus musculus GN=Lrpprc PE=1 SV=2	12	3	9	2	Lrpprc	Leucine-rich PPR motif-containing protein, mitochondrial OS=Mus musculus OX=10090 GN=Lrpprc PE=1 SV=2	17	19	-2	-0.160465	1.29123	14.5
SILAC_DOWN	YES					Ctnna1	Catenin alpha-1 OS=Mus musculus GN=Ctnna1 PE=1 SV=1	4	0	4	2	Ctnna1	Catenin alpha-1 OS=Mus musculus OX=10090 GN=Ctnna1 PE=1 SV=1	8	7	1	0.192645	1.36257	6
SILAC_DOWN	YES	YES				Psip1	PC4 and SFRS1-interacting protein OS=Mus musculus GN=Psip1 PE=1 SV=1	4	0	4	2	Psip1	PC4 and SFRS1-interacting protein OS=Mus musculus OX=10090 GN=Psip1 PE=1 SV=1	11	9	2	0.289507	1.38466	7.5
SILAC_DOWN	YES	YES				Smarca5	SWI/SNF-related matrix-associated actin-dependent regulator of chromatin subfamily A member 5 OS=Mus musculus GN=Smarca5 PE=1 SV=1	13	3	10	2.11548	Smarca5	SWI/SNF-related matrix-associated actin-dependent regulator of chromatin subfamily A member 5 OS=Mus musculus OX=10090 GN=Smarca5 PE=1 SV=1	25	23	2	0.120294	1.43837	19
SILAC_DOWN	YES					Asns	Asparagine synthetase [glutamine-hydrolyzing] OS=Mus musculus GN=Asns PE=1 SV=3	5	0	5	2.32193	Asns	Asparagine synthetase [glutamine-hydrolyzing] OS=Mus musculus OX=10090 GN=Asns PE=1 SV=3	12	16	-4	-0.415037	1.52356	8.5
SILAC_DOWN	YES					Psat1	Phosphoserine aminotransferase OS=Mus musculus GN=Psat1 PE=1 SV=1	5	0	5	2.32193	Psat1	Phosphoserine aminotransferase OS=Mus musculus OX=10090 GN=Psat1 PE=1 SV=1	8	10	-2	-0.321928	1.53605	6.5
SILAC_DOWN	YES	YES				Atp1a1	Sodium/potassium-transporting ATPase subunit alpha-1 OS=Mus musculus GN=Atp1a1 PE=1 SV=1	9	2	7	2.16993	Atp1a1	Sodium/potassium-transporting ATPase subunit alpha-1 OS=Mus musculus OX=10090 GN=Atp1a1 PE=1 SV=1	11	8	3	0.459432	1.55459	10
SILAC_DOWN						Ptcd3	Pentatricopeptide repeat domain-containing protein 3, mitochondrial OS=Mus musculus GN=Ptcd3 PE=1 SV=2	0	0	0	NS	Ptcd3	Pentatricopeptide repeat domain-containing protein 3, mitochondrial OS=Mus musculus OX=10090 GN=Ptcd3 PE=1 SV=2	3	1	2	1.58496	1.58496	1.5
SILAC_DOWN	YES					Ddx46	Probable ATP-dependent RNA helicase DDX46 OS=Mus musculus GN=Ddx46 PE=1 SV=2	10	2	8	2.32193	Ddx46	Probable ATP-dependent RNA helicase DDX46 OS=Mus musculus OX=10090 GN=Ddx46 PE=1 SV=2	11	10	1	0.137504	1.60881	10.5
SILAC_DOWN	YES	YES				Hyou1	Hypoxia up-regulated protein 1 OS=Mus musculus GN=Hyou1 PE=1 SV=1	5	0	5	2.32193	Hyou1	Hypoxia up-regulated protein 1 OS=Mus musculus OX=10090 GN=Hyou1 PE=1 SV=1	15	13	2	0.206451	1.62149	10
SILAC_DOWN	YES					Lima1	LIM domain and actin-binding protein 1 OS=Mus musculus GN=Lima1 PE=1 SV=3	6	0	6	2.58496	Lima1	LIM domain and actin-binding protein 1 OS=Mus musculus OX=10090 GN=Lima1 PE=1 SV=3	2	2	0	0	1.80735	4
SILAC_DOWN						Numa1	Nuclear mitotic apparatus protein 1 OS=Mus musculus OX=10090 GN=Numa1 PE=1 SV=1	7	0	7	2.80735	Numa1	Nuclear mitotic apparatus protein 1 OS=Mus musculus OX=10090 GN=Numa1 PE=1 SV=1	1	0	1	0	2	4
SILAC_DOWN	YES	YES				Flna	Filamin-A OS=Mus musculus GN=Flna PE=1 SV=5	22	3	19	2.87447	Flna	Filamin-A OS=Mus musculus OX=10090 GN=Flna PE=1 SV=5	43	35	8	0.296982	2.09793	32.5
SILAC_DOWN	YES					Pck2	Phosphoenolpyruvate carboxykinase [GTP], mitochondrial OS=Mus musculus GN=Pck2 PE=1 SV=1	8	0	8	3	Pck2	Phosphoenolpyruvate carboxykinase [GTP], mitochondrial OS=Mus musculus OX=10090 GN=Pck2 PE=1 SV=1	13	13	0	0	2.16993	10.5
SILAC_DOWN	YES					Igf2bp3	Insulin-like growth factor 2 mRNA-binding protein 3 OS=Mus musculus GN=Igf2bp3 PE=1 SV=1	10	0	10	3.32193	Igf2bp3	Insulin-like growth factor 2 mRNA-binding protein 3 OS=Mus musculus OX=10090 GN=Igf2bp3 PE=1 SV=1	4	5	-1	-0.321928	2.43296	7
SILAC_DOWN	YES					Chd4	Chromodomain-helicase-DNA-binding protein 4 OS=Mus musculus GN=Chd4 PE=1 SV=1	12	0	12	3.58496	Chd4	Chromodomain-helicase-DNA-binding protein 4 OS=Mus musculus OX=10090 GN=Chd4 PE=1 SV=1	41	41	0	0	2.70044	26.5
SILAC_DOWN						Slc25a13	Calcium-binding mitochondrial carrier protein Aralar2 OS=Mus musculus GN=Slc25a13 PE=1 SV=1	0	0	0	NS	Slc25a13	Calcium-binding mitochondrial carrier protein Aralar2 OS=Mus musculus OX=10090 GN=Slc25a13 PE=1 SV=1	7	1	6	2.80735	2.80735	3.5
						Slc2a3	Solute carrier family 2, facilitated glucose transporter member 3 OS=Mus musculus GN=Slc2a3 PE=1 SV=1	0	0	0	NS	Slc2a3	Solute carrier family 2, facilitated glucose transporter member 3 OS=Mus musculus OX=10090 GN=Slc2a3 PE=1 SV=1	0	4	-4	-2	-2	0
						Ubxn1	UBX domain-containing protein 1 OS=Mus musculus GN=Ubxn1 PE=1 SV=1	0	0	0	NS	Ubxn1	UBX domain-containing protein 1 OS=Mus musculus OX=10090 GN=Ubxn1 PE=1 SV=1	3	6	-3	-1	-1	1.5
						Nop14	Nucleolar protein 14 OS=Mus musculus GN=Nop14 PE=1 SV=2	0	0	0	NS	Nop14	Nucleolar protein 14 OS=Mus musculus OX=10090 GN=Nop14 PE=1 SV=2	3	6	-3	-1	-1	1.5
						Ptges3	Prostaglandin E synthase 3 OS=Mus musculus GN=Ptges3 PE=1 SV=1	0	0	0	NS	Ptges3	Prostaglandin E synthase 3 OS=Mus musculus OX=10090 GN=Ptges3 PE=1 SV=1	1	2	-1	-1	-1	0.5
						Ywhag	14-3-3 protein gamma OS=Mus musculus GN=Ywhag PE=1 SV=2	0	0	0	NS	Ywhag	14-3-3 protein gamma OS=Mus musculus OX=10090 GN=Ywhag PE=1 SV=2	1	2	-1	-1	-1	0.5
						Nosip	Nitric oxide synthase-interacting protein OS=Mus musculus GN=Nosip PE=1 SV=1	0	0	0	NS	Nosip	Nitric oxide synthase-interacting protein OS=Mus musculus OX=10090 GN=Nosip PE=1 SV=1	1	2	-1	-1	-1	0.5
						Bccip	BRCA2 and CDKN1A-interacting protein OS=Mus musculus GN=Bccip PE=1 SV=1	0	0	0	NS	Bccip	BRCA2 and CDKN1A-interacting protein OS=Mus musculus OX=10090 GN=Bccip PE=1 SV=1	1	2	-1	-1	-1	0.5
						Pycr2	Pyrroline-5-carboxylate reductase 2 OS=Mus musculus GN=Pycr2 PE=1 SV=1	0	0	0	NS	Pycr2	Pyrroline-5-carboxylate reductase 2 OS=Mus musculus OX=10090 GN=Pycr2 PE=1 SV=1	1	2	-1	-1	-1	0.5
						Rab1A	Ras-related protein Rab-1A OS=Mus musculus GN=Rab1A PE=1 SV=3	0	0	0	NS	Rab1A	Ras-related protein Rab-1A OS=Mus musculus OX=10090 GN=Rab1A PE=1 SV=3	1	2	-1	-1	-1	0.5
						Rpl39	60S ribosomal protein L39 OS=Mus musculus GN=Rpl39 PE=1 SV=2	0	0	0	NS	Rpl39	60S ribosomal protein L39 OS=Mus musculus OX=10090 GN=Rpl39 PE=1 SV=2	1	2	-1	-1	-1	0.5
						Cherp	Calcium homeostasis endoplasmic reticulum protein OS=Mus musculus GN=Cherp PE=1 SV=1	0	2	-2	-1	Cherp	Calcium homeostasis endoplasmic reticulum protein OS=Mus musculus OX=10090 GN=Cherp PE=1 SV=1	5	7	-2	-0.485427	-0.719892	2.5
						Safb	Scaffold attachment factor B1 OS=Mus musculus GN=Safb PE=1 SV=2	0	0	0	NS	Safb	Scaffold attachment factor B1 OS=Mus musculus OX=10090 GN=Safb PE=1 SV=2	2	3	-1	-0.584963	-0.584963	1
						Banf1	Barrier-to-autointegration factor OS=Mus musculus GN=Banf1 PE=1 SV=1	0	0	0	NS	Banf1	Barrier-to-autointegration factor OS=Mus musculus OX=10090 GN=Banf1 PE=1 SV=1	2	3	-1	-0.584963	-0.584963	1
						Cox4i1	Cytochrome c oxidase subunit 4 isoform 1, mitochondrial OS=Mus musculus GN=Cox4i1 PE=1 SV=2	0	0	0	NS	Cox4i1	Cytochrome c oxidase subunit 4 isoform 1, mitochondrial OS=Mus musculus OX=10090 GN=Cox4i1 PE=1 SV=2	2	3	-1	-0.584963	-0.584963	1
						Drg2	Developmentally-regulated GTP-binding protein 2 OS=Mus musculus GN=Drg2 PE=1 SV=1	0	0	0	NS	Drg2	Developmentally-regulated GTP-binding protein 2 OS=Mus musculus OX=10090 GN=Drg2 PE=1 SV=1	2	3	-1	-0.584963	-0.584963	1
						Slc7a5	Large neutral amino acids transporter small subunit 1 OS=Mus musculus GN=Slc7a5 PE=1 SV=2	0	0	0	NS	Slc7a5	Large neutral amino acids transporter small subunit 1 OS=Mus musculus OX=10090 GN=Slc7a5 PE=1 SV=2	2	3	-1	-0.584963	-0.584963	1
						Ubap2	Ubiquitin-associated protein 2 OS=Mus musculus GN=Ubap2 PE=1 SV=1	0	0	0	NS	Ubap2	Ubiquitin-associated protein 2 OS=Mus musculus OX=10090 GN=Ubap2 PE=1 SV=1	2	3	-1	-0.584963	-0.584963	1
						Mat2b	Methionine adenosyltransferase 2 subunit beta OS=Mus musculus GN=Mat2b PE=1 SV=1	0	0	0	NS	Mat2b	Methionine adenosyltransferase 2 subunit beta OS=Mus musculus OX=10090 GN=Mat2b PE=1 SV=1	2	3	-1	-0.584963	-0.584963	1
						Pola1	DNA polymerase alpha catalytic subunit OS=Mus musculus GN=Pola1 PE=1 SV=2	0	0	0	NS	Pola1	DNA polymerase alpha catalytic subunit OS=Mus musculus OX=10090 GN=Pola1 PE=1 SV=2	4	6	-2	-0.584963	-0.584963	2
	YES					Fam133b	Protein FAM133B OS=Mus musculus GN=Fam133b PE=1 SV=3	2	3	-1	-0.584963	Fam133b	Protein FAM133B OS=Mus musculus OX=10090 GN=Fam133b PE=1 SV=3	2	3	-1	-0.584963	-0.584963	2
	YES					Ywhaq	14-3-3 protein theta OS=Mus musculus GN=Ywhaq PE=1 SV=1	2	2	0	0	Ywhaq	14-3-3 protein theta OS=Mus musculus OX=10090 GN=Ywhaq PE=1 SV=1	2	4	-2	-1	-0.415037	2
	YES					Rpl34	60S ribosomal protein L34 OS=Mus musculus GN=Rpl34 PE=1 SV=2	2	2	0	0	Rpl34	60S ribosomal protein L34 OS=Mus musculus OX=10090 GN=Rpl34 PE=1 SV=2	2	4	-2	-1	-0.415037	2
						Zranb2	Zinc finger Ran-binding domain-containing protein 2 OS=Mus musculus GN=Zranb2 PE=1 SV=2	0	2	-2	-1	Zranb2	Zinc finger Ran-binding domain-containing protein 2 OS=Mus musculus OX=10090 GN=Zranb2 PE=1 SV=2	9	9	0	0	-0.415037	4.5
	YES					Arl6ip4	ADP-ribosylation factor-like protein 6-interacting protein 4 OS=Mus musculus GN=Arl6ip4 PE=1 SV=1	4	5	-1	-0.321928	Arl6ip4	ADP-ribosylation factor-like protein 6-interacting protein 4 OS=Mus musculus OX=10090 GN=Arl6ip4 PE=1 SV=1	6	8	-2	-0.415037	-0.367732	5
	YES					Rps11	40S ribosomal protein S11 OS=Mus musculus GN=Rps11 PE=1 SV=3	4	7	-3	-0.807355	Rps11	40S ribosomal protein S11 OS=Mus musculus OX=10090 GN=Rps11 PE=1 SV=3	9	9	0	0	-0.347923	6.5
						Lyar	Cell growth-regulating nucleolar protein OS=Mus musculus GN=Lyar PE=1 SV=2	0	0	0	NS	Lyar	Cell growth-regulating nucleolar protein OS=Mus musculus OX=10090 GN=Lyar PE=1 SV=2	9	11	-2	-0.289507	-0.289507	4.5
	YES					Rpl14	60S ribosomal protein L14 OS=Mus musculus GN=Rpl14 PE=1 SV=3	2	3	-1	-0.584963	Rpl14	60S ribosomal protein L14 OS=Mus musculus OX=10090 GN=Rpl14 PE=1 SV=3	6	6	0	0	-0.263034	4
	YES					Llph	Protein LLP homolog OS=Mus musculus GN=Llph PE=1 SV=1	2	3	-1	-0.584963	Llph	Protein LLP homolog OS=Mus musculus OX=10090 GN=Llph PE=1 SV=1	2	2	0	0	-0.263034	2
						G6pdx	Glucose-6-phosphate 1-dehydrogenase X OS=Mus musculus GN=G6pdx PE=1 SV=3	0	0	0	NS	G6pdx	Glucose-6-phosphate 1-dehydrogenase X OS=Mus musculus OX=10090 GN=G6pdx PE=1 SV=3	5	6	-1	-0.263034	-0.263034	2.5
						Prim2	DNA primase large subunit OS=Mus musculus GN=Prim2 PE=1 SV=1	0	0	0	NS	Prim2	DNA primase large subunit OS=Mus musculus OX=10090 GN=Prim2 PE=1 SV=1	5	6	-1	-0.263034	-0.263034	2.5
	YES					Rps16	40S ribosomal protein S16 OS=Mus musculus GN=Rps16 PE=1 SV=4	7	9	-2	-0.36257	Rps16	40S ribosomal protein S16 OS=Mus musculus OX=10090 GN=Rps16 PE=1 SV=4	10	11	-1	-0.137504	-0.245652	8.5
	YES					Rps19	40S ribosomal protein S19 OS=Mus musculus GN=Rps19 PE=1 SV=3	5	6	-1	-0.263034	Rps19	40S ribosomal protein S19 OS=Mus musculus OX=10090 GN=Rps19 PE=1 SV=3	6	7	-1	-0.222392	-0.24257	5.5
	YES					Prdx1	Peroxiredoxin-1 OS=Mus musculus GN=Prdx1 PE=1 SV=1	10	11	-1	-0.137504	Prdx1	Peroxiredoxin-1 OS=Mus musculus OX=10090 GN=Prdx1 PE=1 SV=1	13	16	-3	-0.29956	-0.216258	11.5
	YES					Ybx1	Nuclease-sensitive element-binding protein 1 OS=Mus musculus GN=Ybx1 PE=1 SV=3	8	7	1	0.192645	Ybx1	Nuclease-sensitive element-binding protein 1 OS=Mus musculus OX=10090 GN=Ybx1 PE=1 SV=3	3	5	-2	-0.736966	-0.198546	5.5
						Gtpbp4	Nucleolar GTP-binding protein 1 OS=Mus musculus GN=Gtpbp4 PE=1 SV=3	0	0	0	NS	Gtpbp4	Nucleolar GTP-binding protein 1 OS=Mus musculus OX=10090 GN=Gtpbp4 PE=1 SV=3	7	8	-1	-0.192645	-0.192645	3.5
	YES					C1qc	Complement C1q subcomponent subunit C OS=Mus musculus GN=C1qc PE=1 SV=2	3	3	0	0	C1qc	Complement C1q subcomponent subunit C OS=Mus musculus OX=10090 GN=C1qc PE=1 SV=2	3	4	-1	-0.415037	-0.192645	3
	YES					Rps25	40S ribosomal protein S25 OS=Mus musculus GN=Rps25 PE=1 SV=1	4	4	0	0	Rps25	40S ribosomal protein S25 OS=Mus musculus OX=10090 GN=Rps25 PE=1 SV=1	4	5	-1	-0.321928	-0.152003	4
						Pak1ip1	p21-activated protein kinase-interacting protein 1 OS=Mus musculus GN=Pak1ip1 PE=1 SV=2	4	3	1	0.415037	Pak1ip1	p21-activated protein kinase-interacting protein 1 OS=Mus musculus OX=10090 GN=Pak1ip1 PE=1 SV=2	1	2	-1	-1	-0.125531	2.5
	YES					Plg	Plasminogen OS=Mus musculus GN=Plg PE=1 SV=3	3	3	0	0	Plg	Plasminogen OS=Mus musculus OX=10090 GN=Plg PE=1 SV=3	10	12	-2	-0.263034	-0.125531	6.5
	YES					C1qa	Complement C1q subcomponent subunit A OS=Mus musculus GN=C1qa PE=1 SV=2	5	6	-1	-0.263034	C1qa	Complement C1q subcomponent subunit A OS=Mus musculus OX=10090 GN=C1qa PE=1 SV=2	2	2	0	0	-0.125531	3.5
	YES					Wdr77	Methylosome protein 50 OS=Mus musculus GN=Wdr77 PE=1 SV=1	2	3	-1	-0.584963	Wdr77	Methylosome protein 50 OS=Mus musculus OX=10090 GN=Wdr77 PE=1 SV=1	7	6	1	0.222392	-0.125531	4.5
	YES					C3	Complement C3 OS=Mus musculus GN=C3 PE=1 SV=3	22	20	2	0.137504	C3	Complement C3 OS=Mus musculus OX=10090 GN=C3 PE=1 SV=3	3	4	-1	-0.415037	-0.112475	12.5
	YES					Srsf5	Serine/arginine-rich splicing factor 5 OS=Mus musculus GN=Srsf5 PE=1 SV=2	4	4	0	0	Srsf5	Serine/arginine-rich splicing factor 5 OS=Mus musculus OX=10090 GN=Srsf5 PE=1 SV=2	6	7	-1	-0.222392	-0.106915	5
	YES					Rpl26	60S ribosomal protein L26 OS=Mus musculus GN=Rpl26 PE=1 SV=1	6	7	-1	-0.222392	Rpl26	60S ribosomal protein L26 OS=Mus musculus OX=10090 GN=Rpl26 PE=1 SV=1	10	10	0	0	-0.106915	8
	YES					Ldha	L-lactate dehydrogenase A chain OS=Mus musculus GN=Ldha PE=1 SV=3	2	2	0	0	Ldha	L-lactate dehydrogenase A chain OS=Mus musculus OX=10090 GN=Ldha PE=1 SV=3	14	16	-2	-0.192645	-0.0931094	8
	YES					Hist1h1e	Histone H1.4 OS=Mus musculus GN=Hist1h1e PE=1 SV=2	7	8	-1	-0.192645	Hist1h1e	Histone H1.4 OS=Mus musculus OX=10090 GN=Hist1h1e PE=1 SV=2	3	3	0	0	-0.0931094	5
						Hist1h1d	Histone H1.3 OS=Mus musculus GN=Hist1h1d PE=1 SV=2	7	8	-1	-0.192645	Hist1h1d	Histone H1.3 OS=Mus musculus OX=10090 GN=Hist1h1d PE=1 SV=2	1	1	0	0	-0.0931094	4
	YES					Rpl15	60S ribosomal protein L15 OS=Mus musculus GN=Rpl15 PE=2 SV=4	2	2	0	0	Rpl15	60S ribosomal protein L15 OS=Mus musculus OX=10090 GN=Rpl15 PE=1 SV=4	8	9	-1	-0.169925	-0.0824622	5
	YES					Rpl18	60S ribosomal protein L18 OS=Mus musculus GN=Rpl18 PE=1 SV=3	5	5	0	0	Rpl18	60S ribosomal protein L18 OS=Mus musculus OX=10090 GN=Rpl18 PE=1 SV=3	11	12	-1	-0.125531	-0.0614005	8
	YES					Rps13	40S ribosomal protein S13 OS=Mus musculus GN=Rps13 PE=1 SV=2	5	6	-1	-0.263034	Rps13	40S ribosomal protein S13 OS=Mus musculus OX=10090 GN=Rps13 PE=1 SV=2	13	12	1	0.115477	-0.0614005	9
	YES					Rps7	40S ribosomal protein S7 OS=Mus musculus GN=Rps7 PE=2 SV=1	10	9	1	0.152003	Rps7	40S ribosomal protein S7 OS=Mus musculus OX=10090 GN=Rps7 PE=2 SV=1	9	11	-2	-0.289507	-0.0519278	9.5
	YES					Rpl23	60S ribosomal protein L23 OS=Mus musculus GN=Rpl23 PE=1 SV=1	13	11	2	0.241008	Rpl23	60S ribosomal protein L23 OS=Mus musculus OX=10090 GN=Rpl23 PE=1 SV=1	8	10	-2	-0.321928	-0.0131754	10.5
						Macf1	Microtubule-actin cross-linking factor 1 OS=Mus musculus GN=Macf1 PE=1 SV=2	0	0	0	NS	Macf1	Microtubule-actin cross-linking factor 1 OS=Mus musculus OX=10090 GN=Macf1 PE=1 SV=2	0	1	-1	0	0	0
						Timeless	Protein timeless homolog OS=Mus musculus GN=Timeless PE=1 SV=3	0	0	0	NS	Timeless	Protein timeless homolog OS=Mus musculus OX=10090 GN=Timeless PE=1 SV=3	0	1	-1	0	0	0
						Ube2c	Ubiquitin-conjugating enzyme E2 C OS=Mus musculus GN=Ube2c PE=1 SV=1	0	0	0	NS	Ube2c	Ubiquitin-conjugating enzyme E2 C OS=Mus musculus OX=10090 GN=Ube2c PE=1 SV=1	0	1	-1	0	0	0
						Dnm2	Dynamin-2 OS=Mus musculus GN=Dnm2 PE=1 SV=2	0	0	0	NS	Dnm2	Dynamin-2 OS=Mus musculus OX=10090 GN=Dnm2 PE=1 SV=2	0	1	-1	0	0	0
						Sumo2	Small ubiquitin-related modifier 2 OS=Mus musculus GN=Sumo2 PE=1 SV=1	0	0	0	NS	Sumo2	Small ubiquitin-related modifier 2 OS=Mus musculus OX=10090 GN=Sumo2 PE=1 SV=1	0	1	-1	0	0	0
						Cobl	Protein cordon-bleu OS=Mus musculus GN=Cobl PE=1 SV=1	0	0	0	NS	Cobl	Protein cordon-bleu OS=Mus musculus OX=10090 GN=Cobl PE=1 SV=1	1	0	1	0	0	0.5
						Acaa1a	3-ketoacyl-CoA thiolase A, peroxisomal OS=Mus musculus GN=Acaa1a PE=1 SV=1	0	0	0	NS	Acaa1a	3-ketoacyl-CoA thiolase A, peroxisomal OS=Mus musculus OX=10090 GN=Acaa1a PE=1 SV=1	1	0	1	0	0	0.5
						Ints4	Integrator complex subunit 4 OS=Mus musculus GN=Ints4 PE=1 SV=1	0	0	0	NS	Ints4	Integrator complex subunit 4 OS=Mus musculus OX=10090 GN=Ints4 PE=1 SV=1	1	0	1	0	0	0.5
						Sec23b	Protein transport protein Sec23B OS=Mus musculus GN=Sec23b PE=1 SV=1	0	0	0	NS	Sec23b	Protein transport protein Sec23B OS=Mus musculus OX=10090 GN=Sec23b PE=1 SV=1	1	0	1	0	0	0.5
						Fam129b	Niban-like protein 1 OS=Mus musculus GN=Fam129b PE=1 SV=2	0	0	0	NS	Fam129b	Niban-like protein 1 OS=Mus musculus OX=10090 GN=Fam129b PE=1 SV=2	1	0	1	0	0	0.5
						Snw1	SNW domain-containing protein 1 OS=Mus musculus GN=Snw1 PE=1 SV=3	0	0	0	NS	Snw1	SNW domain-containing protein 1 OS=Mus musculus OX=10090 GN=Snw1 PE=1 SV=3	1	0	1	0	0	0.5
						Rae1	mRNA export factor OS=Mus musculus GN=Rae1 PE=1 SV=1	0	0	0	NS	Rae1	mRNA export factor OS=Mus musculus OX=10090 GN=Rae1 PE=1 SV=1	1	0	1	0	0	0.5
						Ndufa10	NADH dehydrogenase [ubiquinone] 1 alpha subcomplex subunit 10, mitochondrial OS=Mus musculus GN=Ndufa10 PE=1 SV=1	0	0	0	NS	Ndufa10	NADH dehydrogenase [ubiquinone] 1 alpha subcomplex subunit 10, mitochondrial OS=Mus musculus OX=10090 GN=Ndufa10 PE=1 SV=1	1	0	1	0	0	0.5
						Ezh2	Histone-lysine N-methyltransferase EZH2 OS=Mus musculus GN=Ezh2 PE=1 SV=2	0	0	0	NS	Ezh2	Histone-lysine N-methyltransferase EZH2 OS=Mus musculus OX=10090 GN=Ezh2 PE=1 SV=2	1	0	1	0	0	0.5
						Parg	Poly(ADP-ribose) glycohydrolase OS=Mus musculus GN=Parg PE=1 SV=2	0	0	0	NS	Parg	Poly(ADP-ribose) glycohydrolase OS=Mus musculus OX=10090 GN=Parg PE=1 SV=2	1	0	1	0	0	0.5
						Csnk2b	Casein kinase II subunit beta OS=Mus musculus GN=Csnk2b PE=1 SV=1	0	0	0	NS	Csnk2b	Casein kinase II subunit beta OS=Mus musculus OX=10090 GN=Csnk2b PE=1 SV=1	1	0	1	0	0	0.5
						Exoc4	Exocyst complex component 4 OS=Mus musculus GN=Exoc4 PE=1 SV=2	0	0	0	NS	Exoc4	Exocyst complex component 4 OS=Mus musculus OX=10090 GN=Exoc4 PE=1 SV=2	1	0	1	0	0	0.5
						Ncln	Nicalin OS=Mus musculus GN=Ncln PE=1 SV=2	0	0	0	NS	Ncln	Nicalin OS=Mus musculus OX=10090 GN=Ncln PE=1 SV=2	1	0	1	0	0	0.5
						Orc2	Origin recognition complex subunit 2 OS=Mus musculus GN=Orc2 PE=1 SV=1	0	0	0	NS	Orc2	Origin recognition complex subunit 2 OS=Mus musculus OX=10090 GN=Orc2 PE=1 SV=1	1	0	1	0	0	0.5
						Yme1l1	ATP-dependent zinc metalloprotease YME1L1 OS=Mus musculus GN=Yme1l1 PE=1 SV=1	0	0	0	NS	Yme1l1	ATP-dependent zinc metalloprotease YME1L1 OS=Mus musculus OX=10090 GN=Yme1l1 PE=1 SV=1	1	0	1	0	0	0.5
						Smc1a	Structural maintenance of chromosomes protein 1A OS=Mus musculus GN=Smc1a PE=1 SV=4	0	0	0	NS	Smc1a	Structural maintenance of chromosomes protein 1A OS=Mus musculus OX=10090 GN=Smc1a PE=1 SV=4	9	9	0	0	0	4.5
						Plaa	Phospholipase A-2-activating protein OS=Mus musculus GN=Plaa PE=1 SV=4	0	0	0	NS	Plaa	Phospholipase A-2-activating protein OS=Mus musculus OX=10090 GN=Plaa PE=1 SV=4	8	8	0	0	0	4
						Srpk1	SRSF protein kinase 1 OS=Mus musculus GN=Srpk1 PE=1 SV=2	0	0	0	NS	Srpk1	SRSF protein kinase 1 OS=Mus musculus OX=10090 GN=Srpk1 PE=1 SV=2	6	6	0	0	0	3
						Nup160	Nuclear pore complex protein Nup160 OS=Mus musculus GN=Nup160 PE=1 SV=2	0	0	0	NS	Nup160	Nuclear pore complex protein Nup160 OS=Mus musculus OX=10090 GN=Nup160 PE=1 SV=2	6	6	0	0	0	3
						Ranbp1	Ran-specific GTPase-activating protein OS=Mus musculus GN=Ranbp1 PE=1 SV=2	0	0	0	NS	Ranbp1	Ran-specific GTPase-activating protein OS=Mus musculus OX=10090 GN=Ranbp1 PE=1 SV=2	5	5	0	0	0	2.5
						Nip7	60S ribosome subunit biogenesis protein NIP7 homolog OS=Mus musculus GN=Nip7 PE=1 SV=1	0	0	0	NS	Nip7	60S ribosome subunit biogenesis protein NIP7 homolog OS=Mus musculus OX=10090 GN=Nip7 PE=1 SV=1	3	3	0	0	0	1.5
						Map2k1	Dual specificity mitogen-activated protein kinase kinase 1 OS=Mus musculus GN=Map2k1 PE=1 SV=2	0	0	0	NS	Map2k1	Dual specificity mitogen-activated protein kinase kinase 1 OS=Mus musculus OX=10090 GN=Map2k1 PE=1 SV=2	3	3	0	0	0	1.5
						Rad50	DNA repair protein RAD50 OS=Mus musculus GN=Rad50 PE=1 SV=1	0	0	0	NS	Rad50	DNA repair protein RAD50 OS=Mus musculus OX=10090 GN=Rad50 PE=1 SV=1	3	3	0	0	0	1.5
						Sub1	Activated RNA polymerase II transcriptional coactivator p15 OS=Mus musculus GN=Sub1 PE=1 SV=3	0	0	0	NS	Sub1	Activated RNA polymerase II transcriptional coactivator p15 OS=Mus musculus OX=10090 GN=Sub1 PE=1 SV=3	3	3	0	0	0	1.5
						Rbpms	RNA-binding protein with multiple splicing OS=Mus musculus GN=Rbpms PE=1 SV=2	0	0	0	NS	Rbpms	RNA-binding protein with multiple splicing OS=Mus musculus OX=10090 GN=Rbpms PE=1 SV=2	3	3	0	0	0	1.5
						Eif2b5	Translation initiation factor eIF-2B subunit epsilon OS=Mus musculus GN=Eif2b5 PE=1 SV=1	0	0	0	NS	Eif2b5	Translation initiation factor eIF-2B subunit epsilon OS=Mus musculus OX=10090 GN=Eif2b5 PE=1 SV=1	3	3	0	0	0	1.5
						Rpl36	60S ribosomal protein L36 OS=Mus musculus GN=Rpl36 PE=3 SV=2	0	0	0	NS	Rpl36	60S ribosomal protein L36 OS=Mus musculus OX=10090 GN=Rpl36 PE=1 SV=2	3	3	0	0	0	1.5
						Nup50	Nuclear pore complex protein Nup50 OS=Mus musculus GN=Nup50 PE=1 SV=3	0	0	0	NS	Nup50	Nuclear pore complex protein Nup50 OS=Mus musculus OX=10090 GN=Nup50 PE=1 SV=3	2	2	0	0	0	1
						Cnot3	CCR4-NOT transcription complex subunit 3 OS=Mus musculus GN=Cnot3 PE=1 SV=1	0	0	0	NS	Cnot3	CCR4-NOT transcription complex subunit 3 OS=Mus musculus OX=10090 GN=Cnot3 PE=1 SV=1	2	2	0	0	0	1
						Ube2v1	Ubiquitin-conjugating enzyme E2 variant 1 OS=Mus musculus GN=Ube2v1 PE=1 SV=1	0	0	0	NS	Ube2v1	Ubiquitin-conjugating enzyme E2 variant 1 OS=Mus musculus OX=10090 GN=Ube2v1 PE=1 SV=1	1	1	0	0	0	0.5
						Tubal3	Tubulin alpha chain-like 3 OS=Mus musculus GN=Tubal3 PE=2 SV=2	0	0	0	NS	Tubal3	Tubulin alpha chain-like 3 OS=Mus musculus OX=10090 GN=Tubal3 PE=2 SV=2	1	1	0	0	0	0.5
						Rab5a	Ras-related protein Rab-5A OS=Mus musculus GN=Rab5a PE=1 SV=1	0	0	0	NS	Rab5a	Ras-related protein Rab-5A OS=Mus musculus OX=10090 GN=Rab5a PE=1 SV=1	1	1	0	0	0	0.5
						Pno1	RNA-binding protein PNO1 OS=Mus musculus GN=Pno1 PE=1 SV=1	0	0	0	NS	Pno1	RNA-binding protein PNO1 OS=Mus musculus OX=10090 GN=Pno1 PE=1 SV=1	1	1	0	0	0	0.5
						Flnc	Filamin-C OS=Mus musculus GN=Flnc PE=1 SV=3	0	0	0	NS	Flnc	Filamin-C OS=Mus musculus OX=10090 GN=Flnc PE=1 SV=3	1	1	0	0	0	0.5
						Pds5b	Sister chromatid cohesion protein PDS5 homolog B OS=Mus musculus GN=Pds5b PE=1 SV=1	0	0	0	NS	Pds5b	Sister chromatid cohesion protein PDS5 homolog B OS=Mus musculus OX=10090 GN=Pds5b PE=1 SV=1	1	1	0	0	0	0.5
						Stoml2	Stomatin-like protein 2, mitochondrial OS=Mus musculus GN=Stoml2 PE=1 SV=1	0	0	0	NS	Stoml2	Stomatin-like protein 2, mitochondrial OS=Mus musculus OX=10090 GN=Stoml2 PE=1 SV=1	1	1	0	0	0	0.5
						Eif1a	Eukaryotic translation initiation factor 1A OS=Mus musculus GN=Eif1a PE=2 SV=3	0	0	0	NS	Eif1a	Eukaryotic translation initiation factor 1A OS=Mus musculus OX=10090 GN=Eif1a PE=2 SV=3	1	1	0	0	0	0.5
						Ap3b1	AP-3 complex subunit beta-1 OS=Mus musculus GN=Ap3b1 PE=1 SV=2	0	0	0	NS	Ap3b1	AP-3 complex subunit beta-1 OS=Mus musculus OX=10090 GN=Ap3b1 PE=1 SV=2	1	1	0	0	0	0.5
						Snrpb2	U2 small nuclear ribonucleoprotein B'' OS=Mus musculus GN=Snrpb2 PE=1 SV=1	0	0	0	NS	Snrpb2	U2 small nuclear ribonucleoprotein B'' OS=Mus musculus OX=10090 GN=Snrpb2 PE=1 SV=1	1	1	0	0	0	0.5
						Ankrd17	Ankyrin repeat domain-containing protein 17 OS=Mus musculus GN=Ankrd17 PE=1 SV=2	0	0	0	NS	Ankrd17	Ankyrin repeat domain-containing protein 17 OS=Mus musculus OX=10090 GN=Ankrd17 PE=1 SV=2	1	1	0	0	0	0.5
						Rpa3	Replication protein A 14 kDa subunit OS=Mus musculus GN=Rpa3 PE=1 SV=1	0	0	0	NS	Rpa3	Replication protein A 14 kDa subunit OS=Mus musculus OX=10090 GN=Rpa3 PE=1 SV=1	1	1	0	0	0	0.5
						Cpsf3	Cleavage and polyadenylation specificity factor subunit 3 OS=Mus musculus GN=Cpsf3 PE=1 SV=2	0	0	0	NS	Cpsf3	Cleavage and polyadenylation specificity factor subunit 3 OS=Mus musculus OX=10090 GN=Cpsf3 PE=1 SV=2	1	1	0	0	0	0.5
						RtcA	RNA 3'-terminal phosphate cyclase OS=Mus musculus GN=RtcA PE=1 SV=2	0	0	0	NS	RtcA	RNA 3'-terminal phosphate cyclase OS=Mus musculus OX=10090 GN=RtcA PE=1 SV=2	2	2	0	0	0	1
						Krr1	KRR1 small subunit processome component homolog OS=Mus musculus GN=Krr1 PE=2 SV=1	0	0	0	NS	Krr1	KRR1 small subunit processome component homolog OS=Mus musculus OX=10090 GN=Krr1 PE=2 SV=1	2	2	0	0	0	1
						Rab6a	Ras-related protein Rab-6A OS=Mus musculus GN=Rab6a PE=1 SV=4	0	0	0	NS	Rab6a	Ras-related protein Rab-6A OS=Mus musculus OX=10090 GN=Rab6a PE=1 SV=4	2	2	0	0	0	1
						Nifk	MKI67 FHA domain-interacting nucleolar phosphoprotein OS=Mus musculus GN=Nifk PE=1 SV=1	0	0	0	NS	Nifk	MKI67 FHA domain-interacting nucleolar phosphoprotein OS=Mus musculus OX=10090 GN=Nifk PE=1 SV=1	2	2	0	0	0	1
						Clic1	Chloride intracellular channel protein 1 OS=Mus musculus GN=Clic1 PE=1 SV=3	0	0	0	NS	Clic1	Chloride intracellular channel protein 1 OS=Mus musculus OX=10090 GN=Clic1 PE=1 SV=3	2	2	0	0	0	1
						Chek1	Serine/threonine-protein kinase Chk1 OS=Mus musculus GN=Chek1 PE=1 SV=2	0	0	0	NS	Chek1	Serine/threonine-protein kinase Chk1 OS=Mus musculus OX=10090 GN=Chek1 PE=1 SV=2	2	2	0	0	0	1
						Ewsr1	RNA-binding protein EWS OS=Mus musculus GN=Ewsr1 PE=1 SV=2	0	0	0	NS	Ewsr1	RNA-binding protein EWS OS=Mus musculus OX=10090 GN=Ewsr1 PE=1 SV=2	2	2	0	0	0	1
						Nedd8	NEDD8 OS=Mus musculus GN=Nedd8 PE=1 SV=2	0	0	0	NS	Nedd8	NEDD8 OS=Mus musculus OX=10090 GN=Nedd8 PE=1 SV=2	2	2	0	0	0	1
						Sec22b	Vesicle-trafficking protein SEC22b OS=Mus musculus GN=Sec22b PE=1 SV=3	0	0	0	NS	Sec22b	Vesicle-trafficking protein SEC22b OS=Mus musculus OX=10090 GN=Sec22b PE=1 SV=3	2	2	0	0	0	1
						Zc3h18	Zinc finger CCCH domain-containing protein 18 OS=Mus musculus GN=Zc3h18 PE=1 SV=1	0	0	0	NS	Zc3h18	Zinc finger CCCH domain-containing protein 18 OS=Mus musculus OX=10090 GN=Zc3h18 PE=1 SV=1	2	2	0	0	0	1
						Rps21	40S ribosomal protein S21 OS=Mus musculus GN=Rps21 PE=1 SV=1	0	0	0	NS	Rps21	40S ribosomal protein S21 OS=Mus musculus OX=10090 GN=Rps21 PE=1 SV=1	2	2	0	0	0	1
						Rab10	Ras-related protein Rab-10 OS=Mus musculus GN=Rab10 PE=1 SV=1	0	0	0	NS	Rab10	Ras-related protein Rab-10 OS=Mus musculus OX=10090 GN=Rab10 PE=1 SV=1	2	2	0	0	0	1
	YES					Rps27	40S ribosomal protein S27 OS=Mus musculus GN=Rps27 PE=1 SV=3	4	3	1	0.415037	Rps27	40S ribosomal protein S27 OS=Mus musculus OX=10090 GN=Rps27 PE=1 SV=3	2	3	-1	-0.584963	0	3
	YES					Rps18	40S ribosomal protein S18 OS=Mus musculus GN=Rps18 PE=1 SV=3	9	9	0	0	Rps18	40S ribosomal protein S18 OS=Mus musculus OX=10090 GN=Rps18 PE=1 SV=3	12	12	0	0	0	10.5
	YES					Rpl27	60S ribosomal protein L27 OS=Mus musculus GN=Rpl27 PE=1 SV=2	6	6	0	0	Rpl27	60S ribosomal protein L27 OS=Mus musculus OX=10090 GN=Rpl27 PE=1 SV=2	8	8	0	0	0	7
	YES					Hist1h1b	Histone H1.5 OS=Mus musculus GN=Hist1h1b PE=1 SV=2	6	6	0	0	Hist1h1b	Histone H1.5 OS=Mus musculus OX=10090 GN=Hist1h1b PE=1 SV=2	7	7	0	0	0	6.5
	YES					Rps10	40S ribosomal protein S10 OS=Mus musculus GN=Rps10 PE=1 SV=1	2	2	0	0	Rps10	40S ribosomal protein S10 OS=Mus musculus OX=10090 GN=Rps10 PE=1 SV=1	7	7	0	0	0	4.5
	YES					Rnps1	RNA-binding protein with serine-rich domain 1 OS=Mus musculus GN=Rnps1 PE=1 SV=1	2	2	0	0	Rnps1	RNA-binding protein with serine-rich domain 1 OS=Mus musculus OX=10090 GN=Rnps1 PE=1 SV=1	6	6	0	0	0	4
	YES					Rps15	40S ribosomal protein S15 OS=Mus musculus GN=Rps15 PE=1 SV=2	5	5	0	0	Rps15	40S ribosomal protein S15 OS=Mus musculus OX=10090 GN=Rps15 PE=1 SV=2	5	5	0	0	0	5
	YES					Rpl11	60S ribosomal protein L11 OS=Mus musculus GN=Rpl11 PE=1 SV=4	4	4	0	0	Rpl11	60S ribosomal protein L11 OS=Mus musculus OX=10090 GN=Rpl11 PE=1 SV=4	5	5	0	0	0	4.5
	YES					Rps24	40S ribosomal protein S24 OS=Mus musculus GN=Rps24 PE=1 SV=1	4	4	0	0	Rps24	40S ribosomal protein S24 OS=Mus musculus OX=10090 GN=Rps24 PE=1 SV=1	4	4	0	0	0	4
	YES					Fau	40S ribosomal protein S30 OS=Mus musculus GN=Fau PE=1 SV=1	4	4	0	0	Fau	40S ribosomal protein S30 OS=Mus musculus OX=10090 GN=Fau PE=1 SV=1	4	4	0	0	0	4
	YES					Rps23	40S ribosomal protein S23 OS=Mus musculus GN=Rps23 PE=1 SV=3	5	5	0	0	Rps23	40S ribosomal protein S23 OS=Mus musculus OX=10090 GN=Rps23 PE=1 SV=3	3	3	0	0	0	4
	YES					Rps20	40S ribosomal protein S20 OS=Mus musculus GN=Rps20 PE=1 SV=1	3	3	0	0	Rps20	40S ribosomal protein S20 OS=Mus musculus OX=10090 GN=Rps20 PE=1 SV=1	3	3	0	0	0	3
	YES					Rps26	40S ribosomal protein S26 OS=Mus musculus GN=Rps26 PE=1 SV=3	3	3	0	0	Rps26	40S ribosomal protein S26 OS=Mus musculus OX=10090 GN=Rps26 PE=1 SV=3	3	3	0	0	0	3
	YES					Srsf2	Serine/arginine-rich splicing factor 2 OS=Mus musculus GN=Srsf2 PE=1 SV=4	2	2	0	0	Srsf2	Serine/arginine-rich splicing factor 2 OS=Mus musculus OX=10090 GN=Srsf2 PE=1 SV=4	3	3	0	0	0	2.5
	YES					Galk1	Galactokinase OS=Mus musculus GN=Galk1 PE=1 SV=2	2	2	0	0	Galk1	Galactokinase OS=Mus musculus OX=10090 GN=Galk1 PE=1 SV=2	3	3	0	0	0	2.5
	YES					Hist1h1c	Histone H1.2 OS=Mus musculus GN=Hist1h1c PE=1 SV=2	7	7	0	0	Hist1h1c	Histone H1.2 OS=Mus musculus OX=10090 GN=Hist1h1c PE=1 SV=2	2	2	0	0	0	4.5
	YES					Rps28	40S ribosomal protein S28 OS=Mus musculus GN=Rps28 PE=1 SV=1	2	2	0	0	Rps28	40S ribosomal protein S28 OS=Mus musculus OX=10090 GN=Rps28 PE=1 SV=1	2	2	0	0	0	2
	YES					Rps29	40S ribosomal protein S29 OS=Mus musculus GN=Rps29 PE=3 SV=2	2	2	0	0	Rps29	40S ribosomal protein S29 OS=Mus musculus OX=10090 GN=Rps29 PE=1 SV=2	2	2	0	0	0	2
	YES					Gm10881	Ig kappa chain V-V region L7 (Fragment) OS=Mus musculus GN=Gm10881 PE=1 SV=1	2	2	0	0	Gm10881	Ig kappa chain V-V region L7 (Fragment) OS=Mus musculus OX=10090 GN=Gm10881 PE=1 SV=1	2	2	0	0	0	2
						Txn	Thioredoxin OS=Mus musculus GN=Txn PE=1 SV=3	2	2	0	0	Txn	Thioredoxin OS=Mus musculus OX=10090 GN=Txn PE=1 SV=3	1	1	0	0	0	1.5
	YES					Rpl23a	60S ribosomal protein L23a OS=Mus musculus GN=Rpl23a PE=1 SV=1	10	9	1	0.152003	Rpl23a	60S ribosomal protein L23a OS=Mus musculus OX=10090 GN=Rpl23a PE=1 SV=1	10	11	-1	-0.137504	0.0144996	10
	YES					Pkm	Pyruvate kinase PKM OS=Mus musculus GN=Pkm PE=1 SV=4	4	4	0	0	Pkm	Pyruvate kinase PKM OS=Mus musculus OX=10090 GN=Pkm PE=1 SV=4	21	20	1	0.0703893	0.0356239	12.5
	YES					Rps3	40S ribosomal protein S3 OS=Mus musculus GN=Rps3 PE=1 SV=1	11	12	-1	-0.125531	Rps3	40S ribosomal protein S3 OS=Mus musculus OX=10090 GN=Rps3 PE=1 SV=1	17	15	2	0.180572	0.0356239	14
	YES					Rps9	40S ribosomal protein S9 OS=Mus musculus GN=Rps9 PE=1 SV=3	9	9	0	0	Rps9	40S ribosomal protein S9 OS=Mus musculus OX=10090 GN=Rps9 PE=1 SV=3	17	16	1	0.0874628	0.0443941	13
	YES					Hist1h4a	Histone H4 OS=Mus musculus GN=Hist1h4a PE=1 SV=2	8	8	0	0	Hist1h4a	Histone H4 OS=Mus musculus OX=10090 GN=Hist1h4a PE=1 SV=2	15	14	1	0.0995357	0.0506261	11.5
	YES					Rbm39	RNA-binding protein 39 OS=Mus musculus GN=Rbm39 PE=1 SV=2	12	11	1	0.125531	Rbm39	RNA-binding protein 39 OS=Mus musculus OX=10090 GN=Rbm39 PE=1 SV=2	9	9	0	0	0.0641303	10.5
	YES					Pzp	Pregnancy zone protein OS=Mus musculus GN=Pzp PE=1 SV=3	18	15	3	0.263034	Pzp	Pregnancy zone protein OS=Mus musculus OX=10090 GN=Pzp PE=1 SV=3	21	23	-2	-0.131245	0.0793225	19.5
	YES					Tcof1	Treacle protein OS=Mus musculus GN=Tcof1 PE=1 SV=1	16	12	4	0.415037	Tcof1	Treacle protein OS=Mus musculus OX=10090 GN=Tcof1 PE=1 SV=1	4	5	-1	-0.321928	0.0931094	10
	YES					Hnrnpu	Heterogeneous nuclear ribonucleoprotein U OS=Mus musculus GN=Hnrnpu PE=1 SV=1	13	12	1	0.115477	Hnrnpu	Heterogeneous nuclear ribonucleoprotein U OS=Mus musculus OX=10090 GN=Hnrnpu PE=1 SV=1	19	18	1	0.0780025	0.0968615	16
						Kars	Lysine--tRNA ligase OS=Mus musculus GN=Kars PE=1 SV=1	0	0	0	NS	Kars	Lysine--tRNA ligase OS=Mus musculus OX=10090 GN=Kars PE=1 SV=1	15	14	1	0.0995357	0.0995357	7.5
	YES					Rps14	40S ribosomal protein S14 OS=Mus musculus GN=Rps14 PE=1 SV=3	6	6	0	0	Rps14	40S ribosomal protein S14 OS=Mus musculus OX=10090 GN=Rps14 PE=1 SV=3	8	7	1	0.192645	0.0995357	7
	YES					Srsf6	Serine/arginine-rich splicing factor 6 OS=Mus musculus GN=Srsf6 PE=1 SV=1	5	4	1	0.321928	Srsf6	Serine/arginine-rich splicing factor 6 OS=Mus musculus OX=10090 GN=Srsf6 PE=1 SV=1	9	10	-1	-0.152003	0.104337	7
	YES					Rpl7	60S ribosomal protein L7 OS=Mus musculus GN=Rpl7 PE=1 SV=2	15	12	3	0.321928	Rpl7	60S ribosomal protein L7 OS=Mus musculus OX=10090 GN=Rpl7 PE=1 SV=2	21	23	-2	-0.131245	0.113063	18
	YES					Rpl21	60S ribosomal protein L21 OS=Mus musculus GN=Rpl21 PE=1 SV=3	3	2	1	0.584963	Rpl21	60S ribosomal protein L21 OS=Mus musculus OX=10090 GN=Rpl21 PE=1 SV=3	8	12	-4	-0.584963	0.115477	5.5
	YES					Ywhab	14-3-3 protein beta/alpha OS=Mus musculus GN=Ywhab PE=1 SV=3	3	2	1	0.584963	Ywhab	14-3-3 protein beta/alpha OS=Mus musculus OX=10090 GN=Ywhab PE=1 SV=3	2	3	-1	-0.584963	0.115477	2.5
	YES					Ssrp1	FACT complex subunit SSRP1 OS=Mus musculus GN=Ssrp1 PE=1 SV=2	8	8	0	0	Ssrp1	FACT complex subunit SSRP1 OS=Mus musculus OX=10090 GN=Ssrp1 PE=1 SV=2	14	12	2	0.222392	0.115477	11
	YES					Rpl22	60S ribosomal protein L22 OS=Mus musculus GN=Rpl22 PE=1 SV=2	2	2	0	0	Rpl22	60S ribosomal protein L22 OS=Mus musculus OX=10090 GN=Rpl22 PE=1 SV=2	7	6	1	0.222392	0.115477	4.5
	YES					Eef1g	Elongation factor 1-gamma OS=Mus musculus GN=Eef1g PE=1 SV=3	5	4	1	0.321928	Eef1g	Elongation factor 1-gamma OS=Mus musculus OX=10090 GN=Eef1g PE=1 SV=3	14	15	-1	-0.0995357	0.126532	9.5
	YES					Ssb	Lupus La protein homolog OS=Mus musculus GN=Ssb PE=1 SV=1	5	4	1	0.321928	Ssb	Lupus La protein homolog OS=Mus musculus OX=10090 GN=Ssb PE=1 SV=1	14	15	-1	-0.0995357	0.126532	9.5
	YES					Rplp0	60S acidic ribosomal protein P0 OS=Mus musculus GN=Rplp0 PE=1 SV=3	6	5	1	0.263034	Rplp0	60S acidic ribosomal protein P0 OS=Mus musculus OX=10090 GN=Rplp0 PE=1 SV=3	16	16	0	0	0.137504	11
	YES					Psmd13	26S proteasome non-ATPase regulatory subunit 13 OS=Mus musculus GN=Psmd13 PE=1 SV=1	6	5	1	0.263034	Psmd13	26S proteasome non-ATPase regulatory subunit 13 OS=Mus musculus OX=10090 GN=Psmd13 PE=1 SV=1	9	9	0	0	0.137504	7.5
	YES					Rpl38	60S ribosomal protein L38 OS=Mus musculus GN=Rpl38 PE=1 SV=3	5	5	0	0	Rpl38	60S ribosomal protein L38 OS=Mus musculus OX=10090 GN=Rpl38 PE=1 SV=3	6	5	1	0.263034	0.137504	5.5
	YES					Tubb5	Tubulin beta-5 chain OS=Mus musculus GN=Tubb5 PE=1 SV=1	17	12	5	0.5025	Tubb5	Tubulin beta-5 chain OS=Mus musculus OX=10090 GN=Tubb5 PE=1 SV=1	4	5	-1	-0.321928	0.148392	10.5
						Ogt	UDP-N-acetylglucosamine--peptide N-acetylglucosaminyltransferase 110 kDa subunit OS=Mus musculus GN=Ogt PE=1 SV=2	0	0	0	NS	Ogt	UDP-N-acetylglucosamine--peptide N-acetylglucosaminyltransferase 110 kDa subunit OS=Mus musculus OX=10090 GN=Ogt PE=1 SV=2	10	9	1	0.152003	0.152003	5
	YES					Rps6	40S ribosomal protein S6 OS=Mus musculus GN=Rps6 PE=1 SV=1	4	3	1	0.415037	Rps6	40S ribosomal protein S6 OS=Mus musculus OX=10090 GN=Rps6 PE=1 SV=1	8	9	-1	-0.169925	0.152003	6
	YES					Rpl7a	60S ribosomal protein L7a OS=Mus musculus GN=Rpl7a PE=1 SV=2	10	9	1	0.152003	Rpl7a	60S ribosomal protein L7a OS=Mus musculus OX=10090 GN=Rpl7a PE=1 SV=2	18	16	2	0.169925	0.160992	14
	YES					Naca	Nascent polypeptide-associated complex subunit alpha, muscle-specific form OS=Mus musculus GN=Naca PE=1 SV=2	3	2	1	0.584963	Naca	Nascent polypeptide-associated complex subunit alpha, muscle-specific form OS=Mus musculus OX=10090 GN=Naca PE=1 SV=2	3	4	-1	-0.415037	0.169925	3
	YES					Rpl18a	60S ribosomal protein L18a OS=Mus musculus GN=Rpl18a PE=1 SV=1	5	4	1	0.321928	Rpl18a	60S ribosomal protein L18a OS=Mus musculus OX=10090 GN=Rpl18a PE=1 SV=1	9	9	0	0	0.169925	7
	YES					Rpl12	60S ribosomal protein L12 OS=Mus musculus GN=Rpl12 PE=1 SV=2	5	4	1	0.321928	Rpl12	60S ribosomal protein L12 OS=Mus musculus OX=10090 GN=Rpl12 PE=1 SV=2	5	5	0	0	0.169925	5
	YES					Mug1	Murinoglobulin-1 OS=Mus musculus GN=Mug1 PE=1 SV=3	6	4	2	0.584963	Mug1	Murinoglobulin-1 OS=Mus musculus OX=10090 GN=Mug1 PE=1 SV=3	10	13	-3	-0.378512	0.182203	8
						Ran	GTP-binding nuclear protein Ran OS=Mus musculus GN=Ran PE=1 SV=3	0	0	0	NS	Ran	GTP-binding nuclear protein Ran OS=Mus musculus OX=10090 GN=Ran PE=1 SV=3	8	7	1	0.192645	0.192645	4
	YES					Aars	Alanine--tRNA ligase, cytoplasmic OS=Mus musculus GN=Aars PE=1 SV=1	2	2	0	0	Aars	Alanine--tRNA ligase, cytoplasmic OS=Mus musculus OX=10090 GN=Aars PE=1 SV=1	18	14	4	0.36257	0.192645	10
	YES					Srrm1	Serine/arginine repetitive matrix protein 1 OS=Mus musculus GN=Srrm1 PE=1 SV=2	7	7	0	0	Srrm1	Serine/arginine repetitive matrix protein 1 OS=Mus musculus OX=10090 GN=Srrm1 PE=1 SV=2	9	7	2	0.36257	0.192645	8
	YES					Ncl	Nucleolin OS=Mus musculus GN=Ncl PE=1 SV=2	18	13	5	0.469485	Ncl	Nucleolin OS=Mus musculus OX=10090 GN=Ncl PE=1 SV=2	26	28	-2	-0.106915	0.209882	22
	YES					Eif2s3x	Eukaryotic translation initiation factor 2 subunit 3, X-linked OS=Mus musculus GN=Eif2s3x PE=1 SV=2	5	4	1	0.321928	Eif2s3x	Eukaryotic translation initiation factor 2 subunit 3, X-linked OS=Mus musculus OX=10090 GN=Eif2s3x PE=1 SV=2	14	13	1	0.106915	0.218424	9.5
	YES					Lin28a	Protein lin-28 homolog A OS=Mus musculus GN=Lin28a PE=1 SV=1	2	0	2	1	Lin28a	Protein lin-28 homolog A OS=Mus musculus OX=10090 GN=Lin28a PE=1 SV=1	2	6	-4	-1.58496	0.222392	2
						Tubb4b	Tubulin beta-4B chain OS=Mus musculus GN=Tubb4b PE=1 SV=1	16	12	4	0.415037	Tubb4b	Tubulin beta-4B chain OS=Mus musculus OX=10090 GN=Tubb4b PE=1 SV=1	1	1	0	0	0.222392	8.5
						U2af1	Splicing factor U2AF 35 kDa subunit OS=Mus musculus GN=U2af1 PE=1 SV=4	4	3	1	0.415037	U2af1	Splicing factor U2AF 35 kDa subunit OS=Mus musculus OX=10090 GN=U2af1 PE=1 SV=4	1	1	0	0	0.222392	2.5
						Fus	RNA-binding protein FUS OS=Mus musculus GN=Fus PE=1 SV=1	0	0	0	NS	Fus	RNA-binding protein FUS OS=Mus musculus OX=10090 GN=Fus PE=1 SV=1	7	6	1	0.222392	0.222392	3.5
						Khsrp	Far upstream element-binding protein 2 OS=Mus musculus GN=Khsrp PE=1 SV=2	0	0	0	NS	Khsrp	Far upstream element-binding protein 2 OS=Mus musculus OX=10090 GN=Khsrp PE=1 SV=2	7	6	1	0.222392	0.222392	3.5
	YES					Sfpq	Splicing factor, proline- and glutamine-rich OS=Mus musculus GN=Sfpq PE=1 SV=1	7	5	2	0.485427	Sfpq	Splicing factor, proline- and glutamine-rich OS=Mus musculus OX=10090 GN=Sfpq PE=1 SV=1	16	17	-1	-0.0874628	0.227234	11.5
	YES	YES				Prmt5	Protein arginine N-methyltransferase 5 OS=Mus musculus GN=Prmt5 PE=1 SV=3	13	11	2	0.241008	Prmt5	Protein arginine N-methyltransferase 5 OS=Mus musculus OX=10090 GN=Prmt5 PE=1 SV=3	20	17	3	0.234465	0.23774	16.5
	YES	YES				Hnrnpk	Heterogeneous nuclear ribonucleoprotein K OS=Mus musculus GN=Hnrnpk PE=1 SV=1	10	8	2	0.321928	Hnrnpk	Heterogeneous nuclear ribonucleoprotein K OS=Mus musculus OX=10090 GN=Hnrnpk PE=1 SV=1	19	17	2	0.160465	0.243454	14.5
						Fasn	Fatty acid synthase OS=Mus musculus GN=Fasn PE=1 SV=2	0	0	0	NS	Fasn	Fatty acid synthase OS=Mus musculus OX=10090 GN=Fasn PE=1 SV=2	32	27	5	0.245112	0.245112	16
						Tubb4a	Tubulin beta-4A chain OS=Mus musculus GN=Tubb4a PE=1 SV=3	11	8	3	0.459432	Tubb4a	Tubulin beta-4A chain OS=Mus musculus OX=10090 GN=Tubb4a PE=1 SV=3	1	1	0	0	0.247928	6
	YES					Rps15a	40S ribosomal protein S15a OS=Mus musculus GN=Rps15a PE=1 SV=2	4	4	0	0	Rps15a	40S ribosomal protein S15a OS=Mus musculus OX=10090 GN=Rps15a PE=1 SV=2	11	8	3	0.459432	0.247928	7.5
	YES					Eif4a1	Eukaryotic initiation factor 4A-I OS=Mus musculus GN=Eif4a1 PE=1 SV=1	17	13	4	0.387023	Eif4a1	Eukaryotic initiation factor 4A-I OS=Mus musculus OX=10090 GN=Eif4a1 PE=1 SV=1	13	12	1	0.115477	0.25763	15
	YES					Rpl6	60S ribosomal protein L6 OS=Mus musculus GN=Rpl6 PE=1 SV=3	8	7	1	0.192645	Rpl6	60S ribosomal protein L6 OS=Mus musculus OX=10090 GN=Rpl6 PE=1 SV=3	20	16	4	0.321928	0.258734	14
						Sf3a3	Splicing factor 3A subunit 3 OS=Mus musculus GN=Sf3a3 PE=1 SV=2	0	0	0	NS	Sf3a3	Splicing factor 3A subunit 3 OS=Mus musculus OX=10090 GN=Sf3a3 PE=1 SV=2	6	5	1	0.263034	0.263034	3
						Strap	Serine-threonine kinase receptor-associated protein OS=Mus musculus GN=Strap PE=1 SV=2	0	0	0	NS	Strap	Serine-threonine kinase receptor-associated protein OS=Mus musculus OX=10090 GN=Strap PE=1 SV=2	6	5	1	0.263034	0.263034	3
						Vasp	Vasodilator-stimulated phosphoprotein OS=Mus musculus GN=Vasp PE=1 SV=4	0	0	0	NS	Vasp	Vasodilator-stimulated phosphoprotein OS=Mus musculus OX=10090 GN=Vasp PE=1 SV=4	6	5	1	0.263034	0.263034	3
	YES					Fkbp5	Peptidyl-prolyl cis-trans isomerase FKBP5 OS=Mus musculus GN=Fkbp5 PE=1 SV=1	2	0	2	1	Fkbp5	Peptidyl-prolyl cis-trans isomerase FKBP5 OS=Mus musculus OX=10090 GN=Fkbp5 PE=1 SV=1	2	5	-3	-1.32193	0.263034	2
	YES					Psmd11	26S proteasome non-ATPase regulatory subunit 11 OS=Mus musculus GN=Psmd11 PE=1 SV=3	7	5	2	0.485427	Psmd11	26S proteasome non-ATPase regulatory subunit 11 OS=Mus musculus OX=10090 GN=Psmd11 PE=1 SV=3	16	16	0	0	0.263034	11.5
						Actc1	Actin, alpha cardiac muscle 1 OS=Mus musculus GN=Actc1 PE=1 SV=1	14	10	4	0.485427	Actc1	Actin, alpha cardiac muscle 1 OS=Mus musculus OX=10090 GN=Actc1 PE=1 SV=1	1	1	0	0	0.263034	7.5
	YES					Ddx3x	ATP-dependent RNA helicase DDX3X OS=Mus musculus GN=Ddx3x PE=1 SV=3	17	10	7	0.765535	Ddx3x	ATP-dependent RNA helicase DDX3X OS=Mus musculus OX=10090 GN=Ddx3x PE=1 SV=3	5	7	-2	-0.485427	0.271596	11
	YES					Hspb1	Heat shock protein beta-1 OS=Mus musculus GN=Hspb1 PE=1 SV=3	6	4	2	0.584963	Hspb1	Heat shock protein beta-1 OS=Mus musculus OX=10090 GN=Hspb1 PE=1 SV=3	11	12	-1	-0.125531	0.273018	8.5
	YES					Pnn	Pinin OS=Mus musculus GN=Pnn PE=1 SV=4	11	7	4	0.652077	Pnn	Pinin OS=Mus musculus OX=10090 GN=Pnn PE=1 SV=4	20	23	-3	-0.201634	0.287469	15.5
	YES					C1qb	Complement C1q subcomponent subunit B OS=Mus musculus GN=C1qb PE=1 SV=2	6	5	1	0.263034	C1qb	Complement C1q subcomponent subunit B OS=Mus musculus OX=10090 GN=C1qb PE=1 SV=2	5	4	1	0.321928	0.292782	5.5
	YES					Tubb2b	Tubulin beta-2B chain OS=Mus musculus GN=Tubb2b PE=1 SV=1	16	11	5	0.540568	Tubb2b	Tubulin beta-2B chain OS=Mus musculus OX=10090 GN=Tubb2b PE=1 SV=1	2	2	0	0	0.295456	9
	YES					Rpl8	60S ribosomal protein L8 OS=Mus musculus GN=Rpl8 PE=1 SV=2	5	4	1	0.321928	Rpl8	60S ribosomal protein L8 OS=Mus musculus OX=10090 GN=Rpl8 PE=1 SV=2	11	9	2	0.289507	0.305808	8
	YES					Sec31a	Protein transport protein Sec31A OS=Mus musculus GN=Sec31a PE=1 SV=2	2	0	2	1	Sec31a	Protein transport protein Sec31A OS=Mus musculus OX=10090 GN=Sec31a PE=1 SV=2	4	8	-4	-1	0.321928	3
	YES					Clic4	Chloride intracellular channel protein 4 OS=Mus musculus GN=Clic4 PE=1 SV=3	2	0	2	1	Clic4	Chloride intracellular channel protein 4 OS=Mus musculus OX=10090 GN=Clic4 PE=1 SV=3	2	4	-2	-1	0.321928	2
						Actn1	Alpha-actinin-1 OS=Mus musculus GN=Actn1 PE=1 SV=1	2	0	2	1	Actn1	Alpha-actinin-1 OS=Mus musculus OX=10090 GN=Actn1 PE=1 SV=1	0	2	-2	-1	0.321928	1
						Ccdc86	Coiled-coil domain-containing protein 86 OS=Mus musculus GN=Ccdc86 PE=1 SV=2	2	0	2	1	Ccdc86	Coiled-coil domain-containing protein 86 OS=Mus musculus OX=10090 GN=Ccdc86 PE=1 SV=2	0	2	-2	-1	0.321928	1
						Arpc4	Actin-related protein 2/3 complex subunit 4 OS=Mus musculus GN=Arpc4 PE=1 SV=3	2	0	2	1	Arpc4	Actin-related protein 2/3 complex subunit 4 OS=Mus musculus OX=10090 GN=Arpc4 PE=1 SV=3	1	2	-1	-1	0.321928	1.5
						Snrpd3	Small nuclear ribonucleoprotein Sm D3 OS=Mus musculus GN=Snrpd3 PE=1 SV=1	2	0	2	1	Snrpd3	Small nuclear ribonucleoprotein Sm D3 OS=Mus musculus OX=10090 GN=Snrpd3 PE=1 SV=1	1	2	-1	-1	0.321928	1.5
						C7orf50	Uncharacterized protein C7orf50 homolog OS=Mus musculus PE=1 SV=3	2	0	2	1	C7orf50	Uncharacterized protein C7orf50 homolog OS=Mus musculus OX=10090 PE=1 SV=3	1	2	-1	-1	0.321928	1.5
						Gtpbp1	GTP-binding protein 1 OS=Mus musculus GN=Gtpbp1 PE=1 SV=2	2	0	2	1	Gtpbp1	GTP-binding protein 1 OS=Mus musculus OX=10090 GN=Gtpbp1 PE=1 SV=2	1	2	-1	-1	0.321928	1.5
						Celf1	CUGBP Elav-like family member 1 OS=Mus musculus GN=Celf1 PE=1 SV=2	2	0	2	1	Celf1	CUGBP Elav-like family member 1 OS=Mus musculus OX=10090 GN=Celf1 PE=1 SV=2	1	2	-1	-1	0.321928	1.5
						Suz12	Polycomb protein Suz12 OS=Mus musculus GN=Suz12 PE=1 SV=2	2	0	2	1	Suz12	Polycomb protein Suz12 OS=Mus musculus OX=10090 GN=Suz12 PE=1 SV=2	1	2	-1	-1	0.321928	1.5
	YES					Mrto4	mRNA turnover protein 4 homolog OS=Mus musculus GN=Mrto4 PE=1 SV=1	3	2	1	0.584963	Mrto4	mRNA turnover protein 4 homolog OS=Mus musculus OX=10090 GN=Mrto4 PE=1 SV=1	5	5	0	0	0.321928	4
	YES					Rsrc1	Serine/Arginine-related protein 53 OS=Mus musculus GN=Rsrc1 PE=1 SV=1	3	2	1	0.584963	Rsrc1	Serine/Arginine-related protein 53 OS=Mus musculus OX=10090 GN=Rsrc1 PE=1 SV=1	5	5	0	0	0.321928	4
	YES					Nolc1	Nucleolar and coiled-body phosphoprotein 1 OS=Mus musculus OX=10090 GN=Nolc1 PE=1 SV=1	3	2	1	0.584963	Nolc1	Nucleolar and coiled-body phosphoprotein 1 OS=Mus musculus OX=10090 GN=Nolc1 PE=1 SV=1	4	4	0	0	0.321928	3.5
	YES					Luc7l3	Luc7-like protein 3 OS=Mus musculus GN=Luc7l3 PE=1 SV=1	6	4	2	0.584963	Luc7l3	Luc7-like protein 3 OS=Mus musculus OX=10090 GN=Luc7l3 PE=1 SV=1	3	3	0	0	0.321928	4.5
	YES					Rpl24	60S ribosomal protein L24 OS=Mus musculus GN=Rpl24 PE=1 SV=2	3	2	1	0.584963	Rpl24	60S ribosomal protein L24 OS=Mus musculus OX=10090 GN=Rpl24 PE=1 SV=2	3	3	0	0	0.321928	3
						Tuba4a	Tubulin alpha-4A chain OS=Mus musculus GN=Tuba4a PE=1 SV=1	12	8	4	0.584963	Tuba4a	Tubulin alpha-4A chain OS=Mus musculus OX=10090 GN=Tuba4a PE=1 SV=1	1	1	0	0	0.321928	6.5
	YES					Rpl30	60S ribosomal protein L30 OS=Mus musculus GN=Rpl30 PE=1 SV=2	4	3	1	0.415037	Rpl30	60S ribosomal protein L30 OS=Mus musculus OX=10090 GN=Rpl30 PE=1 SV=2	7	6	1	0.222392	0.321928	5.5
	YES					Snrnp70	U1 small nuclear ribonucleoprotein 70 kDa OS=Mus musculus GN=Snrnp70 PE=1 SV=2	9	9	0	0	Snrnp70	U1 small nuclear ribonucleoprotein 70 kDa OS=Mus musculus OX=10090 GN=Snrnp70 PE=1 SV=2	9	6	3	0.584963	0.321928	9
	YES					Arglu1	Arginine and glutamate-rich protein 1 OS=Mus musculus GN=Arglu1 PE=1 SV=2	4	4	0	0	Arglu1	Arginine and glutamate-rich protein 1 OS=Mus musculus OX=10090 GN=Arglu1 PE=1 SV=2	3	2	1	0.584963	0.321928	3.5
	YES					Surf6	Surfeit locus protein 6 OS=Mus musculus GN=Surf6 PE=1 SV=1	4	4	0	0	Surf6	Surfeit locus protein 6 OS=Mus musculus OX=10090 GN=Surf6 PE=1 SV=1	3	2	1	0.584963	0.321928	3.5
						Cpsf6	Cleavage and polyadenylation specificity factor subunit 6 OS=Mus musculus GN=Cpsf6 PE=1 SV=1	0	2	-2	-1	Cpsf6	Cleavage and polyadenylation specificity factor subunit 6 OS=Mus musculus OX=10090 GN=Cpsf6 PE=1 SV=1	2	1	1	1	0.321928	1
	YES					Rpl10a	60S ribosomal protein L10a OS=Mus musculus GN=Rpl10a PE=1 SV=3	8	5	3	0.678072	Rpl10a	60S ribosomal protein L10a OS=Mus musculus OX=10090 GN=Rpl10a PE=1 SV=3	10	11	-1	-0.137504	0.327165	9
	YES					Yars	Tyrosine--tRNA ligase, cytoplasmic OS=Mus musculus GN=Yars PE=1 SV=3	4	3	1	0.415037	Yars	Tyrosine--tRNA ligase, cytoplasmic OS=Mus musculus OX=10090 GN=Yars PE=1 SV=3	20	17	3	0.234465	0.327575	12
	YES					Rpl17	60S ribosomal protein L17 OS=Mus musculus GN=Rpl17 PE=1 SV=3	7	5	2	0.485427	Rpl17	60S ribosomal protein L17 OS=Mus musculus OX=10090 GN=Rpl17 PE=1 SV=3	10	9	1	0.152003	0.328326	8.5
	YES	YES				Rps3a	40S ribosomal protein S3a OS=Mus musculus GN=Rps3a PE=1 SV=3	9	7	2	0.36257	Rps3a	40S ribosomal protein S3a OS=Mus musculus OX=10090 GN=Rps3a PE=1 SV=3	16	13	3	0.29956	0.331409	12.5
	YES	YES				Hspa5	Endoplasmic reticulum chaperone BiP OS=Mus musculus OX=10090 GN=Hspa5 PE=1 SV=3	14	11	3	0.347923	Hspa5	Endoplasmic reticulum chaperone BiP OS=Mus musculus OX=10090 GN=Hspa5 PE=1 SV=3	20	16	4	0.321928	0.334984	17
	YES					Eif5a	Eukaryotic translation initiation factor 5A-1 OS=Mus musculus GN=Eif5a PE=1 SV=2	5	3	2	0.736966	Eif5a	Eukaryotic translation initiation factor 5A-1 OS=Mus musculus OX=10090 GN=Eif5a PE=1 SV=2	6	7	-1	-0.222392	0.335603	5.5
						Tp53bp1	Tumor suppressor p53-binding protein 1 OS=Mus musculus GN=Tp53bp1 PE=1 SV=2	43	34	9	0.338802	Tp53bp1	TP53-binding protein 1 OS=Mus musculus OX=10090 GN=Tp53bp1 PE=1 SV=3	0	0	0	NS	0.338802	21.5
	YES	YES				Hspa8	Heat shock cognate 71 kDa protein OS=Mus musculus GN=Hspa8 PE=1 SV=1	20	14	6	0.514573	Hspa8	Heat shock cognate 71 kDa protein OS=Mus musculus OX=10090 GN=Hspa8 PE=1 SV=1	27	24	3	0.169925	0.352516	23.5
	YES					Rpsa	40S ribosomal protein SA OS=Mus musculus GN=Rpsa PE=1 SV=4	8	4	4	1	Rpsa	40S ribosomal protein SA OS=Mus musculus OX=10090 GN=Rpsa PE=1 SV=4	5	9	-4	-0.847997	0.353637	6.5
						Akap12	A-kinase anchor protein 12 OS=Mus musculus GN=Akap12 PE=1 SV=1	0	0	0	NS	Akap12	A-kinase anchor protein 12 OS=Mus musculus OX=10090 GN=Akap12 PE=1 SV=1	9	7	2	0.36257	0.36257	4.5
	YES					Acin1	Apoptotic chromatin condensation inducer in the nucleus OS=Mus musculus GN=Acin1 PE=1 SV=3	6	4	2	0.584963	Acin1	Apoptotic chromatin condensation inducer in the nucleus OS=Mus musculus OX=10090 GN=Acin1 PE=1 SV=3	14	13	1	0.106915	0.365649	10
	YES					Rpl31	60S ribosomal protein L31 OS=Mus musculus GN=Rpl31 PE=1 SV=1	5	4	1	0.321928	Rpl31	60S ribosomal protein L31 OS=Mus musculus OX=10090 GN=Rpl31 PE=1 SV=1	4	3	1	0.415037	0.369234	4.5
	YES	YES				Gapdh	Glyceraldehyde-3-phosphate dehydrogenase OS=Mus musculus GN=Gapdh PE=1 SV=2	21	14	7	0.584963	Gapdh	Glyceraldehyde-3-phosphate dehydrogenase OS=Mus musculus OX=10090 GN=Gapdh PE=1 SV=2	24	22	2	0.125531	0.373458	22.5
						Aldoa	Fructose-bisphosphate aldolase A OS=Mus musculus GN=Aldoa PE=1 SV=2	0	0	0	NS	Aldoa	Fructose-bisphosphate aldolase A OS=Mus musculus OX=10090 GN=Aldoa PE=1 SV=2	13	10	3	0.378512	0.378512	6.5
	YES					Ppig	Peptidyl-prolyl cis-trans isomerase G OS=Mus musculus GN=Ppig PE=1 SV=1	4	2	2	1	Ppig	Peptidyl-prolyl cis-trans isomerase G OS=Mus musculus OX=10090 GN=Ppig PE=1 SV=1	6	10	-4	-0.736966	0.378512	5
						Tubb2a	Tubulin beta-2A chain OS=Mus musculus GN=Tubb2a PE=1 SV=1	16	10	6	0.678072	Tubb2a	Tubulin beta-2A chain OS=Mus musculus OX=10090 GN=Tubb2a PE=1 SV=1	1	0	1	0	0.378512	8.5
	YES	YES				L1td1	LINE-1 type transposase domain-containing protein 1 OS=Mus musculus GN=L1td1 PE=2 SV=1	15	10	5	0.584963	L1td1	LINE-1 type transposase domain-containing protein 1 OS=Mus musculus OX=10090 GN=L1td1 PE=2 SV=1	18	16	2	0.169925	0.392317	16.5
	YES	YES				Eef1a1	Elongation factor 1-alpha 1 OS=Mus musculus GN=Eef1a1 PE=1 SV=3	14	10	4	0.485427	Eef1a1	Elongation factor 1-alpha 1 OS=Mus musculus OX=10090 GN=Eef1a1 PE=1 SV=3	26	21	5	0.308122	0.399497	20
	YES					Etf1	Eukaryotic peptide chain release factor subunit 1 OS=Mus musculus GN=Etf1 PE=1 SV=4	7	4	3	0.807355	Etf1	Eukaryotic peptide chain release factor subunit 1 OS=Mus musculus OX=10090 GN=Etf1 PE=1 SV=4	8	9	-1	-0.169925	0.399931	7.5
	YES	YES				Rpl4	60S ribosomal protein L4 OS=Mus musculus GN=Rpl4 PE=1 SV=3	14	9	5	0.63743	Rpl4	60S ribosomal protein L4 OS=Mus musculus OX=10090 GN=Rpl4 PE=1 SV=3	24	22	2	0.125531	0.404066	19
	YES					Psmd12	26S proteasome non-ATPase regulatory subunit 12 OS=Mus musculus GN=Psmd12 PE=1 SV=4	5	4	1	0.321928	Psmd12	26S proteasome non-ATPase regulatory subunit 12 OS=Mus musculus OX=10090 GN=Psmd12 PE=1 SV=4	14	10	4	0.485427	0.405992	9.5
	YES					Rpl13	60S ribosomal protein L13 OS=Mus musculus GN=Rpl13 PE=1 SV=3	5	4	1	0.321928	Rpl13	60S ribosomal protein L13 OS=Mus musculus OX=10090 GN=Rpl13 PE=1 SV=3	14	10	4	0.485427	0.405992	9.5
	YES					Eif4a3	Eukaryotic initiation factor 4A-III OS=Mus musculus GN=Eif4a3 PE=1 SV=3	11	7	4	0.652077	Eif4a3	Eukaryotic initiation factor 4A-III OS=Mus musculus OX=10090 GN=Eif4a3 PE=1 SV=3	13	12	1	0.115477	0.408582	12
						Tuba1c	Tubulin alpha-1C chain OS=Mus musculus GN=Tuba1c PE=1 SV=1	12	9	3	0.415037	Tuba1c	Tubulin alpha-1C chain OS=Mus musculus OX=10090 GN=Tuba1c PE=1 SV=1	0	0	0	NS	0.415037	6
						Arf5	ADP-ribosylation factor 5 OS=Mus musculus GN=Arf5 PE=1 SV=2	4	3	1	0.415037	Arf5	ADP-ribosylation factor 5 OS=Mus musculus OX=10090 GN=Arf5 PE=1 SV=2	0	0	0	NS	0.415037	2
						Zc3h11a	Zinc finger CCCH domain-containing protein 11A OS=Mus musculus GN=Zc3h11a PE=1 SV=1	0	0	0	NS	Zc3h11a	Zinc finger CCCH domain-containing protein 11A OS=Mus musculus OX=10090 GN=Zc3h11a PE=1 SV=1	4	3	1	0.415037	0.415037	2
						Usp39	U4/U6.U5 tri-snRNP-associated protein 2 OS=Mus musculus GN=Usp39 PE=1 SV=2	0	0	0	NS	Usp39	U4/U6.U5 tri-snRNP-associated protein 2 OS=Mus musculus OX=10090 GN=Usp39 PE=1 SV=2	4	3	1	0.415037	0.415037	2
						Dhfr	Dihydrofolate reductase OS=Mus musculus GN=Dhfr PE=1 SV=3	0	0	0	NS	Dhfr	Dihydrofolate reductase OS=Mus musculus OX=10090 GN=Dhfr PE=1 SV=3	4	3	1	0.415037	0.415037	2
						Drg1	Developmentally-regulated GTP-binding protein 1 OS=Mus musculus GN=Drg1 PE=1 SV=1	0	0	0	NS	Drg1	Developmentally-regulated GTP-binding protein 1 OS=Mus musculus OX=10090 GN=Drg1 PE=1 SV=1	4	3	1	0.415037	0.415037	2
						Pura	Transcriptional activator protein Pur-alpha OS=Mus musculus GN=Pura PE=1 SV=1	0	0	0	NS	Pura	Transcriptional activator protein Pur-alpha OS=Mus musculus OX=10090 GN=Pura PE=1 SV=1	4	3	1	0.415037	0.415037	2
						Pfn1	Profilin-1 OS=Mus musculus GN=Pfn1 PE=1 SV=2	0	0	0	NS	Pfn1	Profilin-1 OS=Mus musculus OX=10090 GN=Pfn1 PE=1 SV=2	4	3	1	0.415037	0.415037	2
						Lasp1	LIM and SH3 domain protein 1 OS=Mus musculus GN=Lasp1 PE=1 SV=1	0	0	0	NS	Lasp1	LIM and SH3 domain protein 1 OS=Mus musculus OX=10090 GN=Lasp1 PE=1 SV=1	4	3	1	0.415037	0.415037	2
	YES					Pdia3	Protein disulfide-isomerase A3 OS=Mus musculus GN=Pdia3 PE=1 SV=2	2	0	2	1	Pdia3	Protein disulfide-isomerase A3 OS=Mus musculus OX=10090 GN=Pdia3 PE=1 SV=2	8	12	-4	-0.584963	0.415037	5
	YES					Far1	Fatty acyl-CoA reductase 1 OS=Mus musculus GN=Far1 PE=1 SV=1	2	0	2	1	Far1	Fatty acyl-CoA reductase 1 OS=Mus musculus OX=10090 GN=Far1 PE=1 SV=1	2	3	-1	-0.584963	0.415037	2
	YES					Ube2n	Ubiquitin-conjugating enzyme E2 N OS=Mus musculus GN=Ube2n PE=1 SV=1	2	0	2	1	Ube2n	Ubiquitin-conjugating enzyme E2 N OS=Mus musculus OX=10090 GN=Ube2n PE=1 SV=1	2	3	-1	-0.584963	0.415037	2
	YES					Ube2i	SUMO-conjugating enzyme UBC9 OS=Mus musculus GN=Ube2i PE=1 SV=1	2	0	2	1	Ube2i	SUMO-conjugating enzyme UBC9 OS=Mus musculus OX=10090 GN=Ube2i PE=1 SV=1	2	3	-1	-0.584963	0.415037	2
	YES	YES				Rps2	40S ribosomal protein S2 OS=Mus musculus GN=Rps2 PE=1 SV=3	8	6	2	0.415037	Rps2	40S ribosomal protein S2 OS=Mus musculus OX=10090 GN=Rps2 PE=1 SV=3	12	9	3	0.415037	0.415037	10
	YES					Rpl29	60S ribosomal protein L29 OS=Mus musculus GN=Rpl29 PE=2 SV=2	4	3	1	0.415037	Rpl29	60S ribosomal protein L29 OS=Mus musculus OX=10090 GN=Rpl29 PE=1 SV=2	4	3	1	0.415037	0.415037	4
	YES					Srp14	Signal recognition particle 14 kDa protein OS=Mus musculus GN=Srp14 PE=1 SV=1	2	3	-1	-0.584963	Srp14	Signal recognition particle 14 kDa protein OS=Mus musculus OX=10090 GN=Srp14 PE=1 SV=1	2	0	2	1	0.415037	2
	YES					Ruvbl1	RuvB-like 1 OS=Mus musculus GN=Ruvbl1 PE=1 SV=1	6	4	2	0.584963	Ruvbl1	RuvB-like 1 OS=Mus musculus OX=10090 GN=Ruvbl1 PE=1 SV=1	7	6	1	0.222392	0.415037	6.5
	YES					Rpl35a	60S ribosomal protein L35a OS=Mus musculus GN=Rpl35a PE=1 SV=2	3	2	1	0.584963	Rpl35a	60S ribosomal protein L35a OS=Mus musculus OX=10090 GN=Rpl35a PE=1 SV=2	7	6	1	0.222392	0.415037	5
	YES	YES				Ddx5	Probable ATP-dependent RNA helicase DDX5 OS=Mus musculus GN=Ddx5 PE=1 SV=2	15	12	3	0.321928	Ddx5	Probable ATP-dependent RNA helicase DDX5 OS=Mus musculus OX=10090 GN=Ddx5 PE=1 SV=2	20	14	6	0.514573	0.421464	17.5
	YES	YES				Alb	Serum albumin OS=Mus musculus GN=Alb PE=1 SV=3	6	4	2	0.584963	Alb	Serum albumin OS=Mus musculus OX=10090 GN=Alb PE=1 SV=3	13	11	2	0.241008	0.423211	9.5
	YES					Pcbp1	Poly(rC)-binding protein 1 OS=Mus musculus GN=Pcbp1 PE=1 SV=1	6	5	1	0.263034	Pcbp1	Poly(rC)-binding protein 1 OS=Mus musculus OX=10090 GN=Pcbp1 PE=1 SV=1	3	2	1	0.584963	0.432959	4.5
	YES					C1qbp	Complement component 1 Q subcomponent-binding protein, mitochondrial OS=Mus musculus GN=C1qbp PE=1 SV=1	6	5	1	0.263034	C1qbp	Complement component 1 Q subcomponent-binding protein, mitochondrial OS=Mus musculus OX=10090 GN=C1qbp PE=1 SV=1	3	2	1	0.584963	0.432959	4.5
	YES					Rangap1	Ran GTPase-activating protein 1 OS=Mus musculus GN=Rangap1 PE=1 SV=2	2	0	2	1	Rangap1	Ran GTPase-activating protein 1 OS=Mus musculus OX=10090 GN=Rangap1 PE=1 SV=2	5	7	-2	-0.485427	0.440573	3.5
	YES					Hsp90ab1	Heat shock protein HSP 90-beta OS=Mus musculus GN=Hsp90ab1 PE=1 SV=3	28	16	12	0.807355	Hsp90ab1	Heat shock protein HSP 90-beta OS=Mus musculus OX=10090 GN=Hsp90ab1 PE=1 SV=3	27	28	-1	-0.0524674	0.440573	27.5
	YES					Ybx3	Y-box-binding protein 3 OS=Mus musculus GN=Ybx3 PE=1 SV=2	5	7	-2	-0.485427	Ybx3	Y-box-binding protein 3 OS=Mus musculus OX=10090 GN=Ybx3 PE=1 SV=2	2	1	1	1	0.440573	3.5
	YES	YES				Rps4x	40S ribosomal protein S4, X isoform OS=Mus musculus GN=Rps4x PE=1 SV=2	14	10	4	0.485427	Rps4x	40S ribosomal protein S4, X isoform OS=Mus musculus OX=10090 GN=Rps4x PE=1 SV=2	24	18	6	0.415037	0.450661	19
	YES					Rpl10	60S ribosomal protein L10 OS=Mus musculus GN=Rpl10 PE=1 SV=3	5	3	2	0.736966	Rpl10	60S ribosomal protein L10 OS=Mus musculus OX=10090 GN=Rpl10 PE=1 SV=3	15	14	1	0.0995357	0.453173	10
						Morc3	MORC family CW-type zinc finger protein 3 OS=Mus musculus GN=Morc3 PE=1 SV=1	0	0	0	NS	Morc3	MORC family CW-type zinc finger protein 3 OS=Mus musculus OX=10090 GN=Morc3 PE=1 SV=1	11	8	3	0.459432	0.459432	5.5
	YES					Tcerg1	Transcription elongation regulator 1 OS=Mus musculus GN=Tcerg1 PE=1 SV=2	2	0	2	1	Tcerg1	Transcription elongation regulator 1 OS=Mus musculus OX=10090 GN=Tcerg1 PE=1 SV=2	3	4	-1	-0.415037	0.459432	2.5
						Luc7l2	Putative RNA-binding protein Luc7-like 2 OS=Mus musculus GN=Luc7l2 PE=1 SV=1	7	4	3	0.807355	Luc7l2	Putative RNA-binding protein Luc7-like 2 OS=Mus musculus OX=10090 GN=Luc7l2 PE=1 SV=1	1	1	0	0	0.459432	4
	YES	YES				Eif3f	Eukaryotic translation initiation factor 3 subunit F OS=Mus musculus GN=Eif3f PE=1 SV=2	9	6	3	0.584963	Eif3f	Eukaryotic translation initiation factor 3 subunit F OS=Mus musculus OX=10090 GN=Eif3f PE=1 SV=2	10	8	2	0.321928	0.459432	9.5
	YES					Pes1	Pescadillo homolog OS=Mus musculus GN=Pes1 PE=1 SV=1	3	2	1	0.584963	Pes1	Pescadillo homolog OS=Mus musculus OX=10090 GN=Pes1 PE=1 SV=1	5	4	1	0.321928	0.459432	4
	YES					Bub3	Mitotic checkpoint protein BUB3 OS=Mus musculus GN=Bub3 PE=1 SV=2	3	2	1	0.584963	Bub3	Mitotic checkpoint protein BUB3 OS=Mus musculus OX=10090 GN=Bub3 PE=1 SV=2	5	4	1	0.321928	0.459432	4
	YES					Srsf3	Serine/arginine-rich splicing factor 3 OS=Mus musculus GN=Srsf3 PE=1 SV=1	5	4	1	0.321928	Srsf3	Serine/arginine-rich splicing factor 3 OS=Mus musculus OX=10090 GN=Srsf3 PE=1 SV=1	6	4	2	0.584963	0.459432	5.5
	YES					Hspa14	Heat shock 70 kDa protein 14 OS=Mus musculus GN=Hspa14 PE=1 SV=2	3	3	0	0	Hspa14	Heat shock 70 kDa protein 14 OS=Mus musculus OX=10090 GN=Hspa14 PE=1 SV=2	7	4	3	0.807355	0.459432	5
	YES					Rpl35	60S ribosomal protein L35 OS=Mus musculus GN=Rpl35 PE=1 SV=1	2	2	0	0	Rpl35	60S ribosomal protein L35 OS=Mus musculus OX=10090 GN=Rpl35 PE=1 SV=1	7	4	3	0.807355	0.459432	4.5
	YES	YES				Psmc2	26S protease regulatory subunit 7 OS=Mus musculus GN=Psmc2 PE=1 SV=5	8	5	3	0.678072	Psmc2	26S proteasome regulatory subunit 7 OS=Mus musculus OX=10090 GN=Psmc2 PE=1 SV=5	21	18	3	0.222392	0.468149	14.5
						Supt6h	Transcription elongation factor SPT6 OS=Mus musculus GN=Supt6h PE=1 SV=2	0	0	0	NS	Supt6h	Transcription elongation factor SPT6 OS=Mus musculus OX=10090 GN=Supt6h PE=1 SV=2	7	5	2	0.485427	0.485427	3.5
						Gtf2i	General transcription factor II-I OS=Mus musculus GN=Gtf2i PE=1 SV=3	0	0	0	NS	Gtf2i	General transcription factor II-I OS=Mus musculus OX=10090 GN=Gtf2i PE=1 SV=3	7	5	2	0.485427	0.485427	3.5
	YES					Pspc1	Paraspeckle component 1 OS=Mus musculus GN=Pspc1 PE=1 SV=1	2	0	2	1	Pspc1	Paraspeckle component 1 OS=Mus musculus OX=10090 GN=Pspc1 PE=1 SV=1	4	5	-1	-0.321928	0.485427	3
	YES					Kpnb1	Importin subunit beta-1 OS=Mus musculus GN=Kpnb1 PE=1 SV=2	2	0	2	1	Kpnb1	Importin subunit beta-1 OS=Mus musculus OX=10090 GN=Kpnb1 PE=1 SV=2	9	11	-2	-0.289507	0.494765	5.5
	YES					Cct8	T-complex protein 1 subunit theta OS=Mus musculus GN=Cct8 PE=1 SV=3	11	6	5	0.874469	Cct8	T-complex protein 1 subunit theta OS=Mus musculus OX=10090 GN=Cct8 PE=1 SV=3	19	19	0	0	0.5025	15
	YES					Rack1	Receptor of activated protein C kinase 1 OS=Mus musculus GN=Rack1 PE=1 SV=3	2	0	2	1	Rack1	Receptor of activated protein C kinase 1 OS=Mus musculus OX=10090 GN=Rack1 PE=1 SV=3	5	6	-1	-0.263034	0.5025	3.5
	YES					G3bp1	Ras GTPase-activating protein-binding protein 1 OS=Mus musculus GN=G3bp1 PE=1 SV=1	8	4	4	1	G3bp1	Ras GTPase-activating protein-binding protein 1 OS=Mus musculus OX=10090 GN=G3bp1 PE=1 SV=1	10	12	-2	-0.263034	0.5025	9
	YES	YES				Mat2a	S-adenosylmethionine synthase isoform type-2 OS=Mus musculus GN=Mat2a PE=1 SV=2	5	3	2	0.736966	Mat2a	S-adenosylmethionine synthase isoform type-2 OS=Mus musculus OX=10090 GN=Mat2a PE=1 SV=2	14	12	2	0.222392	0.5025	9.5
	YES					Rpn1	Dolichyl-diphosphooligosaccharide--protein glycosyltransferase subunit 1 OS=Mus musculus GN=Rpn1 PE=1 SV=1	5	3	2	0.736966	Rpn1	Dolichyl-diphosphooligosaccharide--protein glycosyltransferase subunit 1 OS=Mus musculus OX=10090 GN=Rpn1 PE=1 SV=1	7	6	1	0.222392	0.5025	6
	YES					Rps17	40S ribosomal protein S17 OS=Mus musculus GN=Rps17 PE=1 SV=2	7	6	1	0.222392	Rps17	40S ribosomal protein S17 OS=Mus musculus OX=10090 GN=Rps17 PE=1 SV=2	5	3	2	0.736966	0.5025	6
	YES	YES				Nono	Non-POU domain-containing octamer-binding protein OS=Mus musculus GN=Nono PE=1 SV=3	5	3	2	0.736966	Nono	Non-POU domain-containing octamer-binding protein OS=Mus musculus OX=10090 GN=Nono PE=1 SV=3	20	17	3	0.234465	0.507484	12.5
	YES	YES				Hsp90b1	Endoplasmin OS=Mus musculus GN=Hsp90b1 PE=1 SV=2	7	4	3	0.807355	Hsp90b1	Endoplasmin OS=Mus musculus OX=10090 GN=Hsp90b1 PE=1 SV=2	22	20	2	0.137504	0.510962	14.5
	YES					Tubb6	Tubulin beta-6 chain OS=Mus musculus GN=Tubb6 PE=1 SV=1	10	6	4	0.736966	Tubb6	Tubulin beta-6 chain OS=Mus musculus OX=10090 GN=Tubb6 PE=1 SV=1	6	5	1	0.263034	0.519374	8
	YES					Hnrnpa2b1	Heterogeneous nuclear ribonucleoproteins A2/B1 OS=Mus musculus GN=Hnrnpa2b1 PE=1 SV=2	9	5	4	0.847997	Hnrnpa2b1	Heterogeneous nuclear ribonucleoproteins A2/B1 OS=Mus musculus OX=10090 GN=Hnrnpa2b1 PE=1 SV=2	15	14	1	0.0995357	0.521769	12
	YES	YES				Cct4	T-complex protein 1 subunit delta OS=Mus musculus GN=Cct4 PE=1 SV=3	7	4	3	0.807355	Cct4	T-complex protein 1 subunit delta OS=Mus musculus OX=10090 GN=Cct4 PE=1 SV=3	17	15	2	0.180572	0.527738	12
	YES	YES				Rps8	40S ribosomal protein S8 OS=Mus musculus GN=Rps8 PE=1 SV=2	8	5	3	0.678072	Rps8	40S ribosomal protein S8 OS=Mus musculus OX=10090 GN=Rps8 PE=1 SV=2	9	7	2	0.36257	0.528928	8.5
	YES					Dis3	Exosome complex exonuclease RRP44 OS=Mus musculus GN=Dis3 PE=1 SV=4	2	0	2	1	Dis3	Exosome complex exonuclease RRP44 OS=Mus musculus OX=10090 GN=Dis3 PE=1 SV=4	8	9	-1	-0.169925	0.530515	5
	YES					Sf3b1	Splicing factor 3B subunit 1 OS=Mus musculus GN=Sf3b1 PE=1 SV=1	10	5	5	1	Sf3b1	Splicing factor 3B subunit 1 OS=Mus musculus OX=10090 GN=Sf3b1 PE=1 SV=1	16	18	-2	-0.169925	0.530515	13
	YES	YES				Actb	Actin, cytoplasmic 1 OS=Mus musculus GN=Actb PE=1 SV=1	23	14	9	0.716207	Actb	Actin, cytoplasmic 1 OS=Mus musculus OX=10090 GN=Actb PE=1 SV=1	10	8	2	0.321928	0.532495	16.5
	YES					Eef2	Elongation factor 2 OS=Mus musculus GN=Eef2 PE=1 SV=2	12	6	6	1	Eef2	Elongation factor 2 OS=Mus musculus OX=10090 GN=Eef2 PE=1 SV=2	28	31	-3	-0.146841	0.537657	20
	YES	YES				U2surp	U2 snRNP-associated SURP motif-containing protein OS=Mus musculus GN=U2surp PE=1 SV=3	11	7	4	0.652077	U2surp	U2 snRNP-associated SURP motif-containing protein OS=Mus musculus OX=10090 GN=U2surp PE=1 SV=3	8	6	2	0.415037	0.53842	9.5
	YES					Ptbp1	Polypyrimidine tract-binding protein 1 OS=Mus musculus GN=Ptbp1 PE=1 SV=2	10	5	5	1	Ptbp1	Polypyrimidine tract-binding protein 1 OS=Mus musculus OX=10090 GN=Ptbp1 PE=1 SV=2	11	12	-1	-0.125531	0.544321	10.5
	YES					Srsf7	Serine/arginine-rich splicing factor 7 OS=Mus musculus GN=Srsf7 PE=1 SV=1	5	3	2	0.736966	Srsf7	Serine/arginine-rich splicing factor 7 OS=Mus musculus OX=10090 GN=Srsf7 PE=1 SV=1	5	4	1	0.321928	0.544321	5
	YES					Ddost	Dolichyl-diphosphooligosaccharide--protein glycosyltransferase 48 kDa subunit OS=Mus musculus GN=Ddost PE=1 SV=2	5	3	2	0.736966	Ddost	Dolichyl-diphosphooligosaccharide--protein glycosyltransferase 48 kDa subunit OS=Mus musculus OX=10090 GN=Ddost PE=1 SV=2	5	4	1	0.321928	0.544321	5
	YES					Hsp90aa1	Heat shock protein HSP 90-alpha OS=Mus musculus GN=Hsp90aa1 PE=1 SV=4	20	10	10	1	Hsp90aa1	Heat shock protein HSP 90-alpha OS=Mus musculus OX=10090 GN=Hsp90aa1 PE=1 SV=4	22	23	-1	-0.0641303	0.563901	21
						Usp48	Ubiquitin carboxyl-terminal hydrolase 48 OS=Mus musculus GN=Usp48 PE=1 SV=2	0	0	0	NS	Usp48	Ubiquitin carboxyl-terminal hydrolase 48 OS=Mus musculus OX=10090 GN=Usp48 PE=1 SV=2	6	4	2	0.584963	0.584963	3
						Etfb	Electron transfer flavoprotein subunit beta OS=Mus musculus GN=Etfb PE=1 SV=3	0	0	0	NS	Etfb	Electron transfer flavoprotein subunit beta OS=Mus musculus OX=10090 GN=Etfb PE=1 SV=3	6	4	2	0.584963	0.584963	3
						Bzw2	Basic leucine zipper and W2 domain-containing protein 2 OS=Mus musculus GN=Bzw2 PE=1 SV=1	0	0	0	NS	Bzw2	Basic leucine zipper and W2 domain-containing protein 2 OS=Mus musculus OX=10090 GN=Bzw2 PE=1 SV=1	3	2	1	0.584963	0.584963	1.5
						Actr3	Actin-related protein 3 OS=Mus musculus GN=Actr3 PE=1 SV=3	0	0	0	NS	Actr3	Actin-related protein 3 OS=Mus musculus OX=10090 GN=Actr3 PE=1 SV=3	3	2	1	0.584963	0.584963	1.5
						Tomm70	Mitochondrial import receptor subunit TOM70 OS=Mus musculus GN=Tomm70 PE=1 SV=2	0	0	0	NS	Tomm70	Mitochondrial import receptor subunit TOM70 OS=Mus musculus OX=10090 GN=Tomm70 PE=1 SV=2	3	2	1	0.584963	0.584963	1.5
						Tns3	Tensin-3 OS=Mus musculus GN=Tns3 PE=1 SV=1	0	0	0	NS	Tns3	Tensin-3 OS=Mus musculus OX=10090 GN=Tns3 PE=1 SV=1	3	2	1	0.584963	0.584963	1.5
						Cpsf1	Cleavage and polyadenylation specificity factor subunit 1 OS=Mus musculus GN=Cpsf1 PE=1 SV=1	0	0	0	NS	Cpsf1	Cleavage and polyadenylation specificity factor subunit 1 OS=Mus musculus OX=10090 GN=Cpsf1 PE=1 SV=1	3	2	1	0.584963	0.584963	1.5
						Khdc3	KH domain-containing protein 3 OS=Mus musculus GN=Khdc3 PE=1 SV=1	0	0	0	NS	Khdc3	KH domain-containing protein 3 OS=Mus musculus OX=10090 GN=Khdc3 PE=1 SV=1	3	2	1	0.584963	0.584963	1.5
						Eif4e2	Eukaryotic translation initiation factor 4E type 2 OS=Mus musculus GN=Eif4e2 PE=1 SV=1	0	0	0	NS	Eif4e2	Eukaryotic translation initiation factor 4E type 2 OS=Mus musculus OX=10090 GN=Eif4e2 PE=1 SV=1	3	2	1	0.584963	0.584963	1.5
	YES					Tnpo1	Transportin-1 OS=Mus musculus GN=Tnpo1 PE=1 SV=2	11	5	6	1.1375	Tnpo1	Transportin-1 OS=Mus musculus OX=10090 GN=Tnpo1 PE=1 SV=2	4	5	-1	-0.321928	0.584963	7.5
	YES					Naa15	N-alpha-acetyltransferase 15, NatA auxiliary subunit OS=Mus musculus GN=Naa15 PE=1 SV=1	2	0	2	1	Naa15	N-alpha-acetyltransferase 15, NatA auxiliary subunit OS=Mus musculus OX=10090 GN=Naa15 PE=1 SV=1	11	11	0	0	0.584963	6.5
	YES					Dnaja1	DnaJ homolog subfamily A member 1 OS=Mus musculus GN=Dnaja1 PE=1 SV=1	2	0	2	1	Dnaja1	DnaJ homolog subfamily A member 1 OS=Mus musculus OX=10090 GN=Dnaja1 PE=1 SV=1	9	9	0	0	0.584963	5.5
	YES					Rpl19	60S ribosomal protein L19 OS=Mus musculus GN=Rpl19 PE=1 SV=1	2	0	2	1	Rpl19	60S ribosomal protein L19 OS=Mus musculus OX=10090 GN=Rpl19 PE=1 SV=1	9	9	0	0	0.584963	5.5
	YES					Rpl28	60S ribosomal protein L28 OS=Mus musculus GN=Rpl28 PE=1 SV=2	2	0	2	1	Rpl28	60S ribosomal protein L28 OS=Mus musculus OX=10090 GN=Rpl28 PE=1 SV=2	7	7	0	0	0.584963	4.5
	YES					Ola1	Obg-like ATPase 1 OS=Mus musculus GN=Ola1 PE=1 SV=1	2	0	2	1	Ola1	Obg-like ATPase 1 OS=Mus musculus OX=10090 GN=Ola1 PE=1 SV=1	6	6	0	0	0.584963	4
	YES					Ppia	Peptidyl-prolyl cis-trans isomerase A OS=Mus musculus GN=Ppia PE=1 SV=2	2	0	2	1	Ppia	Peptidyl-prolyl cis-trans isomerase A OS=Mus musculus OX=10090 GN=Ppia PE=1 SV=2	6	6	0	0	0.584963	4
	YES					Smarcad1	SWI/SNF-related matrix-associated actin-dependent regulator of chromatin subfamily A containing DEAD/H box 1 OS=Mus musculus GN=Smarcad1 PE=1 SV=2	2	0	2	1	Smarcad1	SWI/SNF-related matrix-associated actin-dependent regulator of chromatin subfamily A containing DEAD/H box 1 OS=Mus musculus OX=10090 GN=Smarcad1 PE=1 SV=2	4	4	0	0	0.584963	3
	YES					Tnpo3	Transportin-3 OS=Mus musculus GN=Tnpo3 PE=1 SV=1	2	0	2	1	Tnpo3	Transportin-3 OS=Mus musculus OX=10090 GN=Tnpo3 PE=1 SV=1	3	3	0	0	0.584963	2.5
	YES					Ctnnb1	Catenin beta-1 OS=Mus musculus GN=Ctnnb1 PE=1 SV=1	2	0	2	1	Ctnnb1	Catenin beta-1 OS=Mus musculus OX=10090 GN=Ctnnb1 PE=1 SV=1	3	3	0	0	0.584963	2.5
	YES					Csnk2a1	Casein kinase II subunit alpha OS=Mus musculus GN=Csnk2a1 PE=1 SV=2	2	0	2	1	Csnk2a1	Casein kinase II subunit alpha OS=Mus musculus OX=10090 GN=Csnk2a1 PE=1 SV=2	3	3	0	0	0.584963	2.5
	YES					Ywhaz	14-3-3 protein zeta/delta OS=Mus musculus GN=Ywhaz PE=1 SV=1	2	0	2	1	Ywhaz	14-3-3 protein zeta/delta OS=Mus musculus OX=10090 GN=Ywhaz PE=1 SV=1	3	3	0	0	0.584963	2.5
	YES					Slc2a1	Solute carrier family 2, facilitated glucose transporter member 1 OS=Mus musculus GN=Slc2a1 PE=1 SV=4	2	0	2	1	Slc2a1	Solute carrier family 2, facilitated glucose transporter member 1 OS=Mus musculus OX=10090 GN=Slc2a1 PE=1 SV=4	3	3	0	0	0.584963	2.5
	YES					Hnrnpdl	Heterogeneous nuclear ribonucleoprotein D-like OS=Mus musculus GN=Hnrnpdl PE=1 SV=1	2	0	2	1	Hnrnpdl	Heterogeneous nuclear ribonucleoprotein D-like OS=Mus musculus OX=10090 GN=Hnrnpdl PE=1 SV=1	3	3	0	0	0.584963	2.5
	YES					Polr1c	DNA-directed RNA polymerases I and III subunit RPAC1 OS=Mus musculus GN=Polr1c PE=1 SV=3	2	0	2	1	Polr1c	DNA-directed RNA polymerases I and III subunit RPAC1 OS=Mus musculus OX=10090 GN=Polr1c PE=1 SV=3	3	3	0	0	0.584963	2.5
	YES					Snrpd1	Small nuclear ribonucleoprotein Sm D1 OS=Mus musculus GN=Snrpd1 PE=1 SV=1	2	0	2	1	Snrpd1	Small nuclear ribonucleoprotein Sm D1 OS=Mus musculus OX=10090 GN=Snrpd1 PE=1 SV=1	2	2	0	0	0.584963	2
	YES					Dppa5a	Developmental pluripotency-associated protein 5A OS=Mus musculus GN=Dppa5a PE=1 SV=2	2	0	2	1	Dppa5a	Developmental pluripotency-associated protein 5A OS=Mus musculus OX=10090 GN=Dppa5a PE=1 SV=2	2	2	0	0	0.584963	2
	YES					Kat7	Histone acetyltransferase KAT7 OS=Mus musculus GN=Kat7 PE=1 SV=1	2	0	2	1	Kat7	Histone acetyltransferase KAT7 OS=Mus musculus OX=10090 GN=Kat7 PE=1 SV=1	2	2	0	0	0.584963	2
	YES					Ppp1cb	Serine/threonine-protein phosphatase PP1-beta catalytic subunit OS=Mus musculus GN=Ppp1cb PE=1 SV=3	2	0	2	1	Ppp1cb	Serine/threonine-protein phosphatase PP1-beta catalytic subunit OS=Mus musculus OX=10090 GN=Ppp1cb PE=1 SV=3	2	2	0	0	0.584963	2
	YES					Znf207	BUB3-interacting and GLEBS motif-containing protein ZNF207 OS=Mus musculus GN=Znf207 PE=1 SV=1	2	0	2	1	Znf207	BUB3-interacting and GLEBS motif-containing protein ZNF207 OS=Mus musculus OX=10090 GN=Znf207 PE=1 SV=1	2	2	0	0	0.584963	2
	YES					Emg1	Ribosomal RNA small subunit methyltransferase NEP1 OS=Mus musculus GN=Emg1 PE=1 SV=1	2	0	2	1	Emg1	Ribosomal RNA small subunit methyltransferase NEP1 OS=Mus musculus OX=10090 GN=Emg1 PE=1 SV=1	2	2	0	0	0.584963	2
	YES					Psmc4	26S protease regulatory subunit 6B OS=Mus musculus GN=Psmc4 PE=1 SV=2	8	4	4	1	Psmc4	26S proteasome regulatory subunit 6B OS=Mus musculus OX=10090 GN=Psmc4 PE=1 SV=2	18	18	0	0	0.584963	13
	YES					Eif2s2	Eukaryotic translation initiation factor 2 subunit 2 OS=Mus musculus GN=Eif2s2 PE=1 SV=1	8	4	4	1	Eif2s2	Eukaryotic translation initiation factor 2 subunit 2 OS=Mus musculus OX=10090 GN=Eif2s2 PE=1 SV=1	13	13	0	0	0.584963	10.5
	YES					Hnrnpc	Heterogeneous nuclear ribonucleoproteins C1/C2 OS=Mus musculus GN=Hnrnpc PE=1 SV=1	10	5	5	1	Hnrnpc	Heterogeneous nuclear ribonucleoproteins C1/C2 OS=Mus musculus OX=10090 GN=Hnrnpc PE=1 SV=1	12	12	0	0	0.584963	11
	YES					Hnrnpa1	Heterogeneous nuclear ribonucleoprotein A1 OS=Mus musculus GN=Hnrnpa1 PE=1 SV=2	10	5	5	1	Hnrnpa1	Heterogeneous nuclear ribonucleoprotein A1 OS=Mus musculus OX=10090 GN=Hnrnpa1 PE=1 SV=2	12	12	0	0	0.584963	11
	YES					Usp14	Ubiquitin carboxyl-terminal hydrolase 14 OS=Mus musculus GN=Usp14 PE=1 SV=3	4	2	2	1	Usp14	Ubiquitin carboxyl-terminal hydrolase 14 OS=Mus musculus OX=10090 GN=Usp14 PE=1 SV=3	12	12	0	0	0.584963	8
	YES					Dek	Protein DEK OS=Mus musculus GN=Dek PE=1 SV=1	4	2	2	1	Dek	Protein DEK OS=Mus musculus OX=10090 GN=Dek PE=1 SV=1	4	4	0	0	0.584963	4
	YES					Nudt21	Cleavage and polyadenylation specificity factor subunit 5 OS=Mus musculus GN=Nudt21 PE=1 SV=1	4	2	2	1	Nudt21	Cleavage and polyadenylation specificity factor subunit 5 OS=Mus musculus OX=10090 GN=Nudt21 PE=1 SV=1	2	2	0	0	0.584963	3
						Prrc2c	Protein PRRC2C OS=Mus musculus GN=Prrc2c PE=1 SV=3	2	0	2	1	Prrc2c	Protein PRRC2C OS=Mus musculus OX=10090 GN=Prrc2c PE=1 SV=3	0	1	-1	0	0.584963	1
						Rbm27	RNA-binding protein 27 OS=Mus musculus GN=Rbm27 PE=1 SV=3	2	0	2	1	Rbm27	RNA-binding protein 27 OS=Mus musculus OX=10090 GN=Rbm27 PE=1 SV=3	1	0	1	0	0.584963	1.5
						Dpy30	Protein dpy-30 homolog OS=Mus musculus GN=Dpy30 PE=1 SV=1	2	0	2	1	Dpy30	Protein dpy-30 homolog OS=Mus musculus OX=10090 GN=Dpy30 PE=1 SV=1	1	0	1	0	0.584963	1.5
						Flii	Protein flightless-1 homolog OS=Mus musculus GN=Flii PE=1 SV=1	2	0	2	1	Flii	Protein flightless-1 homolog OS=Mus musculus OX=10090 GN=Flii PE=1 SV=1	1	0	1	0	0.584963	1.5
						Vps25	Vacuolar protein-sorting-associated protein 25 OS=Mus musculus GN=Vps25 PE=1 SV=1	2	0	2	1	Vps25	Vacuolar protein-sorting-associated protein 25 OS=Mus musculus OX=10090 GN=Vps25 PE=1 SV=1	1	0	1	0	0.584963	1.5
						Gpx4	Phospholipid hydroperoxide glutathione peroxidase OS=Mus musculus OX=10090 GN=Gpx4 PE=1 SV=4	2	0	2	1	Gpx4	Phospholipid hydroperoxide glutathione peroxidase OS=Mus musculus OX=10090 GN=Gpx4 PE=1 SV=4	1	0	1	0	0.584963	1.5
						Copg2	Coatomer subunit gamma-2 OS=Mus musculus GN=Copg2 PE=1 SV=1	2	0	2	1	Copg2	Coatomer subunit gamma-2 OS=Mus musculus OX=10090 GN=Copg2 PE=1 SV=1	1	0	1	0	0.584963	1.5
						Rps12	40S ribosomal protein S12 OS=Mus musculus GN=Rps12 PE=1 SV=2	2	0	2	1	Rps12	40S ribosomal protein S12 OS=Mus musculus OX=10090 GN=Rps12 PE=1 SV=2	1	1	0	0	0.584963	1.5
						Ppan	Suppressor of SWI4 1 homolog OS=Mus musculus GN=Ppan PE=1 SV=2	2	0	2	1	Ppan	Suppressor of SWI4 1 homolog OS=Mus musculus OX=10090 GN=Ppan PE=1 SV=2	1	1	0	0	0.584963	1.5
						Mcmbp	Mini-chromosome maintenance complex-binding protein OS=Mus musculus GN=Mcmbp PE=1 SV=1	2	0	2	1	Mcmbp	Mini-chromosome maintenance complex-binding protein OS=Mus musculus OX=10090 GN=Mcmbp PE=1 SV=1	1	1	0	0	0.584963	1.5
						Aldh4a1	Delta-1-pyrroline-5-carboxylate dehydrogenase, mitochondrial OS=Mus musculus GN=Aldh4a1 PE=1 SV=3	2	0	2	1	Aldh4a1	Delta-1-pyrroline-5-carboxylate dehydrogenase, mitochondrial OS=Mus musculus OX=10090 GN=Aldh4a1 PE=1 SV=3	1	1	0	0	0.584963	1.5
						Pum1	Pumilio homolog 1 OS=Mus musculus GN=Pum1 PE=1 SV=2	2	0	2	1	Pum1	Pumilio homolog 1 OS=Mus musculus OX=10090 GN=Pum1 PE=1 SV=2	1	1	0	0	0.584963	1.5
						Hist1h3b	Histone H3.2 OS=Mus musculus GN=Hist1h3b PE=1 SV=2	2	0	2	1	Hist1h3b	Histone H3.2 OS=Mus musculus OX=10090 GN=Hist1h3b PE=1 SV=2	1	1	0	0	0.584963	1.5
						Sdha	Succinate dehydrogenase [ubiquinone] flavoprotein subunit, mitochondrial OS=Mus musculus GN=Sdha PE=1 SV=1	2	0	2	1	Sdha	Succinate dehydrogenase [ubiquinone] flavoprotein subunit, mitochondrial OS=Mus musculus OX=10090 GN=Sdha PE=1 SV=1	1	1	0	0	0.584963	1.5
	YES					Rbmxl1	RNA binding motif protein, X-linked-like-1 OS=Mus musculus GN=Rbmxl1 PE=2 SV=1	4	3	1	0.415037	Rbmxl1	RNA binding motif protein, X-linked-like-1 OS=Mus musculus OX=10090 GN=Rbmxl1 PE=2 SV=1	10	6	4	0.736966	0.584963	7
	YES					Snrpd2	Small nuclear ribonucleoprotein Sm D2 OS=Mus musculus GN=Snrpd2 PE=1 SV=1	3	3	0	0	Snrpd2	Small nuclear ribonucleoprotein Sm D2 OS=Mus musculus OX=10090 GN=Snrpd2 PE=1 SV=1	2	1	1	1	0.584963	2.5
	YES					Snu13	NHP2-like protein 1 OS=Mus musculus GN=Snu13 PE=1 SV=4	2	2	0	0	Snu13	NHP2-like protein 1 OS=Mus musculus OX=10090 GN=Snu13 PE=1 SV=4	2	1	1	1	0.584963	2
	YES	YES				Hspa9	Stress-70 protein, mitochondrial OS=Mus musculus GN=Hspa9 PE=1 SV=3	12	7	5	0.777608	Hspa9	Stress-70 protein, mitochondrial OS=Mus musculus OX=10090 GN=Hspa9 PE=1 SV=3	29	22	7	0.398549	0.600492	20.5
	YES	YES				Eif3i	Eukaryotic translation initiation factor 3 subunit I OS=Mus musculus GN=Eif3i PE=1 SV=1	7	4	3	0.807355	Eif3i	Eukaryotic translation initiation factor 3 subunit I OS=Mus musculus OX=10090 GN=Eif3i PE=1 SV=1	9	7	2	0.36257	0.602036	8
	YES					Impdh2	Inosine-5'-monophosphate dehydrogenase 2 OS=Mus musculus GN=Impdh2 PE=1 SV=2	6	3	3	1	Impdh2	Inosine-5'-monophosphate dehydrogenase 2 OS=Mus musculus OX=10090 GN=Impdh2 PE=1 SV=2	19	18	1	0.0780025	0.611435	12.5
	YES	YES				Parp1	Poly [ADP-ribose] polymerase 1 OS=Mus musculus GN=Parp1 PE=1 SV=3	10	6	4	0.736966	Parp1	Poly [ADP-ribose] polymerase 1 OS=Mus musculus OX=10090 GN=Parp1 PE=1 SV=3	25	18	7	0.473931	0.611435	17.5
	YES					Kpna2	Importin subunit alpha-1 OS=Mus musculus GN=Kpna2 PE=1 SV=2	9	4	5	1.16993	Kpna2	Importin subunit alpha-1 OS=Mus musculus OX=10090 GN=Kpna2 PE=1 SV=2	9	11	-2	-0.289507	0.617384	9
	YES	YES				Pabpc1	Polyadenylate-binding protein 1 OS=Mus musculus GN=Pabpc1 PE=1 SV=2	20	11	9	0.862496	Pabpc1	Polyadenylate-binding protein 1 OS=Mus musculus OX=10090 GN=Pabpc1 PE=1 SV=2	30	24	6	0.321928	0.617384	25
	YES	YES				Fbl	rRNA 2'-O-methyltransferase fibrillarin OS=Mus musculus GN=Fbl PE=1 SV=2	7	4	3	0.807355	Fbl	rRNA 2'-O-methyltransferase fibrillarin OS=Mus musculus OX=10090 GN=Fbl PE=1 SV=2	12	9	3	0.415037	0.624491	9.5
	YES	YES				Mthfd1	C-1-tetrahydrofolate synthase, cytoplasmic OS=Mus musculus GN=Mthfd1 PE=1 SV=4	18	9	9	1	Mthfd1	C-1-tetrahydrofolate synthase, cytoplasmic OS=Mus musculus OX=10090 GN=Mthfd1 PE=1 SV=4	37	34	3	0.121991	0.626783	27.5
	YES	YES				Trim28	Transcription intermediary factor 1-beta OS=Mus musculus GN=Trim28 PE=1 SV=3	10	5	5	1	Trim28	Transcription intermediary factor 1-beta OS=Mus musculus OX=10090 GN=Trim28 PE=1 SV=3	22	20	2	0.137504	0.632268	16
	YES					Sf3b3	Splicing factor 3B subunit 3 OS=Mus musculus GN=Sf3b3 PE=1 SV=1	5	4	1	0.321928	Sf3b3	Splicing factor 3B subunit 3 OS=Mus musculus OX=10090 GN=Sf3b3 PE=1 SV=1	13	7	6	0.893085	0.635589	9
	YES					Rpl9	60S ribosomal protein L9 OS=Mus musculus GN=Rpl9 PE=2 SV=2	6	3	3	1	Rpl9	60S ribosomal protein L9 OS=Mus musculus OX=10090 GN=Rpl9 PE=2 SV=2	10	9	1	0.152003	0.63743	8
	YES	YES				G3bp2	Ras GTPase-activating protein-binding protein 2 OS=Mus musculus GN=G3bp2 PE=1 SV=2	11	6	5	0.874469	G3bp2	Ras GTPase-activating protein-binding protein 2 OS=Mus musculus OX=10090 GN=G3bp2 PE=1 SV=2	13	10	3	0.378512	0.647698	12
	YES	YES				Eprs	Bifunctional glutamate/proline--tRNA ligase OS=Mus musculus GN=Eprs PE=1 SV=4	22	11	11	1	Eprs	Bifunctional glutamate/proline--tRNA ligase OS=Mus musculus OX=10090 GN=Eprs PE=1 SV=4	49	43	6	0.188445	0.650551	35.5
	YES	YES				Eif3a	Eukaryotic translation initiation factor 3 subunit A OS=Mus musculus GN=Eif3a PE=1 SV=5	12	6	6	1	Eif3a	Eukaryotic translation initiation factor 3 subunit A OS=Mus musculus OX=10090 GN=Eif3a PE=1 SV=5	32	28	4	0.192645	0.652077	22
	YES	YES				Rpl13a	60S ribosomal protein L13a OS=Mus musculus GN=Rpl13a PE=1 SV=4	4	2	2	1	Rpl13a	60S ribosomal protein L13a OS=Mus musculus OX=10090 GN=Rpl13a PE=1 SV=4	15	13	2	0.206451	0.657112	9.5
	YES	YES	YES			Ddx39b	Spliceosome RNA helicase Ddx39b OS=Mus musculus GN=Ddx39b PE=1 SV=1	9	6	3	0.584963	Ddx39b	Spliceosome RNA helicase Ddx39b OS=Mus musculus OX=10090 GN=Ddx39b PE=1 SV=1	5	3	2	0.736966	0.662965	7
	YES					Dcakd	Dephospho-CoA kinase domain-containing protein OS=Mus musculus GN=Dcakd PE=1 SV=1	3	2	1	0.584963	Dcakd	Dephospho-CoA kinase domain-containing protein OS=Mus musculus OX=10090 GN=Dcakd PE=1 SV=1	5	3	2	0.736966	0.662965	4
	YES					Hnrnpm	Heterogeneous nuclear ribonucleoprotein M OS=Mus musculus GN=Hnrnpm PE=1 SV=3	15	7	8	1.09954	Hnrnpm	Heterogeneous nuclear ribonucleoprotein M OS=Mus musculus OX=10090 GN=Hnrnpm PE=1 SV=3	24	23	1	0.0614005	0.671898	19.5
						Larp4	La-related protein 4 OS=Mus musculus GN=Larp4 PE=1 SV=2	0	0	0	NS	Larp4	La-related protein 4 OS=Mus musculus OX=10090 GN=Larp4 PE=1 SV=2	8	5	3	0.678072	0.678072	4
						Sin3a	Paired amphipathic helix protein Sin3a OS=Mus musculus GN=Sin3a PE=1 SV=3	0	0	0	NS	Sin3a	Paired amphipathic helix protein Sin3a OS=Mus musculus OX=10090 GN=Sin3a PE=1 SV=3	8	5	3	0.678072	0.678072	4
						Polr2a	DNA-directed RNA polymerase II subunit RPB1 OS=Mus musculus GN=Polr2a PE=1 SV=3	0	0	0	NS	Polr2a	DNA-directed RNA polymerase II subunit RPB1 OS=Mus musculus OX=10090 GN=Polr2a PE=1 SV=3	8	5	3	0.678072	0.678072	4
						Psmd5	26S proteasome non-ATPase regulatory subunit 5 OS=Mus musculus GN=Psmd5 PE=1 SV=4	0	0	0	NS	Psmd5	26S proteasome non-ATPase regulatory subunit 5 OS=Mus musculus OX=10090 GN=Psmd5 PE=1 SV=4	8	5	3	0.678072	0.678072	4
	YES	YES				Caprin1	Caprin-1 OS=Mus musculus GN=Caprin1 PE=1 SV=2	6	3	3	1	Caprin1	Caprin-1 OS=Mus musculus OX=10090 GN=Caprin1 PE=1 SV=2	12	10	2	0.263034	0.678072	9
	YES					Rpl27a	60S ribosomal protein L27a OS=Mus musculus GN=Rpl27a PE=1 SV=5	2	0	2	1	Rpl27a	60S ribosomal protein L27a OS=Mus musculus OX=10090 GN=Rpl27a PE=1 SV=5	6	5	1	0.263034	0.678072	4
	YES					Luc7l	Putative RNA-binding protein Luc7-like 1 OS=Mus musculus GN=Luc7l PE=1 SV=2	6	5	1	0.263034	Luc7l	Putative RNA-binding protein Luc7-like 1 OS=Mus musculus OX=10090 GN=Luc7l PE=1 SV=2	2	0	2	1	0.678072	4
	YES					Rplp2	60S acidic ribosomal protein P2 OS=Mus musculus GN=Rplp2 PE=1 SV=3	7	3	4	1.22239	Rplp2	60S acidic ribosomal protein P2 OS=Mus musculus OX=10090 GN=Rplp2 PE=1 SV=3	8	9	-1	-0.169925	0.688056	7.5
						Bclaf1	Bcl-2-associated transcription factor 1 OS=Mus musculus GN=Bclaf1 PE=1 SV=2	0	0	0	NS	Bclaf1	Bcl-2-associated transcription factor 1 OS=Mus musculus OX=10090 GN=Bclaf1 PE=1 SV=2	21	13	8	0.691878	0.691878	10.5
	YES					Hnrnpd	Heterogeneous nuclear ribonucleoprotein D0 OS=Mus musculus GN=Hnrnpd PE=1 SV=2	5	2	3	1.32193	Hnrnpd	Heterogeneous nuclear ribonucleoprotein D0 OS=Mus musculus OX=10090 GN=Hnrnpd PE=1 SV=2	6	8	-2	-0.415037	0.70044	5.5
	YES					Umps	Uridine 5'-monophosphate synthase OS=Mus musculus GN=Umps PE=1 SV=3	9	4	5	1.16993	Umps	Uridine 5'-monophosphate synthase OS=Mus musculus OX=10090 GN=Umps PE=1 SV=3	13	13	0	0	0.70044	11
						Slc25a4	ADP/ATP translocase 1 OS=Mus musculus GN=Slc25a4 PE=1 SV=4	9	4	5	1.16993	Slc25a4	ADP/ATP translocase 1 OS=Mus musculus OX=10090 GN=Slc25a4 PE=1 SV=4	1	1	0	0	0.70044	5
	YES	YES				Elavl1	ELAV-like protein 1 OS=Mus musculus GN=Elavl1 PE=1 SV=2	6	3	3	1	Elavl1	ELAV-like protein 1 OS=Mus musculus OX=10090 GN=Elavl1 PE=1 SV=2	10	8	2	0.321928	0.70044	8
	YES	YES				Hspd1	60 kDa heat shock protein, mitochondrial OS=Mus musculus GN=Hspd1 PE=1 SV=1	13	6	7	1.11548	Hspd1	60 kDa heat shock protein, mitochondrial OS=Mus musculus OX=10090 GN=Hspd1 PE=1 SV=1	35	32	3	0.129283	0.705056	24
	YES	YES				Sap18	Histone deacetylase complex subunit SAP18 OS=Mus musculus GN=Sap18 PE=1 SV=1	2	0	2	1	Sap18	Histone deacetylase complex subunit SAP18 OS=Mus musculus OX=10090 GN=Sap18 PE=1 SV=1	9	7	2	0.36257	0.716207	5.5
	YES	YES				Prdx6	Peroxiredoxin-6 OS=Mus musculus GN=Prdx6 PE=1 SV=3	8	4	4	1	Prdx6	Peroxiredoxin-6 OS=Mus musculus OX=10090 GN=Prdx6 PE=1 SV=3	18	14	4	0.36257	0.716207	13
	YES	YES				Eef1d	Elongation factor 1-delta OS=Mus musculus GN=Eef1d PE=1 SV=3	4	2	2	1	Eef1d	Elongation factor 1-delta OS=Mus musculus OX=10090 GN=Eef1d PE=1 SV=3	9	7	2	0.36257	0.716207	6.5
	YES					Rpl3	60S ribosomal protein L3 OS=Mus musculus GN=Rpl3 PE=1 SV=3	12	5	7	1.26303	Rpl3	60S ribosomal protein L3 OS=Mus musculus OX=10090 GN=Rpl3 PE=1 SV=3	16	18	-2	-0.169925	0.7176	14
	YES	YES				Huwe1	E3 ubiquitin-protein ligase HUWE1 OS=Mus musculus GN=Huwe1 PE=1 SV=5	2	0	2	1	Huwe1	E3 ubiquitin-protein ligase HUWE1 OS=Mus musculus OX=10090 GN=Huwe1 PE=1 SV=5	13	10	3	0.378512	0.722466	7.5
	YES	YES	YES			Ddx39a	ATP-dependent RNA helicase DDX39A OS=Mus musculus GN=Ddx39a PE=1 SV=1	9	5	4	0.847997	Ddx39a	ATP-dependent RNA helicase DDX39A OS=Mus musculus OX=10090 GN=Ddx39a PE=1 SV=1	6	4	2	0.584963	0.722466	7.5
	YES	YES				Igf2bp1	Insulin-like growth factor 2 mRNA-binding protein 1 OS=Mus musculus GN=Igf2bp1 PE=1 SV=1	12	6	6	1	Igf2bp1	Insulin-like growth factor 2 mRNA-binding protein 1 OS=Mus musculus OX=10090 GN=Igf2bp1 PE=1 SV=1	17	13	4	0.387023	0.725825	14.5
	YES	YES				Dhx9	ATP-dependent RNA helicase A OS=Mus musculus GN=Dhx9 PE=1 SV=2	20	10	10	1	Dhx9	ATP-dependent RNA helicase A OS=Mus musculus OX=10090 GN=Dhx9 PE=1 SV=2	32	24	8	0.415037	0.736966	26
	YES	YES				Fxr1	Fragile X mental retardation syndrome-related protein 1 OS=Mus musculus GN=Fxr1 PE=1 SV=2	12	6	6	1	Fxr1	Fragile X mental retardation syndrome-related protein 1 OS=Mus musculus OX=10090 GN=Fxr1 PE=1 SV=2	12	9	3	0.415037	0.736966	12
	YES					Hmgb2	High mobility group protein B2 OS=Mus musculus GN=Hmgb2 PE=1 SV=3	2	0	2	1	Hmgb2	High mobility group protein B2 OS=Mus musculus OX=10090 GN=Hmgb2 PE=1 SV=3	4	3	1	0.415037	0.736966	3
	YES					Hspe1	10 kDa heat shock protein, mitochondrial OS=Mus musculus GN=Hspe1 PE=1 SV=2	2	0	2	1	Hspe1	10 kDa heat shock protein, mitochondrial OS=Mus musculus OX=10090 GN=Hspe1 PE=1 SV=2	4	3	1	0.415037	0.736966	3
	YES					Ndufa4	Cytochrome c oxidase subunit NDUFA4 OS=Mus musculus GN=Ndufa4 PE=1 SV=2	2	0	2	1	Ndufa4	Cytochrome c oxidase subunit NDUFA4 OS=Mus musculus OX=10090 GN=Ndufa4 PE=1 SV=2	4	3	1	0.415037	0.736966	3
	YES					Cdk11b	Cyclin-dependent kinase 11B OS=Mus musculus GN=Cdk11b PE=1 SV=2	4	3	1	0.415037	Cdk11b	Cyclin-dependent kinase 11B OS=Mus musculus OX=10090 GN=Cdk11b PE=1 SV=2	2	1	1	1	0.736966	3
	YES					C4b	Complement C4-B OS=Mus musculus GN=C4b PE=1 SV=3	7	3	4	1.22239	C4b	Complement C4-B OS=Mus musculus OX=10090 GN=C4b PE=1 SV=3	9	9	0	0	0.736966	8
	YES	YES				Kif5b	Kinesin-1 heavy chain OS=Mus musculus GN=Kif5b PE=1 SV=3	2	0	2	1	Kif5b	Kinesin-1 heavy chain OS=Mus musculus OX=10090 GN=Kif5b PE=1 SV=3	15	11	4	0.447459	0.750022	8.5
	YES	YES	YES			Puf60	Poly(U)-binding-splicing factor PUF60 OS=Mus musculus GN=Puf60 PE=1 SV=2	12	7	5	0.777608	Puf60	Poly(U)-binding-splicing factor PUF60 OS=Mus musculus OX=10090 GN=Puf60 PE=1 SV=2	5	3	2	0.736966	0.75743	8.5
	YES	YES				Ilf3	Interleukin enhancer-binding factor 3 OS=Mus musculus GN=Ilf3 PE=1 SV=2	2	0	2	1	Ilf3	Interleukin enhancer-binding factor 3 OS=Mus musculus OX=10090 GN=Ilf3 PE=1 SV=2	7	5	2	0.485427	0.765535	4.5
	YES	YES	YES			Polr2b	DNA-directed RNA polymerase II subunit RPB2 OS=Mus musculus GN=Polr2b PE=1 SV=2	2	0	2	1	Polr2b	DNA-directed RNA polymerase II subunit RPB2 OS=Mus musculus OX=10090 GN=Polr2b PE=1 SV=2	10	7	3	0.514573	0.777608	6
	YES	YES				Cand1	Cullin-associated NEDD8-dissociated protein 1 OS=Mus musculus GN=Cand1 PE=1 SV=2	19	9	10	1.078	Cand1	Cullin-associated NEDD8-dissociated protein 1 OS=Mus musculus OX=10090 GN=Cand1 PE=1 SV=2	24	18	6	0.415037	0.784271	21.5
	YES					Rars	Arginine--tRNA ligase, cytoplasmic OS=Mus musculus GN=Rars PE=1 SV=2	15	6	9	1.32193	Rars	Arginine--tRNA ligase, cytoplasmic OS=Mus musculus OX=10090 GN=Rars PE=1 SV=2	18	19	-1	-0.0780025	0.785495	16.5
	YES	YES				Bzw1	Basic leucine zipper and W2 domain-containing protein 1 OS=Mus musculus GN=Bzw1 PE=1 SV=1	9	4	5	1.16993	Bzw1	Basic leucine zipper and W2 domain-containing protein 1 OS=Mus musculus OX=10090 GN=Bzw1 PE=1 SV=1	12	10	2	0.263034	0.786596	10.5
	YES					Hnrnpa3	Heterogeneous nuclear ribonucleoprotein A3 OS=Mus musculus GN=Hnrnpa3 PE=1 SV=1	10	4	6	1.32193	Hnrnpa3	Heterogeneous nuclear ribonucleoprotein A3 OS=Mus musculus OX=10090 GN=Hnrnpa3 PE=1 SV=1	17	17	0	0	0.807355	13.5
	YES					Pfkl	ATP-dependent 6-phosphofructokinase, liver type OS=Mus musculus GN=Pfkl PE=1 SV=4	5	2	3	1.32193	Pfkl	ATP-dependent 6-phosphofructokinase, liver type OS=Mus musculus OX=10090 GN=Pfkl PE=1 SV=4	9	9	0	0	0.807355	7
	YES	YES	YES			Sf3a1	Splicing factor 3A subunit 1 OS=Mus musculus GN=Sf3a1 PE=1 SV=1	2	0	2	1	Sf3a1	Splicing factor 3A subunit 1 OS=Mus musculus OX=10090 GN=Sf3a1 PE=1 SV=1	6	4	2	0.584963	0.807355	4
	YES	YES	YES			Eef1b	Elongation factor 1-beta OS=Mus musculus GN=Eef1b PE=1 SV=5	2	0	2	1	Eef1b	Elongation factor 1-beta OS=Mus musculus OX=10090 GN=Eef1b PE=1 SV=5	6	4	2	0.584963	0.807355	4
	YES	YES	YES			Nxf1	Nuclear RNA export factor 1 OS=Mus musculus GN=Nxf1 PE=1 SV=3	2	0	2	1	Nxf1	Nuclear RNA export factor 1 OS=Mus musculus OX=10090 GN=Nxf1 PE=1 SV=3	6	4	2	0.584963	0.807355	4
	YES	YES	YES			Ddx42	ATP-dependent RNA helicase DDX42 OS=Mus musculus GN=Ddx42 PE=1 SV=3	2	0	2	1	Ddx42	ATP-dependent RNA helicase DDX42 OS=Mus musculus OX=10090 GN=Ddx42 PE=1 SV=3	6	4	2	0.584963	0.807355	4
	YES					Rfc3	Replication factor C subunit 3 OS=Mus musculus GN=Rfc3 PE=1 SV=1	2	0	2	1	Rfc3	Replication factor C subunit 3 OS=Mus musculus OX=10090 GN=Rfc3 PE=1 SV=1	3	2	1	0.584963	0.807355	2.5
	YES					Kif2c	Kinesin-like protein KIF2C OS=Mus musculus GN=Kif2c PE=1 SV=1	2	0	2	1	Kif2c	Kinesin-like protein KIF2C OS=Mus musculus OX=10090 GN=Kif2c PE=1 SV=1	3	2	1	0.584963	0.807355	2.5
	YES					Impact	Protein IMPACT OS=Mus musculus GN=Impact PE=1 SV=2	2	0	2	1	Impact	Protein IMPACT OS=Mus musculus OX=10090 GN=Impact PE=1 SV=2	3	2	1	0.584963	0.807355	2.5
	YES					Pabpn1	Polyadenylate-binding protein 2 OS=Mus musculus GN=Pabpn1 PE=1 SV=3	2	0	2	1	Pabpn1	Polyadenylate-binding protein 2 OS=Mus musculus OX=10090 GN=Pabpn1 PE=1 SV=3	3	2	1	0.584963	0.807355	2.5
	YES					Cbr1	Carbonyl reductase [NADPH] 1 OS=Mus musculus GN=Cbr1 PE=1 SV=3	2	0	2	1	Cbr1	Carbonyl reductase [NADPH] 1 OS=Mus musculus OX=10090 GN=Cbr1 PE=1 SV=3	3	2	1	0.584963	0.807355	2.5
	YES					Snrpb	Small nuclear ribonucleoprotein-associated protein B OS=Mus musculus GN=Snrpb PE=1 SV=1	2	0	2	1	Snrpb	Small nuclear ribonucleoprotein-associated protein B OS=Mus musculus OX=10090 GN=Snrpb PE=1 SV=1	3	2	1	0.584963	0.807355	2.5
	YES					Brix1	Ribosome biogenesis protein BRX1 homolog OS=Mus musculus GN=Brix1 PE=1 SV=3	2	0	2	1	Brix1	Ribosome biogenesis protein BRX1 homolog OS=Mus musculus OX=10090 GN=Brix1 PE=1 SV=3	3	2	1	0.584963	0.807355	2.5
	YES					Pgam5	Serine/threonine-protein phosphatase PGAM5, mitochondrial OS=Mus musculus GN=Pgam5 PE=1 SV=1	2	0	2	1	Pgam5	Serine/threonine-protein phosphatase PGAM5, mitochondrial OS=Mus musculus OX=10090 GN=Pgam5 PE=1 SV=1	3	2	1	0.584963	0.807355	2.5
						Lsm12	Protein LSM12 homolog OS=Mus musculus GN=Lsm12 PE=1 SV=1	3	0	3	1.58496	Lsm12	Protein LSM12 homolog OS=Mus musculus OX=10090 GN=Lsm12 PE=1 SV=1	0	2	-2	-1	0.807355	1.5
						Fxr2	Fragile X mental retardation syndrome-related protein 2 OS=Mus musculus GN=Fxr2 PE=1 SV=1	3	0	3	1.58496	Fxr2	Fragile X mental retardation syndrome-related protein 2 OS=Mus musculus OX=10090 GN=Fxr2 PE=1 SV=1	1	2	-1	-1	0.807355	2
	YES					Ddx1	ATP-dependent RNA helicase DDX1 OS=Mus musculus GN=Ddx1 PE=1 SV=1	8	3	5	1.41504	Ddx1	ATP-dependent RNA helicase DDX1 OS=Mus musculus OX=10090 GN=Ddx1 PE=1 SV=1	8	9	-1	-0.169925	0.830075	8
	YES	YES				Hnrnpl	Heterogeneous nuclear ribonucleoprotein L OS=Mus musculus GN=Hnrnpl PE=1 SV=2	9	4	5	1.16993	Hnrnpl	Heterogeneous nuclear ribonucleoprotein L OS=Mus musculus OX=10090 GN=Hnrnpl PE=1 SV=2	17	13	4	0.387023	0.830942	13
	YES					Kdm1a	Lysine-specific histone demethylase 1A OS=Mus musculus GN=Kdm1a PE=1 SV=2	3	0	3	1.58496	Kdm1a	Lysine-specific histone demethylase 1A OS=Mus musculus OX=10090 GN=Kdm1a PE=1 SV=2	4	7	-3	-0.807355	0.836501	3.5
	YES					Supt16h	FACT complex subunit SPT16 OS=Mus musculus GN=Supt16h PE=1 SV=2	11	4	7	1.45943	Supt16h	FACT complex subunit SPT16 OS=Mus musculus OX=10090 GN=Supt16h PE=1 SV=2	15	18	-3	-0.263034	0.841302	13
	YES					Npm1	Nucleophosmin OS=Mus musculus GN=Npm1 PE=1 SV=1	3	0	3	1.58496	Npm1	Nucleophosmin OS=Mus musculus OX=10090 GN=Npm1 PE=1 SV=1	7	12	-5	-0.777608	0.841302	5
	YES	YES	YES			Sugt1	Protein SGT1 homolog OS=Mus musculus GN=Sugt1 PE=1 SV=3	2	0	2	1	Sugt1	Protein SGT1 homolog OS=Mus musculus OX=10090 GN=Sugt1 PE=1 SV=3	8	5	3	0.678072	0.847997	5
	YES	YES	YES			Dhx15	Pre-mRNA-splicing factor ATP-dependent RNA helicase DHX15 OS=Mus musculus GN=Dhx15 PE=1 SV=2	4	2	2	1	Dhx15	Pre-mRNA-splicing factor ATP-dependent RNA helicase DHX15 OS=Mus musculus OX=10090 GN=Dhx15 PE=1 SV=2	8	5	3	0.678072	0.847997	6
	YES	YES	YES			Tra2b	Transformer-2 protein homolog beta OS=Mus musculus GN=Tra2b PE=1 SV=1	4	2	2	1	Tra2b	Transformer-2 protein homolog beta OS=Mus musculus OX=10090 GN=Tra2b PE=1 SV=1	8	5	3	0.678072	0.847997	6
	YES	YES				Srrm2	Serine/arginine repetitive matrix protein 2 OS=Mus musculus GN=Srrm2 PE=1 SV=3	5	2	3	1.32193	Srrm2	Serine/arginine repetitive matrix protein 2 OS=Mus musculus OX=10090 GN=Srrm2 PE=1 SV=3	23	20	3	0.201634	0.867896	14
	YES	YES				Nars	Asparagine--tRNA ligase, cytoplasmic OS=Mus musculus GN=Nars PE=1 SV=2	9	4	5	1.16993	Nars	Asparagine--tRNA ligase, cytoplasmic OS=Mus musculus OX=10090 GN=Nars PE=1 SV=2	21	15	6	0.485427	0.867896	15
	YES					Tufm	Elongation factor Tu, mitochondrial OS=Mus musculus GN=Tufm PE=1 SV=1	8	3	5	1.41504	Tufm	Elongation factor Tu, mitochondrial OS=Mus musculus OX=10090 GN=Tufm PE=1 SV=1	14	14	0	0	0.874469	11
	YES					Pelp1	Proline-, glutamic acid- and leucine-rich protein 1 OS=Mus musculus GN=Pelp1 PE=1 SV=2	8	3	5	1.41504	Pelp1	Proline-, glutamic acid- and leucine-rich protein 1 OS=Mus musculus OX=10090 GN=Pelp1 PE=1 SV=2	2	2	0	0	0.874469	5
	YES					Nap1l1	Nucleosome assembly protein 1-like 1 OS=Mus musculus GN=Nap1l1 PE=1 SV=2	3	0	3	1.58496	Nap1l1	Nucleosome assembly protein 1-like 1 OS=Mus musculus OX=10090 GN=Nap1l1 PE=1 SV=2	4	6	-2	-0.584963	0.874469	3.5
	YES					Hmgb1	High mobility group protein B1 OS=Mus musculus GN=Hmgb1 PE=1 SV=2	3	0	3	1.58496	Hmgb1	High mobility group protein B1 OS=Mus musculus OX=10090 GN=Hmgb1 PE=1 SV=2	4	6	-2	-0.584963	0.874469	3.5
	YES					Aimp2	Aminoacyl tRNA synthase complex-interacting multifunctional protein 2 OS=Mus musculus GN=Aimp2 PE=1 SV=2	3	0	3	1.58496	Aimp2	Aminoacyl tRNA synthase complex-interacting multifunctional protein 2 OS=Mus musculus OX=10090 GN=Aimp2 PE=1 SV=2	2	3	-1	-0.584963	0.874469	2.5
	YES					Heatr3	HEAT repeat-containing protein 3 OS=Mus musculus GN=Heatr3 PE=1 SV=1	3	0	3	1.58496	Heatr3	HEAT repeat-containing protein 3 OS=Mus musculus OX=10090 GN=Heatr3 PE=1 SV=1	2	3	-1	-0.584963	0.874469	2.5
	YES	YES				Raly	RNA-binding protein Raly OS=Mus musculus GN=Raly PE=1 SV=3	7	3	4	1.22239	Raly	RNA-binding protein Raly OS=Mus musculus OX=10090 GN=Raly PE=1 SV=3	8	6	2	0.415037	0.874469	7.5
	YES	YES	YES			Msto1	Protein misato homolog 1 OS=Mus musculus GN=Msto1 PE=1 SV=1	2	0	2	1	Msto1	Protein misato homolog 1 OS=Mus musculus OX=10090 GN=Msto1 PE=1 SV=1	5	3	2	0.736966	0.874469	3.5
	YES	YES	YES			Ppp2r1b	Serine/threonine-protein phosphatase 2A 65 kDa regulatory subunit A beta isoform OS=Mus musculus GN=Ppp2r1b PE=1 SV=2	2	0	2	1	Ppp2r1b	Serine/threonine-protein phosphatase 2A 65 kDa regulatory subunit A beta isoform OS=Mus musculus OX=10090 GN=Ppp2r1b PE=1 SV=2	5	3	2	0.736966	0.874469	3.5
	YES	YES	YES			Arf4	ADP-ribosylation factor 4 OS=Mus musculus GN=Arf4 PE=1 SV=2	5	3	2	0.736966	Arf4	ADP-ribosylation factor 4 OS=Mus musculus OX=10090 GN=Arf4 PE=1 SV=2	4	2	2	1	0.874469	4.5
						Eno1	Alpha-enolase OS=Mus musculus GN=Eno1 PE=1 SV=3	0	0	0	NS	Eno1	Alpha-enolase OS=Mus musculus OX=10090 GN=Eno1 PE=1 SV=3	15	8	7	0.906891	0.906891	7.5
	YES	YES	YES			Uck2	Uridine-cytidine kinase 2 OS=Mus musculus GN=Uck2 PE=1 SV=1	2	0	2	1	Uck2	Uridine-cytidine kinase 2 OS=Mus musculus OX=10090 GN=Uck2 PE=1 SV=1	7	4	3	0.807355	0.906891	4.5
	YES					Tsr1	Pre-rRNA-processing protein TSR1 homolog OS=Mus musculus GN=Tsr1 PE=1 SV=1	3	4	-1	-0.415037	Tsr1	Pre-rRNA-processing protein TSR1 homolog OS=Mus musculus OX=10090 GN=Tsr1 PE=1 SV=1	6	2	4	1.58496	0.906891	4.5
	YES	YES	YES			Uba2	SUMO-activating enzyme subunit 2 OS=Mus musculus GN=Uba2 PE=1 SV=1	11	5	6	1.1375	Uba2	SUMO-activating enzyme subunit 2 OS=Mus musculus OX=10090 GN=Uba2 PE=1 SV=1	14	9	5	0.63743	0.909026	12.5
	YES	YES	YES			Anln	Actin-binding protein anillin OS=Mus musculus GN=Anln PE=1 SV=2	2	0	2	1	Anln	Anillin OS=Mus musculus OX=10090 GN=Anln PE=1 SV=2	9	5	4	0.847997	0.925999	5.5
	YES					Psmd8	26S proteasome non-ATPase regulatory subunit 8 OS=Mus musculus GN=Psmd8 PE=1 SV=2	3	0	3	1.58496	Psmd8	26S proteasome non-ATPase regulatory subunit 8 OS=Mus musculus OX=10090 GN=Psmd8 PE=1 SV=2	4	5	-1	-0.321928	0.925999	3.5
	YES					Polr2e	DNA-directed RNA polymerases I, II, and III subunit RPABC1 OS=Mus musculus GN=Polr2e PE=1 SV=1	3	0	3	1.58496	Polr2e	DNA-directed RNA polymerases I, II, and III subunit RPABC1 OS=Mus musculus OX=10090 GN=Polr2e PE=1 SV=1	4	5	-1	-0.321928	0.925999	3.5
	YES	YES				Pfkp	ATP-dependent 6-phosphofructokinase, platelet type OS=Mus musculus GN=Pfkp PE=1 SV=1	5	2	3	1.32193	Pfkp	ATP-dependent 6-phosphofructokinase, platelet type OS=Mus musculus OX=10090 GN=Pfkp PE=1 SV=1	12	9	3	0.415037	0.938599	8.5
	YES					Lmnb1	Lamin-B1 OS=Mus musculus GN=Lmnb1 PE=1 SV=3	3	0	3	1.58496	Lmnb1	Lamin-B1 OS=Mus musculus OX=10090 GN=Lmnb1 PE=1 SV=3	15	18	-3	-0.263034	0.938599	9
	YES					Idh1	Isocitrate dehydrogenase [NADP] cytoplasmic OS=Mus musculus GN=Idh1 PE=1 SV=2	3	0	3	1.58496	Idh1	Isocitrate dehydrogenase [NADP] cytoplasmic OS=Mus musculus OX=10090 GN=Idh1 PE=1 SV=2	5	6	-1	-0.263034	0.938599	4
	YES	YES	YES			Rcc2	Protein RCC2 OS=Mus musculus GN=Rcc2 PE=1 SV=1	12	5	7	1.26303	Rcc2	Protein RCC2 OS=Mus musculus OX=10090 GN=Rcc2 PE=1 SV=1	16	11	5	0.540568	0.946561	14
	YES					Eif3h	Eukaryotic translation initiation factor 3 subunit H OS=Mus musculus GN=Eif3h PE=1 SV=1	3	0	3	1.58496	Eif3h	Eukaryotic translation initiation factor 3 subunit H OS=Mus musculus OX=10090 GN=Eif3h PE=1 SV=1	7	8	-1	-0.192645	0.954196	5
	YES	YES				Cct6a	T-complex protein 1 subunit zeta OS=Mus musculus GN=Cct6a PE=1 SV=3	8	3	5	1.41504	Cct6a	T-complex protein 1 subunit zeta OS=Mus musculus OX=10090 GN=Cct6a PE=1 SV=3	17	14	3	0.280108	0.956411	12.5
	YES	YES				Rtcb	tRNA-splicing ligase RtcB homolog OS=Mus musculus GN=Rtcb PE=1 SV=1	8	3	5	1.41504	Rtcb	tRNA-splicing ligase RtcB homolog OS=Mus musculus OX=10090 GN=Rtcb PE=1 SV=1	11	9	2	0.289507	0.959358	9.5
	YES					Pdha1	Pyruvate dehydrogenase E1 component subunit alpha, somatic form, mitochondrial OS=Mus musculus GN=Pdha1 PE=1 SV=1	3	0	3	1.58496	Pdha1	Pyruvate dehydrogenase E1 component subunit alpha, somatic form, mitochondrial OS=Mus musculus OX=10090 GN=Pdha1 PE=1 SV=1	8	9	-1	-0.169925	0.959358	5.5
	YES					Dars	Aspartate--tRNA ligase, cytoplasmic OS=Mus musculus GN=Dars PE=1 SV=2	9	3	6	1.58496	Dars	Aspartate--tRNA ligase, cytoplasmic OS=Mus musculus OX=10090 GN=Dars PE=1 SV=2	17	19	-2	-0.160465	0.961526	13
	YES	YES				Slc25a3	Phosphate carrier protein, mitochondrial OS=Mus musculus GN=Slc25a3 PE=1 SV=1	8	3	5	1.41504	Slc25a3	Phosphate carrier protein, mitochondrial OS=Mus musculus OX=10090 GN=Slc25a3 PE=1 SV=1	10	8	2	0.321928	0.969626	9
	YES					Pcna	Proliferating cell nuclear antigen OS=Mus musculus GN=Pcna PE=1 SV=2	6	2	4	1.58496	Pcna	Proliferating cell nuclear antigen OS=Mus musculus OX=10090 GN=Pcna PE=1 SV=2	12	13	-1	-0.115477	0.971986	9
	YES					Eif3e	Eukaryotic translation initiation factor 3 subunit E OS=Mus musculus GN=Eif3e PE=1 SV=1	9	3	6	1.58496	Eif3e	Eukaryotic translation initiation factor 3 subunit E OS=Mus musculus OX=10090 GN=Eif3e PE=1 SV=1	13	14	-1	-0.106915	0.974005	11
	YES					Mcm7	DNA replication licensing factor MCM7 OS=Mus musculus GN=Mcm7 PE=1 SV=1	12	4	8	1.58496	Mcm7	DNA replication licensing factor MCM7 OS=Mus musculus OX=10090 GN=Mcm7 PE=1 SV=1	20	21	-1	-0.0703893	0.982722	16
	YES	YES				Prpf8	Pre-mRNA-processing-splicing factor 8 OS=Mus musculus GN=Prpf8 PE=1 SV=2	24	9	15	1.41504	Prpf8	Pre-mRNA-processing-splicing factor 8 OS=Mus musculus OX=10090 GN=Prpf8 PE=1 SV=2	45	34	11	0.40439	0.99646	34.5
						Sfxn1	Sideroflexin-1 OS=Mus musculus GN=Sfxn1 PE=1 SV=3	2	0	2	1	Sfxn1	Sideroflexin-1 OS=Mus musculus OX=10090 GN=Sfxn1 PE=1 SV=3	0	0	0	NS	1	1
						Fanci	Fanconi anemia group I protein homolog OS=Mus musculus GN=Fanci PE=1 SV=2	2	0	2	1	Fanci	Fanconi anemia group I protein homolog OS=Mus musculus OX=10090 GN=Fanci PE=1 SV=2	0	0	0	NS	1	1
						Ppp1r12a	Protein phosphatase 1 regulatory subunit 12A OS=Mus musculus GN=Ppp1r12a PE=1 SV=2	2	0	2	1	Ppp1r12a	Protein phosphatase 1 regulatory subunit 12A OS=Mus musculus OX=10090 GN=Ppp1r12a PE=1 SV=2	0	0	0	NS	1	1
						Arl1	ADP-ribosylation factor-like protein 1 OS=Mus musculus GN=Arl1 PE=1 SV=1	2	0	2	1	Arl1	ADP-ribosylation factor-like protein 1 OS=Mus musculus OX=10090 GN=Arl1 PE=1 SV=1	0	0	0	NS	1	1
						Dynll2	Dynein light chain 2, cytoplasmic OS=Mus musculus GN=Dynll2 PE=1 SV=1	2	0	2	1	Dynll2	Dynein light chain 2, cytoplasmic OS=Mus musculus OX=10090 GN=Dynll2 PE=1 SV=1	0	0	0	NS	1	1
						Tra2a	Transformer-2 protein homolog alpha OS=Mus musculus GN=Tra2a PE=1 SV=1	2	0	2	1	Tra2a	Transformer-2 protein homolog alpha OS=Mus musculus OX=10090 GN=Tra2a PE=1 SV=1	0	0	0	NS	1	1
						Ap2b1	AP-2 complex subunit beta OS=Mus musculus GN=Ap2b1 PE=1 SV=1	2	0	2	1	Ap2b1	AP-2 complex subunit beta OS=Mus musculus OX=10090 GN=Ap2b1 PE=1 SV=1	0	0	0	NS	1	1
						Dido1	Death-inducer obliterator 1 OS=Mus musculus GN=Dido1 PE=1 SV=4	0	0	0	NS	Dido1	Death-inducer obliterator 1 OS=Mus musculus OX=10090 GN=Dido1 PE=1 SV=4	2	0	2	1	1	1
						Ncaph	Condensin complex subunit 2 OS=Mus musculus GN=Ncaph PE=1 SV=1	0	0	0	NS	Ncaph	Condensin complex subunit 2 OS=Mus musculus OX=10090 GN=Ncaph PE=1 SV=1	2	0	2	1	1	1
						Tpx2	Targeting protein for Xklp2 OS=Mus musculus GN=Tpx2 PE=1 SV=1	0	0	0	NS	Tpx2	Targeting protein for Xklp2 OS=Mus musculus OX=10090 GN=Tpx2 PE=1 SV=1	2	0	2	1	1	1
						Sf3b4	Splicing factor 3B subunit 4 OS=Mus musculus GN=Sf3b4 PE=1 SV=1	0	0	0	NS	Sf3b4	Splicing factor 3B subunit 4 OS=Mus musculus OX=10090 GN=Sf3b4 PE=1 SV=1	2	0	2	1	1	1
						Cnot11	CCR4-NOT transcription complex subunit 11 OS=Mus musculus GN=Cnot11 PE=1 SV=1	0	0	0	NS	Cnot11	CCR4-NOT transcription complex subunit 11 OS=Mus musculus OX=10090 GN=Cnot11 PE=1 SV=1	2	0	2	1	1	1
						Ehd4	EH domain-containing protein 4 OS=Mus musculus GN=Ehd4 PE=1 SV=1	0	0	0	NS	Ehd4	EH domain-containing protein 4 OS=Mus musculus OX=10090 GN=Ehd4 PE=1 SV=1	2	0	2	1	1	1
						Plk1	Serine/threonine-protein kinase PLK1 OS=Mus musculus GN=Plk1 PE=1 SV=2	0	0	0	NS	Plk1	Serine/threonine-protein kinase PLK1 OS=Mus musculus OX=10090 GN=Plk1 PE=1 SV=2	2	0	2	1	1	1
						Baz1b	Tyrosine-protein kinase BAZ1B OS=Mus musculus GN=Baz1b PE=1 SV=2	0	0	0	NS	Baz1b	Tyrosine-protein kinase BAZ1B OS=Mus musculus OX=10090 GN=Baz1b PE=1 SV=2	2	0	2	1	1	1
						Dnaja3	DnaJ homolog subfamily A member 3, mitochondrial OS=Mus musculus GN=Dnaja3 PE=1 SV=1	0	0	0	NS	Dnaja3	DnaJ homolog subfamily A member 3, mitochondrial OS=Mus musculus OX=10090 GN=Dnaja3 PE=1 SV=1	2	0	2	1	1	1
						Irf2bpl	Interferon regulatory factor 2-binding protein-like OS=Mus musculus GN=Irf2bpl PE=1 SV=1	0	0	0	NS	Irf2bpl	Probable E3 ubiquitin-protein ligase IRF2BPL OS=Mus musculus OX=10090 GN=Irf2bpl PE=1 SV=1	2	0	2	1	1	1
						Rbm19	Probable RNA-binding protein 19 OS=Mus musculus GN=Rbm19 PE=1 SV=1	0	0	0	NS	Rbm19	Probable RNA-binding protein 19 OS=Mus musculus OX=10090 GN=Rbm19 PE=1 SV=1	2	0	2	1	1	1
						Dhx30	Putative ATP-dependent RNA helicase DHX30 OS=Mus musculus GN=Dhx30 PE=1 SV=1	0	0	0	NS	Dhx30	ATP-dependent RNA helicase DHX30 OS=Mus musculus OX=10090 GN=Dhx30 PE=1 SV=1	2	0	2	1	1	1
						Rfc1	Replication factor C subunit 1 OS=Mus musculus GN=Rfc1 PE=1 SV=2	0	0	0	NS	Rfc1	Replication factor C subunit 1 OS=Mus musculus OX=10090 GN=Rfc1 PE=1 SV=2	2	0	2	1	1	1
						Unc45a	Protein unc-45 homolog A OS=Mus musculus GN=Unc45a PE=1 SV=2	0	0	0	NS	Unc45a	Protein unc-45 homolog A OS=Mus musculus OX=10090 GN=Unc45a PE=1 SV=2	2	0	2	1	1	1
						Nubp2	Cytosolic Fe-S cluster assembly factor NUBP2 OS=Mus musculus GN=Nubp2 PE=1 SV=1	0	0	0	NS	Nubp2	Cytosolic Fe-S cluster assembly factor NUBP2 OS=Mus musculus OX=10090 GN=Nubp2 PE=1 SV=1	2	0	2	1	1	1
						Nup107	Nuclear pore complex protein Nup107 OS=Mus musculus GN=Nup107 PE=1 SV=1	0	0	0	NS	Nup107	Nuclear pore complex protein Nup107 OS=Mus musculus OX=10090 GN=Nup107 PE=1 SV=1	6	3	3	1	1	3
						Tomm34	Mitochondrial import receptor subunit TOM34 OS=Mus musculus GN=Tomm34 PE=1 SV=1	0	0	0	NS	Tomm34	Mitochondrial import receptor subunit TOM34 OS=Mus musculus OX=10090 GN=Tomm34 PE=1 SV=1	4	2	2	1	1	2
						Birc6	Baculoviral IAP repeat-containing protein 6 OS=Mus musculus GN=Birc6 PE=1 SV=2	0	0	0	NS	Birc6	Baculoviral IAP repeat-containing protein 6 OS=Mus musculus OX=10090 GN=Birc6 PE=1 SV=2	4	2	2	1	1	2
						Khdrbs1	KH domain-containing, RNA-binding, signal transduction-associated protein 1 OS=Mus musculus GN=Khdrbs1 PE=1 SV=2	0	0	0	NS	Khdrbs1	KH domain-containing, RNA-binding, signal transduction-associated protein 1 OS=Mus musculus OX=10090 GN=Khdrbs1 PE=1 SV=2	4	2	2	1	1	2
						Sympk	Symplekin OS=Mus musculus GN=Sympk PE=1 SV=1	0	0	0	NS	Sympk	Symplekin OS=Mus musculus OX=10090 GN=Sympk PE=1 SV=1	4	2	2	1	1	2
						Scfd1	Sec1 family domain-containing protein 1 OS=Mus musculus GN=Scfd1 PE=1 SV=1	0	0	0	NS	Scfd1	Sec1 family domain-containing protein 1 OS=Mus musculus OX=10090 GN=Scfd1 PE=1 SV=1	4	2	2	1	1	2
						Hmces	Embryonic stem cell-specific 5-hydroxymethylcytosine-binding protein OS=Mus musculus GN=Hmces PE=1 SV=1	0	0	0	NS	Hmces	Abasic site processing protein HMCES OS=Mus musculus OX=10090 GN=Hmces PE=1 SV=1	4	2	2	1	1	2
						Nat10	RNA cytidine acetyltransferase OS=Mus musculus GN=Nat10 PE=1 SV=1	0	0	0	NS	Nat10	RNA cytidine acetyltransferase OS=Mus musculus OX=10090 GN=Nat10 PE=1 SV=1	4	2	2	1	1	2
						Vac14	Protein VAC14 homolog OS=Mus musculus GN=Vac14 PE=1 SV=1	0	0	0	NS	Vac14	Protein VAC14 homolog OS=Mus musculus OX=10090 GN=Vac14 PE=1 SV=1	2	1	1	1	1	1
						Naa25	N-alpha-acetyltransferase 25, NatB auxiliary subunit OS=Mus musculus GN=Naa25 PE=1 SV=1	0	0	0	NS	Naa25	N-alpha-acetyltransferase 25, NatB auxiliary subunit OS=Mus musculus OX=10090 GN=Naa25 PE=1 SV=1	2	1	1	1	1	1
						Prpf31	U4/U6 small nuclear ribonucleoprotein Prp31 OS=Mus musculus GN=Prpf31 PE=1 SV=3	0	0	0	NS	Prpf31	U4/U6 small nuclear ribonucleoprotein Prp31 OS=Mus musculus OX=10090 GN=Prpf31 PE=1 SV=3	2	1	1	1	1	1
						Rnf2	E3 ubiquitin-protein ligase RING2 OS=Mus musculus GN=Rnf2 PE=1 SV=1	0	0	0	NS	Rnf2	E3 ubiquitin-protein ligase RING2 OS=Mus musculus OX=10090 GN=Rnf2 PE=1 SV=1	2	1	1	1	1	1
						Tomm22	Mitochondrial import receptor subunit TOM22 homolog OS=Mus musculus GN=Tomm22 PE=1 SV=3	0	0	0	NS	Tomm22	Mitochondrial import receptor subunit TOM22 homolog OS=Mus musculus OX=10090 GN=Tomm22 PE=1 SV=3	2	1	1	1	1	1
						Psmd9	26S proteasome non-ATPase regulatory subunit 9 OS=Mus musculus GN=Psmd9 PE=1 SV=1	0	0	0	NS	Psmd9	26S proteasome non-ATPase regulatory subunit 9 OS=Mus musculus OX=10090 GN=Psmd9 PE=1 SV=1	2	1	1	1	1	1
						Map2k2	Dual specificity mitogen-activated protein kinase kinase 2 OS=Mus musculus GN=Map2k2 PE=1 SV=2	0	0	0	NS	Map2k2	Dual specificity mitogen-activated protein kinase kinase 2 OS=Mus musculus OX=10090 GN=Map2k2 PE=1 SV=2	2	1	1	1	1	1
						Pold1	DNA polymerase delta catalytic subunit OS=Mus musculus GN=Pold1 PE=1 SV=2	0	0	0	NS	Pold1	DNA polymerase delta catalytic subunit OS=Mus musculus OX=10090 GN=Pold1 PE=1 SV=2	2	1	1	1	1	1
						Otud4	OTU domain-containing protein 4 OS=Mus musculus GN=Otud4 PE=1 SV=1	0	0	0	NS	Otud4	OTU domain-containing protein 4 OS=Mus musculus OX=10090 GN=Otud4 PE=1 SV=1	2	1	1	1	1	1
						Crnkl1	Crooked neck-like protein 1 OS=Mus musculus GN=Crnkl1 PE=1 SV=1	0	0	0	NS	Crnkl1	Crooked neck-like protein 1 OS=Mus musculus OX=10090 GN=Crnkl1 PE=1 SV=1	2	1	1	1	1	1
						Bud31	Protein BUD31 homolog OS=Mus musculus GN=Bud31 PE=1 SV=1	0	0	0	NS	Bud31	Protein BUD31 homolog OS=Mus musculus OX=10090 GN=Bud31 PE=1 SV=2	2	1	1	1	1	1
						Mtco2	Cytochrome c oxidase subunit 2 OS=Mus musculus GN=Mtco2 PE=1 SV=1	0	0	0	NS	Mtco2	Cytochrome c oxidase subunit 2 OS=Mus musculus OX=10090 GN=Mtco2 PE=1 SV=1	2	1	1	1	1	1
						2022-09-01	Septin-1 OS=Mus musculus GN=Sept1 PE=1 SV=2	0	0	0	NS	2022-09-01	Septin-1 OS=Mus musculus OX=10090 GN=Septin1 PE=1 SV=2	2	1	1	1	1	1
						Oard1	O-acetyl-ADP-ribose deacetylase 1 OS=Mus musculus GN=Oard1 PE=1 SV=2	0	0	0	NS	Oard1	ADP-ribose glycohydrolase OARD1 OS=Mus musculus OX=10090 GN=Oard1 PE=1 SV=2	2	1	1	1	1	1
	YES					Eif2a	Eukaryotic translation initiation factor 2A OS=Mus musculus GN=Eif2a PE=1 SV=2	3	0	3	1.58496	Eif2a	Eukaryotic translation initiation factor 2A OS=Mus musculus OX=10090 GN=Eif2a PE=1 SV=2	7	7	0	0	1	5
	YES					Top1	DNA topoisomerase 1 OS=Mus musculus GN=Top1 PE=1 SV=2	3	0	3	1.58496	Top1	DNA topoisomerase 1 OS=Mus musculus OX=10090 GN=Top1 PE=1 SV=2	5	5	0	0	1	4
	YES					Cdk4	Cyclin-dependent kinase 4 OS=Mus musculus GN=Cdk4 PE=1 SV=1	3	0	3	1.58496	Cdk4	Cyclin-dependent kinase 4 OS=Mus musculus OX=10090 GN=Cdk4 PE=1 SV=1	4	4	0	0	1	3.5
	YES					Eef1e1	Eukaryotic translation elongation factor 1 epsilon-1 OS=Mus musculus GN=Eef1e1 PE=1 SV=1	3	0	3	1.58496	Eef1e1	Eukaryotic translation elongation factor 1 epsilon-1 OS=Mus musculus OX=10090 GN=Eef1e1 PE=1 SV=1	4	4	0	0	1	3.5
	YES					Bysl	Bystin OS=Mus musculus GN=Bysl PE=1 SV=3	3	0	3	1.58496	Bysl	Bystin OS=Mus musculus OX=10090 GN=Bysl PE=1 SV=3	3	3	0	0	1	3
	YES					Prpf3	U4/U6 small nuclear ribonucleoprotein Prp3 OS=Mus musculus GN=Prpf3 PE=1 SV=1	3	0	3	1.58496	Prpf3	U4/U6 small nuclear ribonucleoprotein Prp3 OS=Mus musculus OX=10090 GN=Prpf3 PE=1 SV=1	2	2	0	0	1	2.5
	YES					Polr1b	DNA-directed RNA polymerase I subunit RPA2 OS=Mus musculus GN=Polr1b PE=1 SV=2	3	0	3	1.58496	Polr1b	DNA-directed RNA polymerase I subunit RPA2 OS=Mus musculus OX=10090 GN=Polr1b PE=1 SV=2	2	2	0	0	1	2.5
	YES					Cse1l	Exportin-2 OS=Mus musculus GN=Cse1l PE=1 SV=1	18	6	12	1.58496	Cse1l	Exportin-2 OS=Mus musculus OX=10090 GN=Cse1l PE=1 SV=1	18	18	0	0	1	18
	YES					Tardbp	TAR DNA-binding protein 43 OS=Mus musculus GN=Tardbp PE=1 SV=1	9	3	6	1.58496	Tardbp	TAR DNA-binding protein 43 OS=Mus musculus OX=10090 GN=Tardbp PE=1 SV=1	9	9	0	0	1	9
	YES					Snrpa1	U2 small nuclear ribonucleoprotein A' OS=Mus musculus GN=Snrpa1 PE=1 SV=2	6	2	4	1.58496	Snrpa1	U2 small nuclear ribonucleoprotein A' OS=Mus musculus OX=10090 GN=Snrpa1 PE=1 SV=2	7	7	0	0	1	6.5
						Lsg1	Large subunit GTPase 1 homolog OS=Mus musculus GN=Lsg1 PE=1 SV=2	3	0	3	1.58496	Lsg1	Large subunit GTPase 1 homolog OS=Mus musculus OX=10090 GN=Lsg1 PE=1 SV=2	1	0	1	0	1	2
						Dynll1	Dynein light chain 1, cytoplasmic OS=Mus musculus GN=Dynll1 PE=1 SV=1	3	0	3	1.58496	Dynll1	Dynein light chain 1, cytoplasmic OS=Mus musculus OX=10090 GN=Dynll1 PE=1 SV=1	1	1	0	0	1	2
						Rps27l	40S ribosomal protein S27-like OS=Mus musculus GN=Rps27l PE=1 SV=3	3	0	3	1.58496	Rps27l	40S ribosomal protein S27-like OS=Mus musculus OX=10090 GN=Rps27l PE=1 SV=3	1	1	0	0	1	2
						Ythdf1	YTH domain-containing family protein 1 OS=Mus musculus GN=Ythdf1 PE=1 SV=1	3	0	3	1.58496	Ythdf1	YTH domain-containing family protein 1 OS=Mus musculus OX=10090 GN=Ythdf1 PE=1 SV=1	1	1	0	0	1	2
	YES	YES				Eif3b	Eukaryotic translation initiation factor 3 subunit B OS=Mus musculus GN=Eif3b PE=1 SV=1	14	5	9	1.48543	Eif3b	Eukaryotic translation initiation factor 3 subunit B OS=Mus musculus OX=10090 GN=Eif3b PE=1 SV=1	18	15	3	0.263034	1	16
	YES					U2af2	Splicing factor U2AF 65 kDa subunit OS=Mus musculus GN=U2af2 PE=1 SV=3	10	4	6	1.32193	U2af2	Splicing factor U2AF 65 kDa subunit OS=Mus musculus OX=10090 GN=U2af2 PE=1 SV=3	3	2	1	0.584963	1	6.5
	YES					Vapa	Vesicle-associated membrane protein-associated protein A OS=Mus musculus GN=Vapa PE=1 SV=2	2	0	2	1	Vapa	Vesicle-associated membrane protein-associated protein A OS=Mus musculus OX=10090 GN=Vapa PE=1 SV=2	2	1	1	1	1	2
	YES					Baz2a	Bromodomain adjacent to zinc finger domain protein 2A OS=Mus musculus GN=Baz2a PE=1 SV=2	2	0	2	1	Baz2a	Bromodomain adjacent to zinc finger domain protein 2A OS=Mus musculus OX=10090 GN=Baz2a PE=1 SV=2	2	1	1	1	1	2
	YES					Diaph1	Protein diaphanous homolog 1 OS=Mus musculus GN=Diaph1 PE=1 SV=1	2	0	2	1	Diaph1	Protein diaphanous homolog 1 OS=Mus musculus OX=10090 GN=Diaph1 PE=1 SV=1	2	1	1	1	1	2
	YES					Zfp57	Zinc finger protein 57 OS=Mus musculus GN=Zfp57 PE=1 SV=1	2	0	2	1	Zfp57	Zinc finger protein 57 OS=Mus musculus OX=10090 GN=Zfp57 PE=1 SV=1	2	1	1	1	1	2
	YES					Nol9	Polynucleotide 5'-hydroxyl-kinase NOL9 OS=Mus musculus GN=Nol9 PE=1 SV=1	2	0	2	1	Nol9	Polynucleotide 5'-hydroxyl-kinase NOL9 OS=Mus musculus OX=10090 GN=Nol9 PE=1 SV=1	2	1	1	1	1	2
	YES					Ssr1	Translocon-associated protein subunit alpha OS=Mus musculus GN=Ssr1 PE=1 SV=1	2	0	2	1	Ssr1	Translocon-associated protein subunit alpha OS=Mus musculus OX=10090 GN=Ssr1 PE=1 SV=1	2	1	1	1	1	2
	YES					Zwilch	Protein zwilch homolog OS=Mus musculus GN=Zwilch PE=1 SV=1	2	0	2	1	Zwilch	Protein zwilch homolog OS=Mus musculus OX=10090 GN=Zwilch PE=1 SV=1	2	1	1	1	1	2
	YES					Vps36	Vacuolar protein-sorting-associated protein 36 OS=Mus musculus GN=Vps36 PE=1 SV=1	2	0	2	1	Vps36	Vacuolar protein-sorting-associated protein 36 OS=Mus musculus OX=10090 GN=Vps36 PE=1 SV=1	2	1	1	1	1	2
	YES					Gemin5	Gem-associated protein 5 OS=Mus musculus GN=Gemin5 PE=1 SV=2	2	2	0	0	Gemin5	Gem-associated protein 5 OS=Mus musculus OX=10090 GN=Gemin5 PE=1 SV=2	3	1	2	1.58496	1	2.5
	YES					Copa	Coatomer subunit alpha OS=Mus musculus GN=Copa PE=1 SV=2	9	3	6	1.58496	Copa	Coatomer subunit alpha OS=Mus musculus OX=10090 GN=Copa PE=1 SV=2	12	11	1	0.125531	1.03242	10.5
	YES					Hnrnpab	Heterogeneous nuclear ribonucleoprotein A/B OS=Mus musculus GN=Hnrnpab PE=1 SV=1	6	2	4	1.58496	Hnrnpab	Heterogeneous nuclear ribonucleoprotein A/B OS=Mus musculus OX=10090 GN=Hnrnpab PE=1 SV=1	10	9	1	0.152003	1.03953	8
	YES					Rrm1	Ribonucleoside-diphosphate reductase large subunit OS=Mus musculus GN=Rrm1 PE=1 SV=2	6	2	4	1.58496	Rrm1	Ribonucleoside-diphosphate reductase large subunit OS=Mus musculus OX=10090 GN=Rrm1 PE=1 SV=2	9	8	1	0.169925	1.04439	7.5
	YES					Xpo1	Exportin-1 OS=Mus musculus GN=Xpo1 PE=1 SV=1	16	5	11	1.67807	Xpo1	Exportin-1 OS=Mus musculus OX=10090 GN=Xpo1 PE=1 SV=1	14	15	-1	-0.0995357	1.04731	15
	YES					Eif3g	Eukaryotic translation initiation factor 3 subunit G OS=Mus musculus GN=Eif3g PE=1 SV=2	3	0	3	1.58496	Eif3g	Eukaryotic translation initiation factor 3 subunit G OS=Mus musculus OX=10090 GN=Eif3g PE=1 SV=2	8	7	1	0.192645	1.05063	5.5
	YES					Ddx19a	ATP-dependent RNA helicase DDX19A OS=Mus musculus GN=Ddx19a PE=1 SV=2	3	0	3	1.58496	Ddx19a	ATP-dependent RNA helicase DDX19A OS=Mus musculus OX=10090 GN=Ddx19a PE=1 SV=2	8	7	1	0.192645	1.05063	5.5
	YES	YES				Cct5	T-complex protein 1 subunit epsilon OS=Mus musculus GN=Cct5 PE=1 SV=1	3	0	3	1.58496	Cct5	T-complex protein 1 subunit epsilon OS=Mus musculus OX=10090 GN=Cct5 PE=1 SV=1	19	16	3	0.247928	1.06609	11
	YES	YES				Dkc1	H/ACA ribonucleoprotein complex subunit 4 OS=Mus musculus GN=Dkc1 PE=1 SV=4	3	0	3	1.58496	Dkc1	H/ACA ribonucleoprotein complex subunit DKC1 OS=Mus musculus OX=10090 GN=Dkc1 PE=1 SV=4	10	8	2	0.321928	1.08746	6.5
	YES					Capzb	F-actin-capping protein subunit beta OS=Mus musculus GN=Capzb PE=1 SV=3	3	0	3	1.58496	Capzb	F-actin-capping protein subunit beta OS=Mus musculus OX=10090 GN=Capzb PE=1 SV=3	5	4	1	0.321928	1.08746	4
						Lap3	Cytosol aminopeptidase OS=Mus musculus GN=Lap3 PE=1 SV=3	4	0	4	2	Lap3	Cytosol aminopeptidase OS=Mus musculus OX=10090 GN=Lap3 PE=1 SV=3	1	3	-2	-1.58496	1.11548	2.5
						Rbpms2	RNA-binding protein with multiple splicing 2 OS=Mus musculus GN=Rbpms2 PE=1 SV=1	4	0	4	2	Rbpms2	RNA-binding protein with multiple splicing 2 OS=Mus musculus OX=10090 GN=Rbpms2 PE=1 SV=1	1	3	-2	-1.58496	1.11548	2.5
						Tnpo2	Transportin-2 OS=Mus musculus GN=Tnpo2 PE=1 SV=1	4	0	4	2	Tnpo2	Transportin-2 OS=Mus musculus OX=10090 GN=Tnpo2 PE=1 SV=1	1	3	-2	-1.58496	1.11548	2.5
	YES	YES				Hnrnpf	Heterogeneous nuclear ribonucleoprotein F OS=Mus musculus GN=Hnrnpf PE=1 SV=3	6	2	4	1.58496	Hnrnpf	Heterogeneous nuclear ribonucleoprotein F OS=Mus musculus OX=10090 GN=Hnrnpf PE=1 SV=3	8	6	2	0.415037	1.11548	7
	YES	YES				Hk2	Hexokinase-2 OS=Mus musculus GN=Hk2 PE=1 SV=1	6	2	4	1.58496	Hk2	Hexokinase-2 OS=Mus musculus OX=10090 GN=Hk2 PE=1 SV=1	15	11	4	0.447459	1.12553	10.5
	YES	YES				Psmd3	26S proteasome non-ATPase regulatory subunit 3 OS=Mus musculus GN=Psmd3 PE=1 SV=3	9	3	6	1.58496	Psmd3	26S proteasome non-ATPase regulatory subunit 3 OS=Mus musculus OX=10090 GN=Psmd3 PE=1 SV=3	18	13	5	0.469485	1.13245	13.5
	YES					Serbp1	Plasminogen activator inhibitor 1 RNA-binding protein OS=Mus musculus GN=Serbp1 PE=1 SV=2	4	0	4	2	Serbp1	Plasminogen activator inhibitor 1 RNA-binding protein OS=Mus musculus OX=10090 GN=Serbp1 PE=1 SV=2	2	5	-3	-1.32193	1.1375	3
	YES					Esrrb	Steroid hormone receptor ERR2 OS=Mus musculus GN=Esrrb PE=1 SV=2	4	0	4	2	Esrrb	Steroid hormone receptor ERR2 OS=Mus musculus OX=10090 GN=Esrrb PE=1 SV=2	2	5	-3	-1.32193	1.1375	3
						Nup133	Nuclear pore complex protein Nup133 OS=Mus musculus GN=Nup133 PE=1 SV=2	0	0	0	NS	Nup133	Nuclear pore complex protein Nup133 OS=Mus musculus OX=10090 GN=Nup133 PE=1 SV=2	9	4	5	1.16993	1.16993	4.5
	YES					Wbp11	WW domain-binding protein 11 OS=Mus musculus GN=Wbp11 PE=1 SV=2	3	0	3	1.58496	Wbp11	WW domain-binding protein 11 OS=Mus musculus OX=10090 GN=Wbp11 PE=1 SV=2	3	2	1	0.584963	1.16993	3
	YES					Afg3l2	AFG3-like protein 2 OS=Mus musculus GN=Afg3l2 PE=1 SV=1	3	0	3	1.58496	Afg3l2	AFG3-like protein 2 OS=Mus musculus OX=10090 GN=Afg3l2 PE=1 SV=1	3	2	1	0.584963	1.16993	3
	YES					Lbr	Lamin-B receptor OS=Mus musculus GN=Lbr PE=1 SV=2	3	2	1	0.584963	Lbr	Delta(14)-sterol reductase OS=Mus musculus OX=10090 GN=Lbr PE=1 SV=2	9	3	6	1.58496	1.16993	6
						Rrs1	Ribosome biogenesis regulatory protein homolog OS=Mus musculus GN=Rrs1 PE=1 SV=1	0	2	-2	-1	Rrs1	Ribosome biogenesis regulatory protein homolog OS=Mus musculus OX=10090 GN=Rrs1 PE=1 SV=1	4	1	3	2	1.16993	2
	YES	YES				Gnl3	Guanine nucleotide-binding protein-like 3 OS=Mus musculus GN=Gnl3 PE=1 SV=2	10	3	7	1.73697	Gnl3	Guanine nucleotide-binding protein-like 3 OS=Mus musculus OX=10090 GN=Gnl3 PE=1 SV=2	14	12	2	0.222392	1.16993	12
	YES					Set	Protein SET OS=Mus musculus GN=Set PE=1 SV=1	4	0	4	2	Set	Protein SET OS=Mus musculus OX=10090 GN=Set PE=1 SV=1	7	11	-4	-0.652077	1.21299	5.5
						Arid1a	AT-rich interactive domain-containing protein 1A OS=Mus musculus GN=Arid1a PE=1 SV=1	0	0	0	NS	Arid1a	AT-rich interactive domain-containing protein 1A OS=Mus musculus OX=10090 GN=Arid1a PE=1 SV=1	7	3	4	1.22239	1.22239	3.5
						Snx2	Sorting nexin-2 OS=Mus musculus GN=Snx2 PE=1 SV=2	0	0	0	NS	Snx2	Sorting nexin-2 OS=Mus musculus OX=10090 GN=Snx2 PE=1 SV=2	7	3	4	1.22239	1.22239	3.5
	YES					Idh3a	Isocitrate dehydrogenase [NAD] subunit alpha, mitochondrial OS=Mus musculus GN=Idh3a PE=1 SV=1	4	0	4	2	Idh3a	Isocitrate dehydrogenase [NAD] subunit alpha, mitochondrial OS=Mus musculus OX=10090 GN=Idh3a PE=1 SV=1	6	9	-3	-0.584963	1.22239	5
	YES					Eif3l	Eukaryotic translation initiation factor 3 subunit L OS=Mus musculus GN=Eif3l PE=1 SV=1	11	3	8	1.87447	Eif3l	Eukaryotic translation initiation factor 3 subunit L OS=Mus musculus OX=10090 GN=Eif3l PE=1 SV=1	19	19	0	0	1.22239	15
	YES	YES				Eif2s1	Eukaryotic translation initiation factor 2 subunit 1 OS=Mus musculus GN=Eif2s1 PE=1 SV=3	7	2	5	1.80735	Eif2s1	Eukaryotic translation initiation factor 2 subunit 1 OS=Mus musculus OX=10090 GN=Eif2s1 PE=1 SV=3	18	15	3	0.263034	1.23266	12.5
	YES	YES				Psmc1	26S protease regulatory subunit 4 OS=Mus musculus GN=Psmc1 PE=1 SV=1	7	2	5	1.80735	Psmc1	26S proteasome regulatory subunit 4 OS=Mus musculus OX=10090 GN=Psmc1 PE=1 SV=1	15	12	3	0.321928	1.24793	11
	YES					Rpl32	60S ribosomal protein L32 OS=Mus musculus GN=Rpl32 PE=1 SV=2	4	0	4	2	Rpl32	60S ribosomal protein L32 OS=Mus musculus OX=10090 GN=Rpl32 PE=1 SV=2	8	10	-2	-0.321928	1.26303	6
	YES					Ddx56	Probable ATP-dependent RNA helicase DDX56 OS=Mus musculus GN=Ddx56 PE=2 SV=1	4	0	4	2	Ddx56	Probable ATP-dependent RNA helicase DDX56 OS=Mus musculus OX=10090 GN=Ddx56 PE=2 SV=1	4	5	-1	-0.321928	1.26303	4
	YES					Arcn1	Coatomer subunit delta OS=Mus musculus GN=Arcn1 PE=1 SV=2	4	0	4	2	Arcn1	Coatomer subunit delta OS=Mus musculus OX=10090 GN=Arcn1 PE=1 SV=2	7	8	-1	-0.192645	1.2854	5.5
	YES	YES				Cad	CAD protein OS=Mus musculus GN=Cad PE=1 SV=1	18	5	13	1.848	Cad	CAD protein OS=Mus musculus OX=10090 GN=Cad PE=1 SV=1	43	33	10	0.381871	1.29367	30.5
	YES					Psmd6	26S proteasome non-ATPase regulatory subunit 6 OS=Mus musculus GN=Psmd6 PE=1 SV=1	4	0	4	2	Psmd6	26S proteasome non-ATPase regulatory subunit 6 OS=Mus musculus OX=10090 GN=Psmd6 PE=1 SV=1	12	13	-1	-0.115477	1.29956	8
	YES					Thrap3	Thyroid hormone receptor-associated protein 3 OS=Mus musculus GN=Thrap3 PE=1 SV=1	4	0	4	2	Thrap3	Thyroid hormone receptor-associated protein 3 OS=Mus musculus OX=10090 GN=Thrap3 PE=1 SV=1	19	20	-1	-0.0740006	1.30743	11.5
						Hnrnpll	Heterogeneous nuclear ribonucleoprotein L-like OS=Mus musculus GN=Hnrnpll PE=1 SV=3	0	0	0	NS	Hnrnpll	Heterogeneous nuclear ribonucleoprotein L-like OS=Mus musculus OX=10090 GN=Hnrnpll PE=1 SV=3	5	2	3	1.32193	1.32193	2.5
						Ddx47	Probable ATP-dependent RNA helicase DDX47 OS=Mus musculus GN=Ddx47 PE=2 SV=2	0	0	0	NS	Ddx47	Probable ATP-dependent RNA helicase DDX47 OS=Mus musculus OX=10090 GN=Ddx47 PE=2 SV=2	5	2	3	1.32193	1.32193	2.5
	YES					Usp7	Ubiquitin carboxyl-terminal hydrolase 7 OS=Mus musculus GN=Usp7 PE=1 SV=1	4	0	4	2	Usp7	Ubiquitin carboxyl-terminal hydrolase 7 OS=Mus musculus OX=10090 GN=Usp7 PE=1 SV=1	13	13	0	0	1.32193	8.5
	YES					Csde1	Cold shock domain-containing protein E1 OS=Mus musculus GN=Csde1 PE=1 SV=1	4	0	4	2	Csde1	Cold shock domain-containing protein E1 OS=Mus musculus OX=10090 GN=Csde1 PE=1 SV=1	10	10	0	0	1.32193	7
	YES					Eif3m	Eukaryotic translation initiation factor 3 subunit M OS=Mus musculus GN=Eif3m PE=1 SV=1	4	0	4	2	Eif3m	Eukaryotic translation initiation factor 3 subunit M OS=Mus musculus OX=10090 GN=Eif3m PE=1 SV=1	6	6	0	0	1.32193	5
	YES					Ppp1ca	Serine/threonine-protein phosphatase PP1-alpha catalytic subunit OS=Mus musculus GN=Ppp1ca PE=1 SV=1	4	0	4	2	Ppp1ca	Serine/threonine-protein phosphatase PP1-alpha catalytic subunit OS=Mus musculus OX=10090 GN=Ppp1ca PE=1 SV=1	2	2	0	0	1.32193	3
	YES					Eif2b1	Translation initiation factor eIF-2B subunit alpha OS=Mus musculus GN=Eif2b1 PE=1 SV=1	4	0	4	2	Eif2b1	Translation initiation factor eIF-2B subunit alpha OS=Mus musculus OX=10090 GN=Eif2b1 PE=1 SV=1	2	2	0	0	1.32193	3
	YES					Las1l	Ribosomal biogenesis protein LAS1L OS=Mus musculus GN=Las1l PE=1 SV=1	4	0	4	2	Las1l	Ribosomal biogenesis protein LAS1L OS=Mus musculus OX=10090 GN=Las1l PE=1 SV=1	2	2	0	0	1.32193	3
	YES					Eif5b	Eukaryotic translation initiation factor 5B OS=Mus musculus GN=Eif5b PE=1 SV=2	8	2	6	2	Eif5b	Eukaryotic translation initiation factor 5B OS=Mus musculus OX=10090 GN=Eif5b PE=1 SV=2	18	18	0	0	1.32193	13
						Hnrnph2	Heterogeneous nuclear ribonucleoprotein H2 OS=Mus musculus GN=Hnrnph2 PE=1 SV=1	4	0	4	2	Hnrnph2	Heterogeneous nuclear ribonucleoprotein H2 OS=Mus musculus OX=10090 GN=Hnrnph2 PE=1 SV=1	1	0	1	0	1.32193	2.5
						Ppp1cc	Serine/threonine-protein phosphatase PP1-gamma catalytic subunit OS=Mus musculus GN=Ppp1cc PE=1 SV=1	4	0	4	2	Ppp1cc	Serine/threonine-protein phosphatase PP1-gamma catalytic subunit OS=Mus musculus OX=10090 GN=Ppp1cc PE=1 SV=1	1	1	0	0	1.32193	2.5
	YES					Oxsr1	Serine/threonine-protein kinase OSR1 OS=Mus musculus GN=Oxsr1 PE=1 SV=1	3	0	3	1.58496	Oxsr1	Serine/threonine-protein kinase OSR1 OS=Mus musculus OX=10090 GN=Oxsr1 PE=1 SV=1	2	1	1	1	1.32193	2.5
	YES					Tex10	Testis-expressed sequence 10 protein OS=Mus musculus GN=Tex10 PE=1 SV=1	3	0	3	1.58496	Tex10	Testis-expressed protein 10 OS=Mus musculus OX=10090 GN=Tex10 PE=1 SV=1	2	1	1	1	1.32193	2.5
	YES	YES				Snrnp200	U5 small nuclear ribonucleoprotein 200 kDa helicase OS=Mus musculus GN=Snrnp200 PE=1 SV=1	22	6	16	1.87447	Snrnp200	U5 small nuclear ribonucleoprotein 200 kDa helicase OS=Mus musculus OX=10090 GN=Snrnp200 PE=1 SV=1	32	23	9	0.476438	1.33856	27
	YES					Hdac1	Histone deacetylase 1 OS=Mus musculus GN=Hdac1 PE=1 SV=1	4	0	4	2	Hdac1	Histone deacetylase 1 OS=Mus musculus OX=10090 GN=Hdac1 PE=1 SV=1	7	6	1	0.222392	1.36923	5.5
	YES					Dnajc2	DnaJ homolog subfamily C member 2 OS=Mus musculus GN=Dnajc2 PE=1 SV=2	4	0	4	2	Dnajc2	DnaJ homolog subfamily C member 2 OS=Mus musculus OX=10090 GN=Dnajc2 PE=1 SV=2	7	6	1	0.222392	1.36923	5.5
	YES	YES				Eif3c	Eukaryotic translation initiation factor 3 subunit C OS=Mus musculus GN=Eif3c PE=1 SV=1	8	2	6	2	Eif3c	Eukaryotic translation initiation factor 3 subunit C OS=Mus musculus OX=10090 GN=Eif3c PE=1 SV=1	20	17	3	0.234465	1.37197	14
	YES					Smc4	Structural maintenance of chromosomes protein 4 OS=Mus musculus GN=Smc4 PE=1 SV=1	4	0	4	2	Smc4	Structural maintenance of chromosomes protein 4 OS=Mus musculus OX=10090 GN=Smc4 PE=1 SV=1	6	5	1	0.263034	1.37851	5
	YES					Prpf40a	Pre-mRNA-processing factor 40 homolog A OS=Mus musculus GN=Prpf40a PE=1 SV=1	4	0	4	2	Prpf40a	Pre-mRNA-processing factor 40 homolog A OS=Mus musculus OX=10090 GN=Prpf40a PE=1 SV=1	6	5	1	0.263034	1.37851	5
	YES	YES				Gdi2	Rab GDP dissociation inhibitor beta OS=Mus musculus GN=Gdi2 PE=1 SV=1	4	0	4	2	Gdi2	Rab GDP dissociation inhibitor beta OS=Mus musculus OX=10090 GN=Gdi2 PE=1 SV=1	11	9	2	0.289507	1.38466	7.5
	YES	YES				Stat3	Signal transducer and activator of transcription 3 OS=Mus musculus GN=Stat3 PE=1 SV=2	4	0	4	2	Stat3	Signal transducer and activator of transcription 3 OS=Mus musculus OX=10090 GN=Stat3 PE=1 SV=2	8	6	2	0.415037	1.41504	6
	YES	YES				Hat1	Histone acetyltransferase type B catalytic subunit OS=Mus musculus GN=Hat1 PE=1 SV=1	4	0	4	2	Hat1	Histone acetyltransferase type B catalytic subunit OS=Mus musculus OX=10090 GN=Hat1 PE=1 SV=1	8	6	2	0.415037	1.41504	6
	YES					Anp32b	Acidic leucine-rich nuclear phosphoprotein 32 family member B OS=Mus musculus GN=Anp32b PE=1 SV=1	4	0	4	2	Anp32b	Acidic leucine-rich nuclear phosphoprotein 32 family member B OS=Mus musculus OX=10090 GN=Anp32b PE=1 SV=1	4	3	1	0.415037	1.41504	4
	YES					Trip12	E3 ubiquitin-protein ligase TRIP12 OS=Mus musculus GN=Trip12 PE=1 SV=1	13	3	10	2.11548	Trip12	E3 ubiquitin-protein ligase TRIP12 OS=Mus musculus OX=10090 GN=Trip12 PE=1 SV=1	18	18	0	0	1.41504	15.5
	YES	YES				Eif2b4	Translation initiation factor eIF-2B subunit delta OS=Mus musculus GN=Eif2b4 PE=1 SV=2	4	0	4	2	Eif2b4	Translation initiation factor eIF-2B subunit delta OS=Mus musculus OX=10090 GN=Eif2b4 PE=1 SV=2	7	5	2	0.485427	1.43296	5.5
	YES	YES				Psmd2	26S proteasome non-ATPase regulatory subunit 2 OS=Mus musculus GN=Psmd2 PE=1 SV=1	13	3	10	2.11548	Psmd2	26S proteasome non-ATPase regulatory subunit 2 OS=Mus musculus OX=10090 GN=Psmd2 PE=1 SV=1	29	27	2	0.103093	1.43494	21
	YES					Qars	Glutamine--tRNA ligase OS=Mus musculus OX=10090 GN=Qars PE=1 SV=1	14	3	11	2.22239	Qars	Glutamine--tRNA ligase OS=Mus musculus OX=10090 GN=Qars PE=1 SV=1	16	18	-2	-0.169925	1.47393	15
	YES					Larp1	La-related protein 1 OS=Mus musculus GN=Larp1 PE=1 SV=3	5	0	5	2.32193	Larp1	La-related protein 1 OS=Mus musculus OX=10090 GN=Larp1 PE=1 SV=3	13	15	-2	-0.206451	1.55254	9
	YES					Utf1	Undifferentiated embryonic cell transcription factor 1 OS=Mus musculus GN=Utf1 PE=1 SV=2	5	0	5	2.32193	Utf1	Undifferentiated embryonic cell transcription factor 1 OS=Mus musculus OX=10090 GN=Utf1 PE=1 SV=2	6	6	0	0	1.58496	5.5
	YES					Ythdf2	YTH domain-containing family protein 2 OS=Mus musculus GN=Ythdf2 PE=1 SV=1	5	0	5	2.32193	Ythdf2	YTH domain-containing family protein 2 OS=Mus musculus OX=10090 GN=Ythdf2 PE=1 SV=1	3	3	0	0	1.58496	4
	YES					Rbm17	Splicing factor 45 OS=Mus musculus GN=Rbm17 PE=1 SV=1	3	3	0	0	Rbm17	Splicing factor 45 OS=Mus musculus OX=10090 GN=Rbm17 PE=1 SV=1	5	1	4	2.32193	1.58496	4
						Tmpo	Lamina-associated polypeptide 2, isoforms beta/delta/epsilon/gamma OS=Mus musculus GN=Tmpo PE=1 SV=4	3	0	3	1.58496	Tmpo	Lamina-associated polypeptide 2, isoforms alpha/zeta OS=Mus musculus OX=10090 GN=Tmpo PE=1 SV=4	0	0	0	NS	1.58496	1.5
						Rbbp4	Histone-binding protein RBBP4 OS=Mus musculus GN=Rbbp4 PE=1 SV=5	3	0	3	1.58496	Rbbp4	Histone-binding protein RBBP4 OS=Mus musculus OX=10090 GN=Rbbp4 PE=1 SV=5	0	0	0	NS	1.58496	1.5
						Dhx29	ATP-dependent RNA helicase Dhx29 OS=Mus musculus GN=Dhx29 PE=1 SV=1	3	0	3	1.58496	Dhx29	ATP-dependent RNA helicase DHX29 OS=Mus musculus OX=10090 GN=Dhx29 PE=1 SV=1	0	0	0	NS	1.58496	1.5
						Srp54	Signal recognition particle 54 kDa protein OS=Mus musculus GN=Srp54 PE=1 SV=2	0	0	0	NS	Srp54	Signal recognition particle 54 kDa protein OS=Mus musculus OX=10090 GN=Srp54 PE=1 SV=2	3	0	3	1.58496	1.58496	1.5
						Rnmt	mRNA cap guanine-N7 methyltransferase OS=Mus musculus GN=Rnmt PE=1 SV=1	0	0	0	NS	Rnmt	mRNA cap guanine-N7 methyltransferase OS=Mus musculus OX=10090 GN=Rnmt PE=1 SV=1	3	0	3	1.58496	1.58496	1.5
						Kdm3a	Lysine-specific demethylase 3A OS=Mus musculus GN=Kdm3a PE=1 SV=1	0	0	0	NS	Kdm3a	Lysine-specific demethylase 3A OS=Mus musculus OX=10090 GN=Kdm3a PE=1 SV=1	3	0	3	1.58496	1.58496	1.5
						Polr1a	DNA-directed RNA polymerase I subunit RPA1 OS=Mus musculus GN=Polr1a PE=1 SV=2	0	0	0	NS	Polr1a	DNA-directed RNA polymerase I subunit RPA1 OS=Mus musculus OX=10090 GN=Polr1a PE=1 SV=2	3	0	3	1.58496	1.58496	1.5
						Cdc23	Cell division cycle protein 23 homolog OS=Mus musculus GN=Cdc23 PE=1 SV=2	0	0	0	NS	Cdc23	Cell division cycle protein 23 homolog OS=Mus musculus OX=10090 GN=Cdc23 PE=1 SV=2	3	0	3	1.58496	1.58496	1.5
						Api5	Apoptosis inhibitor 5 OS=Mus musculus GN=Api5 PE=1 SV=2	0	0	0	NS	Api5	Apoptosis inhibitor 5 OS=Mus musculus OX=10090 GN=Api5 PE=1 SV=2	3	1	2	1.58496	1.58496	1.5
						Ckap4	Cytoskeleton-associated protein 4 OS=Mus musculus GN=Ckap4 PE=1 SV=2	0	0	0	NS	Ckap4	Cytoskeleton-associated protein 4 OS=Mus musculus OX=10090 GN=Ckap4 PE=1 SV=2	3	1	2	1.58496	1.58496	1.5
						Eif2d	Eukaryotic translation initiation factor 2D OS=Mus musculus GN=Eif2d PE=1 SV=3	0	0	0	NS	Eif2d	Eukaryotic translation initiation factor 2D OS=Mus musculus OX=10090 GN=Eif2d PE=1 SV=3	3	1	2	1.58496	1.58496	1.5
						Coro1c	Coronin-1C OS=Mus musculus GN=Coro1c PE=1 SV=2	0	0	0	NS	Coro1c	Coronin-1C OS=Mus musculus OX=10090 GN=Coro1c PE=1 SV=2	3	1	2	1.58496	1.58496	1.5
						Rpa2	Replication protein A 32 kDa subunit OS=Mus musculus GN=Rpa2 PE=1 SV=1	0	0	0	NS	Rpa2	Replication protein A 32 kDa subunit OS=Mus musculus OX=10090 GN=Rpa2 PE=1 SV=1	3	1	2	1.58496	1.58496	1.5
						Gigyf2	GRB10-interacting GYF protein 2 OS=Mus musculus OX=10090 GN=Gigyf2 PE=1 SV=2	0	0	0	NS	Gigyf2	GRB10-interacting GYF protein 2 OS=Mus musculus OX=10090 GN=Gigyf2 PE=1 SV=2	3	1	2	1.58496	1.58496	1.5
						Rplp1	60S acidic ribosomal protein P1 OS=Mus musculus GN=Rplp1 PE=1 SV=1	0	0	0	NS	Rplp1	60S acidic ribosomal protein P1 OS=Mus musculus OX=10090 GN=Rplp1 PE=1 SV=1	3	1	2	1.58496	1.58496	1.5
						Tigar	Fructose-2,6-bisphosphatase TIGAR OS=Mus musculus GN=Tigar PE=1 SV=1	0	0	0	NS	Tigar	Fructose-2,6-bisphosphatase TIGAR OS=Mus musculus OX=10090 GN=Tigar PE=1 SV=1	3	1	2	1.58496	1.58496	1.5
						Aaas	Aladin OS=Mus musculus GN=Aaas PE=1 SV=1	0	0	0	NS	Aaas	Aladin OS=Mus musculus OX=10090 GN=Aaas PE=1 SV=1	3	1	2	1.58496	1.58496	1.5
						Phb	Prohibitin OS=Mus musculus GN=Phb PE=1 SV=1	0	0	0	NS	Phb	Prohibitin OS=Mus musculus OX=10090 GN=Phb PE=1 SV=1	3	1	2	1.58496	1.58496	1.5
						Utp14a	U3 small nucleolar RNA-associated protein 14 homolog A OS=Mus musculus GN=Utp14a PE=1 SV=1	0	0	0	NS	Utp14a	U3 small nucleolar RNA-associated protein 14 homolog A OS=Mus musculus OX=10090 GN=Utp14a PE=1 SV=1	3	1	2	1.58496	1.58496	1.5
	YES					Cdk2	Cyclin-dependent kinase 2 OS=Mus musculus GN=Cdk2 PE=1 SV=2	4	0	4	2	Cdk2	Cyclin-dependent kinase 2 OS=Mus musculus OX=10090 GN=Cdk2 PE=1 SV=2	2	1	1	1	1.58496	3
	YES					Map1s	Microtubule-associated protein 1S OS=Mus musculus GN=Map1s PE=1 SV=2	4	0	4	2	Map1s	Microtubule-associated protein 1S OS=Mus musculus OX=10090 GN=Map1s PE=1 SV=2	2	1	1	1	1.58496	3
	YES	YES				Usp9x	Probable ubiquitin carboxyl-terminal hydrolase FAF-X OS=Mus musculus GN=Usp9x PE=1 SV=2	10	2	8	2.32193	Usp9x	Probable ubiquitin carboxyl-terminal hydrolase FAF-X OS=Mus musculus OX=10090 GN=Usp9x PE=1 SV=2	20	18	2	0.152003	1.61143	15
	YES					Ddx6	Probable ATP-dependent RNA helicase DDX6 OS=Mus musculus GN=Ddx6 PE=1 SV=1	5	0	5	2.32193	Ddx6	Probable ATP-dependent RNA helicase DDX6 OS=Mus musculus OX=10090 GN=Ddx6 PE=1 SV=1	7	6	1	0.222392	1.62449	6
	YES					Uchl5	Ubiquitin carboxyl-terminal hydrolase isozyme L5 OS=Mus musculus GN=Uchl5 PE=1 SV=2	5	0	5	2.32193	Uchl5	Ubiquitin carboxyl-terminal hydrolase isozyme L5 OS=Mus musculus OX=10090 GN=Uchl5 PE=1 SV=2	7	6	1	0.222392	1.62449	6
	YES					Copb1	Coatomer subunit beta OS=Mus musculus GN=Copb1 PE=1 SV=1	5	0	5	2.32193	Copb1	Coatomer subunit beta OS=Mus musculus OX=10090 GN=Copb1 PE=1 SV=1	7	6	1	0.222392	1.62449	6
	YES					Eif4g1	Eukaryotic translation initiation factor 4 gamma 1 OS=Mus musculus GN=Eif4g1 PE=1 SV=1	16	3	13	2.41504	Eif4g1	Eukaryotic translation initiation factor 4 gamma 1 OS=Mus musculus OX=10090 GN=Eif4g1 PE=1 SV=1	20	21	-1	-0.0703893	1.65208	18
	YES					Cs	Citrate synthase, mitochondrial OS=Mus musculus GN=Cs PE=1 SV=1	5	0	5	2.32193	Cs	Citrate synthase, mitochondrial OS=Mus musculus OX=10090 GN=Cs PE=1 SV=1	4	3	1	0.415037	1.66297	4.5
	YES					Nvl	Nuclear valosin-containing protein-like OS=Mus musculus GN=Nvl PE=1 SV=1	5	0	5	2.32193	Nvl	Nuclear valosin-containing protein-like OS=Mus musculus OX=10090 GN=Nvl PE=1 SV=1	4	3	1	0.415037	1.66297	4.5
	YES					Ipo7	Importin-7 OS=Mus musculus GN=Ipo7 PE=1 SV=2	11	2	9	2.45943	Ipo7	Importin-7 OS=Mus musculus OX=10090 GN=Ipo7 PE=1 SV=2	9	10	-1	-0.152003	1.67807	10
	YES					Timm50	Mitochondrial import inner membrane translocase subunit TIM50 OS=Mus musculus GN=Timm50 PE=1 SV=1	5	0	5	2.32193	Timm50	Mitochondrial import inner membrane translocase subunit TIM50 OS=Mus musculus OX=10090 GN=Timm50 PE=1 SV=1	3	2	1	0.584963	1.70044	4
						Sptbn1	Spectrin beta chain, non-erythrocytic 1 OS=Mus musculus GN=Sptbn1 PE=1 SV=2	0	0	0	NS	Sptbn1	Spectrin beta chain, non-erythrocytic 1 OS=Mus musculus OX=10090 GN=Sptbn1 PE=1 SV=2	20	6	14	1.73697	1.73697	10
	YES					Psmd7	26S proteasome non-ATPase regulatory subunit 7 OS=Mus musculus GN=Psmd7 PE=1 SV=2	6	0	6	2.58496	Psmd7	26S proteasome non-ATPase regulatory subunit 7 OS=Mus musculus OX=10090 GN=Psmd7 PE=1 SV=2	9	11	-2	-0.289507	1.76939	7.5
	YES					Cul4b	Cullin-4B OS=Mus musculus GN=Cul4b PE=1 SV=1	12	2	10	2.58496	Cul4b	Cullin-4B OS=Mus musculus OX=10090 GN=Cul4b PE=1 SV=1	17	18	-1	-0.0824622	1.79586	14.5
						Gatad2a	Transcriptional repressor p66 alpha OS=Mus musculus GN=Gatad2a PE=1 SV=2	0	0	0	NS	Gatad2a	Transcriptional repressor p66 alpha OS=Mus musculus OX=10090 GN=Gatad2a PE=1 SV=2	7	2	5	1.80735	1.80735	3.5
						Rfc5	Replication factor C subunit 5 OS=Mus musculus GN=Rfc5 PE=1 SV=1	0	0	0	NS	Rfc5	Replication factor C subunit 5 OS=Mus musculus OX=10090 GN=Rfc5 PE=1 SV=1	7	2	5	1.80735	1.80735	3.5
	YES					Myef2	Myelin expression factor 2 OS=Mus musculus GN=Myef2 PE=1 SV=1	6	0	6	2.58496	Myef2	Myelin expression factor 2 OS=Mus musculus OX=10090 GN=Myef2 PE=1 SV=1	4	4	0	0	1.80735	5
	YES					Trip13	Pachytene checkpoint protein 2 homolog OS=Mus musculus GN=Trip13 PE=1 SV=1	6	0	6	2.58496	Trip13	Pachytene checkpoint protein 2 homolog OS=Mus musculus OX=10090 GN=Trip13 PE=1 SV=1	2	2	0	0	1.80735	4
	YES					Abcf1	ATP-binding cassette sub-family F member 1 OS=Mus musculus GN=Abcf1 PE=1 SV=1	6	0	6	2.58496	Abcf1	ATP-binding cassette sub-family F member 1 OS=Mus musculus OX=10090 GN=Abcf1 PE=1 SV=1	13	12	1	0.115477	1.82443	9.5
	YES					Gspt1	Eukaryotic peptide chain release factor GTP-binding subunit ERF3A OS=Mus musculus GN=Gspt1 PE=1 SV=2	6	0	6	2.58496	Gspt1	Eukaryotic peptide chain release factor GTP-binding subunit ERF3A OS=Mus musculus OX=10090 GN=Gspt1 PE=1 SV=2	12	11	1	0.125531	1.82597	9
	YES					Aimp1	Aminoacyl tRNA synthase complex-interacting multifunctional protein 1 OS=Mus musculus GN=Aimp1 PE=1 SV=2	6	0	6	2.58496	Aimp1	Aminoacyl tRNA synthase complex-interacting multifunctional protein 1 OS=Mus musculus OX=10090 GN=Aimp1 PE=1 SV=2	8	7	1	0.192645	1.8365	7
	YES	YES				Ahsa1	Activator of 90 kDa heat shock protein ATPase homolog 1 OS=Mus musculus GN=Ahsa1 PE=1 SV=2	6	0	6	2.58496	Ahsa1	Activator of 90 kDa heat shock protein ATPase homolog 1 OS=Mus musculus OX=10090 GN=Ahsa1 PE=1 SV=2	14	12	2	0.222392	1.8413	10
	YES	YES				Eif3d	Eukaryotic translation initiation factor 3 subunit D OS=Mus musculus GN=Eif3d PE=1 SV=2	6	0	6	2.58496	Eif3d	Eukaryotic translation initiation factor 3 subunit D OS=Mus musculus OX=10090 GN=Eif3d PE=1 SV=2	12	10	2	0.263034	1.848	9
	YES					Sall4	Sal-like protein 4 OS=Mus musculus GN=Sall4 PE=1 SV=2	6	0	6	2.58496	Sall4	Sal-like protein 4 OS=Mus musculus OX=10090 GN=Sall4 PE=1 SV=2	5	4	1	0.321928	1.85798	5.5
	YES	YES				Rpa1	Replication protein A 70 kDa DNA-binding subunit OS=Mus musculus GN=Rpa1 PE=1 SV=1	6	0	6	2.58496	Rpa1	Replication protein A 70 kDa DNA-binding subunit OS=Mus musculus OX=10090 GN=Rpa1 PE=1 SV=1	12	9	3	0.415037	1.87447	9
	YES	YES				Cdc5l	Cell division cycle 5-like protein OS=Mus musculus GN=Cdc5l PE=1 SV=2	6	0	6	2.58496	Cdc5l	Cell division cycle 5-like protein OS=Mus musculus OX=10090 GN=Cdc5l PE=1 SV=2	8	6	2	0.415037	1.87447	7
	YES					Eed	Polycomb protein EED OS=Mus musculus GN=Eed PE=1 SV=1	6	0	6	2.58496	Eed	Polycomb protein EED OS=Mus musculus OX=10090 GN=Eed PE=1 SV=1	4	3	1	0.415037	1.87447	5
	YES					Atxn10	Ataxin-10 OS=Mus musculus GN=Atxn10 PE=1 SV=2	7	0	7	2.80735	Atxn10	Ataxin-10 OS=Mus musculus OX=10090 GN=Atxn10 PE=1 SV=2	9	10	-1	-0.152003	1.98185	8
	YES					Rpl5	60S ribosomal protein L5 OS=Mus musculus GN=Rpl5 PE=1 SV=3	7	0	7	2.80735	Rpl5	60S ribosomal protein L5 OS=Mus musculus OX=10090 GN=Rpl5 PE=1 SV=3	15	16	-1	-0.0931094	1.98868	11
						Ckap5	Cytoskeleton-associated protein 5 OS=Mus musculus GN=Ckap5 PE=1 SV=1	0	0	0	NS	Ckap5	Cytoskeleton-associated protein 5 OS=Mus musculus OX=10090 GN=Ckap5 PE=1 SV=1	4	0	4	2	2	2
						Arhgef1	Rho guanine nucleotide exchange factor 1 OS=Mus musculus GN=Arhgef1 PE=1 SV=2	0	0	0	NS	Arhgef1	Rho guanine nucleotide exchange factor 1 OS=Mus musculus OX=10090 GN=Arhgef1 PE=1 SV=2	4	0	4	2	2	2
						Kifc1	Kinesin-like protein KIFC1 OS=Mus musculus GN=Kifc1 PE=1 SV=2	0	0	0	NS	Kifc1	Kinesin-like protein KIFC1 OS=Mus musculus OX=10090 GN=Kifc1 PE=1 SV=2	4	0	4	2	2	2
						Copb2	Coatomer subunit beta' OS=Mus musculus GN=Copb2 PE=1 SV=2	0	0	0	NS	Copb2	Coatomer subunit beta' OS=Mus musculus OX=10090 GN=Copb2 PE=1 SV=2	4	1	3	2	2	2
						Itpk1	Inositol-tetrakisphosphate 1-kinase OS=Mus musculus GN=Itpk1 PE=2 SV=1	0	0	0	NS	Itpk1	Inositol-tetrakisphosphate 1-kinase OS=Mus musculus OX=10090 GN=Itpk1 PE=2 SV=1	4	1	3	2	2	2
						Clpx	ATP-dependent Clp protease ATP-binding subunit clpX-like, mitochondrial OS=Mus musculus GN=Clpx PE=1 SV=2	0	0	0	NS	Clpx	ATP-dependent Clp protease ATP-binding subunit clpX-like, mitochondrial OS=Mus musculus OX=10090 GN=Clpx PE=1 SV=2	4	1	3	2	2	2
	YES					Srrt	Serrate RNA effector molecule homolog OS=Mus musculus GN=Srrt PE=1 SV=1	7	0	7	2.80735	Srrt	Serrate RNA effector molecule homolog OS=Mus musculus OX=10090 GN=Srrt PE=1 SV=1	10	10	0	0	2	8.5
	YES					Ipo4	Importin-4 OS=Mus musculus GN=Ipo4 PE=1 SV=1	7	0	7	2.80735	Ipo4	Importin-4 OS=Mus musculus OX=10090 GN=Ipo4 PE=1 SV=1	6	6	0	0	2	6.5
	YES					Ruvbl2	RuvB-like 2 OS=Mus musculus GN=Ruvbl2 PE=1 SV=3	7	0	7	2.80735	Ruvbl2	RuvB-like 2 OS=Mus musculus OX=10090 GN=Ruvbl2 PE=1 SV=3	9	8	1	0.169925	2.02237	8
	YES					Pdhb	Pyruvate dehydrogenase E1 component subunit beta, mitochondrial OS=Mus musculus GN=Pdhb PE=1 SV=1	7	0	7	2.80735	Pdhb	Pyruvate dehydrogenase E1 component subunit beta, mitochondrial OS=Mus musculus OX=10090 GN=Pdhb PE=1 SV=1	8	7	1	0.192645	2.02554	7.5
	YES	YES				Dtymk	Thymidylate kinase OS=Mus musculus GN=Dtymk PE=1 SV=2	7	0	7	2.80735	Dtymk	Thymidylate kinase OS=Mus musculus OX=10090 GN=Dtymk PE=1 SV=2	8	6	2	0.415037	2.05889	7.5
	YES					Sae1	SUMO-activating enzyme subunit 1 OS=Mus musculus GN=Sae1 PE=1 SV=1	8	0	8	3	Sae1	SUMO-activating enzyme subunit 1 OS=Mus musculus OX=10090 GN=Sae1 PE=1 SV=1	13	15	-2	-0.206451	2.14839	10.5
						Tars	Threonine--tRNA ligase, cytoplasmic OS=Mus musculus GN=Tars PE=1 SV=2	0	0	0	NS	Tars	Threonine--tRNA ligase, cytoplasmic OS=Mus musculus OX=10090 GN=Tars PE=1 SV=2	9	2	7	2.16993	2.16993	4.5
	YES					Psmc6	26S protease regulatory subunit 10B OS=Mus musculus GN=Psmc6 PE=1 SV=1	8	0	8	3	Psmc6	26S proteasome regulatory subunit 10B OS=Mus musculus OX=10090 GN=Psmc6 PE=1 SV=1	16	15	1	0.0931094	2.18057	12
	YES	YES				Vars	Valine--tRNA ligase OS=Mus musculus GN=Vars PE=1 SV=1	8	0	8	3	Vars	Valine--tRNA ligase OS=Mus musculus OX=10090 GN=Vars PE=1 SV=1	26	23	3	0.176878	2.19068	17
	YES	YES				Psmc3	26S protease regulatory subunit 6A OS=Mus musculus GN=Psmc3 PE=1 SV=2	8	0	8	3	Psmc3	26S proteasome regulatory subunit 6A OS=Mus musculus OX=10090 GN=Psmc3 PE=1 SV=2	21	18	3	0.222392	2.1964	14.5
	YES					Ass1	Argininosuccinate synthase OS=Mus musculus GN=Ass1 PE=1 SV=1	9	0	9	3.16993	Ass1	Argininosuccinate synthase OS=Mus musculus OX=10090 GN=Ass1 PE=1 SV=1	13	15	-2	-0.206451	2.30256	11
	YES					Tmod3	Tropomodulin-3 OS=Mus musculus GN=Tmod3 PE=1 SV=1	9	0	9	3.16993	Tmod3	Tropomodulin-3 OS=Mus musculus OX=10090 GN=Tmod3 PE=1 SV=1	23	25	-2	-0.120294	2.31034	16
						Rfc4	Replication factor C subunit 4 OS=Mus musculus GN=Rfc4 PE=1 SV=1	0	0	0	NS	Rfc4	Replication factor C subunit 4 OS=Mus musculus OX=10090 GN=Rfc4 PE=1 SV=1	5	1	4	2.32193	2.32193	2.5
						Eif4a2	Eukaryotic initiation factor 4A-II OS=Mus musculus GN=Eif4a2 PE=1 SV=2	9	0	9	3.16993	Eif4a2	Eukaryotic initiation factor 4A-II OS=Mus musculus OX=10090 GN=Eif4a2 PE=1 SV=2	1	1	0	0	2.32193	5
	YES	YES				Psmd1	26S proteasome non-ATPase regulatory subunit 1 OS=Mus musculus GN=Psmd1 PE=1 SV=1	9	0	9	3.16993	Psmd1	26S proteasome non-ATPase regulatory subunit 1 OS=Mus musculus OX=10090 GN=Psmd1 PE=1 SV=1	22	20	2	0.137504	2.33628	15.5
	YES	YES				Ipo5	Importin-5 OS=Mus musculus GN=Ipo5 PE=1 SV=3	9	0	9	3.16993	Ipo5	Importin-5 OS=Mus musculus OX=10090 GN=Ipo5 PE=1 SV=3	20	17	3	0.234465	2.34717	14.5
	YES	YES				Rsl1d1	Ribosomal L1 domain-containing protein 1 OS=Mus musculus GN=Rsl1d1 PE=1 SV=1	9	0	9	3.16993	Rsl1d1	Ribosomal L1 domain-containing protein 1 OS=Mus musculus OX=10090 GN=Rsl1d1 PE=1 SV=1	12	9	3	0.415037	2.36923	10.5
	YES	YES				Tcp1	T-complex protein 1 subunit alpha OS=Mus musculus GN=Tcp1 PE=1 SV=3	10	0	10	3.32193	Tcp1	T-complex protein 1 subunit alpha OS=Mus musculus OX=10090 GN=Tcp1 PE=1 SV=3	18	15	3	0.263034	2.48543	14
						Hsd17b12	Very-long-chain 3-oxoacyl-CoA reductase OS=Mus musculus GN=Hsd17b12 PE=1 SV=1	0	0	0	NS	Hsd17b12	Very-long-chain 3-oxoacyl-CoA reductase OS=Mus musculus OX=10090 GN=Hsd17b12 PE=1 SV=1	6	0	6	2.58496	2.58496	3
	YES					Psmc5	26S protease regulatory subunit 8 OS=Mus musculus GN=Psmc5 PE=1 SV=1	11	0	11	3.45943	Psmc5	26S proteasome regulatory subunit 8 OS=Mus musculus OX=10090 GN=Psmc5 PE=1 SV=1	19	19	0	0	2.58496	15
	YES	YES				Cct2	T-complex protein 1 subunit beta OS=Mus musculus GN=Cct2 PE=1 SV=4	11	0	11	3.45943	Cct2	T-complex protein 1 subunit beta OS=Mus musculus OX=10090 GN=Cct2 PE=1 SV=4	25	21	4	0.251539	2.60768	18
	YES					Gart	Trifunctional purine biosynthetic protein adenosine-3 OS=Mus musculus GN=Gart PE=1 SV=3	13	0	13	3.70044	Gart	Trifunctional purine biosynthetic protein adenosine-3 OS=Mus musculus OX=10090 GN=Gart PE=1 SV=3	28	28	0	0	2.80735	20.5
	YES					Mars	Methionine--tRNA ligase, cytoplasmic OS=Mus musculus GN=Mars PE=1 SV=1	13	0	13	3.70044	Mars	Methionine--tRNA ligase, cytoplasmic OS=Mus musculus OX=10090 GN=Mars PE=1 SV=1	19	18	1	0.0780025	2.81307	16
	YES	YES				Flnb	Filamin-B OS=Mus musculus GN=Flnb PE=1 SV=3	20	0	20	4.32193	Flnb	Filamin-B OS=Mus musculus OX=10090 GN=Flnb PE=1 SV=3	31	23	8	0.430634	3.41602	25.5
	YES	YES				Dync1h1	Cytoplasmic dynein 1 heavy chain 1 OS=Mus musculus GN=Dync1h1 PE=1 SV=2	40	0	40	5.32193	Dync1h1	Cytoplasmic dynein 1 heavy chain 1 OS=Mus musculus OX=10090 GN=Dync1h1 PE=1 SV=2	52	37	15	0.490986	4.37175	46

## Sheet: GO_P7_interacting proteins
#term ID	term description Pramel7-interacting proteins	observed gene count	background gene count	strength	false discovery rate	matching proteins in your network (IDs)	matching proteins in your network (labels)
GO:0009987	Cellular process	153	13330	0.18	1.39e-15	10090.ENSMUSP00000000394,10090.ENSMUSP00000001042,10090.ENSMUSP00000001452,10090.ENSMUSP00000001724,10090.ENSMUSP00000002529,10090.ENSMUSP00000003527,10090.ENSMUSP00000004554,10090.ENSMUSP00000004910,10090.ENSMUSP00000005336,10090.ENSMUSP00000006625,10090.ENSMUSP00000006669,10090.ENSMUSP00000007980,10090.ENSMUSP00000009099,10090.ENSMUSP00000009699,10090.ENSMUSP00000012587,10090.ENSMUSP00000014339…	Tbrg4,Ilf2,Cct3,Ddx18,Prpf6,Supt5,Rps5,Eif2b2,Senp3,Rbm14,Pdk1,Hnrnpa0,Mta1,Cdk9,Kif11,Dnajc7,Capza2,Rrbp1,Slc25a5,Myh9,Ddx27,Myo1b,Hdac2,Snx3,Cdk1,Gfpt2,Ftsj3,Srp68,Eftud2,Vrk1,Dbn1,Dimt1,Skiv2l2,Vdac2,Glud1,RTRAF,Pmm1,Smarcd1,Rfc2,Fen1,Ehd1,Smc3,Hells,Aldh18a1,Myl6b,Ndufs1,Ahctf1,Vim,Xrn2,Actl6a,Cnn3,Pds5a,Atp2a2,Cul1,Uqcrc2,Smarca4,Etfa,Atxn2l,Rpf2,Ccar2,Kdm5b,Edc4,Rrp12,Lonp1,Ncapd2,Ddx21,Xpo…
GO:0071840	Cellular component organization or biogenesis	90	4954	0.38	1.16e-14	10090.ENSMUSP00000001452,10090.ENSMUSP00000001724,10090.ENSMUSP00000002529,10090.ENSMUSP00000004554,10090.ENSMUSP00000004910,10090.ENSMUSP00000006625,10090.ENSMUSP00000009099,10090.ENSMUSP00000012587,10090.ENSMUSP00000015877,10090.ENSMUSP00000016463,10090.ENSMUSP00000016771,10090.ENSMUSP00000018143,10090.ENSMUSP00000018561,10090.ENSMUSP00000019911,10090.ENSMUSP00000019939,10090.ENSMUSP00000020099…	Cct3,Ddx18,Prpf6,Rps5,Eif2b2,Rbm14,Mta1,Kif11,Capza2,Slc25a5,Myh9,Ddx27,Myo1b,Hdac2,Snx3,Cdk1,Ftsj3,Vrk1,Dbn1,Dimt1,Skiv2l2,Smarcd1,Rfc2,Ehd1,Smc3,Hells,Ndufs1,Ahctf1,Vim,Actl6a,Cnn3,Pds5a,Atp2a2,Uqcrc2,Smarca4,Atxn2l,Rpf2,Ccar2,Kdm5b,Rrp12,Lonp1,Ncapd2,Ddx21,Ddx17,Ctnnd1,Ubap2l,Immt,Nup98,Top2a,Mta3,Upf1,Abce1,Rcc1,Ndufa9,Fmr1,Smarcc1,Ddx20,Vps4b,Mta2,Sptan1,Nsf,Nop56,Ube4b,Tjp1,Myh10,Smc2,Srsf1…
GO:0090304	Nucleic acid metabolic process	52	1777	0.59	4.58e-14	10090.ENSMUSP00000000394,10090.ENSMUSP00000001042,10090.ENSMUSP00000001724,10090.ENSMUSP00000002529,10090.ENSMUSP00000003527,10090.ENSMUSP00000007980,10090.ENSMUSP00000009099,10090.ENSMUSP00000009699,10090.ENSMUSP00000018143,10090.ENSMUSP00000021048,10090.ENSMUSP00000021306,10090.ENSMUSP00000022203,10090.ENSMUSP00000022281,10090.ENSMUSP00000022341,10090.ENSMUSP00000023867,10090.ENSMUSP00000025651…	Tbrg4,Ilf2,Ddx18,Prpf6,Supt5,Hnrnpa0,Mta1,Cdk9,Ddx27,Ftsj3,Eftud2,Dimt1,Skiv2l2,RTRAF,Rfc2,Fen1,Smc3,Hells,Xrn2,Actl6a,Pds5a,Smarca4,Rpf2,Ccar2,Edc4,Rrp12,Ddx21,Rbm25,Ddx17,Srsf4,Syncrip,Top2a,Upf1,Hnrnph1,Prpf4,Rqcd1,Fmr1,Ddx20,Mta2,Cnot1,Smc2,Srsf10,Snrnp40,Nsun2,Trim71,Rif1,Srsf1,Sf1,Dnmt3l,Farsb,Mms19,Lig1
GO:0006139	Nucleobase-containing compound metabolic process	57	2205	0.53	9.22e-14	10090.ENSMUSP00000000394,10090.ENSMUSP00000001042,10090.ENSMUSP00000001724,10090.ENSMUSP00000002529,10090.ENSMUSP00000003527,10090.ENSMUSP00000007980,10090.ENSMUSP00000009099,10090.ENSMUSP00000009699,10090.ENSMUSP00000018143,10090.ENSMUSP00000020629,10090.ENSMUSP00000021048,10090.ENSMUSP00000021306,10090.ENSMUSP00000022203,10090.ENSMUSP00000022281,10090.ENSMUSP00000022341,10090.ENSMUSP00000023112…	Tbrg4,Ilf2,Ddx18,Prpf6,Supt5,Hnrnpa0,Mta1,Cdk9,Ddx27,Gfpt2,Ftsj3,Eftud2,Dimt1,Skiv2l2,RTRAF,Pmm1,Rfc2,Fen1,Smc3,Hells,Xrn2,Actl6a,Pds5a,Smarca4,Rpf2,Ccar2,Edc4,Rrp12,Ddx21,Rbm25,Ddx17,Srsf4,Syncrip,Suclg1,Top2a,Upf1,Hnrnph1,Prpf4,Rqcd1,Fmr1,Ddx20,Mta2,Cnot1,Smc2,Srsf10,Snrnp40,Nsun2,Trim71,Rif1,Mthfd1l,Srsf1,Sf1,Dnmt3l,Sucla2,Farsb,Mms19,Lig1
GO:0043170	Macromolecule metabolic process	91	5313	0.35	9.22e-14	10090.ENSMUSP00000000394,10090.ENSMUSP00000001042,10090.ENSMUSP00000001724,10090.ENSMUSP00000002529,10090.ENSMUSP00000003527,10090.ENSMUSP00000004554,10090.ENSMUSP00000004910,10090.ENSMUSP00000005336,10090.ENSMUSP00000006625,10090.ENSMUSP00000006669,10090.ENSMUSP00000007980,10090.ENSMUSP00000009099,10090.ENSMUSP00000009699,10090.ENSMUSP00000016771,10090.ENSMUSP00000018143,10090.ENSMUSP00000019911…	Tbrg4,Ilf2,Ddx18,Prpf6,Supt5,Rps5,Eif2b2,Senp3,Rbm14,Pdk1,Hnrnpa0,Mta1,Cdk9,Myh9,Ddx27,Hdac2,Snx3,Cdk1,Gfpt2,Ftsj3,Eftud2,Vrk1,Dimt1,Skiv2l2,RTRAF,Pmm1,Rfc2,Fen1,Smc3,Hells,Xrn2,Actl6a,Pds5a,Cul1,Uqcrc2,Smarca4,Rpf2,Ccar2,Kdm5b,Edc4,Rrp12,Lonp1,Ddx21,Rbm25,Poldip3,Ddx17,Srsf4,Syncrip,Nup98,Top2a,Mta3,Acadm,Upf1,Pcbp2,Hnrnph1,Abce1,Prpf4,Ppp2r5c,Rqcd1,Fmr1,Psma5,Ddx20,Vps4b,Mta2,Ubr4,Cnot1,Ube4b,S…
GO:0044238	Primary metabolic process	101	6369	0.32	9.22e-14	10090.ENSMUSP00000000394,10090.ENSMUSP00000001042,10090.ENSMUSP00000001724,10090.ENSMUSP00000002529,10090.ENSMUSP00000003527,10090.ENSMUSP00000004554,10090.ENSMUSP00000004910,10090.ENSMUSP00000005336,10090.ENSMUSP00000006625,10090.ENSMUSP00000006669,10090.ENSMUSP00000007980,10090.ENSMUSP00000009099,10090.ENSMUSP00000009699,10090.ENSMUSP00000016771,10090.ENSMUSP00000018143,10090.ENSMUSP00000018186…	Tbrg4,Ilf2,Ddx18,Prpf6,Supt5,Rps5,Eif2b2,Senp3,Rbm14,Pdk1,Hnrnpa0,Mta1,Cdk9,Myh9,Ddx27,Cyb5r3,Hdac2,Snx3,Cdk1,Gfpt2,Ftsj3,Eftud2,Vrk1,Dimt1,Skiv2l2,Glud1,RTRAF,Pmm1,Rfc2,Fen1,Smc3,Hells,Aldh18a1,Xrn2,Actl6a,Pds5a,Cul1,Uqcrc2,Smarca4,Etfa,Rpf2,Ccar2,Kdm5b,Edc4,Rrp12,Lonp1,Ddx21,Rbm25,Ddx17,Srsf4,Syncrip,Suclg1,Nup98,Top2a,Mta3,Acadm,Upf1,Pcbp2,Hnrnph1,Abce1,Prpf4,Ppp2r5c,Rqcd1,Fmr1,Psma5,Ddx20,Vps…
GO:0046483	Heterocycle metabolic process	59	2347	0.52	9.22e-14	10090.ENSMUSP00000000394,10090.ENSMUSP00000001042,10090.ENSMUSP00000001724,10090.ENSMUSP00000002529,10090.ENSMUSP00000003527,10090.ENSMUSP00000007980,10090.ENSMUSP00000009099,10090.ENSMUSP00000009699,10090.ENSMUSP00000018143,10090.ENSMUSP00000019939,10090.ENSMUSP00000020629,10090.ENSMUSP00000021048,10090.ENSMUSP00000021306,10090.ENSMUSP00000022203,10090.ENSMUSP00000022281,10090.ENSMUSP00000022341…	Tbrg4,Ilf2,Ddx18,Prpf6,Supt5,Hnrnpa0,Mta1,Cdk9,Ddx27,Snx3,Gfpt2,Ftsj3,Eftud2,Dimt1,Skiv2l2,RTRAF,Pmm1,Rfc2,Fen1,Smc3,Hells,Aldh18a1,Xrn2,Actl6a,Pds5a,Smarca4,Rpf2,Ccar2,Edc4,Rrp12,Ddx21,Rbm25,Ddx17,Srsf4,Syncrip,Suclg1,Top2a,Upf1,Hnrnph1,Prpf4,Rqcd1,Fmr1,Ddx20,Mta2,Cnot1,Smc2,Srsf10,Snrnp40,Nsun2,Trim71,Rif1,Mthfd1l,Srsf1,Sf1,Dnmt3l,Sucla2,Farsb,Mms19,Lig1
GO:0071704	Organic substance metabolic process	105	6824	0.31	9.22e-14	10090.ENSMUSP00000000394,10090.ENSMUSP00000001042,10090.ENSMUSP00000001724,10090.ENSMUSP00000002529,10090.ENSMUSP00000003527,10090.ENSMUSP00000004554,10090.ENSMUSP00000004910,10090.ENSMUSP00000005336,10090.ENSMUSP00000006625,10090.ENSMUSP00000006669,10090.ENSMUSP00000007980,10090.ENSMUSP00000009099,10090.ENSMUSP00000009699,10090.ENSMUSP00000016771,10090.ENSMUSP00000018143,10090.ENSMUSP00000018186…	Tbrg4,Ilf2,Ddx18,Prpf6,Supt5,Rps5,Eif2b2,Senp3,Rbm14,Pdk1,Hnrnpa0,Mta1,Cdk9,Myh9,Ddx27,Cyb5r3,Hdac2,Snx3,Cdk1,Gfpt2,Ftsj3,Eftud2,Vrk1,Dimt1,Skiv2l2,Glud1,RTRAF,Pmm1,Rfc2,Fen1,Smc3,Hells,Aldh18a1,Xrn2,Actl6a,Pds5a,Cul1,Uqcrc2,Smarca4,Etfa,Rpf2,Ccar2,Kdm5b,Edc4,Rrp12,Lonp1,Ddx21,Rbm25,Poldip3,Ddx17,Srsf4,Syncrip,Suclg1,Nup98,Top2a,Mta3,Acadm,Upf1,Pcbp2,Hnrnph1,Abce1,Prpf4,Ppp2r5c,Rqcd1,Ndufa9,Fmr1,…
GO:1901360	Organic cyclic compound metabolic process	62	2614	0.5	9.22e-14	10090.ENSMUSP00000000394,10090.ENSMUSP00000001042,10090.ENSMUSP00000001724,10090.ENSMUSP00000002529,10090.ENSMUSP00000003527,10090.ENSMUSP00000007980,10090.ENSMUSP00000009099,10090.ENSMUSP00000009699,10090.ENSMUSP00000018143,10090.ENSMUSP00000018186,10090.ENSMUSP00000019939,10090.ENSMUSP00000020629,10090.ENSMUSP00000021048,10090.ENSMUSP00000021306,10090.ENSMUSP00000022203,10090.ENSMUSP00000022281…	Tbrg4,Ilf2,Ddx18,Prpf6,Supt5,Hnrnpa0,Mta1,Cdk9,Ddx27,Cyb5r3,Snx3,Gfpt2,Ftsj3,Eftud2,Dimt1,Skiv2l2,RTRAF,Pmm1,Rfc2,Fen1,Smc3,Hells,Aldh18a1,Xrn2,Actl6a,Pds5a,Smarca4,Rpf2,Ccar2,Edc4,Rrp12,Ddx21,Rbm25,Ddx17,Srsf4,Syncrip,Suclg1,Top2a,Upf1,Hnrnph1,Prpf4,Rqcd1,Fmr1,Ddx20,Mta2,Cnot1,Smc2,Srsf10,Snrnp40,Nsun2,Trim71,Rif1,Mthfd1l,Myo5a,Srsf1,Sf1,Dnmt3l,Sucla2,Hdlbp,Farsb,Mms19,Lig1
GO:0034641	Cellular nitrogen compound metabolic process	64	2805	0.48	1.18e-13	10090.ENSMUSP00000000394,10090.ENSMUSP00000001042,10090.ENSMUSP00000001724,10090.ENSMUSP00000002529,10090.ENSMUSP00000003527,10090.ENSMUSP00000004554,10090.ENSMUSP00000004910,10090.ENSMUSP00000007980,10090.ENSMUSP00000009099,10090.ENSMUSP00000009699,10090.ENSMUSP00000018143,10090.ENSMUSP00000019939,10090.ENSMUSP00000020629,10090.ENSMUSP00000021048,10090.ENSMUSP00000021306,10090.ENSMUSP00000022203…	Tbrg4,Ilf2,Ddx18,Prpf6,Supt5,Rps5,Eif2b2,Hnrnpa0,Mta1,Cdk9,Ddx27,Snx3,Gfpt2,Ftsj3,Eftud2,Dimt1,Skiv2l2,RTRAF,Pmm1,Rfc2,Fen1,Smc3,Hells,Xrn2,Actl6a,Pds5a,Smarca4,Rpf2,Ccar2,Edc4,Rrp12,Ddx21,Rbm25,Ddx17,Srsf4,Syncrip,Suclg1,Top2a,Acadm,Upf1,Hnrnph1,Abce1,Prpf4,Rqcd1,Fmr1,Ddx20,Mta2,Cnot1,Smc2,Srsf10,Snrnp40,Nsun2,Trim71,Rif1,Mthfd1l,Srsf1,Sf1,Dnmt3l,Sucla2,Eif4g2,Gstp1,Farsb,Mms19,Lig1
GO:0006725	Cellular aromatic compound metabolic process	59	2412	0.51	1.34e-13	10090.ENSMUSP00000000394,10090.ENSMUSP00000001042,10090.ENSMUSP00000001724,10090.ENSMUSP00000002529,10090.ENSMUSP00000003527,10090.ENSMUSP00000007980,10090.ENSMUSP00000009099,10090.ENSMUSP00000009699,10090.ENSMUSP00000018143,10090.ENSMUSP00000019939,10090.ENSMUSP00000020629,10090.ENSMUSP00000021048,10090.ENSMUSP00000021306,10090.ENSMUSP00000022203,10090.ENSMUSP00000022281,10090.ENSMUSP00000022341…	Tbrg4,Ilf2,Ddx18,Prpf6,Supt5,Hnrnpa0,Mta1,Cdk9,Ddx27,Snx3,Gfpt2,Ftsj3,Eftud2,Dimt1,Skiv2l2,RTRAF,Pmm1,Rfc2,Fen1,Smc3,Hells,Xrn2,Actl6a,Pds5a,Smarca4,Rpf2,Ccar2,Edc4,Rrp12,Ddx21,Rbm25,Ddx17,Srsf4,Syncrip,Suclg1,Top2a,Upf1,Hnrnph1,Prpf4,Rqcd1,Fmr1,Ddx20,Mta2,Cnot1,Smc2,Srsf10,Snrnp40,Nsun2,Trim71,Rif1,Mthfd1l,Myo5a,Srsf1,Sf1,Dnmt3l,Sucla2,Farsb,Mms19,Lig1
GO:0008152	Metabolic process	107	7331	0.28	5.71e-13	10090.ENSMUSP00000000394,10090.ENSMUSP00000001042,10090.ENSMUSP00000001724,10090.ENSMUSP00000002529,10090.ENSMUSP00000003527,10090.ENSMUSP00000004554,10090.ENSMUSP00000004910,10090.ENSMUSP00000005336,10090.ENSMUSP00000006625,10090.ENSMUSP00000006669,10090.ENSMUSP00000007980,10090.ENSMUSP00000009099,10090.ENSMUSP00000009699,10090.ENSMUSP00000016771,10090.ENSMUSP00000018143,10090.ENSMUSP00000018186…	Tbrg4,Ilf2,Ddx18,Prpf6,Supt5,Rps5,Eif2b2,Senp3,Rbm14,Pdk1,Hnrnpa0,Mta1,Cdk9,Myh9,Ddx27,Cyb5r3,Hdac2,Snx3,Cdk1,Gfpt2,Ftsj3,Eftud2,Vrk1,Dimt1,Skiv2l2,Glud1,RTRAF,Pmm1,Rfc2,Fen1,Smc3,Hells,Aldh18a1,Ndufs1,Xrn2,Actl6a,Pds5a,Cul1,Uqcrc2,Smarca4,Etfa,Rpf2,Ccar2,Kdm5b,Edc4,Rrp12,Lonp1,Ddx21,Rbm25,Pdia6,Poldip3,Ddx17,Srsf4,Syncrip,Suclg1,Nup98,Top2a,Mta3,Acadm,Upf1,Pcbp2,Hnrnph1,Abce1,Prpf4,Ppp2r5c,Rqcd1…
GO:0006807	Nitrogen compound metabolic process	94	5878	0.32	8.98e-13	10090.ENSMUSP00000000394,10090.ENSMUSP00000001042,10090.ENSMUSP00000001724,10090.ENSMUSP00000002529,10090.ENSMUSP00000003527,10090.ENSMUSP00000004554,10090.ENSMUSP00000004910,10090.ENSMUSP00000005336,10090.ENSMUSP00000006625,10090.ENSMUSP00000006669,10090.ENSMUSP00000007980,10090.ENSMUSP00000009099,10090.ENSMUSP00000009699,10090.ENSMUSP00000016771,10090.ENSMUSP00000018143,10090.ENSMUSP00000019911…	Tbrg4,Ilf2,Ddx18,Prpf6,Supt5,Rps5,Eif2b2,Senp3,Rbm14,Pdk1,Hnrnpa0,Mta1,Cdk9,Myh9,Ddx27,Hdac2,Snx3,Cdk1,Gfpt2,Ftsj3,Eftud2,Vrk1,Dimt1,Skiv2l2,Glud1,RTRAF,Pmm1,Rfc2,Fen1,Smc3,Hells,Aldh18a1,Xrn2,Actl6a,Pds5a,Cul1,Uqcrc2,Smarca4,Rpf2,Ccar2,Kdm5b,Edc4,Rrp12,Lonp1,Ddx21,Rbm25,Ddx17,Srsf4,Syncrip,Suclg1,Nup98,Top2a,Mta3,Acadm,Upf1,Pcbp2,Hnrnph1,Abce1,Prpf4,Ppp2r5c,Rqcd1,Fmr1,Psma5,Ddx20,Vps4b,Mta2,Ubr4…
GO:0044237	Cellular metabolic process	97	6445	0.3	1.04e-11	10090.ENSMUSP00000000394,10090.ENSMUSP00000001042,10090.ENSMUSP00000001724,10090.ENSMUSP00000002529,10090.ENSMUSP00000003527,10090.ENSMUSP00000004554,10090.ENSMUSP00000004910,10090.ENSMUSP00000005336,10090.ENSMUSP00000006625,10090.ENSMUSP00000006669,10090.ENSMUSP00000007980,10090.ENSMUSP00000009099,10090.ENSMUSP00000009699,10090.ENSMUSP00000018143,10090.ENSMUSP00000019911,10090.ENSMUSP00000019939…	Tbrg4,Ilf2,Ddx18,Prpf6,Supt5,Rps5,Eif2b2,Senp3,Rbm14,Pdk1,Hnrnpa0,Mta1,Cdk9,Ddx27,Hdac2,Snx3,Cdk1,Gfpt2,Ftsj3,Eftud2,Vrk1,Dimt1,Skiv2l2,Glud1,RTRAF,Pmm1,Rfc2,Fen1,Smc3,Hells,Aldh18a1,Ndufs1,Xrn2,Actl6a,Pds5a,Cul1,Uqcrc2,Smarca4,Etfa,Rpf2,Ccar2,Kdm5b,Edc4,Rrp12,Lonp1,Ddx21,Rbm25,Ddx17,Srsf4,Syncrip,Suclg1,Top2a,Mta3,Acadm,Upf1,Pcbp2,Hnrnph1,Abce1,Prpf4,Ppp2r5c,Rqcd1,Ndufa9,Fmr1,Psma5,Ddx20,Vps4b,M…
GO:0006996	Organelle organization	63	3066	0.43	2.11e-11	10090.ENSMUSP00000004554,10090.ENSMUSP00000006625,10090.ENSMUSP00000009099,10090.ENSMUSP00000012587,10090.ENSMUSP00000015877,10090.ENSMUSP00000016463,10090.ENSMUSP00000016771,10090.ENSMUSP00000018561,10090.ENSMUSP00000019911,10090.ENSMUSP00000019939,10090.ENSMUSP00000020099,10090.ENSMUSP00000021539,10090.ENSMUSP00000021950,10090.ENSMUSP00000023759,10090.ENSMUSP00000023867,10090.ENSMUSP00000025684…	Rps5,Rbm14,Mta1,Kif11,Capza2,Slc25a5,Myh9,Myo1b,Hdac2,Snx3,Cdk1,Vrk1,Dbn1,Smarcd1,Rfc2,Ehd1,Smc3,Hells,Ndufs1,Ahctf1,Vim,Actl6a,Cnn3,Pds5a,Atp2a2,Uqcrc2,Smarca4,Atxn2l,Rpf2,Ccar2,Kdm5b,Lonp1,Ncapd2,Ubap2l,Immt,Nup98,Top2a,Mta3,Upf1,Rcc1,Ndufa9,Smarcc1,Vps4b,Mta2,Sptan1,Tjp1,Myh10,Smc2,Capza1,Myo1c,Nup93,Pdcd6ip,Rif1,Tpm1,Dnm1l,Cfl1,Tpm3,Myo5a,Sf1,Dnmt3l,Nup155,Csnk1a1,Myo18a
GO:0016070	RNA metabolic process	39	1240	0.62	3.02e-11	10090.ENSMUSP00000000394,10090.ENSMUSP00000001042,10090.ENSMUSP00000001724,10090.ENSMUSP00000002529,10090.ENSMUSP00000003527,10090.ENSMUSP00000007980,10090.ENSMUSP00000009699,10090.ENSMUSP00000018143,10090.ENSMUSP00000021048,10090.ENSMUSP00000021306,10090.ENSMUSP00000022203,10090.ENSMUSP00000022281,10090.ENSMUSP00000022341,10090.ENSMUSP00000025651,10090.ENSMUSP00000028921,10090.ENSMUSP00000034707…	Tbrg4,Ilf2,Ddx18,Prpf6,Supt5,Hnrnpa0,Cdk9,Ddx27,Ftsj3,Eftud2,Dimt1,Skiv2l2,RTRAF,Fen1,Xrn2,Smarca4,Rpf2,Ccar2,Edc4,Rrp12,Ddx21,Rbm25,Ddx17,Srsf4,Syncrip,Upf1,Hnrnph1,Prpf4,Rqcd1,Fmr1,Ddx20,Cnot1,Srsf10,Snrnp40,Nsun2,Trim71,Srsf1,Sf1,Farsb
GO:0016043	Cellular component organization	80	4769	0.35	5.48e-11	10090.ENSMUSP00000001452,10090.ENSMUSP00000002529,10090.ENSMUSP00000004554,10090.ENSMUSP00000004910,10090.ENSMUSP00000006625,10090.ENSMUSP00000009099,10090.ENSMUSP00000012587,10090.ENSMUSP00000015877,10090.ENSMUSP00000016463,10090.ENSMUSP00000016771,10090.ENSMUSP00000018561,10090.ENSMUSP00000019911,10090.ENSMUSP00000019939,10090.ENSMUSP00000020099,10090.ENSMUSP00000021539,10090.ENSMUSP00000021950…	Cct3,Prpf6,Rps5,Eif2b2,Rbm14,Mta1,Kif11,Capza2,Slc25a5,Myh9,Myo1b,Hdac2,Snx3,Cdk1,Vrk1,Dbn1,Smarcd1,Rfc2,Ehd1,Smc3,Hells,Ndufs1,Ahctf1,Vim,Actl6a,Cnn3,Pds5a,Atp2a2,Uqcrc2,Smarca4,Atxn2l,Rpf2,Ccar2,Kdm5b,Lonp1,Ncapd2,Ctnnd1,Ubap2l,Immt,Nup98,Top2a,Mta3,Upf1,Abce1,Rcc1,Ndufa9,Fmr1,Smarcc1,Ddx20,Vps4b,Mta2,Sptan1,Nsf,Ube4b,Tjp1,Myh10,Smc2,Srsf10,Capza1,Myo1c,Nup93,Pdcd6ip,Rif1,Tpm1,Dnm1l,Cfl1,Tpm3,M…
GO:0006396	RNA processing	29	735	0.72	4.22e-10	10090.ENSMUSP00000000394,10090.ENSMUSP00000001724,10090.ENSMUSP00000002529,10090.ENSMUSP00000007980,10090.ENSMUSP00000018143,10090.ENSMUSP00000021048,10090.ENSMUSP00000021306,10090.ENSMUSP00000022203,10090.ENSMUSP00000022281,10090.ENSMUSP00000022341,10090.ENSMUSP00000028921,10090.ENSMUSP00000035456,10090.ENSMUSP00000036924,10090.ENSMUSP00000039853,10090.ENSMUSP00000042691,10090.ENSMUSP00000048470…	Tbrg4,Ddx18,Prpf6,Hnrnpa0,Ddx27,Ftsj3,Eftud2,Dimt1,Skiv2l2,RTRAF,Xrn2,Rpf2,Ccar2,Rrp12,Ddx21,Rbm25,Ddx17,Srsf4,Syncrip,Hnrnph1,Prpf4,Fmr1,Ddx20,Srsf10,Snrnp40,Nsun2,Trim71,Srsf1,Sf1
GO:0010467	Gene expression	44	1743	0.52	7.18e-10	10090.ENSMUSP00000000394,10090.ENSMUSP00000001042,10090.ENSMUSP00000001724,10090.ENSMUSP00000002529,10090.ENSMUSP00000003527,10090.ENSMUSP00000004554,10090.ENSMUSP00000004910,10090.ENSMUSP00000007980,10090.ENSMUSP00000009699,10090.ENSMUSP00000018143,10090.ENSMUSP00000021048,10090.ENSMUSP00000021306,10090.ENSMUSP00000022203,10090.ENSMUSP00000022281,10090.ENSMUSP00000022341,10090.ENSMUSP00000028921…	Tbrg4,Ilf2,Ddx18,Prpf6,Supt5,Rps5,Eif2b2,Hnrnpa0,Cdk9,Ddx27,Ftsj3,Eftud2,Dimt1,Skiv2l2,RTRAF,Xrn2,Uqcrc2,Smarca4,Rpf2,Ccar2,Rrp12,Ddx21,Rbm25,Poldip3,Ddx17,Srsf4,Syncrip,Hnrnph1,Abce1,Prpf4,Fmr1,Ddx20,Srsf10,Snrnp40,Nup93,Nsun2,Trim71,Srsf1,Sf1,Eif4g2,Serpinh1,Nup155,Farsb,Mms19
GO:0016071	mRNA metabolic process	24	516	0.79	1.75e-09	10090.ENSMUSP00000000394,10090.ENSMUSP00000002529,10090.ENSMUSP00000007980,10090.ENSMUSP00000021306,10090.ENSMUSP00000022281,10090.ENSMUSP00000028921,10090.ENSMUSP00000036924,10090.ENSMUSP00000039134,10090.ENSMUSP00000048470,10090.ENSMUSP00000055535,10090.ENSMUSP00000061474,10090.ENSMUSP00000063744,10090.ENSMUSP00000075089,10090.ENSMUSP00000076989,10090.ENSMUSP00000081572,10090.ENSMUSP00000084466…	Tbrg4,Prpf6,Hnrnpa0,Eftud2,Skiv2l2,Xrn2,Ccar2,Edc4,Rbm25,Ddx17,Srsf4,Syncrip,Upf1,Hnrnph1,Prpf4,Rqcd1,Fmr1,Ddx20,Cnot1,Srsf10,Snrnp40,Nsun2,Srsf1,Sf1
GO:1903311	Regulation of mrna metabolic process	17	255	0.94	1.67e-08	10090.ENSMUSP00000000394,10090.ENSMUSP00000003527,10090.ENSMUSP00000007980,10090.ENSMUSP00000009699,10090.ENSMUSP00000028062,10090.ENSMUSP00000048470,10090.ENSMUSP00000055535,10090.ENSMUSP00000061474,10090.ENSMUSP00000063744,10090.ENSMUSP00000068530,10090.ENSMUSP00000075089,10090.ENSMUSP00000085906,10090.ENSMUSP00000096073,10090.ENSMUSP00000101479,10090.ENSMUSP00000107447,10090.ENSMUSP00000120595…	Tbrg4,Supt5,Hnrnpa0,Cdk9,Vim,Rbm25,Ddx17,Srsf4,Syncrip,Nup98,Upf1,Fmr1,Cnot1,Srsf10,Trim71,Srsf1,Sf1
GO:0006397	mRNA processing	19	399	0.8	2.42e-07	10090.ENSMUSP00000000394,10090.ENSMUSP00000002529,10090.ENSMUSP00000007980,10090.ENSMUSP00000021306,10090.ENSMUSP00000022281,10090.ENSMUSP00000028921,10090.ENSMUSP00000036924,10090.ENSMUSP00000048470,10090.ENSMUSP00000055535,10090.ENSMUSP00000061474,10090.ENSMUSP00000063744,10090.ENSMUSP00000076989,10090.ENSMUSP00000081572,10090.ENSMUSP00000085906,10090.ENSMUSP00000088176,10090.ENSMUSP00000101479…	Tbrg4,Prpf6,Hnrnpa0,Eftud2,Skiv2l2,Xrn2,Ccar2,Rbm25,Ddx17,Srsf4,Syncrip,Hnrnph1,Prpf4,Fmr1,Ddx20,Srsf10,Snrnp40,Srsf1,Sf1
GO:0060255	Regulation of macromolecule metabolic process	80	5618	0.27	2.52e-07	10090.ENSMUSP00000000394,10090.ENSMUSP00000001042,10090.ENSMUSP00000001452,10090.ENSMUSP00000002529,10090.ENSMUSP00000003527,10090.ENSMUSP00000004910,10090.ENSMUSP00000006625,10090.ENSMUSP00000007980,10090.ENSMUSP00000009099,10090.ENSMUSP00000009699,10090.ENSMUSP00000016771,10090.ENSMUSP00000018572,10090.ENSMUSP00000019911,10090.ENSMUSP00000019939,10090.ENSMUSP00000020099,10090.ENSMUSP00000022203…	Tbrg4,Ilf2,Cct3,Prpf6,Supt5,Eif2b2,Rbm14,Hnrnpa0,Mta1,Cdk9,Myh9,Akap1,Hdac2,Snx3,Cdk1,Dimt1,RTRAF,Smarcd1,Rfc2,Smc3,Hells,Pramel7,Ahctf1,Vim,Xrn2,Actl6a,Glipr2,Pds5a,Smarca4,Rpf2,Ccar2,Kdm5b,Edc4,Ddx21,Rbm25,Poldip3,Ddx17,Gnai2,Srsf4,Syncrip,Ctnnd1,Sbno1,Nup98,Top2a,Mta3,Gcn1l1,Upf1,Pum3,Pcbp2,Hnrnph1,Abce1,Ppp2r5c,Xpo5,Rqcd1,Fmr1,Smarcc1,Ddx20,Mta2,Cnot1,Nsf,Srsf10,Rps6ka1,Trim25,Nsun2,Trim71,Ri…
GO:0008380	RNA splicing	17	312	0.86	2.81e-07	10090.ENSMUSP00000002529,10090.ENSMUSP00000021306,10090.ENSMUSP00000022281,10090.ENSMUSP00000022341,10090.ENSMUSP00000036924,10090.ENSMUSP00000048470,10090.ENSMUSP00000055535,10090.ENSMUSP00000061474,10090.ENSMUSP00000063744,10090.ENSMUSP00000076989,10090.ENSMUSP00000081572,10090.ENSMUSP00000085906,10090.ENSMUSP00000088176,10090.ENSMUSP00000101479,10090.ENSMUSP00000101616,10090.ENSMUSP00000120595…	Prpf6,Eftud2,Skiv2l2,RTRAF,Ccar2,Rbm25,Ddx17,Srsf4,Syncrip,Hnrnph1,Prpf4,Fmr1,Ddx20,Srsf10,Snrnp40,Srsf1,Sf1
GO:0031323	Regulation of cellular metabolic process	78	5479	0.27	4.81e-07	10090.ENSMUSP00000000394,10090.ENSMUSP00000001042,10090.ENSMUSP00000001452,10090.ENSMUSP00000002529,10090.ENSMUSP00000003527,10090.ENSMUSP00000004910,10090.ENSMUSP00000006625,10090.ENSMUSP00000006669,10090.ENSMUSP00000007980,10090.ENSMUSP00000009099,10090.ENSMUSP00000009699,10090.ENSMUSP00000016771,10090.ENSMUSP00000018572,10090.ENSMUSP00000019911,10090.ENSMUSP00000019939,10090.ENSMUSP00000020099…	Tbrg4,Ilf2,Cct3,Prpf6,Supt5,Eif2b2,Rbm14,Pdk1,Hnrnpa0,Mta1,Cdk9,Myh9,Akap1,Hdac2,Snx3,Cdk1,Dimt1,RTRAF,Smarcd1,Rfc2,Smc3,Hells,Pramel7,Ahctf1,Vim,Actl6a,Glipr2,Pds5a,Smarca4,Rpf2,Ccar2,Kdm5b,Rbm25,Poldip3,Ddx17,Gnai2,Srsf4,Syncrip,Ctnnd1,Sbno1,Nup98,Top2a,Mta3,Gcn1l1,Acadm,Upf1,Pum3,Pcbp2,Hnrnph1,Abce1,Ppp2r5c,Rqcd1,Fmr1,Smarcc1,Ddx20,Mta2,Cnot1,Nsf,Srsf10,Rps6ka1,Trim25,Nsun2,Trim71,Rif1,Dnm1l,C…
GO:0006403	RNA localization	13	168	1.01	5.89e-07	10090.ENSMUSP00000002529,10090.ENSMUSP00000027768,10090.ENSMUSP00000043488,10090.ENSMUSP00000054548,10090.ENSMUSP00000068530,10090.ENSMUSP00000079379,10090.ENSMUSP00000084257,10090.ENSMUSP00000085906,10090.ENSMUSP00000104069,10090.ENSMUSP00000105174,10090.ENSMUSP00000120595,10090.ENSMUSP00000128819,10090.ENSMUSP00000140250	Prpf6,Ahctf1,Xpot,Poldip3,Nup98,Abce1,Xpo5,Fmr1,Myo1c,Nup93,Srsf1,Nup155,Nop58
GO:0010468	Regulation of gene expression	64	4041	0.32	6.36e-07	10090.ENSMUSP00000000394,10090.ENSMUSP00000001042,10090.ENSMUSP00000002529,10090.ENSMUSP00000003527,10090.ENSMUSP00000004910,10090.ENSMUSP00000006625,10090.ENSMUSP00000007980,10090.ENSMUSP00000009099,10090.ENSMUSP00000009699,10090.ENSMUSP00000016771,10090.ENSMUSP00000019911,10090.ENSMUSP00000020099,10090.ENSMUSP00000022203,10090.ENSMUSP00000022341,10090.ENSMUSP00000023759,10090.ENSMUSP00000025965…	Tbrg4,Ilf2,Prpf6,Supt5,Eif2b2,Rbm14,Hnrnpa0,Mta1,Cdk9,Myh9,Hdac2,Cdk1,Dimt1,RTRAF,Smarcd1,Hells,Pramel7,Ahctf1,Vim,Xrn2,Actl6a,Smarca4,Rpf2,Ccar2,Kdm5b,Edc4,Ddx21,Rbm25,Poldip3,Ddx17,Srsf4,Syncrip,Ctnnd1,Sbno1,Nup98,Top2a,Mta3,Gcn1l1,Upf1,Pum3,Pcbp2,Hnrnph1,Xpo5,Rqcd1,Fmr1,Smarcc1,Ddx20,Mta2,Cnot1,Srsf10,Rps6ka1,Trim25,Nsun2,Trim71,Rif1,Dnm1l,Srsf1,Sf1,Dnmt3l,Eif4g2,Matr3,Iqgap1,Gstp1,Mms19
GO:0051301	Cell division	20	484	0.74	6.78e-07	10090.ENSMUSP00000012587,10090.ENSMUSP00000016771,10090.ENSMUSP00000020099,10090.ENSMUSP00000021539,10090.ENSMUSP00000025930,10090.ENSMUSP00000025965,10090.ENSMUSP00000027768,10090.ENSMUSP00000031104,10090.ENSMUSP00000042260,10090.ENSMUSP00000057543,10090.ENSMUSP00000068896,10090.ENSMUSP00000081271,10090.ENSMUSP00000092230,10090.ENSMUSP00000099671,10090.ENSMUSP00000099979,10090.ENSMUSP00000105321…	Kif11,Myh9,Cdk1,Vrk1,Smc3,Hells,Ahctf1,Pds5a,Ncapd2,Gnai2,Top2a,Rcc1,Vps4b,Myh10,Smc2,Nsun2,Pdcd6ip,Cfl1,Csnk1a1,Lig1
GO:0051171	Regulation of nitrogen compound metabolic process	74	5126	0.28	8.72e-07	10090.ENSMUSP00000000394,10090.ENSMUSP00000001042,10090.ENSMUSP00000001452,10090.ENSMUSP00000002529,10090.ENSMUSP00000003527,10090.ENSMUSP00000004910,10090.ENSMUSP00000006625,10090.ENSMUSP00000006669,10090.ENSMUSP00000007980,10090.ENSMUSP00000009099,10090.ENSMUSP00000009699,10090.ENSMUSP00000016771,10090.ENSMUSP00000018572,10090.ENSMUSP00000019911,10090.ENSMUSP00000019939,10090.ENSMUSP00000022203…	Tbrg4,Ilf2,Cct3,Prpf6,Supt5,Eif2b2,Rbm14,Pdk1,Hnrnpa0,Mta1,Cdk9,Myh9,Akap1,Hdac2,Snx3,Dimt1,RTRAF,Smarcd1,Rfc2,Hells,Pramel7,Ahctf1,Vim,Actl6a,Glipr2,Smarca4,Rpf2,Ccar2,Kdm5b,Rbm25,Poldip3,Ddx17,Gnai2,Srsf4,Syncrip,Ctnnd1,Sbno1,Nup98,Top2a,Mta3,Gcn1l1,Upf1,Pum3,Pcbp2,Hnrnph1,Abce1,Ppp2r5c,Rqcd1,Fmr1,Smarcc1,Ddx20,Mta2,Cnot1,Nsf,Srsf10,Rps6ka1,Trim25,Nsun2,Trim71,Rif1,Dnm1l,Cfl1,Srsf1,Sf1,Dnmt3l,E…
GO:0080090	Regulation of primary metabolic process	75	5290	0.27	1.38e-06	10090.ENSMUSP00000000394,10090.ENSMUSP00000001042,10090.ENSMUSP00000001452,10090.ENSMUSP00000002529,10090.ENSMUSP00000003527,10090.ENSMUSP00000004910,10090.ENSMUSP00000006625,10090.ENSMUSP00000006669,10090.ENSMUSP00000007980,10090.ENSMUSP00000009099,10090.ENSMUSP00000009699,10090.ENSMUSP00000016771,10090.ENSMUSP00000018572,10090.ENSMUSP00000019911,10090.ENSMUSP00000019939,10090.ENSMUSP00000022203…	Tbrg4,Ilf2,Cct3,Prpf6,Supt5,Eif2b2,Rbm14,Pdk1,Hnrnpa0,Mta1,Cdk9,Myh9,Akap1,Hdac2,Snx3,Dimt1,RTRAF,Smarcd1,Rfc2,Hells,Pramel7,Ahctf1,Vim,Actl6a,Glipr2,Smarca4,Rpf2,Ccar2,Kdm5b,Rbm25,Poldip3,Ddx17,Gnai2,Srsf4,Syncrip,Ctnnd1,Sbno1,Nup98,Top2a,Mta3,Gcn1l1,Acadm,Upf1,Pum3,Pcbp2,Hnrnph1,Abce1,Ppp2r5c,Rqcd1,Fmr1,Smarcc1,Ddx20,Mta2,Cnot1,Nsf,Srsf10,Rps6ka1,Trim25,Nsun2,Trim71,Rif1,Dnm1l,Cfl1,Srsf1,Sf1,Dn…
GO:0019222	Regulation of metabolic process	82	6085	0.25	1.5e-06	10090.ENSMUSP00000000394,10090.ENSMUSP00000001042,10090.ENSMUSP00000001452,10090.ENSMUSP00000002529,10090.ENSMUSP00000003527,10090.ENSMUSP00000004910,10090.ENSMUSP00000006625,10090.ENSMUSP00000006669,10090.ENSMUSP00000007980,10090.ENSMUSP00000009099,10090.ENSMUSP00000009699,10090.ENSMUSP00000016771,10090.ENSMUSP00000018572,10090.ENSMUSP00000019911,10090.ENSMUSP00000019939,10090.ENSMUSP00000020099…	Tbrg4,Ilf2,Cct3,Prpf6,Supt5,Eif2b2,Rbm14,Pdk1,Hnrnpa0,Mta1,Cdk9,Myh9,Akap1,Hdac2,Snx3,Cdk1,Dimt1,RTRAF,Smarcd1,Rfc2,Smc3,Hells,Pramel7,Ahctf1,Vim,Xrn2,Actl6a,Glipr2,Pds5a,Smarca4,Rpf2,Ccar2,Kdm5b,Edc4,Ddx21,Rbm25,Poldip3,Ddx17,Gnai2,Srsf4,Syncrip,Ctnnd1,Sbno1,Nup98,Top2a,Mta3,Gcn1l1,Acadm,Upf1,Pum3,Pcbp2,Hnrnph1,Abce1,Ppp2r5c,Xpo5,Rqcd1,Fmr1,Smarcc1,Ddx20,Mta2,Cnot1,Nsf,Srsf10,Rps6ka1,Trim25,Nsun…
GO:0044260	Cellular macromolecule metabolic process	64	4161	0.31	1.77e-06	10090.ENSMUSP00000001042,10090.ENSMUSP00000003527,10090.ENSMUSP00000004554,10090.ENSMUSP00000004910,10090.ENSMUSP00000005336,10090.ENSMUSP00000006625,10090.ENSMUSP00000006669,10090.ENSMUSP00000009099,10090.ENSMUSP00000009699,10090.ENSMUSP00000019911,10090.ENSMUSP00000019939,10090.ENSMUSP00000020099,10090.ENSMUSP00000020629,10090.ENSMUSP00000021048,10090.ENSMUSP00000021539,10090.ENSMUSP00000022203…	Ilf2,Supt5,Rps5,Eif2b2,Senp3,Rbm14,Pdk1,Mta1,Cdk9,Hdac2,Snx3,Cdk1,Gfpt2,Ftsj3,Vrk1,Dimt1,Skiv2l2,Pmm1,Rfc2,Fen1,Smc3,Hells,Xrn2,Actl6a,Pds5a,Cul1,Uqcrc2,Smarca4,Kdm5b,Edc4,Lonp1,Ddx21,Ddx17,Top2a,Mta3,Acadm,Upf1,Pcbp2,Abce1,Ppp2r5c,Rqcd1,Psma5,Vps4b,Mta2,Ubr4,Cnot1,Ube4b,Smc2,Rps6ka1,Trim25,Nsun2,Trim71,Pdcd6ip,Rif1,Rpn2,Cfl1,Dnmt3l,Eif4g2,Cul2,Map4k4,Csnk1a1,Farsb,Mms19,Lig1
GO:0044085	Cellular component biogenesis	43	2201	0.41	2.26e-06	10090.ENSMUSP00000001452,10090.ENSMUSP00000001724,10090.ENSMUSP00000002529,10090.ENSMUSP00000004554,10090.ENSMUSP00000006625,10090.ENSMUSP00000012587,10090.ENSMUSP00000018143,10090.ENSMUSP00000018561,10090.ENSMUSP00000020099,10090.ENSMUSP00000021048,10090.ENSMUSP00000022203,10090.ENSMUSP00000022281,10090.ENSMUSP00000025684,10090.ENSMUSP00000025965,10090.ENSMUSP00000027768,10090.ENSMUSP00000034707…	Cct3,Ddx18,Prpf6,Rps5,Rbm14,Kif11,Ddx27,Myo1b,Cdk1,Ftsj3,Dimt1,Skiv2l2,Ehd1,Hells,Ahctf1,Smarca4,Atxn2l,Rpf2,Rrp12,Lonp1,Ddx21,Ddx17,Ctnnd1,Ubap2l,Nup98,Abce1,Rcc1,Ndufa9,Ddx20,Vps4b,Nop56,Myh10,Srsf10,Capza1,Nup93,Pdcd6ip,Tpm1,Dnm1l,Myo5a,Srsf1,Farsb,Mms19,Nop58
GO:0022613	Ribonucleoprotein complex biogenesis	17	399	0.75	6.67e-06	10090.ENSMUSP00000001724,10090.ENSMUSP00000002529,10090.ENSMUSP00000004554,10090.ENSMUSP00000018143,10090.ENSMUSP00000021048,10090.ENSMUSP00000022203,10090.ENSMUSP00000022281,10090.ENSMUSP00000035456,10090.ENSMUSP00000039853,10090.ENSMUSP00000042691,10090.ENSMUSP00000055535,10090.ENSMUSP00000079379,10090.ENSMUSP00000088176,10090.ENSMUSP00000099487,10090.ENSMUSP00000101479,10090.ENSMUSP00000120595…	Ddx18,Prpf6,Rps5,Ddx27,Ftsj3,Dimt1,Skiv2l2,Rpf2,Rrp12,Ddx21,Ddx17,Abce1,Ddx20,Nop56,Srsf10,Srsf1,Nop58
GO:0065007	Biological regulation	116	10591	0.16	7.17e-06	10090.ENSMUSP00000000394,10090.ENSMUSP00000001042,10090.ENSMUSP00000001452,10090.ENSMUSP00000002529,10090.ENSMUSP00000003527,10090.ENSMUSP00000004554,10090.ENSMUSP00000004910,10090.ENSMUSP00000006625,10090.ENSMUSP00000006669,10090.ENSMUSP00000007980,10090.ENSMUSP00000009099,10090.ENSMUSP00000009699,10090.ENSMUSP00000012587,10090.ENSMUSP00000015877,10090.ENSMUSP00000016072,10090.ENSMUSP00000016463…	Tbrg4,Ilf2,Cct3,Prpf6,Supt5,Rps5,Eif2b2,Rbm14,Pdk1,Hnrnpa0,Mta1,Cdk9,Kif11,Capza2,Rrbp1,Slc25a5,Myh9,Akap1,Hdac2,Snx3,Cdk1,Vrk1,Dbn1,Dimt1,Vdac2,Glud1,RTRAF,Smarcd1,Rfc2,Fen1,Ehd1,Smc3,Hells,Pramel7,Ndufs1,Ahctf1,Vim,Xrn2,Actl6a,Cnn3,Glipr2,Pds5a,Atp2a2,Smarca4,Atxn2l,Rpf2,Ccar2,Kdm5b,Edc4,Myl12b,Ddx21,Rbm25,Pdia6,Poldip3,Ddx17,Gnai2,Srsf4,Syncrip,Ctnnd1,Ubap2l,Immt,Sbno1,Nup98,Top2a,Mta3,Gcn1l1,…
GO:0050789	Regulation of biological process	111	9973	0.17	1.05e-05	10090.ENSMUSP00000000394,10090.ENSMUSP00000001042,10090.ENSMUSP00000001452,10090.ENSMUSP00000002529,10090.ENSMUSP00000003527,10090.ENSMUSP00000004910,10090.ENSMUSP00000006625,10090.ENSMUSP00000006669,10090.ENSMUSP00000007980,10090.ENSMUSP00000009099,10090.ENSMUSP00000009699,10090.ENSMUSP00000012587,10090.ENSMUSP00000015877,10090.ENSMUSP00000016072,10090.ENSMUSP00000016463,10090.ENSMUSP00000016771…	Tbrg4,Ilf2,Cct3,Prpf6,Supt5,Eif2b2,Rbm14,Pdk1,Hnrnpa0,Mta1,Cdk9,Kif11,Capza2,Rrbp1,Slc25a5,Myh9,Akap1,Hdac2,Snx3,Cdk1,Vrk1,Dbn1,Dimt1,Vdac2,Glud1,RTRAF,Smarcd1,Rfc2,Fen1,Ehd1,Smc3,Hells,Pramel7,Ahctf1,Vim,Xrn2,Actl6a,Glipr2,Pds5a,Atp2a2,Smarca4,Atxn2l,Rpf2,Ccar2,Kdm5b,Edc4,Myl12b,Ddx21,Rbm25,Pdia6,Poldip3,Ddx17,Gnai2,Srsf4,Syncrip,Ctnnd1,Sbno1,Nup98,Top2a,Mta3,Gcn1l1,Acadm,Upf1,Pum3,Pcbp2,Hnrnph1…
GO:0019219	Regulation of nucleobase-containing compound metabolic process	53	3265	0.33	1.11e-05	10090.ENSMUSP00000000394,10090.ENSMUSP00000001042,10090.ENSMUSP00000001452,10090.ENSMUSP00000002529,10090.ENSMUSP00000003527,10090.ENSMUSP00000006625,10090.ENSMUSP00000006669,10090.ENSMUSP00000007980,10090.ENSMUSP00000009099,10090.ENSMUSP00000009699,10090.ENSMUSP00000019911,10090.ENSMUSP00000022203,10090.ENSMUSP00000022341,10090.ENSMUSP00000023759,10090.ENSMUSP00000023867,10090.ENSMUSP00000025965…	Tbrg4,Ilf2,Cct3,Prpf6,Supt5,Rbm14,Pdk1,Hnrnpa0,Mta1,Cdk9,Hdac2,Dimt1,RTRAF,Smarcd1,Rfc2,Hells,Pramel7,Ahctf1,Vim,Actl6a,Smarca4,Rpf2,Ccar2,Kdm5b,Rbm25,Ddx17,Srsf4,Syncrip,Sbno1,Nup98,Top2a,Mta3,Gcn1l1,Upf1,Pcbp2,Hnrnph1,Abce1,Rqcd1,Fmr1,Smarcc1,Ddx20,Mta2,Cnot1,Srsf10,Rps6ka1,Trim25,Nsun2,Trim71,Rif1,Srsf1,Sf1,Dnmt3l,Mms19
GO:0050658	RNA transport	11	148	0.99	1.17e-05	10090.ENSMUSP00000027768,10090.ENSMUSP00000043488,10090.ENSMUSP00000054548,10090.ENSMUSP00000068530,10090.ENSMUSP00000079379,10090.ENSMUSP00000084257,10090.ENSMUSP00000085906,10090.ENSMUSP00000104069,10090.ENSMUSP00000105174,10090.ENSMUSP00000120595,10090.ENSMUSP00000128819	Ahctf1,Xpot,Poldip3,Nup98,Abce1,Xpo5,Fmr1,Myo1c,Nup93,Srsf1,Nup155
GO:0030048	Actin filament-based movement	9	86	1.14	1.31e-05	10090.ENSMUSP00000016771,10090.ENSMUSP00000018561,10090.ENSMUSP00000026428,10090.ENSMUSP00000099671,10090.ENSMUSP00000104069,10090.ENSMUSP00000109337,10090.ENSMUSP00000116028,10090.ENSMUSP00000128803,10090.ENSMUSP00000128819	Myh9,Myo1b,Myl6b,Myh10,Myo1c,Tpm1,Myo5a,Myl6,Nup155
GO:0051252	Regulation of rna metabolic process	50	3027	0.34	1.65e-05	10090.ENSMUSP00000000394,10090.ENSMUSP00000001042,10090.ENSMUSP00000002529,10090.ENSMUSP00000003527,10090.ENSMUSP00000006625,10090.ENSMUSP00000007980,10090.ENSMUSP00000009099,10090.ENSMUSP00000009699,10090.ENSMUSP00000019911,10090.ENSMUSP00000022203,10090.ENSMUSP00000022341,10090.ENSMUSP00000023759,10090.ENSMUSP00000025965,10090.ENSMUSP00000026957,10090.ENSMUSP00000027768,10090.ENSMUSP00000028062…	Tbrg4,Ilf2,Prpf6,Supt5,Rbm14,Hnrnpa0,Mta1,Cdk9,Hdac2,Dimt1,RTRAF,Smarcd1,Hells,Pramel7,Ahctf1,Vim,Actl6a,Smarca4,Rpf2,Ccar2,Kdm5b,Rbm25,Ddx17,Srsf4,Syncrip,Sbno1,Nup98,Top2a,Mta3,Gcn1l1,Upf1,Pcbp2,Hnrnph1,Abce1,Rqcd1,Fmr1,Smarcc1,Ddx20,Mta2,Cnot1,Srsf10,Rps6ka1,Trim25,Nsun2,Trim71,Rif1,Srsf1,Sf1,Dnmt3l,Mms19
GO:0050794	Regulation of cellular process	107	9541	0.17	1.71e-05	10090.ENSMUSP00000000394,10090.ENSMUSP00000001042,10090.ENSMUSP00000001452,10090.ENSMUSP00000002529,10090.ENSMUSP00000003527,10090.ENSMUSP00000004910,10090.ENSMUSP00000006625,10090.ENSMUSP00000006669,10090.ENSMUSP00000007980,10090.ENSMUSP00000009099,10090.ENSMUSP00000009699,10090.ENSMUSP00000012587,10090.ENSMUSP00000015877,10090.ENSMUSP00000016072,10090.ENSMUSP00000016463,10090.ENSMUSP00000016771…	Tbrg4,Ilf2,Cct3,Prpf6,Supt5,Eif2b2,Rbm14,Pdk1,Hnrnpa0,Mta1,Cdk9,Kif11,Capza2,Rrbp1,Slc25a5,Myh9,Akap1,Hdac2,Snx3,Cdk1,Vrk1,Dbn1,Dimt1,Vdac2,Glud1,RTRAF,Smarcd1,Rfc2,Fen1,Ehd1,Smc3,Hells,Pramel7,Ahctf1,Vim,Actl6a,Glipr2,Pds5a,Atp2a2,Smarca4,Atxn2l,Rpf2,Ccar2,Kdm5b,Ddx21,Rbm25,Pdia6,Poldip3,Ddx17,Gnai2,Srsf4,Syncrip,Ctnnd1,Sbno1,Nup98,Top2a,Mta3,Gcn1l1,Acadm,Upf1,Pum3,Pcbp2,Hnrnph1,Abce1,Rcc1,Ppp2r…
GO:0030029	Actin filament-based process	19	551	0.66	1.85e-05	10090.ENSMUSP00000015877,10090.ENSMUSP00000016771,10090.ENSMUSP00000018561,10090.ENSMUSP00000021950,10090.ENSMUSP00000026428,10090.ENSMUSP00000029773,10090.ENSMUSP00000097797,10090.ENSMUSP00000099652,10090.ENSMUSP00000099671,10090.ENSMUSP00000102381,10090.ENSMUSP00000104069,10090.ENSMUSP00000107492,10090.ENSMUSP00000109337,10090.ENSMUSP00000112259,10090.ENSMUSP00000113978,10090.ENSMUSP00000116028…	Capza2,Myh9,Myo1b,Dbn1,Myl6b,Cnn3,Sptan1,Tjp1,Myh10,Capza1,Myo1c,Pdcd6ip,Tpm1,Cfl1,Tpm3,Myo5a,Myl6,Nup155,Myo18a
GO:0015931	Nucleobase-containing compound transport	12	206	0.89	2.91e-05	10090.ENSMUSP00000016463,10090.ENSMUSP00000027768,10090.ENSMUSP00000043488,10090.ENSMUSP00000054548,10090.ENSMUSP00000068530,10090.ENSMUSP00000079379,10090.ENSMUSP00000084257,10090.ENSMUSP00000085906,10090.ENSMUSP00000104069,10090.ENSMUSP00000105174,10090.ENSMUSP00000120595,10090.ENSMUSP00000128819	Slc25a5,Ahctf1,Xpot,Poldip3,Nup98,Abce1,Xpo5,Fmr1,Myo1c,Nup93,Srsf1,Nup155
GO:0009889	Regulation of biosynthetic process	54	3526	0.31	4.37e-05	10090.ENSMUSP00000001042,10090.ENSMUSP00000001452,10090.ENSMUSP00000002529,10090.ENSMUSP00000003527,10090.ENSMUSP00000004910,10090.ENSMUSP00000006625,10090.ENSMUSP00000006669,10090.ENSMUSP00000009099,10090.ENSMUSP00000009699,10090.ENSMUSP00000019911,10090.ENSMUSP00000020099,10090.ENSMUSP00000022341,10090.ENSMUSP00000023759,10090.ENSMUSP00000023867,10090.ENSMUSP00000025930,10090.ENSMUSP00000025965…	Ilf2,Cct3,Prpf6,Supt5,Eif2b2,Rbm14,Pdk1,Mta1,Cdk9,Hdac2,Cdk1,RTRAF,Smarcd1,Rfc2,Smc3,Hells,Pramel7,Ahctf1,Vim,Actl6a,Pds5a,Smarca4,Rpf2,Ccar2,Kdm5b,Poldip3,Ddx17,Syncrip,Sbno1,Nup98,Top2a,Mta3,Gcn1l1,Acadm,Upf1,Pum3,Rqcd1,Fmr1,Smarcc1,Ddx20,Mta2,Cnot1,Srsf10,Rps6ka1,Trim25,Trim71,Rif1,Sf1,Dnmt3l,Eif4g2,Matr3,Ap2a1,Gstp1,Mms19
GO:0010608	Posttranscriptional regulation of gene expression	17	481	0.67	6.4e-05	10090.ENSMUSP00000000394,10090.ENSMUSP00000004910,10090.ENSMUSP00000007980,10090.ENSMUSP00000028062,10090.ENSMUSP00000054548,10090.ENSMUSP00000063744,10090.ENSMUSP00000069432,10090.ENSMUSP00000075089,10090.ENSMUSP00000075573,10090.ENSMUSP00000084257,10090.ENSMUSP00000084466,10090.ENSMUSP00000085906,10090.ENSMUSP00000096073,10090.ENSMUSP00000105321,10090.ENSMUSP00000107447,10090.ENSMUSP00000124551…	Tbrg4,Eif2b2,Hnrnpa0,Vim,Poldip3,Syncrip,Gcn1l1,Upf1,Pum3,Xpo5,Rqcd1,Fmr1,Cnot1,Nsun2,Trim71,Eif4g2,Matr3
GO:0010556	Regulation of macromolecule biosynthetic process	51	3294	0.31	7.5e-05	10090.ENSMUSP00000001042,10090.ENSMUSP00000001452,10090.ENSMUSP00000002529,10090.ENSMUSP00000003527,10090.ENSMUSP00000004910,10090.ENSMUSP00000006625,10090.ENSMUSP00000009099,10090.ENSMUSP00000009699,10090.ENSMUSP00000019911,10090.ENSMUSP00000020099,10090.ENSMUSP00000022341,10090.ENSMUSP00000023759,10090.ENSMUSP00000023867,10090.ENSMUSP00000025930,10090.ENSMUSP00000025965,10090.ENSMUSP00000026957…	Ilf2,Cct3,Prpf6,Supt5,Eif2b2,Rbm14,Mta1,Cdk9,Hdac2,Cdk1,RTRAF,Smarcd1,Rfc2,Smc3,Hells,Pramel7,Ahctf1,Vim,Actl6a,Pds5a,Smarca4,Rpf2,Ccar2,Kdm5b,Poldip3,Ddx17,Syncrip,Sbno1,Nup98,Top2a,Mta3,Gcn1l1,Upf1,Pum3,Rqcd1,Fmr1,Smarcc1,Ddx20,Mta2,Cnot1,Srsf10,Rps6ka1,Trim25,Trim71,Rif1,Dnmt3l,Eif4g2,Matr3,Ap2a1,Gstp1,Mms19
GO:0046907	Intracellular transport	27	1166	0.49	7.5e-05	10090.ENSMUSP00000018561,10090.ENSMUSP00000019939,10090.ENSMUSP00000021133,10090.ENSMUSP00000023112,10090.ENSMUSP00000025684,10090.ENSMUSP00000031423,10090.ENSMUSP00000033176,10090.ENSMUSP00000043488,10090.ENSMUSP00000054548,10090.ENSMUSP00000068530,10090.ENSMUSP00000071078,10090.ENSMUSP00000079379,10090.ENSMUSP00000084257,10090.ENSMUSP00000085906,10090.ENSMUSP00000092230,10090.ENSMUSP00000099364…	Myo1b,Snx3,Srp68,Pmm1,Ehd1,Atp2a2,Uqcrc2,Xpot,Poldip3,Nup98,Cope,Abce1,Xpo5,Fmr1,Vps4b,Nsf,Myh10,Srsf10,Myo1c,Nup93,Copg1,Dnm1l,Cfl1,Myo5a,Ap2a1,Nup155,Xpo7
GO:0051276	Chromosome organization	24	946	0.52	7.5e-05	10090.ENSMUSP00000006625,10090.ENSMUSP00000009099,10090.ENSMUSP00000019911,10090.ENSMUSP00000020099,10090.ENSMUSP00000021539,10090.ENSMUSP00000023759,10090.ENSMUSP00000023867,10090.ENSMUSP00000025930,10090.ENSMUSP00000025965,10090.ENSMUSP00000029214,10090.ENSMUSP00000031104,10090.ENSMUSP00000034707,10090.ENSMUSP00000038138,10090.ENSMUSP00000042260,10090.ENSMUSP00000068530,10090.ENSMUSP00000068896…	Rbm14,Mta1,Hdac2,Cdk1,Vrk1,Smarcd1,Rfc2,Smc3,Hells,Actl6a,Pds5a,Smarca4,Kdm5b,Ncapd2,Nup98,Top2a,Mta3,Upf1,Smarcc1,Vps4b,Mta2,Smc2,Rif1,Nup155
GO:0042254	Ribosome biogenesis	13	278	0.79	8.37e-05	10090.ENSMUSP00000001724,10090.ENSMUSP00000004554,10090.ENSMUSP00000018143,10090.ENSMUSP00000021048,10090.ENSMUSP00000022203,10090.ENSMUSP00000022281,10090.ENSMUSP00000035456,10090.ENSMUSP00000039853,10090.ENSMUSP00000042691,10090.ENSMUSP00000055535,10090.ENSMUSP00000079379,10090.ENSMUSP00000099487,10090.ENSMUSP00000140250	Ddx18,Rps5,Ddx27,Ftsj3,Dimt1,Skiv2l2,Rpf2,Rrp12,Ddx21,Ddx17,Abce1,Nop56,Nop58
GO:0048519	Negative regulation of biological process	68	5108	0.24	9.41e-05	10090.ENSMUSP00000003527,10090.ENSMUSP00000006625,10090.ENSMUSP00000006669,10090.ENSMUSP00000007980,10090.ENSMUSP00000009099,10090.ENSMUSP00000009699,10090.ENSMUSP00000015877,10090.ENSMUSP00000016463,10090.ENSMUSP00000016771,10090.ENSMUSP00000018572,10090.ENSMUSP00000019911,10090.ENSMUSP00000019939,10090.ENSMUSP00000020099,10090.ENSMUSP00000021950,10090.ENSMUSP00000022293,10090.ENSMUSP00000022341…	Supt5,Rbm14,Pdk1,Hnrnpa0,Mta1,Cdk9,Capza2,Slc25a5,Myh9,Akap1,Hdac2,Snx3,Cdk1,Dbn1,Vdac2,RTRAF,Hells,Pramel7,Vim,Xrn2,Pds5a,Atp2a2,Smarca4,Ccar2,Kdm5b,Edc4,Ddx17,Gnai2,Srsf4,Syncrip,Ctnnd1,Top2a,Mta3,Upf1,Pcbp2,Abce1,Ppp2r5c,Xpo5,Rqcd1,Fmr1,Smarcc1,Ddx20,Vps4b,Mta2,Cnot1,Tjp2,Sptan1,Tjp1,Srsf10,Rps6ka1,Capza1,Trim25,Nsun2,Trim71,Rif1,Tpm1,Dnm1l,Cfl1,Sf1,Dnmt3l,Eif4g2,Serpinh1,Map4k4,Ap2a1,Iqgap1,C…
GO:0050684	Regulation of mrna processing	10	150	0.94	9.41e-05	10090.ENSMUSP00000003527,10090.ENSMUSP00000009699,10090.ENSMUSP00000048470,10090.ENSMUSP00000055535,10090.ENSMUSP00000061474,10090.ENSMUSP00000068530,10090.ENSMUSP00000085906,10090.ENSMUSP00000101479,10090.ENSMUSP00000120595,10090.ENSMUSP00000121309	Supt5,Cdk9,Rbm25,Ddx17,Srsf4,Nup98,Fmr1,Srsf10,Srsf1,Sf1
GO:0043933	Protein-containing complex subunit organization	26	1164	0.47	0.00022	10090.ENSMUSP00000001452,10090.ENSMUSP00000002529,10090.ENSMUSP00000004554,10090.ENSMUSP00000020099,10090.ENSMUSP00000023759,10090.ENSMUSP00000025684,10090.ENSMUSP00000025965,10090.ENSMUSP00000027768,10090.ENSMUSP00000034707,10090.ENSMUSP00000035456,10090.ENSMUSP00000041814,10090.ENSMUSP00000068530,10090.ENSMUSP00000079379,10090.ENSMUSP00000085523,10090.ENSMUSP00000086094,10090.ENSMUSP00000088176…	Cct3,Prpf6,Rps5,Cdk1,Smarcd1,Ehd1,Hells,Ahctf1,Smarca4,Rpf2,Lonp1,Nup98,Abce1,Ndufa9,Smarcc1,Ddx20,Vps4b,Nsf,Srsf10,Nup93,Pdcd6ip,Dnm1l,Cfl1,Myo5a,Srsf1,Farsb
GO:0044265	Cellular macromolecule catabolic process	20	735	0.56	0.00025	10090.ENSMUSP00000009099,10090.ENSMUSP00000022281,10090.ENSMUSP00000025651,10090.ENSMUSP00000028921,10090.ENSMUSP00000031697,10090.ENSMUSP00000039134,10090.ENSMUSP00000041814,10090.ENSMUSP00000075089,10090.ENSMUSP00000076294,10090.ENSMUSP00000082053,10090.ENSMUSP00000084466,10090.ENSMUSP00000088057,10090.ENSMUSP00000092230,10090.ENSMUSP00000095433,10090.ENSMUSP00000096073,10090.ENSMUSP00000099501…	Mta1,Skiv2l2,Fen1,Xrn2,Cul1,Edc4,Lonp1,Upf1,Pcbp2,Ppp2r5c,Rqcd1,Psma5,Vps4b,Ubr4,Cnot1,Ube4b,Trim25,Trim71,Pdcd6ip,Cul2
GO:0031326	Regulation of cellular biosynthetic process	51	3448	0.29	0.00027	10090.ENSMUSP00000001042,10090.ENSMUSP00000001452,10090.ENSMUSP00000002529,10090.ENSMUSP00000003527,10090.ENSMUSP00000004910,10090.ENSMUSP00000006625,10090.ENSMUSP00000006669,10090.ENSMUSP00000009099,10090.ENSMUSP00000009699,10090.ENSMUSP00000019911,10090.ENSMUSP00000020099,10090.ENSMUSP00000022341,10090.ENSMUSP00000023759,10090.ENSMUSP00000023867,10090.ENSMUSP00000025930,10090.ENSMUSP00000025965…	Ilf2,Cct3,Prpf6,Supt5,Eif2b2,Rbm14,Pdk1,Mta1,Cdk9,Hdac2,Cdk1,RTRAF,Smarcd1,Rfc2,Smc3,Hells,Pramel7,Ahctf1,Vim,Actl6a,Pds5a,Smarca4,Rpf2,Ccar2,Kdm5b,Poldip3,Ddx17,Syncrip,Sbno1,Nup98,Top2a,Mta3,Gcn1l1,Upf1,Pum3,Rqcd1,Fmr1,Smarcc1,Ddx20,Mta2,Cnot1,Srsf10,Rps6ka1,Trim25,Trim71,Rif1,Dnmt3l,Eif4g2,Matr3,Ap2a1,Mms19
GO:0033043	Regulation of organelle organization	27	1258	0.45	0.00027	10090.ENSMUSP00000001452,10090.ENSMUSP00000006625,10090.ENSMUSP00000009699,10090.ENSMUSP00000012587,10090.ENSMUSP00000015877,10090.ENSMUSP00000016463,10090.ENSMUSP00000019911,10090.ENSMUSP00000021950,10090.ENSMUSP00000025651,10090.ENSMUSP00000025930,10090.ENSMUSP00000035415,10090.ENSMUSP00000068896,10090.ENSMUSP00000075089,10090.ENSMUSP00000081271,10090.ENSMUSP00000085906,10090.ENSMUSP00000092230…	Cct3,Rbm14,Cdk9,Kif11,Capza2,Slc25a5,Hdac2,Dbn1,Fen1,Smc3,Atxn2l,Top2a,Upf1,Rcc1,Fmr1,Vps4b,Cnot1,Sptan1,Tjp1,Capza1,Myo1c,Pdcd6ip,Rif1,Tpm1,Dnm1l,Cfl1,Iqgap1
GO:0016458	Gene silencing	9	132	0.95	0.00028	10090.ENSMUSP00000019911,10090.ENSMUSP00000025965,10090.ENSMUSP00000055535,10090.ENSMUSP00000084257,10090.ENSMUSP00000084466,10090.ENSMUSP00000085906,10090.ENSMUSP00000096073,10090.ENSMUSP00000107447,10090.ENSMUSP00000108313	Hdac2,Hells,Ddx17,Xpo5,Rqcd1,Fmr1,Cnot1,Trim71,Rif1
GO:0006405	RNA export from nucleus	7	68	1.13	0.00033	10090.ENSMUSP00000043488,10090.ENSMUSP00000054548,10090.ENSMUSP00000068530,10090.ENSMUSP00000079379,10090.ENSMUSP00000084257,10090.ENSMUSP00000105174,10090.ENSMUSP00000128819	Xpot,Poldip3,Nup98,Abce1,Xpo5,Nup93,Nup155
GO:0048522	Positive regulation of cellular process	69	5407	0.23	0.00033	10090.ENSMUSP00000001042,10090.ENSMUSP00000001452,10090.ENSMUSP00000002529,10090.ENSMUSP00000003527,10090.ENSMUSP00000004910,10090.ENSMUSP00000006625,10090.ENSMUSP00000009099,10090.ENSMUSP00000009699,10090.ENSMUSP00000016463,10090.ENSMUSP00000016771,10090.ENSMUSP00000019911,10090.ENSMUSP00000019939,10090.ENSMUSP00000020099,10090.ENSMUSP00000021950,10090.ENSMUSP00000022203,10090.ENSMUSP00000022322…	Ilf2,Cct3,Prpf6,Supt5,Eif2b2,Rbm14,Mta1,Cdk9,Slc25a5,Myh9,Hdac2,Snx3,Cdk1,Dbn1,Dimt1,Glud1,RTRAF,Smarcd1,Rfc2,Fen1,Ehd1,Pramel7,Vim,Glipr2,Smarca4,Ccar2,Kdm5b,Ddx21,Poldip3,Ddx17,Gnai2,Ctnnd1,Nup98,Top2a,Mta3,Gcn1l1,Upf1,Xpo5,Rqcd1,Fmr1,Smarcc1,Ddx20,Vps4b,Mta2,Cnot1,Nsf,Tjp1,Myh10,Rps6ka1,Trim25,Myo1c,Nup93,Trim71,Pdcd6ip,Rif1,Tpm1,Dnm1l,Cfl1,Myo5a,Srsf1,Dnmt3l,Eif4g2,Map4k4,Ap2a1,Iqgap1,Csnk1a1…
GO:0015031	Protein transport	26	1204	0.45	0.00036	10090.ENSMUSP00000016072,10090.ENSMUSP00000016771,10090.ENSMUSP00000018561,10090.ENSMUSP00000019939,10090.ENSMUSP00000021133,10090.ENSMUSP00000023112,10090.ENSMUSP00000025684,10090.ENSMUSP00000027768,10090.ENSMUSP00000033176,10090.ENSMUSP00000043488,10090.ENSMUSP00000054548,10090.ENSMUSP00000068530,10090.ENSMUSP00000071078,10090.ENSMUSP00000079379,10090.ENSMUSP00000084257,10090.ENSMUSP00000092230…	Rrbp1,Myh9,Myo1b,Snx3,Srp68,Pmm1,Ehd1,Ahctf1,Uqcrc2,Xpot,Poldip3,Nup98,Cope,Abce1,Xpo5,Vps4b,Nsf,Myo1c,Nup93,Pdcd6ip,Copg1,Cfl1,Myo5a,Ap2a1,Nup155,Xpo7
GO:0030036	Actin cytoskeleton organization	16	496	0.63	0.00036	10090.ENSMUSP00000015877,10090.ENSMUSP00000016771,10090.ENSMUSP00000018561,10090.ENSMUSP00000021950,10090.ENSMUSP00000029773,10090.ENSMUSP00000097797,10090.ENSMUSP00000099652,10090.ENSMUSP00000099671,10090.ENSMUSP00000102381,10090.ENSMUSP00000104069,10090.ENSMUSP00000107492,10090.ENSMUSP00000109337,10090.ENSMUSP00000112259,10090.ENSMUSP00000113978,10090.ENSMUSP00000116028,10090.ENSMUSP00000130696	Capza2,Myh9,Myo1b,Dbn1,Cnn3,Sptan1,Tjp1,Myh10,Capza1,Myo1c,Pdcd6ip,Tpm1,Cfl1,Tpm3,Myo5a,Myo18a
GO:0071705	Nitrogen compound transport	30	1534	0.41	0.00037	10090.ENSMUSP00000016072,10090.ENSMUSP00000016463,10090.ENSMUSP00000016771,10090.ENSMUSP00000018561,10090.ENSMUSP00000019939,10090.ENSMUSP00000021133,10090.ENSMUSP00000023112,10090.ENSMUSP00000025684,10090.ENSMUSP00000027768,10090.ENSMUSP00000033176,10090.ENSMUSP00000043488,10090.ENSMUSP00000054548,10090.ENSMUSP00000068530,10090.ENSMUSP00000071078,10090.ENSMUSP00000079379,10090.ENSMUSP00000084257…	Rrbp1,Slc25a5,Myh9,Myo1b,Snx3,Srp68,Pmm1,Ehd1,Ahctf1,Uqcrc2,Xpot,Poldip3,Nup98,Cope,Abce1,Xpo5,Fmr1,Vps4b,Nsf,Myo1c,Nup93,Pdcd6ip,Copg1,Cfl1,Myo5a,Srsf1,Ap2a1,Nup155,Xpo7,Slc3a2
GO:0051168	Nuclear export	8	103	1.01	0.00039	10090.ENSMUSP00000043488,10090.ENSMUSP00000054548,10090.ENSMUSP00000068530,10090.ENSMUSP00000079379,10090.ENSMUSP00000084257,10090.ENSMUSP00000105174,10090.ENSMUSP00000128819,10090.ENSMUSP00000129504	Xpot,Poldip3,Nup98,Abce1,Xpo5,Nup93,Nup155,Xpo7
GO:2000112	Regulation of cellular macromolecule biosynthetic process	48	3203	0.3	0.00039	10090.ENSMUSP00000001042,10090.ENSMUSP00000001452,10090.ENSMUSP00000002529,10090.ENSMUSP00000003527,10090.ENSMUSP00000004910,10090.ENSMUSP00000006625,10090.ENSMUSP00000009099,10090.ENSMUSP00000009699,10090.ENSMUSP00000019911,10090.ENSMUSP00000020099,10090.ENSMUSP00000022341,10090.ENSMUSP00000023759,10090.ENSMUSP00000023867,10090.ENSMUSP00000025930,10090.ENSMUSP00000025965,10090.ENSMUSP00000026957…	Ilf2,Cct3,Prpf6,Supt5,Eif2b2,Rbm14,Mta1,Cdk9,Hdac2,Cdk1,RTRAF,Smarcd1,Rfc2,Smc3,Hells,Pramel7,Ahctf1,Vim,Actl6a,Pds5a,Smarca4,Rpf2,Ccar2,Kdm5b,Poldip3,Ddx17,Syncrip,Sbno1,Top2a,Mta3,Gcn1l1,Upf1,Pum3,Rqcd1,Fmr1,Smarcc1,Ddx20,Mta2,Cnot1,Srsf10,Rps6ka1,Trim25,Trim71,Rif1,Dnmt3l,Eif4g2,Matr3,Mms19
GO:0007049	Cell cycle	25	1138	0.46	0.0004	10090.ENSMUSP00000012587,10090.ENSMUSP00000016771,10090.ENSMUSP00000020099,10090.ENSMUSP00000021539,10090.ENSMUSP00000025930,10090.ENSMUSP00000025965,10090.ENSMUSP00000027768,10090.ENSMUSP00000031104,10090.ENSMUSP00000036924,10090.ENSMUSP00000042260,10090.ENSMUSP00000057543,10090.ENSMUSP00000068896,10090.ENSMUSP00000075089,10090.ENSMUSP00000081271,10090.ENSMUSP00000092230,10090.ENSMUSP00000099671…	Kif11,Myh9,Cdk1,Vrk1,Smc3,Hells,Ahctf1,Pds5a,Ccar2,Ncapd2,Gnai2,Top2a,Upf1,Rcc1,Vps4b,Myh10,Smc2,Nsun2,Trim71,Pdcd6ip,Rif1,Cfl1,Dnmt3l,Csnk1a1,Lig1
GO:0051128	Regulation of cellular component organization	40	2438	0.34	0.00041	10090.ENSMUSP00000001452,10090.ENSMUSP00000004910,10090.ENSMUSP00000006625,10090.ENSMUSP00000009699,10090.ENSMUSP00000012587,10090.ENSMUSP00000015877,10090.ENSMUSP00000016463,10090.ENSMUSP00000016771,10090.ENSMUSP00000019911,10090.ENSMUSP00000019939,10090.ENSMUSP00000021950,10090.ENSMUSP00000022293,10090.ENSMUSP00000025651,10090.ENSMUSP00000025684,10090.ENSMUSP00000025930,10090.ENSMUSP00000028062…	Cct3,Eif2b2,Rbm14,Cdk9,Kif11,Capza2,Slc25a5,Myh9,Hdac2,Snx3,Dbn1,Vdac2,Fen1,Ehd1,Smc3,Vim,Smarca4,Atxn2l,Ccar2,Top2a,Upf1,Rcc1,Fmr1,Vps4b,Cnot1,Sptan1,Nsf,Tjp1,Myh10,Capza1,Myo1c,Pdcd6ip,Rif1,Tpm1,Dnm1l,Cfl1,Eif4g2,Map4k4,Ap2a1,Iqgap1
GO:0000381	Regulation of alternative mrna splicing, via spliceosome	7	72	1.11	0.00042	10090.ENSMUSP00000048470,10090.ENSMUSP00000055535,10090.ENSMUSP00000061474,10090.ENSMUSP00000085906,10090.ENSMUSP00000101479,10090.ENSMUSP00000120595,10090.ENSMUSP00000121309	Rbm25,Ddx17,Srsf4,Fmr1,Srsf10,Srsf1,Sf1
GO:0006259	DNA metabolic process	18	638	0.57	0.00044	10090.ENSMUSP00000009099,10090.ENSMUSP00000009699,10090.ENSMUSP00000023867,10090.ENSMUSP00000025651,10090.ENSMUSP00000025930,10090.ENSMUSP00000025965,10090.ENSMUSP00000028921,10090.ENSMUSP00000029214,10090.ENSMUSP00000031104,10090.ENSMUSP00000034707,10090.ENSMUSP00000068896,10090.ENSMUSP00000075089,10090.ENSMUSP00000093959,10090.ENSMUSP00000099979,10090.ENSMUSP00000108313,10090.ENSMUSP00000121562…	Mta1,Cdk9,Rfc2,Fen1,Smc3,Hells,Xrn2,Actl6a,Pds5a,Smarca4,Top2a,Upf1,Mta2,Smc2,Rif1,Dnmt3l,Mms19,Lig1
GO:0010033	Response to organic substance	43	2742	0.32	0.00047	10090.ENSMUSP00000001724,10090.ENSMUSP00000004910,10090.ENSMUSP00000007980,10090.ENSMUSP00000009699,10090.ENSMUSP00000016463,10090.ENSMUSP00000019911,10090.ENSMUSP00000020099,10090.ENSMUSP00000020629,10090.ENSMUSP00000021950,10090.ENSMUSP00000023112,10090.ENSMUSP00000023759,10090.ENSMUSP00000025684,10090.ENSMUSP00000025965,10090.ENSMUSP00000028062,10090.ENSMUSP00000031423,10090.ENSMUSP00000038138…	Ddx18,Eif2b2,Hnrnpa0,Cdk9,Slc25a5,Hdac2,Cdk1,Gfpt2,Dbn1,Pmm1,Smarcd1,Ehd1,Hells,Vim,Atp2a2,Kdm5b,Lonp1,Ddx21,Ddx17,Gnai2,Syncrip,Upf1,Hnrnph1,Rqcd1,Ndufa9,Fmr1,Smarcc1,Vps4b,Tjp2,Ube4b,Tjp1,Trim25,Myo1c,Trim71,Rif1,Dnm1l,Cfl1,Myo5a,Hadha,Iqgap1,Gstp1,Slc3a2,Myo18a
GO:0051028	mRNA transport	8	109	0.99	0.00053	10090.ENSMUSP00000027768,10090.ENSMUSP00000054548,10090.ENSMUSP00000068530,10090.ENSMUSP00000085906,10090.ENSMUSP00000104069,10090.ENSMUSP00000105174,10090.ENSMUSP00000120595,10090.ENSMUSP00000128819	Ahctf1,Poldip3,Nup98,Fmr1,Myo1c,Nup93,Srsf1,Nup155
GO:0043487	Regulation of rna stability	8	111	0.98	0.00059	10090.ENSMUSP00000000394,10090.ENSMUSP00000007980,10090.ENSMUSP00000028062,10090.ENSMUSP00000063744,10090.ENSMUSP00000075089,10090.ENSMUSP00000085906,10090.ENSMUSP00000105321,10090.ENSMUSP00000107447	Tbrg4,Hnrnpa0,Vim,Syncrip,Upf1,Fmr1,Nsun2,Trim71
GO:0048024	Regulation of mrna splicing, via spliceosome	8	111	0.98	0.00059	10090.ENSMUSP00000048470,10090.ENSMUSP00000055535,10090.ENSMUSP00000061474,10090.ENSMUSP00000068530,10090.ENSMUSP00000085906,10090.ENSMUSP00000101479,10090.ENSMUSP00000120595,10090.ENSMUSP00000121309	Rbm25,Ddx17,Srsf4,Nup98,Fmr1,Srsf10,Srsf1,Sf1
GO:0048518	Positive regulation of biological process	72	5869	0.21	0.00059	10090.ENSMUSP00000001042,10090.ENSMUSP00000001452,10090.ENSMUSP00000002529,10090.ENSMUSP00000003527,10090.ENSMUSP00000004910,10090.ENSMUSP00000006625,10090.ENSMUSP00000007980,10090.ENSMUSP00000009099,10090.ENSMUSP00000009699,10090.ENSMUSP00000016463,10090.ENSMUSP00000016771,10090.ENSMUSP00000019911,10090.ENSMUSP00000019939,10090.ENSMUSP00000020099,10090.ENSMUSP00000021950,10090.ENSMUSP00000022203…	Ilf2,Cct3,Prpf6,Supt5,Eif2b2,Rbm14,Hnrnpa0,Mta1,Cdk9,Slc25a5,Myh9,Hdac2,Snx3,Cdk1,Dbn1,Dimt1,Glud1,RTRAF,Smarcd1,Rfc2,Fen1,Ehd1,Pramel7,Vim,Glipr2,Smarca4,Ccar2,Kdm5b,Ddx21,Poldip3,Ddx17,Gnai2,Syncrip,Ctnnd1,Nup98,Top2a,Mta3,Gcn1l1,Upf1,Xpo5,Rqcd1,Fmr1,Smarcc1,Ddx20,Vps4b,Mta2,Cnot1,Nsf,Tjp1,Myh10,Rps6ka1,Trim25,Myo1c,Nup93,Trim71,Pdcd6ip,Rif1,Tpm1,Dnm1l,Cfl1,Myo5a,Srsf1,Dnmt3l,Eif4g2,Matr3,Map4k…
GO:0043484	Regulation of rna splicing	9	152	0.89	0.00063	10090.ENSMUSP00000048470,10090.ENSMUSP00000055535,10090.ENSMUSP00000061474,10090.ENSMUSP00000068530,10090.ENSMUSP00000076989,10090.ENSMUSP00000085906,10090.ENSMUSP00000101479,10090.ENSMUSP00000120595,10090.ENSMUSP00000121309	Rbm25,Ddx17,Srsf4,Nup98,Hnrnph1,Fmr1,Srsf10,Srsf1,Sf1
GO:1903312	Negative regulation of mrna metabolic process	7	82	1.05	0.00081	10090.ENSMUSP00000003527,10090.ENSMUSP00000007980,10090.ENSMUSP00000009699,10090.ENSMUSP00000061474,10090.ENSMUSP00000063744,10090.ENSMUSP00000085906,10090.ENSMUSP00000101479	Supt5,Hnrnpa0,Cdk9,Srsf4,Syncrip,Fmr1,Srsf10
GO:0051493	Regulation of cytoskeleton organization	16	541	0.59	0.00082	10090.ENSMUSP00000006625,10090.ENSMUSP00000012587,10090.ENSMUSP00000015877,10090.ENSMUSP00000019911,10090.ENSMUSP00000021950,10090.ENSMUSP00000025930,10090.ENSMUSP00000081271,10090.ENSMUSP00000092230,10090.ENSMUSP00000097797,10090.ENSMUSP00000099652,10090.ENSMUSP00000102381,10090.ENSMUSP00000104069,10090.ENSMUSP00000107492,10090.ENSMUSP00000109337,10090.ENSMUSP00000112259,10090.ENSMUSP00000128278	Rbm14,Kif11,Capza2,Hdac2,Dbn1,Smc3,Rcc1,Vps4b,Sptan1,Tjp1,Capza1,Myo1c,Pdcd6ip,Tpm1,Cfl1,Iqgap1
GO:0022411	Cellular component disassembly	10	204	0.81	0.00085	10090.ENSMUSP00000020099,10090.ENSMUSP00000021539,10090.ENSMUSP00000023759,10090.ENSMUSP00000034707,10090.ENSMUSP00000068896,10090.ENSMUSP00000079379,10090.ENSMUSP00000086094,10090.ENSMUSP00000092230,10090.ENSMUSP00000099364,10090.ENSMUSP00000112259	Cdk1,Vrk1,Smarcd1,Smarca4,Top2a,Abce1,Smarcc1,Vps4b,Nsf,Cfl1
GO:0010256	Endomembrane system organization	13	365	0.67	0.00095	10090.ENSMUSP00000009099,10090.ENSMUSP00000016771,10090.ENSMUSP00000019939,10090.ENSMUSP00000020099,10090.ENSMUSP00000021539,10090.ENSMUSP00000031423,10090.ENSMUSP00000092230,10090.ENSMUSP00000099671,10090.ENSMUSP00000105174,10090.ENSMUSP00000116028,10090.ENSMUSP00000128819,10090.ENSMUSP00000128871,10090.ENSMUSP00000130696	Mta1,Myh9,Snx3,Cdk1,Vrk1,Atp2a2,Vps4b,Myh10,Nup93,Myo5a,Nup155,Csnk1a1,Myo18a
GO:0050896	Response to stimulus	80	6908	0.18	0.00096	10090.ENSMUSP00000001724,10090.ENSMUSP00000004910,10090.ENSMUSP00000006625,10090.ENSMUSP00000006669,10090.ENSMUSP00000007980,10090.ENSMUSP00000009099,10090.ENSMUSP00000009699,10090.ENSMUSP00000016072,10090.ENSMUSP00000016463,10090.ENSMUSP00000016771,10090.ENSMUSP00000019911,10090.ENSMUSP00000019939,10090.ENSMUSP00000020099,10090.ENSMUSP00000020629,10090.ENSMUSP00000021133,10090.ENSMUSP00000021539…	Ddx18,Eif2b2,Rbm14,Pdk1,Hnrnpa0,Mta1,Cdk9,Rrbp1,Slc25a5,Myh9,Hdac2,Snx3,Cdk1,Gfpt2,Srp68,Vrk1,Dbn1,Glud1,Pmm1,Smarcd1,Rfc2,Fen1,Ehd1,Smc3,Hells,Aldh18a1,Vim,Xrn2,Actl6a,Pds5a,Atp2a2,Uqcrc2,Ccar2,Kdm5b,Lonp1,Ddx21,Pdia6,Ddx17,Gnai2,Syncrip,Ctnnd1,Top2a,Gcn1l1,Acadm,Upf1,Pcbp2,Hnrnph1,Rcc1,Ppp2r5c,Rqcd1,Ndufa9,Fmr1,Smarcc1,Vps4b,Tjp2,Ube4b,Tjp1,Myh10,Smc2,Rps6ka1,Trim25,Myo1c,Nup93,Trim71,Rif1,Tpm1…
GO:0061013	Regulation of mrna catabolic process	8	122	0.94	0.00098	10090.ENSMUSP00000000394,10090.ENSMUSP00000007980,10090.ENSMUSP00000028062,10090.ENSMUSP00000063744,10090.ENSMUSP00000075089,10090.ENSMUSP00000085906,10090.ENSMUSP00000096073,10090.ENSMUSP00000107447	Tbrg4,Hnrnpa0,Vim,Syncrip,Upf1,Fmr1,Cnot1,Trim71
GO:0006611	Protein export from nucleus	7	87	1.03	0.0011	10090.ENSMUSP00000043488,10090.ENSMUSP00000054548,10090.ENSMUSP00000079379,10090.ENSMUSP00000084257,10090.ENSMUSP00000105174,10090.ENSMUSP00000128819,10090.ENSMUSP00000129504	Xpot,Poldip3,Abce1,Xpo5,Nup93,Nup155,Xpo7
GO:0033036	Macromolecule localization	36	2198	0.33	0.0012	10090.ENSMUSP00000002529,10090.ENSMUSP00000016072,10090.ENSMUSP00000016771,10090.ENSMUSP00000018561,10090.ENSMUSP00000019939,10090.ENSMUSP00000020099,10090.ENSMUSP00000021133,10090.ENSMUSP00000021950,10090.ENSMUSP00000023112,10090.ENSMUSP00000025684,10090.ENSMUSP00000027768,10090.ENSMUSP00000033176,10090.ENSMUSP00000035456,10090.ENSMUSP00000043488,10090.ENSMUSP00000054548,10090.ENSMUSP00000068530…	Prpf6,Rrbp1,Myh9,Myo1b,Snx3,Cdk1,Srp68,Dbn1,Pmm1,Ehd1,Ahctf1,Uqcrc2,Rpf2,Xpot,Poldip3,Nup98,Cope,Abce1,Xpo5,Fmr1,Vps4b,Nsf,Tjp1,Myo1c,Nup93,Pdcd6ip,Copg1,Dnm1l,Cfl1,Myo5a,Srsf1,Ap2a1,Hdlbp,Nup155,Xpo7,Nop58
GO:0071345	Cellular response to cytokine stimulus	18	698	0.53	0.0012	10090.ENSMUSP00000009699,10090.ENSMUSP00000016463,10090.ENSMUSP00000020629,10090.ENSMUSP00000021950,10090.ENSMUSP00000023112,10090.ENSMUSP00000025965,10090.ENSMUSP00000028062,10090.ENSMUSP00000038138,10090.ENSMUSP00000063744,10090.ENSMUSP00000075089,10090.ENSMUSP00000076989,10090.ENSMUSP00000084466,10090.ENSMUSP00000097154,10090.ENSMUSP00000103528,10090.ENSMUSP00000104069,10090.ENSMUSP00000108313…	Cdk9,Slc25a5,Gfpt2,Dbn1,Pmm1,Hells,Vim,Kdm5b,Syncrip,Upf1,Hnrnph1,Rqcd1,Tjp2,Trim25,Myo1c,Rif1,Cfl1,Myo18a
GO:0034248	Regulation of cellular amide metabolic process	14	438	0.63	0.0013	10090.ENSMUSP00000004910,10090.ENSMUSP00000006669,10090.ENSMUSP00000028062,10090.ENSMUSP00000054548,10090.ENSMUSP00000063744,10090.ENSMUSP00000069432,10090.ENSMUSP00000075089,10090.ENSMUSP00000075573,10090.ENSMUSP00000084466,10090.ENSMUSP00000085906,10090.ENSMUSP00000096073,10090.ENSMUSP00000107447,10090.ENSMUSP00000124551,10090.ENSMUSP00000125761	Eif2b2,Pdk1,Vim,Poldip3,Syncrip,Gcn1l1,Upf1,Pum3,Rqcd1,Fmr1,Cnot1,Trim71,Eif4g2,Matr3
GO:0048523	Negative regulation of cellular process	60	4672	0.23	0.0014	10090.ENSMUSP00000003527,10090.ENSMUSP00000006625,10090.ENSMUSP00000007980,10090.ENSMUSP00000009099,10090.ENSMUSP00000009699,10090.ENSMUSP00000015877,10090.ENSMUSP00000016463,10090.ENSMUSP00000016771,10090.ENSMUSP00000018572,10090.ENSMUSP00000019911,10090.ENSMUSP00000019939,10090.ENSMUSP00000020099,10090.ENSMUSP00000021950,10090.ENSMUSP00000022293,10090.ENSMUSP00000022341,10090.ENSMUSP00000025965…	Supt5,Rbm14,Hnrnpa0,Mta1,Cdk9,Capza2,Slc25a5,Myh9,Akap1,Hdac2,Snx3,Cdk1,Dbn1,Vdac2,RTRAF,Hells,Pramel7,Vim,Pds5a,Smarca4,Ccar2,Kdm5b,Gnai2,Srsf4,Syncrip,Ctnnd1,Top2a,Mta3,Upf1,Abce1,Ppp2r5c,Rqcd1,Fmr1,Smarcc1,Ddx20,Vps4b,Mta2,Cnot1,Tjp2,Sptan1,Tjp1,Srsf10,Rps6ka1,Capza1,Nsun2,Trim71,Rif1,Tpm1,Dnm1l,Cfl1,Sf1,Dnmt3l,Eif4g2,Serpinh1,Map4k4,Ap2a1,Iqgap1,Csnk1a1,Gstp1,Myo18a
GO:0006417	Regulation of translation	13	386	0.65	0.0015	10090.ENSMUSP00000004910,10090.ENSMUSP00000028062,10090.ENSMUSP00000054548,10090.ENSMUSP00000063744,10090.ENSMUSP00000069432,10090.ENSMUSP00000075089,10090.ENSMUSP00000075573,10090.ENSMUSP00000084466,10090.ENSMUSP00000085906,10090.ENSMUSP00000096073,10090.ENSMUSP00000107447,10090.ENSMUSP00000124551,10090.ENSMUSP00000125761	Eif2b2,Vim,Poldip3,Syncrip,Gcn1l1,Upf1,Pum3,Rqcd1,Fmr1,Cnot1,Trim71,Eif4g2,Matr3
GO:0042221	Response to chemical	51	3720	0.26	0.0015	10090.ENSMUSP00000001724,10090.ENSMUSP00000004910,10090.ENSMUSP00000006669,10090.ENSMUSP00000007980,10090.ENSMUSP00000009699,10090.ENSMUSP00000016463,10090.ENSMUSP00000019911,10090.ENSMUSP00000020099,10090.ENSMUSP00000020629,10090.ENSMUSP00000021133,10090.ENSMUSP00000021950,10090.ENSMUSP00000022322,10090.ENSMUSP00000023112,10090.ENSMUSP00000023759,10090.ENSMUSP00000025684,10090.ENSMUSP00000025965…	Ddx18,Eif2b2,Pdk1,Hnrnpa0,Cdk9,Slc25a5,Hdac2,Cdk1,Gfpt2,Srp68,Dbn1,Glud1,Pmm1,Smarcd1,Ehd1,Hells,Vim,Atp2a2,Uqcrc2,Kdm5b,Lonp1,Ddx21,Ddx17,Gnai2,Syncrip,Upf1,Hnrnph1,Rqcd1,Ndufa9,Fmr1,Smarcc1,Vps4b,Tjp2,Ube4b,Tjp1,Myh10,Trim25,Myo1c,Trim71,Rif1,Tpm1,Dnm1l,Rpn2,Cfl1,Myo5a,Hadha,Iqgap1,Gstp1,Slc3a2,Myo18a,Lig1
GO:0051649	Establishment of localization in cell	28	1518	0.39	0.0017	10090.ENSMUSP00000016771,10090.ENSMUSP00000018561,10090.ENSMUSP00000019939,10090.ENSMUSP00000021133,10090.ENSMUSP00000023112,10090.ENSMUSP00000025684,10090.ENSMUSP00000031423,10090.ENSMUSP00000033176,10090.ENSMUSP00000043488,10090.ENSMUSP00000054548,10090.ENSMUSP00000068530,10090.ENSMUSP00000071078,10090.ENSMUSP00000079379,10090.ENSMUSP00000084257,10090.ENSMUSP00000085906,10090.ENSMUSP00000092230…	Myh9,Myo1b,Snx3,Srp68,Pmm1,Ehd1,Atp2a2,Uqcrc2,Xpot,Poldip3,Nup98,Cope,Abce1,Xpo5,Fmr1,Vps4b,Nsf,Myh10,Srsf10,Myo1c,Nup93,Copg1,Dnm1l,Cfl1,Myo5a,Ap2a1,Nup155,Xpo7
GO:0006950	Response to stress	44	3045	0.28	0.0021	10090.ENSMUSP00000004910,10090.ENSMUSP00000006625,10090.ENSMUSP00000006669,10090.ENSMUSP00000007980,10090.ENSMUSP00000009099,10090.ENSMUSP00000009699,10090.ENSMUSP00000016771,10090.ENSMUSP00000019911,10090.ENSMUSP00000020099,10090.ENSMUSP00000023867,10090.ENSMUSP00000025651,10090.ENSMUSP00000025930,10090.ENSMUSP00000028062,10090.ENSMUSP00000028921,10090.ENSMUSP00000029214,10090.ENSMUSP00000031104…	Eif2b2,Rbm14,Pdk1,Hnrnpa0,Mta1,Cdk9,Myh9,Hdac2,Cdk1,Rfc2,Fen1,Smc3,Vim,Xrn2,Actl6a,Pds5a,Atp2a2,Ccar2,Lonp1,Ddx21,Pdia6,Ddx17,Syncrip,Top2a,Gcn1l1,Acadm,Upf1,Pcbp2,Fmr1,Ube4b,Myh10,Smc2,Trim25,Myo1c,Rif1,Tpm1,Dnm1l,Cfl1,Matr3,Map4k4,Gstp1,Myo18a,Mms19,Lig1
GO:0030835	Negative regulation of actin filament depolymerization	5	37	1.25	0.0021	10090.ENSMUSP00000015877,10090.ENSMUSP00000097797,10090.ENSMUSP00000102381,10090.ENSMUSP00000109337,10090.ENSMUSP00000112259	Capza2,Sptan1,Capza1,Tpm1,Cfl1
GO:0006974	Cellular response to dna damage stimulus	17	667	0.53	0.0022	10090.ENSMUSP00000009099,10090.ENSMUSP00000009699,10090.ENSMUSP00000020099,10090.ENSMUSP00000023867,10090.ENSMUSP00000025651,10090.ENSMUSP00000025930,10090.ENSMUSP00000028921,10090.ENSMUSP00000029214,10090.ENSMUSP00000031104,10090.ENSMUSP00000036924,10090.ENSMUSP00000068896,10090.ENSMUSP00000075089,10090.ENSMUSP00000085906,10090.ENSMUSP00000099979,10090.ENSMUSP00000108313,10090.ENSMUSP00000130900…	Mta1,Cdk9,Cdk1,Rfc2,Fen1,Smc3,Xrn2,Actl6a,Pds5a,Ccar2,Top2a,Upf1,Fmr1,Smc2,Rif1,Mms19,Lig1
GO:0010604	Positive regulation of macromolecule metabolic process	48	3467	0.26	0.0022	10090.ENSMUSP00000001042,10090.ENSMUSP00000001452,10090.ENSMUSP00000002529,10090.ENSMUSP00000003527,10090.ENSMUSP00000006625,10090.ENSMUSP00000007980,10090.ENSMUSP00000009099,10090.ENSMUSP00000009699,10090.ENSMUSP00000016771,10090.ENSMUSP00000019911,10090.ENSMUSP00000020099,10090.ENSMUSP00000022203,10090.ENSMUSP00000022341,10090.ENSMUSP00000023759,10090.ENSMUSP00000023867,10090.ENSMUSP00000028062…	Ilf2,Cct3,Prpf6,Supt5,Rbm14,Hnrnpa0,Mta1,Cdk9,Myh9,Hdac2,Cdk1,Dimt1,RTRAF,Smarcd1,Rfc2,Vim,Glipr2,Smarca4,Ccar2,Kdm5b,Ddx21,Poldip3,Ddx17,Gnai2,Syncrip,Ctnnd1,Nup98,Top2a,Mta3,Gcn1l1,Upf1,Rqcd1,Fmr1,Smarcc1,Mta2,Cnot1,Nsf,Rps6ka1,Trim71,Rif1,Cfl1,Srsf1,Dnmt3l,Eif4g2,Map4k4,Iqgap1,Csnk1a1,Mms19
GO:0043488	Regulation of mrna stability	7	101	0.96	0.0023	10090.ENSMUSP00000000394,10090.ENSMUSP00000007980,10090.ENSMUSP00000028062,10090.ENSMUSP00000063744,10090.ENSMUSP00000075089,10090.ENSMUSP00000085906,10090.ENSMUSP00000107447	Tbrg4,Hnrnpa0,Vim,Syncrip,Upf1,Fmr1,Trim71
GO:0000398	mRNA splicing, via spliceosome	9	191	0.79	0.0027	10090.ENSMUSP00000002529,10090.ENSMUSP00000021306,10090.ENSMUSP00000055535,10090.ENSMUSP00000061474,10090.ENSMUSP00000081572,10090.ENSMUSP00000088176,10090.ENSMUSP00000101479,10090.ENSMUSP00000120595,10090.ENSMUSP00000121309	Prpf6,Eftud2,Ddx17,Srsf4,Prpf4,Ddx20,Srsf10,Srsf1,Sf1
GO:0032984	Protein-containing complex disassembly	7	104	0.95	0.0027	10090.ENSMUSP00000023759,10090.ENSMUSP00000034707,10090.ENSMUSP00000079379,10090.ENSMUSP00000086094,10090.ENSMUSP00000092230,10090.ENSMUSP00000099364,10090.ENSMUSP00000112259	Smarcd1,Smarca4,Abce1,Smarcc1,Vps4b,Nsf,Cfl1
GO:0044087	Regulation of cellular component biogenesis	21	978	0.45	0.0027	10090.ENSMUSP00000006625,10090.ENSMUSP00000015877,10090.ENSMUSP00000019911,10090.ENSMUSP00000021950,10090.ENSMUSP00000022203,10090.ENSMUSP00000022293,10090.ENSMUSP00000025930,10090.ENSMUSP00000035415,10090.ENSMUSP00000081271,10090.ENSMUSP00000085906,10090.ENSMUSP00000092230,10090.ENSMUSP00000096073,10090.ENSMUSP00000097797,10090.ENSMUSP00000099652,10090.ENSMUSP00000102381,10090.ENSMUSP00000104069…	Rbm14,Capza2,Hdac2,Dbn1,Dimt1,Vdac2,Smc3,Atxn2l,Rcc1,Fmr1,Vps4b,Cnot1,Sptan1,Tjp1,Capza1,Myo1c,Pdcd6ip,Tpm1,Cfl1,Map4k4,Iqgap1
GO:0071702	Organic substance transport	31	1836	0.35	0.0027	10090.ENSMUSP00000016072,10090.ENSMUSP00000016463,10090.ENSMUSP00000016771,10090.ENSMUSP00000018561,10090.ENSMUSP00000019939,10090.ENSMUSP00000021133,10090.ENSMUSP00000023112,10090.ENSMUSP00000025684,10090.ENSMUSP00000027768,10090.ENSMUSP00000033176,10090.ENSMUSP00000043488,10090.ENSMUSP00000054548,10090.ENSMUSP00000068530,10090.ENSMUSP00000071078,10090.ENSMUSP00000079379,10090.ENSMUSP00000084257…	Rrbp1,Slc25a5,Myh9,Myo1b,Snx3,Srp68,Pmm1,Ehd1,Ahctf1,Uqcrc2,Xpot,Poldip3,Nup98,Cope,Abce1,Xpo5,Fmr1,Vps4b,Nsf,Myo1c,Nup93,Pdcd6ip,Copg1,Cfl1,Myo5a,Srsf1,Ap2a1,Hdlbp,Nup155,Xpo7,Slc3a2
GO:0009892	Negative regulation of metabolic process	42	2895	0.28	0.0028	10090.ENSMUSP00000003527,10090.ENSMUSP00000006669,10090.ENSMUSP00000007980,10090.ENSMUSP00000009099,10090.ENSMUSP00000009699,10090.ENSMUSP00000018572,10090.ENSMUSP00000019911,10090.ENSMUSP00000019939,10090.ENSMUSP00000022341,10090.ENSMUSP00000025965,10090.ENSMUSP00000026957,10090.ENSMUSP00000028921,10090.ENSMUSP00000031104,10090.ENSMUSP00000034707,10090.ENSMUSP00000036924,10090.ENSMUSP00000038138…	Supt5,Pdk1,Hnrnpa0,Mta1,Cdk9,Akap1,Hdac2,Snx3,RTRAF,Hells,Pramel7,Xrn2,Pds5a,Smarca4,Ccar2,Kdm5b,Edc4,Ddx17,Gnai2,Srsf4,Syncrip,Mta3,Upf1,Abce1,Xpo5,Rqcd1,Fmr1,Smarcc1,Ddx20,Mta2,Cnot1,Srsf10,Rps6ka1,Nsun2,Trim71,Rif1,Dnmt3l,Eif4g2,Serpinh1,Ap2a1,Iqgap1,Gstp1
GO:0034660	ncRNA metabolic process	13	416	0.62	0.0028	10090.ENSMUSP00000001724,10090.ENSMUSP00000018143,10090.ENSMUSP00000021048,10090.ENSMUSP00000022203,10090.ENSMUSP00000022281,10090.ENSMUSP00000022341,10090.ENSMUSP00000035456,10090.ENSMUSP00000039853,10090.ENSMUSP00000042691,10090.ENSMUSP00000055535,10090.ENSMUSP00000105321,10090.ENSMUSP00000107447,10090.ENSMUSP00000129828	Ddx18,Ddx27,Ftsj3,Dimt1,Skiv2l2,RTRAF,Rpf2,Rrp12,Ddx21,Ddx17,Nsun2,Trim71,Farsb
GO:0006364	rRNA processing	9	194	0.79	0.0029	10090.ENSMUSP00000001724,10090.ENSMUSP00000018143,10090.ENSMUSP00000021048,10090.ENSMUSP00000022203,10090.ENSMUSP00000022281,10090.ENSMUSP00000035456,10090.ENSMUSP00000039853,10090.ENSMUSP00000042691,10090.ENSMUSP00000055535	Ddx18,Ddx27,Ftsj3,Dimt1,Skiv2l2,Rpf2,Rrp12,Ddx21,Ddx17
GO:0006886	Intracellular protein transport	18	759	0.5	0.0029	10090.ENSMUSP00000021133,10090.ENSMUSP00000023112,10090.ENSMUSP00000025684,10090.ENSMUSP00000033176,10090.ENSMUSP00000043488,10090.ENSMUSP00000054548,10090.ENSMUSP00000068530,10090.ENSMUSP00000079379,10090.ENSMUSP00000084257,10090.ENSMUSP00000099364,10090.ENSMUSP00000104069,10090.ENSMUSP00000105174,10090.ENSMUSP00000109237,10090.ENSMUSP00000112259,10090.ENSMUSP00000116028,10090.ENSMUSP00000127842…	Srp68,Pmm1,Ehd1,Uqcrc2,Xpot,Poldip3,Nup98,Abce1,Xpo5,Nsf,Myo1c,Nup93,Copg1,Cfl1,Myo5a,Ap2a1,Nup155,Xpo7
GO:0033554	Cellular response to stress	27	1493	0.38	0.003	10090.ENSMUSP00000006669,10090.ENSMUSP00000009099,10090.ENSMUSP00000009699,10090.ENSMUSP00000019911,10090.ENSMUSP00000020099,10090.ENSMUSP00000023867,10090.ENSMUSP00000025651,10090.ENSMUSP00000025930,10090.ENSMUSP00000028921,10090.ENSMUSP00000029214,10090.ENSMUSP00000031104,10090.ENSMUSP00000031423,10090.ENSMUSP00000036924,10090.ENSMUSP00000041814,10090.ENSMUSP00000068896,10090.ENSMUSP00000069432…	Pdk1,Mta1,Cdk9,Hdac2,Cdk1,Rfc2,Fen1,Smc3,Xrn2,Actl6a,Pds5a,Atp2a2,Ccar2,Lonp1,Top2a,Gcn1l1,Upf1,Fmr1,Ube4b,Smc2,Trim25,Rif1,Tpm1,Cfl1,Map4k4,Mms19,Lig1
GO:0031032	Actomyosin structure organization	7	108	0.93	0.0031	10090.ENSMUSP00000016771,10090.ENSMUSP00000029773,10090.ENSMUSP00000099652,10090.ENSMUSP00000099671,10090.ENSMUSP00000107492,10090.ENSMUSP00000109337,10090.ENSMUSP00000130696	Myh9,Cnn3,Tjp1,Myh10,Pdcd6ip,Tpm1,Myo18a
GO:0006913	Nucleocytoplasmic transport	9	199	0.78	0.0034	10090.ENSMUSP00000043488,10090.ENSMUSP00000054548,10090.ENSMUSP00000068530,10090.ENSMUSP00000079379,10090.ENSMUSP00000084257,10090.ENSMUSP00000105174,10090.ENSMUSP00000112259,10090.ENSMUSP00000128819,10090.ENSMUSP00000129504	Xpot,Poldip3,Nup98,Abce1,Xpo5,Nup93,Cfl1,Nup155,Xpo7
GO:0051494	Negative regulation of cytoskeleton organization	8	154	0.84	0.0036	10090.ENSMUSP00000006625,10090.ENSMUSP00000015877,10090.ENSMUSP00000021950,10090.ENSMUSP00000097797,10090.ENSMUSP00000099652,10090.ENSMUSP00000102381,10090.ENSMUSP00000109337,10090.ENSMUSP00000112259	Rbm14,Capza2,Dbn1,Sptan1,Tjp1,Capza1,Tpm1,Cfl1
GO:0016575	Histone deacetylation	5	44	1.18	0.0037	10090.ENSMUSP00000006625,10090.ENSMUSP00000009099,10090.ENSMUSP00000019911,10090.ENSMUSP00000068931,10090.ENSMUSP00000093959	Rbm14,Mta1,Hdac2,Mta3,Mta2
GO:0010605	Negative regulation of macromolecule metabolic process	39	2646	0.29	0.0038	10090.ENSMUSP00000003527,10090.ENSMUSP00000007980,10090.ENSMUSP00000009099,10090.ENSMUSP00000009699,10090.ENSMUSP00000018572,10090.ENSMUSP00000019911,10090.ENSMUSP00000019939,10090.ENSMUSP00000022341,10090.ENSMUSP00000025965,10090.ENSMUSP00000026957,10090.ENSMUSP00000028921,10090.ENSMUSP00000031104,10090.ENSMUSP00000034707,10090.ENSMUSP00000036924,10090.ENSMUSP00000038138,10090.ENSMUSP00000039134…	Supt5,Hnrnpa0,Mta1,Cdk9,Akap1,Hdac2,Snx3,RTRAF,Hells,Pramel7,Xrn2,Pds5a,Smarca4,Ccar2,Kdm5b,Edc4,Ddx17,Gnai2,Srsf4,Syncrip,Mta3,Upf1,Abce1,Xpo5,Rqcd1,Fmr1,Smarcc1,Ddx20,Mta2,Cnot1,Srsf10,Rps6ka1,Nsun2,Trim71,Rif1,Dnmt3l,Serpinh1,Ap2a1,Gstp1
GO:0031047	Gene silencing by rna	6	75	1.02	0.0038	10090.ENSMUSP00000055535,10090.ENSMUSP00000084257,10090.ENSMUSP00000084466,10090.ENSMUSP00000085906,10090.ENSMUSP00000096073,10090.ENSMUSP00000107447	Ddx17,Xpo5,Rqcd1,Fmr1,Cnot1,Trim71
GO:0006281	DNA repair	13	435	0.6	0.0039	10090.ENSMUSP00000009099,10090.ENSMUSP00000009699,10090.ENSMUSP00000023867,10090.ENSMUSP00000025651,10090.ENSMUSP00000025930,10090.ENSMUSP00000028921,10090.ENSMUSP00000029214,10090.ENSMUSP00000031104,10090.ENSMUSP00000075089,10090.ENSMUSP00000099979,10090.ENSMUSP00000108313,10090.ENSMUSP00000130900,10090.ENSMUSP00000136972	Mta1,Cdk9,Rfc2,Fen1,Smc3,Xrn2,Actl6a,Pds5a,Upf1,Smc2,Rif1,Mms19,Lig1
GO:0022402	Cell cycle process	18	784	0.48	0.0039	10090.ENSMUSP00000012587,10090.ENSMUSP00000016771,10090.ENSMUSP00000020099,10090.ENSMUSP00000025930,10090.ENSMUSP00000031104,10090.ENSMUSP00000042260,10090.ENSMUSP00000068896,10090.ENSMUSP00000075089,10090.ENSMUSP00000081271,10090.ENSMUSP00000092230,10090.ENSMUSP00000099671,10090.ENSMUSP00000099979,10090.ENSMUSP00000105321,10090.ENSMUSP00000107447,10090.ENSMUSP00000107492,10090.ENSMUSP00000112259…	Kif11,Myh9,Cdk1,Smc3,Pds5a,Ncapd2,Top2a,Upf1,Rcc1,Vps4b,Myh10,Smc2,Nsun2,Trim71,Pdcd6ip,Cfl1,Dnmt3l,Lig1
GO:0006323	DNA packaging	8	158	0.83	0.0041	10090.ENSMUSP00000020099,10090.ENSMUSP00000025965,10090.ENSMUSP00000034707,10090.ENSMUSP00000042260,10090.ENSMUSP00000068896,10090.ENSMUSP00000086094,10090.ENSMUSP00000093959,10090.ENSMUSP00000099979	Cdk1,Hells,Smarca4,Ncapd2,Top2a,Smarcc1,Mta2,Smc2
GO:0008104	Protein localization	31	1890	0.34	0.0041	10090.ENSMUSP00000016072,10090.ENSMUSP00000016771,10090.ENSMUSP00000018561,10090.ENSMUSP00000019939,10090.ENSMUSP00000020099,10090.ENSMUSP00000021133,10090.ENSMUSP00000021950,10090.ENSMUSP00000023112,10090.ENSMUSP00000025684,10090.ENSMUSP00000027768,10090.ENSMUSP00000033176,10090.ENSMUSP00000035456,10090.ENSMUSP00000043488,10090.ENSMUSP00000054548,10090.ENSMUSP00000068530,10090.ENSMUSP00000071078…	Rrbp1,Myh9,Myo1b,Snx3,Cdk1,Srp68,Dbn1,Pmm1,Ehd1,Ahctf1,Uqcrc2,Rpf2,Xpot,Poldip3,Nup98,Cope,Abce1,Xpo5,Vps4b,Nsf,Tjp1,Myo1c,Nup93,Pdcd6ip,Copg1,Dnm1l,Cfl1,Myo5a,Ap2a1,Nup155,Xpo7
GO:0022607	Cellular component assembly	32	1983	0.33	0.0041	10090.ENSMUSP00000001452,10090.ENSMUSP00000002529,10090.ENSMUSP00000004554,10090.ENSMUSP00000006625,10090.ENSMUSP00000012587,10090.ENSMUSP00000018561,10090.ENSMUSP00000020099,10090.ENSMUSP00000025684,10090.ENSMUSP00000025965,10090.ENSMUSP00000027768,10090.ENSMUSP00000034707,10090.ENSMUSP00000035415,10090.ENSMUSP00000035456,10090.ENSMUSP00000041814,10090.ENSMUSP00000064518,10090.ENSMUSP00000066138…	Cct3,Prpf6,Rps5,Rbm14,Kif11,Myo1b,Cdk1,Ehd1,Hells,Ahctf1,Smarca4,Atxn2l,Rpf2,Lonp1,Ctnnd1,Ubap2l,Nup98,Rcc1,Ndufa9,Ddx20,Vps4b,Myh10,Srsf10,Capza1,Nup93,Pdcd6ip,Tpm1,Dnm1l,Myo5a,Srsf1,Farsb,Mms19
GO:0046931	Pore complex assembly	4	22	1.38	0.0042	10090.ENSMUSP00000001452,10090.ENSMUSP00000027768,10090.ENSMUSP00000068530,10090.ENSMUSP00000105174	Cct3,Ahctf1,Nup98,Nup93
GO:0030049	Muscle filament sliding	3	7	1.75	0.005	10090.ENSMUSP00000026428,10090.ENSMUSP00000109337,10090.ENSMUSP00000128803	Myl6b,Tpm1,Myl6
GO:0051292	Nuclear pore complex assembly	3	7	1.75	0.005	10090.ENSMUSP00000027768,10090.ENSMUSP00000068530,10090.ENSMUSP00000105174	Ahctf1,Nup98,Nup93
GO:0032970	Regulation of actin filament-based process	12	388	0.61	0.0053	10090.ENSMUSP00000015877,10090.ENSMUSP00000016771,10090.ENSMUSP00000019911,10090.ENSMUSP00000021950,10090.ENSMUSP00000031423,10090.ENSMUSP00000097797,10090.ENSMUSP00000099652,10090.ENSMUSP00000102381,10090.ENSMUSP00000104069,10090.ENSMUSP00000109337,10090.ENSMUSP00000112259,10090.ENSMUSP00000128278	Capza2,Myh9,Hdac2,Dbn1,Atp2a2,Sptan1,Tjp1,Capza1,Myo1c,Tpm1,Cfl1,Iqgap1
GO:1903047	Mitotic cell cycle process	13	454	0.58	0.0055	10090.ENSMUSP00000012587,10090.ENSMUSP00000020099,10090.ENSMUSP00000031104,10090.ENSMUSP00000042260,10090.ENSMUSP00000068896,10090.ENSMUSP00000081271,10090.ENSMUSP00000092230,10090.ENSMUSP00000099671,10090.ENSMUSP00000099979,10090.ENSMUSP00000107447,10090.ENSMUSP00000107492,10090.ENSMUSP00000112259,10090.ENSMUSP00000136972	Kif11,Cdk1,Pds5a,Ncapd2,Top2a,Rcc1,Vps4b,Myh10,Smc2,Trim71,Pdcd6ip,Cfl1,Lig1
GO:0031325	Positive regulation of cellular metabolic process	45	3320	0.25	0.0057	10090.ENSMUSP00000001042,10090.ENSMUSP00000001452,10090.ENSMUSP00000002529,10090.ENSMUSP00000003527,10090.ENSMUSP00000006625,10090.ENSMUSP00000009099,10090.ENSMUSP00000009699,10090.ENSMUSP00000016771,10090.ENSMUSP00000019911,10090.ENSMUSP00000020099,10090.ENSMUSP00000022203,10090.ENSMUSP00000022341,10090.ENSMUSP00000023759,10090.ENSMUSP00000023867,10090.ENSMUSP00000028062,10090.ENSMUSP00000030202…	Ilf2,Cct3,Prpf6,Supt5,Rbm14,Mta1,Cdk9,Myh9,Hdac2,Cdk1,Dimt1,RTRAF,Smarcd1,Rfc2,Vim,Glipr2,Smarca4,Ccar2,Poldip3,Ddx17,Gnai2,Ctnnd1,Nup98,Top2a,Mta3,Gcn1l1,Upf1,Rqcd1,Fmr1,Smarcc1,Mta2,Cnot1,Nsf,Rps6ka1,Trim71,Rif1,Cfl1,Srsf1,Dnmt3l,Eif4g2,Map4k4,Iqgap1,Csnk1a1,Gstp1,Mms19
GO:0051173	Positive regulation of nitrogen compound metabolic process	43	3119	0.26	0.0059	10090.ENSMUSP00000001042,10090.ENSMUSP00000001452,10090.ENSMUSP00000002529,10090.ENSMUSP00000003527,10090.ENSMUSP00000006625,10090.ENSMUSP00000009099,10090.ENSMUSP00000009699,10090.ENSMUSP00000016771,10090.ENSMUSP00000019911,10090.ENSMUSP00000022203,10090.ENSMUSP00000022341,10090.ENSMUSP00000023759,10090.ENSMUSP00000023867,10090.ENSMUSP00000028062,10090.ENSMUSP00000030202,10090.ENSMUSP00000034707…	Ilf2,Cct3,Prpf6,Supt5,Rbm14,Mta1,Cdk9,Myh9,Hdac2,Dimt1,RTRAF,Smarcd1,Rfc2,Vim,Glipr2,Smarca4,Ccar2,Poldip3,Ddx17,Gnai2,Ctnnd1,Nup98,Top2a,Mta3,Gcn1l1,Upf1,Rqcd1,Fmr1,Smarcc1,Mta2,Cnot1,Nsf,Rps6ka1,Trim71,Rif1,Cfl1,Srsf1,Dnmt3l,Eif4g2,Map4k4,Iqgap1,Csnk1a1,Mms19
GO:0007010	Cytoskeleton organization	21	1064	0.42	0.0066	10090.ENSMUSP00000006625,10090.ENSMUSP00000012587,10090.ENSMUSP00000015877,10090.ENSMUSP00000016771,10090.ENSMUSP00000018561,10090.ENSMUSP00000021950,10090.ENSMUSP00000028062,10090.ENSMUSP00000029773,10090.ENSMUSP00000081271,10090.ENSMUSP00000097797,10090.ENSMUSP00000099652,10090.ENSMUSP00000099671,10090.ENSMUSP00000102381,10090.ENSMUSP00000104069,10090.ENSMUSP00000107492,10090.ENSMUSP00000109337…	Rbm14,Kif11,Capza2,Myh9,Myo1b,Dbn1,Vim,Cnn3,Rcc1,Sptan1,Tjp1,Myh10,Capza1,Myo1c,Pdcd6ip,Tpm1,Cfl1,Tpm3,Myo5a,Csnk1a1,Myo18a
GO:0009893	Positive regulation of metabolic process	49	3767	0.23	0.0066	10090.ENSMUSP00000001042,10090.ENSMUSP00000001452,10090.ENSMUSP00000002529,10090.ENSMUSP00000003527,10090.ENSMUSP00000006625,10090.ENSMUSP00000007980,10090.ENSMUSP00000009099,10090.ENSMUSP00000009699,10090.ENSMUSP00000016771,10090.ENSMUSP00000019911,10090.ENSMUSP00000020099,10090.ENSMUSP00000022203,10090.ENSMUSP00000022341,10090.ENSMUSP00000023759,10090.ENSMUSP00000023867,10090.ENSMUSP00000028062…	Ilf2,Cct3,Prpf6,Supt5,Rbm14,Hnrnpa0,Mta1,Cdk9,Myh9,Hdac2,Cdk1,Dimt1,RTRAF,Smarcd1,Rfc2,Vim,Glipr2,Smarca4,Ccar2,Kdm5b,Ddx21,Poldip3,Ddx17,Gnai2,Syncrip,Ctnnd1,Nup98,Top2a,Mta3,Gcn1l1,Upf1,Rqcd1,Fmr1,Smarcc1,Mta2,Cnot1,Nsf,Rps6ka1,Trim71,Rif1,Cfl1,Srsf1,Dnmt3l,Eif4g2,Map4k4,Iqgap1,Csnk1a1,Gstp1,Mms19
GO:0034470	ncRNA processing	11	338	0.63	0.0067	10090.ENSMUSP00000001724,10090.ENSMUSP00000018143,10090.ENSMUSP00000021048,10090.ENSMUSP00000022203,10090.ENSMUSP00000022281,10090.ENSMUSP00000022341,10090.ENSMUSP00000035456,10090.ENSMUSP00000039853,10090.ENSMUSP00000042691,10090.ENSMUSP00000055535,10090.ENSMUSP00000105321	Ddx18,Ddx27,Ftsj3,Dimt1,Skiv2l2,RTRAF,Rpf2,Rrp12,Ddx21,Ddx17,Nsun2
GO:0045935	Positive regulation of nucleobase-containing compound metabolic process	30	1859	0.33	0.0067	10090.ENSMUSP00000001042,10090.ENSMUSP00000001452,10090.ENSMUSP00000002529,10090.ENSMUSP00000003527,10090.ENSMUSP00000006625,10090.ENSMUSP00000009099,10090.ENSMUSP00000009699,10090.ENSMUSP00000019911,10090.ENSMUSP00000022203,10090.ENSMUSP00000022341,10090.ENSMUSP00000023759,10090.ENSMUSP00000023867,10090.ENSMUSP00000034707,10090.ENSMUSP00000036924,10090.ENSMUSP00000055535,10090.ENSMUSP00000068530…	Ilf2,Cct3,Prpf6,Supt5,Rbm14,Mta1,Cdk9,Hdac2,Dimt1,RTRAF,Smarcd1,Rfc2,Smarca4,Ccar2,Ddx17,Nup98,Top2a,Mta3,Gcn1l1,Upf1,Rqcd1,Smarcc1,Mta2,Cnot1,Rps6ka1,Trim71,Rif1,Srsf1,Dnmt3l,Mms19
GO:0070887	Cellular response to chemical stimulus	37	2535	0.28	0.0067	10090.ENSMUSP00000001724,10090.ENSMUSP00000006669,10090.ENSMUSP00000009699,10090.ENSMUSP00000016463,10090.ENSMUSP00000019911,10090.ENSMUSP00000020099,10090.ENSMUSP00000020629,10090.ENSMUSP00000021950,10090.ENSMUSP00000023112,10090.ENSMUSP00000023759,10090.ENSMUSP00000025684,10090.ENSMUSP00000025965,10090.ENSMUSP00000028062,10090.ENSMUSP00000031423,10090.ENSMUSP00000038138,10090.ENSMUSP00000041814…	Ddx18,Pdk1,Cdk9,Slc25a5,Hdac2,Cdk1,Gfpt2,Dbn1,Pmm1,Smarcd1,Ehd1,Hells,Vim,Atp2a2,Kdm5b,Lonp1,Ddx17,Gnai2,Syncrip,Upf1,Hnrnph1,Rqcd1,Fmr1,Smarcc1,Tjp2,Tjp1,Trim25,Myo1c,Trim71,Rif1,Tpm1,Dnm1l,Cfl1,Myo5a,Iqgap1,Gstp1,Myo18a
GO:1990830	Cellular response to leukemia inhibitory factor	7	127	0.86	0.0067	10090.ENSMUSP00000016463,10090.ENSMUSP00000020629,10090.ENSMUSP00000023112,10090.ENSMUSP00000025965,10090.ENSMUSP00000038138,10090.ENSMUSP00000103528,10090.ENSMUSP00000108313	Slc25a5,Gfpt2,Pmm1,Hells,Kdm5b,Trim25,Rif1
GO:1901575	Organic substance catabolic process	25	1425	0.36	0.0079	10090.ENSMUSP00000009099,10090.ENSMUSP00000022281,10090.ENSMUSP00000022322,10090.ENSMUSP00000025651,10090.ENSMUSP00000028921,10090.ENSMUSP00000031697,10090.ENSMUSP00000034866,10090.ENSMUSP00000039134,10090.ENSMUSP00000041814,10090.ENSMUSP00000072483,10090.ENSMUSP00000075089,10090.ENSMUSP00000076294,10090.ENSMUSP00000082053,10090.ENSMUSP00000084466,10090.ENSMUSP00000088057,10090.ENSMUSP00000092230…	Mta1,Skiv2l2,Glud1,Fen1,Xrn2,Cul1,Etfa,Edc4,Lonp1,Acadm,Upf1,Pcbp2,Ppp2r5c,Rqcd1,Psma5,Vps4b,Ubr4,Cnot1,Ube4b,Trim25,Trim71,Pdcd6ip,Hadhb,Hadha,Cul2
GO:0016569	Covalent chromatin modification	11	353	0.61	0.0092	10090.ENSMUSP00000006625,10090.ENSMUSP00000009099,10090.ENSMUSP00000019911,10090.ENSMUSP00000020099,10090.ENSMUSP00000021539,10090.ENSMUSP00000025965,10090.ENSMUSP00000029214,10090.ENSMUSP00000034707,10090.ENSMUSP00000038138,10090.ENSMUSP00000068931,10090.ENSMUSP00000093959	Rbm14,Mta1,Hdac2,Cdk1,Vrk1,Hells,Actl6a,Smarca4,Kdm5b,Mta3,Mta2
GO:0044248	Cellular catabolic process	25	1445	0.36	0.0096	10090.ENSMUSP00000009099,10090.ENSMUSP00000022281,10090.ENSMUSP00000022322,10090.ENSMUSP00000025651,10090.ENSMUSP00000028921,10090.ENSMUSP00000031697,10090.ENSMUSP00000034866,10090.ENSMUSP00000039134,10090.ENSMUSP00000041814,10090.ENSMUSP00000072483,10090.ENSMUSP00000075089,10090.ENSMUSP00000076294,10090.ENSMUSP00000082053,10090.ENSMUSP00000084466,10090.ENSMUSP00000088057,10090.ENSMUSP00000092230…	Mta1,Skiv2l2,Glud1,Fen1,Xrn2,Cul1,Etfa,Edc4,Lonp1,Acadm,Upf1,Pcbp2,Ppp2r5c,Rqcd1,Psma5,Vps4b,Ubr4,Cnot1,Ube4b,Trim25,Trim71,Pdcd6ip,Hadhb,Hadha,Cul2
GO:0060998	Regulation of dendritic spine development	6	94	0.93	0.0098	10090.ENSMUSP00000019911,10090.ENSMUSP00000021950,10090.ENSMUSP00000085906,10090.ENSMUSP00000111415,10090.ENSMUSP00000112259,10090.ENSMUSP00000124551	Hdac2,Dbn1,Fmr1,Dnm1l,Cfl1,Eif4g2
GO:0071426	Ribonucleoprotein complex export from nucleus	5	58	1.06	0.0099	10090.ENSMUSP00000043488,10090.ENSMUSP00000054548,10090.ENSMUSP00000079379,10090.ENSMUSP00000105174,10090.ENSMUSP00000128819	Xpot,Poldip3,Abce1,Nup93,Nup155
GO:0031324	Negative regulation of cellular metabolic process	36	2497	0.28	0.0103	10090.ENSMUSP00000003527,10090.ENSMUSP00000007980,10090.ENSMUSP00000009099,10090.ENSMUSP00000009699,10090.ENSMUSP00000018572,10090.ENSMUSP00000019911,10090.ENSMUSP00000022341,10090.ENSMUSP00000025965,10090.ENSMUSP00000026957,10090.ENSMUSP00000031104,10090.ENSMUSP00000034707,10090.ENSMUSP00000036924,10090.ENSMUSP00000038138,10090.ENSMUSP00000057543,10090.ENSMUSP00000061474,10090.ENSMUSP00000063744…	Supt5,Hnrnpa0,Mta1,Cdk9,Akap1,Hdac2,RTRAF,Hells,Pramel7,Pds5a,Smarca4,Ccar2,Kdm5b,Gnai2,Srsf4,Syncrip,Mta3,Upf1,Abce1,Rqcd1,Fmr1,Smarcc1,Ddx20,Mta2,Cnot1,Srsf10,Rps6ka1,Nsun2,Trim71,Rif1,Dnmt3l,Eif4g2,Serpinh1,Ap2a1,Iqgap1,Gstp1
GO:0065003	Protein-containing complex assembly	20	1025	0.41	0.0103	10090.ENSMUSP00000001452,10090.ENSMUSP00000002529,10090.ENSMUSP00000004554,10090.ENSMUSP00000020099,10090.ENSMUSP00000025684,10090.ENSMUSP00000025965,10090.ENSMUSP00000027768,10090.ENSMUSP00000034707,10090.ENSMUSP00000035456,10090.ENSMUSP00000041814,10090.ENSMUSP00000068530,10090.ENSMUSP00000085523,10090.ENSMUSP00000088176,10090.ENSMUSP00000101479,10090.ENSMUSP00000105174,10090.ENSMUSP00000107492…	Cct3,Prpf6,Rps5,Cdk1,Ehd1,Hells,Ahctf1,Smarca4,Rpf2,Lonp1,Nup98,Ndufa9,Ddx20,Srsf10,Nup93,Pdcd6ip,Dnm1l,Myo5a,Srsf1,Farsb
GO:0001825	Blastocyst formation	5	59	1.05	0.0104	10090.ENSMUSP00000026957,10090.ENSMUSP00000029214,10090.ENSMUSP00000096073,10090.ENSMUSP00000099652,10090.ENSMUSP00000125761	Pramel7,Actl6a,Cnot1,Tjp1,Matr3
GO:0051172	Negative regulation of nitrogen compound metabolic process	34	2310	0.29	0.0109	10090.ENSMUSP00000003527,10090.ENSMUSP00000007980,10090.ENSMUSP00000009099,10090.ENSMUSP00000009699,10090.ENSMUSP00000018572,10090.ENSMUSP00000019911,10090.ENSMUSP00000019939,10090.ENSMUSP00000022341,10090.ENSMUSP00000025965,10090.ENSMUSP00000026957,10090.ENSMUSP00000034707,10090.ENSMUSP00000036924,10090.ENSMUSP00000038138,10090.ENSMUSP00000057543,10090.ENSMUSP00000061474,10090.ENSMUSP00000063744…	Supt5,Hnrnpa0,Mta1,Cdk9,Akap1,Hdac2,Snx3,RTRAF,Hells,Pramel7,Smarca4,Ccar2,Kdm5b,Gnai2,Srsf4,Syncrip,Mta3,Upf1,Abce1,Rqcd1,Fmr1,Smarcc1,Ddx20,Mta2,Cnot1,Srsf10,Rps6ka1,Nsun2,Trim71,Rif1,Dnmt3l,Serpinh1,Ap2a1,Gstp1
GO:0051693	Actin filament capping	4	31	1.23	0.0113	10090.ENSMUSP00000015877,10090.ENSMUSP00000097797,10090.ENSMUSP00000102381,10090.ENSMUSP00000109337	Capza2,Sptan1,Capza1,Tpm1
GO:0006401	RNA catabolic process	7	142	0.81	0.0115	10090.ENSMUSP00000022281,10090.ENSMUSP00000025651,10090.ENSMUSP00000028921,10090.ENSMUSP00000039134,10090.ENSMUSP00000075089,10090.ENSMUSP00000084466,10090.ENSMUSP00000096073	Skiv2l2,Fen1,Xrn2,Edc4,Upf1,Rqcd1,Cnot1
GO:0060999	Positive regulation of dendritic spine development	5	61	1.03	0.0116	10090.ENSMUSP00000021950,10090.ENSMUSP00000085906,10090.ENSMUSP00000111415,10090.ENSMUSP00000112259,10090.ENSMUSP00000124551	Dbn1,Fmr1,Dnm1l,Cfl1,Eif4g2
GO:0071103	DNA conformation change	9	246	0.68	0.0116	10090.ENSMUSP00000020099,10090.ENSMUSP00000023867,10090.ENSMUSP00000025965,10090.ENSMUSP00000034707,10090.ENSMUSP00000042260,10090.ENSMUSP00000068896,10090.ENSMUSP00000086094,10090.ENSMUSP00000093959,10090.ENSMUSP00000099979	Cdk1,Rfc2,Hells,Smarca4,Ncapd2,Top2a,Smarcc1,Mta2,Smc2
GO:0050686	Negative regulation of mrna processing	4	32	1.22	0.0124	10090.ENSMUSP00000003527,10090.ENSMUSP00000009699,10090.ENSMUSP00000061474,10090.ENSMUSP00000101479	Supt5,Cdk9,Srsf4,Srsf10
GO:0006338	Chromatin remodeling	7	145	0.8	0.0127	10090.ENSMUSP00000023759,10090.ENSMUSP00000025965,10090.ENSMUSP00000029214,10090.ENSMUSP00000034707,10090.ENSMUSP00000038138,10090.ENSMUSP00000086094,10090.ENSMUSP00000093959	Smarcd1,Hells,Actl6a,Smarca4,Kdm5b,Smarcc1,Mta2
GO:1902904	Negative regulation of supramolecular fiber organization	7	146	0.8	0.0131	10090.ENSMUSP00000015877,10090.ENSMUSP00000021950,10090.ENSMUSP00000097797,10090.ENSMUSP00000099652,10090.ENSMUSP00000102381,10090.ENSMUSP00000109337,10090.ENSMUSP00000112259	Capza2,Dbn1,Sptan1,Tjp1,Capza1,Tpm1,Cfl1
GO:0001701	In utero embryonic development	13	512	0.53	0.0141	10090.ENSMUSP00000016771,10090.ENSMUSP00000021950,10090.ENSMUSP00000026957,10090.ENSMUSP00000029214,10090.ENSMUSP00000034707,10090.ENSMUSP00000096073,10090.ENSMUSP00000099652,10090.ENSMUSP00000099671,10090.ENSMUSP00000105321,10090.ENSMUSP00000109337,10090.ENSMUSP00000120595,10090.ENSMUSP00000121562,10090.ENSMUSP00000125761	Myh9,Dbn1,Pramel7,Actl6a,Smarca4,Cnot1,Tjp1,Myh10,Nsun2,Tpm1,Srsf1,Dnmt3l,Matr3
GO:0051129	Negative regulation of cellular component organization	16	733	0.46	0.0141	10090.ENSMUSP00000006625,10090.ENSMUSP00000015877,10090.ENSMUSP00000016463,10090.ENSMUSP00000019911,10090.ENSMUSP00000021950,10090.ENSMUSP00000022293,10090.ENSMUSP00000028062,10090.ENSMUSP00000068896,10090.ENSMUSP00000085906,10090.ENSMUSP00000097797,10090.ENSMUSP00000099652,10090.ENSMUSP00000102381,10090.ENSMUSP00000109337,10090.ENSMUSP00000111415,10090.ENSMUSP00000112259,10090.ENSMUSP00000126961	Rbm14,Capza2,Slc25a5,Hdac2,Dbn1,Vdac2,Vim,Top2a,Fmr1,Sptan1,Tjp1,Capza1,Tpm1,Dnm1l,Cfl1,Map4k4
GO:1900006	Positive regulation of dendrite development	6	107	0.87	0.0171	10090.ENSMUSP00000021950,10090.ENSMUSP00000085906,10090.ENSMUSP00000111415,10090.ENSMUSP00000112259,10090.ENSMUSP00000124551,10090.ENSMUSP00000128278	Dbn1,Fmr1,Dnm1l,Cfl1,Eif4g2,Iqgap1
GO:0007059	Chromosome segregation	9	263	0.65	0.0176	10090.ENSMUSP00000016463,10090.ENSMUSP00000025930,10090.ENSMUSP00000031104,10090.ENSMUSP00000042260,10090.ENSMUSP00000068896,10090.ENSMUSP00000081271,10090.ENSMUSP00000092230,10090.ENSMUSP00000099979,10090.ENSMUSP00000130900	Slc25a5,Smc3,Pds5a,Ncapd2,Top2a,Rcc1,Vps4b,Smc2,Mms19
GO:0010639	Negative regulation of organelle organization	11	388	0.57	0.0176	10090.ENSMUSP00000006625,10090.ENSMUSP00000015877,10090.ENSMUSP00000016463,10090.ENSMUSP00000021950,10090.ENSMUSP00000068896,10090.ENSMUSP00000097797,10090.ENSMUSP00000099652,10090.ENSMUSP00000102381,10090.ENSMUSP00000109337,10090.ENSMUSP00000111415,10090.ENSMUSP00000112259	Rbm14,Capza2,Slc25a5,Dbn1,Top2a,Sptan1,Tjp1,Capza1,Tpm1,Dnm1l,Cfl1
GO:0071310	Cellular response to organic substance	30	1987	0.3	0.0176	10090.ENSMUSP00000001724,10090.ENSMUSP00000009699,10090.ENSMUSP00000016463,10090.ENSMUSP00000019911,10090.ENSMUSP00000020629,10090.ENSMUSP00000021950,10090.ENSMUSP00000023112,10090.ENSMUSP00000023759,10090.ENSMUSP00000025684,10090.ENSMUSP00000025965,10090.ENSMUSP00000028062,10090.ENSMUSP00000038138,10090.ENSMUSP00000055535,10090.ENSMUSP00000063744,10090.ENSMUSP00000075089,10090.ENSMUSP00000076989…	Ddx18,Cdk9,Slc25a5,Hdac2,Gfpt2,Dbn1,Pmm1,Smarcd1,Ehd1,Hells,Vim,Kdm5b,Ddx17,Syncrip,Upf1,Hnrnph1,Rqcd1,Smarcc1,Tjp2,Tjp1,Trim25,Myo1c,Trim71,Rif1,Dnm1l,Cfl1,Myo5a,Iqgap1,Gstp1,Myo18a
GO:1902115	Regulation of organelle assembly	8	206	0.71	0.0176	10090.ENSMUSP00000006625,10090.ENSMUSP00000019911,10090.ENSMUSP00000025930,10090.ENSMUSP00000035415,10090.ENSMUSP00000081271,10090.ENSMUSP00000092230,10090.ENSMUSP00000096073,10090.ENSMUSP00000107492	Rbm14,Hdac2,Smc3,Atxn2l,Rcc1,Vps4b,Cnot1,Pdcd6ip
GO:0032272	Negative regulation of protein polymerization	5	69	0.98	0.0184	10090.ENSMUSP00000015877,10090.ENSMUSP00000022293,10090.ENSMUSP00000097797,10090.ENSMUSP00000102381,10090.ENSMUSP00000109337	Capza2,Vdac2,Sptan1,Capza1,Tpm1
GO:0051641	Cellular localization	31	2115	0.29	0.0218	10090.ENSMUSP00000016771,10090.ENSMUSP00000018561,10090.ENSMUSP00000019939,10090.ENSMUSP00000020099,10090.ENSMUSP00000021133,10090.ENSMUSP00000021950,10090.ENSMUSP00000023112,10090.ENSMUSP00000025684,10090.ENSMUSP00000031423,10090.ENSMUSP00000033176,10090.ENSMUSP00000035456,10090.ENSMUSP00000043488,10090.ENSMUSP00000054548,10090.ENSMUSP00000068530,10090.ENSMUSP00000071078,10090.ENSMUSP00000079379…	Myh9,Myo1b,Snx3,Cdk1,Srp68,Dbn1,Pmm1,Ehd1,Atp2a2,Uqcrc2,Rpf2,Xpot,Poldip3,Nup98,Cope,Abce1,Xpo5,Fmr1,Vps4b,Nsf,Myh10,Srsf10,Myo1c,Nup93,Copg1,Dnm1l,Cfl1,Myo5a,Ap2a1,Nup155,Xpo7
GO:0030261	Chromosome condensation	4	39	1.13	0.0227	10090.ENSMUSP00000020099,10090.ENSMUSP00000042260,10090.ENSMUSP00000068896,10090.ENSMUSP00000099979	Cdk1,Ncapd2,Top2a,Smc2
GO:0051603	Proteolysis involved in cellular protein catabolic process	13	545	0.5	0.0237	10090.ENSMUSP00000009099,10090.ENSMUSP00000031697,10090.ENSMUSP00000041814,10090.ENSMUSP00000076294,10090.ENSMUSP00000082053,10090.ENSMUSP00000088057,10090.ENSMUSP00000092230,10090.ENSMUSP00000095433,10090.ENSMUSP00000099501,10090.ENSMUSP00000103528,10090.ENSMUSP00000107447,10090.ENSMUSP00000107492,10090.ENSMUSP00000125403	Mta1,Cul1,Lonp1,Pcbp2,Ppp2r5c,Psma5,Vps4b,Ubr4,Ube4b,Trim25,Trim71,Pdcd6ip,Cul2
GO:0010557	Positive regulation of macromolecule biosynthetic process	28	1837	0.3	0.0238	10090.ENSMUSP00000001042,10090.ENSMUSP00000001452,10090.ENSMUSP00000002529,10090.ENSMUSP00000003527,10090.ENSMUSP00000006625,10090.ENSMUSP00000009099,10090.ENSMUSP00000009699,10090.ENSMUSP00000019911,10090.ENSMUSP00000020099,10090.ENSMUSP00000022341,10090.ENSMUSP00000023759,10090.ENSMUSP00000023867,10090.ENSMUSP00000028062,10090.ENSMUSP00000034707,10090.ENSMUSP00000036924,10090.ENSMUSP00000054548…	Ilf2,Cct3,Prpf6,Supt5,Rbm14,Mta1,Cdk9,Hdac2,Cdk1,RTRAF,Smarcd1,Rfc2,Vim,Smarca4,Ccar2,Poldip3,Ddx17,Nup98,Top2a,Mta3,Gcn1l1,Rqcd1,Fmr1,Smarcc1,Mta2,Rps6ka1,Eif4g2,Mms19
GO:0030833	Regulation of actin filament polymerization	7	165	0.75	0.0244	10090.ENSMUSP00000015877,10090.ENSMUSP00000021950,10090.ENSMUSP00000097797,10090.ENSMUSP00000102381,10090.ENSMUSP00000104069,10090.ENSMUSP00000109337,10090.ENSMUSP00000112259	Capza2,Dbn1,Sptan1,Capza1,Myo1c,Tpm1,Cfl1
GO:0051716	Cellular response to stimulus	62	5497	0.17	0.0246	10090.ENSMUSP00000001724,10090.ENSMUSP00000004910,10090.ENSMUSP00000006625,10090.ENSMUSP00000006669,10090.ENSMUSP00000009099,10090.ENSMUSP00000009699,10090.ENSMUSP00000016072,10090.ENSMUSP00000016463,10090.ENSMUSP00000019911,10090.ENSMUSP00000020099,10090.ENSMUSP00000020629,10090.ENSMUSP00000021539,10090.ENSMUSP00000021950,10090.ENSMUSP00000023112,10090.ENSMUSP00000023759,10090.ENSMUSP00000023867…	Ddx18,Eif2b2,Rbm14,Pdk1,Mta1,Cdk9,Rrbp1,Slc25a5,Hdac2,Cdk1,Gfpt2,Vrk1,Dbn1,Pmm1,Smarcd1,Rfc2,Fen1,Ehd1,Smc3,Hells,Vim,Xrn2,Actl6a,Pds5a,Atp2a2,Ccar2,Kdm5b,Lonp1,Ddx17,Gnai2,Syncrip,Ctnnd1,Top2a,Gcn1l1,Upf1,Hnrnph1,Rcc1,Ppp2r5c,Rqcd1,Fmr1,Smarcc1,Tjp2,Ube4b,Tjp1,Smc2,Rps6ka1,Trim25,Myo1c,Nup93,Trim71,Rif1,Tpm1,Dnm1l,Cfl1,Myo5a,Map4k4,Iqgap1,Csnk1a1,Gstp1,Myo18a,Mms19,Lig1
GO:0043161	Proteasome-mediated ubiquitin-dependent protein catabolic process	9	279	0.63	0.025	10090.ENSMUSP00000009099,10090.ENSMUSP00000031697,10090.ENSMUSP00000076294,10090.ENSMUSP00000082053,10090.ENSMUSP00000088057,10090.ENSMUSP00000099501,10090.ENSMUSP00000103528,10090.ENSMUSP00000107447,10090.ENSMUSP00000125403	Mta1,Cul1,Pcbp2,Ppp2r5c,Psma5,Ube4b,Trim25,Trim71,Cul2
GO:0006325	Chromatin organization	14	625	0.47	0.0252	10090.ENSMUSP00000006625,10090.ENSMUSP00000009099,10090.ENSMUSP00000019911,10090.ENSMUSP00000020099,10090.ENSMUSP00000021539,10090.ENSMUSP00000023759,10090.ENSMUSP00000025965,10090.ENSMUSP00000029214,10090.ENSMUSP00000034707,10090.ENSMUSP00000038138,10090.ENSMUSP00000068931,10090.ENSMUSP00000086094,10090.ENSMUSP00000093959,10090.ENSMUSP00000108313	Rbm14,Mta1,Hdac2,Cdk1,Vrk1,Smarcd1,Hells,Actl6a,Smarca4,Kdm5b,Mta3,Smarcc1,Mta2,Rif1
GO:0032956	Regulation of actin cytoskeleton organization	10	344	0.58	0.026	10090.ENSMUSP00000015877,10090.ENSMUSP00000019911,10090.ENSMUSP00000021950,10090.ENSMUSP00000097797,10090.ENSMUSP00000099652,10090.ENSMUSP00000102381,10090.ENSMUSP00000104069,10090.ENSMUSP00000109337,10090.ENSMUSP00000112259,10090.ENSMUSP00000128278	Capza2,Hdac2,Dbn1,Sptan1,Tjp1,Capza1,Myo1c,Tpm1,Cfl1,Iqgap1
GO:0019941	Modification-dependent protein catabolic process	12	481	0.52	0.0263	10090.ENSMUSP00000009099,10090.ENSMUSP00000031697,10090.ENSMUSP00000041814,10090.ENSMUSP00000076294,10090.ENSMUSP00000082053,10090.ENSMUSP00000088057,10090.ENSMUSP00000092230,10090.ENSMUSP00000095433,10090.ENSMUSP00000099501,10090.ENSMUSP00000103528,10090.ENSMUSP00000107447,10090.ENSMUSP00000125403	Mta1,Cul1,Lonp1,Pcbp2,Ppp2r5c,Psma5,Vps4b,Ubr4,Ube4b,Trim25,Trim71,Cul2
GO:0006337	Nucleosome disassembly	3	16	1.39	0.0264	10090.ENSMUSP00000023759,10090.ENSMUSP00000034707,10090.ENSMUSP00000086094	Smarcd1,Smarca4,Smarcc1
GO:0006997	Nucleus organization	6	119	0.82	0.0264	10090.ENSMUSP00000027768,10090.ENSMUSP00000068530,10090.ENSMUSP00000092230,10090.ENSMUSP00000105174,10090.ENSMUSP00000121309,10090.ENSMUSP00000128819	Ahctf1,Nup98,Vps4b,Nup93,Sf1,Nup155
GO:0016570	Histone modification	10	346	0.58	0.0264	10090.ENSMUSP00000006625,10090.ENSMUSP00000009099,10090.ENSMUSP00000019911,10090.ENSMUSP00000020099,10090.ENSMUSP00000021539,10090.ENSMUSP00000029214,10090.ENSMUSP00000034707,10090.ENSMUSP00000038138,10090.ENSMUSP00000068931,10090.ENSMUSP00000093959	Rbm14,Mta1,Hdac2,Cdk1,Vrk1,Actl6a,Smarca4,Kdm5b,Mta3,Mta2
GO:0032271	Regulation of protein polymerization	8	223	0.68	0.0264	10090.ENSMUSP00000015877,10090.ENSMUSP00000021950,10090.ENSMUSP00000022293,10090.ENSMUSP00000097797,10090.ENSMUSP00000102381,10090.ENSMUSP00000104069,10090.ENSMUSP00000109337,10090.ENSMUSP00000112259	Capza2,Dbn1,Vdac2,Sptan1,Capza1,Myo1c,Tpm1,Cfl1
GO:0032268	Regulation of cellular protein metabolic process	36	2657	0.25	0.0271	10090.ENSMUSP00000004910,10090.ENSMUSP00000009099,10090.ENSMUSP00000009699,10090.ENSMUSP00000016771,10090.ENSMUSP00000018572,10090.ENSMUSP00000019911,10090.ENSMUSP00000019939,10090.ENSMUSP00000022341,10090.ENSMUSP00000026957,10090.ENSMUSP00000028062,10090.ENSMUSP00000030202,10090.ENSMUSP00000036924,10090.ENSMUSP00000054548,10090.ENSMUSP00000057543,10090.ENSMUSP00000063744,10090.ENSMUSP00000064518…	Eif2b2,Mta1,Cdk9,Myh9,Akap1,Hdac2,Snx3,RTRAF,Pramel7,Vim,Glipr2,Ccar2,Poldip3,Gnai2,Syncrip,Ctnnd1,Gcn1l1,Upf1,Pum3,Ppp2r5c,Rqcd1,Fmr1,Smarcc1,Cnot1,Rps6ka1,Trim71,Rif1,Dnm1l,Cfl1,Eif4g2,Matr3,Serpinh1,Map4k4,Iqgap1,Csnk1a1,Gstp1
GO:0009894	Regulation of catabolic process	17	872	0.41	0.0274	10090.ENSMUSP00000000394,10090.ENSMUSP00000003527,10090.ENSMUSP00000007980,10090.ENSMUSP00000019939,10090.ENSMUSP00000028062,10090.ENSMUSP00000036924,10090.ENSMUSP00000063744,10090.ENSMUSP00000075089,10090.ENSMUSP00000085906,10090.ENSMUSP00000086094,10090.ENSMUSP00000096073,10090.ENSMUSP00000099364,10090.ENSMUSP00000105321,10090.ENSMUSP00000107447,10090.ENSMUSP00000111415,10090.ENSMUSP00000124551…	Tbrg4,Supt5,Hnrnpa0,Snx3,Vim,Ccar2,Syncrip,Upf1,Fmr1,Smarcc1,Cnot1,Nsf,Nsun2,Trim71,Dnm1l,Eif4g2,Csnk1a1
GO:0048524	Positive regulation of viral process	5	78	0.93	0.0281	10090.ENSMUSP00000034707,10090.ENSMUSP00000068896,10090.ENSMUSP00000085906,10090.ENSMUSP00000092230,10090.ENSMUSP00000112259	Smarca4,Top2a,Fmr1,Vps4b,Cfl1
GO:0043244	Regulation of protein-containing complex disassembly	6	122	0.81	0.0285	10090.ENSMUSP00000015877,10090.ENSMUSP00000075089,10090.ENSMUSP00000097797,10090.ENSMUSP00000102381,10090.ENSMUSP00000109337,10090.ENSMUSP00000112259	Capza2,Upf1,Sptan1,Capza1,Tpm1,Cfl1
GO:0044419	Interspecies interaction between organisms	22	1309	0.35	0.0285	10090.ENSMUSP00000006625,10090.ENSMUSP00000007980,10090.ENSMUSP00000019939,10090.ENSMUSP00000028062,10090.ENSMUSP00000031423,10090.ENSMUSP00000031697,10090.ENSMUSP00000034707,10090.ENSMUSP00000042691,10090.ENSMUSP00000055535,10090.ENSMUSP00000063744,10090.ENSMUSP00000075089,10090.ENSMUSP00000076294,10090.ENSMUSP00000085906,10090.ENSMUSP00000092230,10090.ENSMUSP00000099652,10090.ENSMUSP00000103528…	Rbm14,Hnrnpa0,Snx3,Vim,Atp2a2,Cul1,Smarca4,Ddx21,Ddx17,Syncrip,Upf1,Pcbp2,Fmr1,Vps4b,Tjp1,Trim25,Myo1c,Pdcd6ip,Cfl1,Matr3,Gstp1,Myo18a
GO:0051253	Negative regulation of rna metabolic process	22	1308	0.35	0.0285	10090.ENSMUSP00000003527,10090.ENSMUSP00000007980,10090.ENSMUSP00000009099,10090.ENSMUSP00000009699,10090.ENSMUSP00000019911,10090.ENSMUSP00000025965,10090.ENSMUSP00000026957,10090.ENSMUSP00000034707,10090.ENSMUSP00000036924,10090.ENSMUSP00000038138,10090.ENSMUSP00000061474,10090.ENSMUSP00000063744,10090.ENSMUSP00000068931,10090.ENSMUSP00000079379,10090.ENSMUSP00000085906,10090.ENSMUSP00000088176…	Supt5,Hnrnpa0,Mta1,Cdk9,Hdac2,Hells,Pramel7,Smarca4,Ccar2,Kdm5b,Srsf4,Syncrip,Mta3,Abce1,Fmr1,Ddx20,Mta2,Cnot1,Srsf10,Nsun2,Rif1,Dnmt3l
GO:0000463	Maturation of lsu-rrna from tricistronic rrna transcript (ssu-rrna, 5.8s rrna, lsu-rrna)	3	17	1.37	0.0291	10090.ENSMUSP00000001724,10090.ENSMUSP00000021048,10090.ENSMUSP00000035456	Ddx18,Ftsj3,Rpf2
GO:0040029	Regulation of gene expression, epigenetic	6	124	0.81	0.0302	10090.ENSMUSP00000009099,10090.ENSMUSP00000019911,10090.ENSMUSP00000023759,10090.ENSMUSP00000025965,10090.ENSMUSP00000075089,10090.ENSMUSP00000108313	Mta1,Hdac2,Smarcd1,Hells,Upf1,Rif1
GO:0043009	Chordate embryonic development	16	801	0.42	0.0302	10090.ENSMUSP00000016771,10090.ENSMUSP00000021950,10090.ENSMUSP00000026957,10090.ENSMUSP00000029214,10090.ENSMUSP00000034707,10090.ENSMUSP00000096073,10090.ENSMUSP00000099652,10090.ENSMUSP00000099671,10090.ENSMUSP00000105321,10090.ENSMUSP00000107447,10090.ENSMUSP00000109337,10090.ENSMUSP00000112259,10090.ENSMUSP00000112897,10090.ENSMUSP00000120595,10090.ENSMUSP00000121562,10090.ENSMUSP00000125761	Myh9,Dbn1,Pramel7,Actl6a,Smarca4,Cnot1,Tjp1,Myh10,Nsun2,Trim71,Tpm1,Cfl1,Mthfd1l,Srsf1,Dnmt3l,Matr3
GO:0061061	Muscle structure development	12	493	0.51	0.0302	10090.ENSMUSP00000016771,10090.ENSMUSP00000019911,10090.ENSMUSP00000020099,10090.ENSMUSP00000026428,10090.ENSMUSP00000031423,10090.ENSMUSP00000034707,10090.ENSMUSP00000055535,10090.ENSMUSP00000072483,10090.ENSMUSP00000099501,10090.ENSMUSP00000099671,10090.ENSMUSP00000109337,10090.ENSMUSP00000128803	Myh9,Hdac2,Cdk1,Myl6b,Atp2a2,Smarca4,Ddx17,Acadm,Ube4b,Myh10,Tpm1,Myl6
GO:0034645	Cellular macromolecule biosynthetic process	21	1233	0.35	0.0315	10090.ENSMUSP00000001042,10090.ENSMUSP00000003527,10090.ENSMUSP00000004554,10090.ENSMUSP00000004910,10090.ENSMUSP00000009699,10090.ENSMUSP00000019939,10090.ENSMUSP00000020629,10090.ENSMUSP00000023112,10090.ENSMUSP00000023867,10090.ENSMUSP00000025651,10090.ENSMUSP00000028921,10090.ENSMUSP00000034707,10090.ENSMUSP00000042691,10090.ENSMUSP00000055535,10090.ENSMUSP00000072483,10090.ENSMUSP00000075089…	Ilf2,Supt5,Rps5,Eif2b2,Cdk9,Snx3,Gfpt2,Pmm1,Rfc2,Fen1,Xrn2,Smarca4,Ddx21,Ddx17,Acadm,Upf1,Abce1,Rpn2,Eif4g2,Farsb,Lig1
GO:0050792	Regulation of viral process	7	177	0.72	0.0319	10090.ENSMUSP00000019939,10090.ENSMUSP00000034707,10090.ENSMUSP00000068896,10090.ENSMUSP00000085906,10090.ENSMUSP00000092230,10090.ENSMUSP00000103528,10090.ENSMUSP00000112259	Snx3,Smarca4,Top2a,Fmr1,Vps4b,Trim25,Cfl1
GO:0051254	Positive regulation of rna metabolic process	26	1696	0.31	0.0319	10090.ENSMUSP00000001042,10090.ENSMUSP00000002529,10090.ENSMUSP00000003527,10090.ENSMUSP00000006625,10090.ENSMUSP00000009099,10090.ENSMUSP00000009699,10090.ENSMUSP00000019911,10090.ENSMUSP00000022203,10090.ENSMUSP00000022341,10090.ENSMUSP00000023759,10090.ENSMUSP00000034707,10090.ENSMUSP00000036924,10090.ENSMUSP00000055535,10090.ENSMUSP00000068530,10090.ENSMUSP00000068896,10090.ENSMUSP00000068931…	Ilf2,Prpf6,Supt5,Rbm14,Mta1,Cdk9,Hdac2,Dimt1,RTRAF,Smarcd1,Smarca4,Ccar2,Ddx17,Nup98,Top2a,Mta3,Gcn1l1,Upf1,Rqcd1,Smarcc1,Mta2,Cnot1,Rps6ka1,Trim71,Srsf1,Mms19
GO:0006306	DNA methylation	4	45	1.07	0.032	10090.ENSMUSP00000025965,10090.ENSMUSP00000034707,10090.ENSMUSP00000093959,10090.ENSMUSP00000121562	Hells,Smarca4,Mta2,Dnmt3l
GO:0030050	Vesicle transport along actin filament	3	18	1.34	0.032	10090.ENSMUSP00000018561,10090.ENSMUSP00000104069,10090.ENSMUSP00000116028	Myo1b,Myo1c,Myo5a
GO:0031329	Regulation of cellular catabolic process	15	729	0.43	0.032	10090.ENSMUSP00000000394,10090.ENSMUSP00000003527,10090.ENSMUSP00000007980,10090.ENSMUSP00000028062,10090.ENSMUSP00000036924,10090.ENSMUSP00000063744,10090.ENSMUSP00000075089,10090.ENSMUSP00000085906,10090.ENSMUSP00000086094,10090.ENSMUSP00000096073,10090.ENSMUSP00000105321,10090.ENSMUSP00000107447,10090.ENSMUSP00000111415,10090.ENSMUSP00000124551,10090.ENSMUSP00000128871	Tbrg4,Supt5,Hnrnpa0,Vim,Ccar2,Syncrip,Upf1,Fmr1,Smarcc1,Cnot1,Nsun2,Trim71,Dnm1l,Eif4g2,Csnk1a1
GO:0051246	Regulation of protein metabolic process	37	2799	0.24	0.032	10090.ENSMUSP00000004910,10090.ENSMUSP00000009099,10090.ENSMUSP00000009699,10090.ENSMUSP00000016771,10090.ENSMUSP00000018572,10090.ENSMUSP00000019911,10090.ENSMUSP00000019939,10090.ENSMUSP00000022341,10090.ENSMUSP00000026957,10090.ENSMUSP00000028062,10090.ENSMUSP00000030202,10090.ENSMUSP00000036924,10090.ENSMUSP00000054548,10090.ENSMUSP00000057543,10090.ENSMUSP00000063744,10090.ENSMUSP00000064518…	Eif2b2,Mta1,Cdk9,Myh9,Akap1,Hdac2,Snx3,RTRAF,Pramel7,Vim,Glipr2,Ccar2,Poldip3,Gnai2,Syncrip,Ctnnd1,Gcn1l1,Upf1,Pum3,Ppp2r5c,Rqcd1,Fmr1,Smarcc1,Cnot1,Nsf,Rps6ka1,Trim71,Rif1,Dnm1l,Cfl1,Eif4g2,Matr3,Serpinh1,Map4k4,Iqgap1,Csnk1a1,Gstp1
GO:0000819	Sister chromatid segregation	6	128	0.79	0.0331	10090.ENSMUSP00000025930,10090.ENSMUSP00000031104,10090.ENSMUSP00000042260,10090.ENSMUSP00000068896,10090.ENSMUSP00000092230,10090.ENSMUSP00000099979	Smc3,Pds5a,Ncapd2,Top2a,Vps4b,Smc2
GO:0043414	Macromolecule methylation	8	236	0.65	0.0331	10090.ENSMUSP00000019911,10090.ENSMUSP00000021048,10090.ENSMUSP00000022203,10090.ENSMUSP00000025965,10090.ENSMUSP00000034707,10090.ENSMUSP00000093959,10090.ENSMUSP00000105321,10090.ENSMUSP00000121562	Hdac2,Ftsj3,Dimt1,Hells,Smarca4,Mta2,Nsun2,Dnmt3l
GO:0010976	Positive regulation of neuron projection development	10	366	0.56	0.0349	10090.ENSMUSP00000004910,10090.ENSMUSP00000019939,10090.ENSMUSP00000021950,10090.ENSMUSP00000025684,10090.ENSMUSP00000085906,10090.ENSMUSP00000111415,10090.ENSMUSP00000112259,10090.ENSMUSP00000124551,10090.ENSMUSP00000127842,10090.ENSMUSP00000128278	Eif2b2,Snx3,Dbn1,Ehd1,Fmr1,Dnm1l,Cfl1,Eif4g2,Ap2a1,Iqgap1
GO:0010629	Negative regulation of gene expression	27	1811	0.29	0.0351	10090.ENSMUSP00000003527,10090.ENSMUSP00000009099,10090.ENSMUSP00000009699,10090.ENSMUSP00000019911,10090.ENSMUSP00000025965,10090.ENSMUSP00000026957,10090.ENSMUSP00000028921,10090.ENSMUSP00000034707,10090.ENSMUSP00000036924,10090.ENSMUSP00000038138,10090.ENSMUSP00000039134,10090.ENSMUSP00000055535,10090.ENSMUSP00000061474,10090.ENSMUSP00000063744,10090.ENSMUSP00000068931,10090.ENSMUSP00000075089…	Supt5,Mta1,Cdk9,Hdac2,Hells,Pramel7,Xrn2,Smarca4,Ccar2,Kdm5b,Edc4,Ddx17,Srsf4,Syncrip,Mta3,Upf1,Xpo5,Rqcd1,Fmr1,Ddx20,Mta2,Cnot1,Srsf10,Trim71,Rif1,Dnmt3l,Gstp1
GO:0017148	Negative regulation of translation	6	132	0.78	0.0371	10090.ENSMUSP00000063744,10090.ENSMUSP00000075089,10090.ENSMUSP00000084466,10090.ENSMUSP00000085906,10090.ENSMUSP00000096073,10090.ENSMUSP00000107447	Syncrip,Upf1,Rqcd1,Fmr1,Cnot1,Trim71
GO:0034401	Chromatin organization involved in regulation of transcription	5	86	0.89	0.0371	10090.ENSMUSP00000019911,10090.ENSMUSP00000023759,10090.ENSMUSP00000025965,10090.ENSMUSP00000034707,10090.ENSMUSP00000108313	Hdac2,Smarcd1,Hells,Smarca4,Rif1
GO:0006936	Muscle contraction	7	185	0.7	0.0376	10090.ENSMUSP00000026428,10090.ENSMUSP00000031423,10090.ENSMUSP00000109337,10090.ENSMUSP00000113978,10090.ENSMUSP00000120595,10090.ENSMUSP00000128803,10090.ENSMUSP00000128819	Myl6b,Atp2a2,Tpm1,Tpm3,Srsf1,Myl6,Nup155
GO:0007015	Actin filament organization	8	243	0.64	0.0377	10090.ENSMUSP00000018561,10090.ENSMUSP00000021950,10090.ENSMUSP00000099671,10090.ENSMUSP00000104069,10090.ENSMUSP00000109337,10090.ENSMUSP00000112259,10090.ENSMUSP00000113978,10090.ENSMUSP00000116028	Myo1b,Dbn1,Myh10,Myo1c,Tpm1,Cfl1,Tpm3,Myo5a
GO:0043648	Dicarboxylic acid metabolic process	5	89	0.87	0.042	10090.ENSMUSP00000022322,10090.ENSMUSP00000025979,10090.ENSMUSP00000065113,10090.ENSMUSP00000112897,10090.ENSMUSP00000123765	Glud1,Aldh18a1,Suclg1,Mthfd1l,Sucla2
GO:0031328	Positive regulation of cellular biosynthetic process	28	1940	0.28	0.0433	10090.ENSMUSP00000001042,10090.ENSMUSP00000001452,10090.ENSMUSP00000002529,10090.ENSMUSP00000003527,10090.ENSMUSP00000006625,10090.ENSMUSP00000009099,10090.ENSMUSP00000009699,10090.ENSMUSP00000019911,10090.ENSMUSP00000020099,10090.ENSMUSP00000022341,10090.ENSMUSP00000023759,10090.ENSMUSP00000023867,10090.ENSMUSP00000028062,10090.ENSMUSP00000034707,10090.ENSMUSP00000036924,10090.ENSMUSP00000054548…	Ilf2,Cct3,Prpf6,Supt5,Rbm14,Mta1,Cdk9,Hdac2,Cdk1,RTRAF,Smarcd1,Rfc2,Vim,Smarca4,Ccar2,Poldip3,Ddx17,Nup98,Top2a,Mta3,Gcn1l1,Rqcd1,Fmr1,Smarcc1,Mta2,Rps6ka1,Eif4g2,Mms19
GO:1901673	Regulation of mitotic spindle assembly	3	21	1.28	0.0433	10090.ENSMUSP00000025930,10090.ENSMUSP00000081271,10090.ENSMUSP00000092230	Smc3,Rcc1,Vps4b
GO:0050773	Regulation of dendrite development	7	193	0.68	0.0463	10090.ENSMUSP00000019911,10090.ENSMUSP00000021950,10090.ENSMUSP00000085906,10090.ENSMUSP00000111415,10090.ENSMUSP00000112259,10090.ENSMUSP00000124551,10090.ENSMUSP00000128278	Hdac2,Dbn1,Fmr1,Dnm1l,Cfl1,Eif4g2,Iqgap1
GO:0034622	Cellular protein-containing complex assembly	14	683	0.43	0.0465	10090.ENSMUSP00000002529,10090.ENSMUSP00000004554,10090.ENSMUSP00000025965,10090.ENSMUSP00000027768,10090.ENSMUSP00000034707,10090.ENSMUSP00000035456,10090.ENSMUSP00000041814,10090.ENSMUSP00000068530,10090.ENSMUSP00000085523,10090.ENSMUSP00000088176,10090.ENSMUSP00000101479,10090.ENSMUSP00000105174,10090.ENSMUSP00000111415,10090.ENSMUSP00000120595	Prpf6,Rps5,Hells,Ahctf1,Smarca4,Rpf2,Lonp1,Nup98,Ndufa9,Ddx20,Srsf10,Nup93,Dnm1l,Srsf1
GO:1905605	Positive regulation of blood-brain barrier permeability	2	4	1.82	0.0467	10090.ENSMUSP00000097154,10090.ENSMUSP00000099652	Tjp2,Tjp1
GO:0000910	Cytokinesis	5	92	0.86	0.047	10090.ENSMUSP00000016771,10090.ENSMUSP00000092230,10090.ENSMUSP00000099671,10090.ENSMUSP00000107492,10090.ENSMUSP00000112259	Myh9,Vps4b,Myh10,Pdcd6ip,Cfl1
GO:0043624	Cellular protein complex disassembly	4	52	1.01	0.047	10090.ENSMUSP00000079379,10090.ENSMUSP00000092230,10090.ENSMUSP00000099364,10090.ENSMUSP00000112259	Abce1,Vps4b,Nsf,Cfl1
GO:0010975	Regulation of neuron projection development	13	607	0.45	0.0473	10090.ENSMUSP00000004910,10090.ENSMUSP00000019911,10090.ENSMUSP00000019939,10090.ENSMUSP00000021950,10090.ENSMUSP00000025684,10090.ENSMUSP00000028062,10090.ENSMUSP00000085906,10090.ENSMUSP00000111415,10090.ENSMUSP00000112259,10090.ENSMUSP00000124551,10090.ENSMUSP00000126961,10090.ENSMUSP00000127842,10090.ENSMUSP00000128278	Eif2b2,Hdac2,Snx3,Dbn1,Ehd1,Vim,Fmr1,Dnm1l,Cfl1,Eif4g2,Map4k4,Ap2a1,Iqgap1
GO:0017157	Regulation of exocytosis	8	255	0.62	0.0482	10090.ENSMUSP00000031423,10090.ENSMUSP00000057543,10090.ENSMUSP00000085906,10090.ENSMUSP00000092230,10090.ENSMUSP00000099364,10090.ENSMUSP00000107492,10090.ENSMUSP00000111415,10090.ENSMUSP00000116028	Atp2a2,Gnai2,Fmr1,Vps4b,Nsf,Pdcd6ip,Dnm1l,Myo5a
