# Supplementary material for: PRAMEL7 and CUL2 decrease NuRD stability to establish ground-state pluripotency
Source: EMBO Rep. 2024 Feb 8;25(3):1453–68. doi: 10.1038/s44319-024-00083-z (PMC10933316; doi:10.1038/s44319-024-00083-z)
Supplement: Supplementary file 7 — Dataset EV6 [file 44319_2024_83_MOESM7_ESM.xlsx]

## Sheet: Legend
Dataset EV6
Mass-spectrometry of PRAMEL7ΔN -interacting proteins

## Sheet: P7DN_MS1
MS1_Gene name	Identified Proteins (1076/1089)	ESC+Pramel7DN	ESC+Pramel7WT	ESC	MS1_Gene name
Ywhab	14-3-3 protein beta/alpha OS=Mus musculus GN=Ywhab PE=1 SV=3	3	3	2	Ywhab
Ywhag	14-3-3 protein gamma OS=Mus musculus GN=Ywhag PE=1 SV=2	3	0	0	Ywhag
Ywhaq	14-3-3 protein theta OS=Mus musculus GN=Ywhaq PE=1 SV=1	4	2	2	Ywhaq
Ywhaz	14-3-3 protein zeta/delta OS=Mus musculus GN=Ywhaz PE=1 SV=1	3	2	0	Ywhaz
Rps27	40S ribosomal protein S27 OS=Mus musculus GN=Rps27 PE=1 SV=3	5	4	3	Rps27
Rps27l	40S ribosomal protein S27-like OS=Mus musculus GN=Rps27l PE=1 SV=3	3	3	0	Rps27l
Rpl10	60S ribosomal protein L10 OS=Mus musculus GN=Rpl10 PE=1 SV=3	6	5	3	Rpl10
Rpl10l	60S ribosomal protein L10-like OS=Mus musculus GN=Rpl10l PE=2 SV=1	5	3	2	Rpl10l
Actc1	Actin, alpha cardiac muscle 1 OS=Mus musculus GN=Actc1 PE=1 SV=1	14	14	10	Actc1
Actb	Actin, cytoplasmic 1 OS=Mus musculus GN=Actb PE=1 SV=1	24	23	14	Actb
Arf2	ADP-ribosylation factor 2 OS=Mus musculus GN=Arf2 PE=1 SV=2	5	5	2	Arf2
Arf4	ADP-ribosylation factor 4 OS=Mus musculus GN=Arf4 PE=1 SV=2	5	5	3	Arf4
Arf5	ADP-ribosylation factor 5 OS=Mus musculus GN=Arf5 PE=1 SV=2	6	4	3	Arf5
Slc25a4	ADP/ATP translocase 1 OS=Mus musculus GN=Slc25a4 PE=1 SV=4	11	9	4	Slc25a4
Slc25a5	ADP/ATP translocase 2 OS=Mus musculus GN=Slc25a5 PE=1 SV=3	10	11	4	Slc25a5
Ap2b1	AP-2 complex subunit beta OS=Mus musculus GN=Ap2b1 PE=1 SV=1	0	2	0	Ap2b1
Ddx39a	ATP-dependent RNA helicase DDX39A OS=Mus musculus GN=Ddx39a PE=1 SV=1	10	9	5	Ddx39a
Actbl2	Beta-actin-like protein 2 OS=Mus musculus GN=Actbl2 PE=1 SV=1	9	10	4	Actbl2
Chd4	Chromodomain-helicase-DNA-binding protein 4 OS=Mus musculus GN=Chd4 PE=1 SV=1	28	12	0	Chd4
Copg1	Coatomer subunit gamma-1 OS=Mus musculus GN=Copg1 PE=1 SV=1	2	4	0	Copg1
Copg2	Coatomer subunit gamma-2 OS=Mus musculus GN=Copg2 PE=1 SV=1	0	2	0	Copg2
Cdk1	Cyclin-dependent kinase 1 OS=Mus musculus GN=Cdk1 PE=1 SV=3	6	6	0	Cdk1
Cdk12	Cyclin-dependent kinase 12 OS=Mus musculus GN=Cdk12 PE=1 SV=2	2	0	0	Cdk12
Cdk2	Cyclin-dependent kinase 2 OS=Mus musculus GN=Cdk2 PE=1 SV=2	2	4	0	Cdk2
Cdk4	Cyclin-dependent kinase 4 OS=Mus musculus GN=Cdk4 PE=1 SV=1	3	3	0	Cdk4
Cdk9	Cyclin-dependent kinase 9 OS=Mus musculus GN=Cdk9 PE=1 SV=1	4	3	0	Cdk9
Map2k1	Dual specificity mitogen-activated protein kinase kinase 1 OS=Mus musculus GN=Map2k1 PE=1 SV=2	3	0	0	Map2k1
Map2k2	Dual specificity mitogen-activated protein kinase kinase 2 OS=Mus musculus GN=Map2k2 PE=1 SV=2	2	0	0	Map2k2
Dnm2	Dynamin-2 OS=Mus musculus GN=Dnm2 PE=1 SV=2	2	0	0	Dnm2
Dynll1	Dynein light chain 1, cytoplasmic OS=Mus musculus GN=Dynll1 PE=1 SV=1	2	3	0	Dynll1
Dynll2	Dynein light chain 2, cytoplasmic OS=Mus musculus GN=Dynll2 PE=1 SV=1	2	2	0	Dynll2
Rnf2	E3 ubiquitin-protein ligase RING2 OS=Mus musculus GN=Rnf2 PE=1 SV=1	2	0	0	Rnf2
Ehd1	EH domain-containing protein 1 OS=Mus musculus GN=Ehd1 PE=1 SV=1	14	12	3	Ehd1
Eef1a1	Elongation factor 1-alpha 1 OS=Mus musculus GN=Eef1a1 PE=1 SV=3	15	14	10	Eef1a1
Eef1a2	Elongation factor 1-alpha 2 OS=Mus musculus GN=Eef1a2 PE=1 SV=1	10	9	7	Eef1a2
Eif4a1	Eukaryotic initiation factor 4A-I OS=Mus musculus GN=Eif4a1 PE=1 SV=1	18	17	13	Eif4a1
Eif4a2	Eukaryotic initiation factor 4A-II OS=Mus musculus GN=Eif4a2 PE=1 SV=2	7	9	0	Eif4a2
Fignl1	Fidgetin-like protein 1 OS=Mus musculus GN=Fignl1 PE=1 SV=1	2	0	0	Fignl1
Flna	Filamin-A OS=Mus musculus GN=Flna PE=1 SV=5	45	22	3	Flna
Flnb	Filamin-B OS=Mus musculus GN=Flnb PE=1 SV=3	39	20	0	Flnb
Flnc	Filamin-C OS=Mus musculus GN=Flnc PE=1 SV=3	5	0	0	Flnc
Gapdh	Glyceraldehyde-3-phosphate dehydrogenase OS=Mus musculus GN=Gapdh PE=1 SV=2	26	21	14	Gapdh
Gapdhs	Glyceraldehyde-3-phosphate dehydrogenase, testis-specific OS=Mus musculus GN=Gapdhs PE=1 SV=1	3	0	0	Gapdhs
Gnai1	Guanine nucleotide-binding protein G(i) subunit alpha-1 OS=Mus musculus GN=Gnai1 PE=1 SV=1	0	2	0	Gnai1
Gnai2	Guanine nucleotide-binding protein G(i) subunit alpha-2 OS=Mus musculus GN=Gnai2 PE=1 SV=5	3	4	0	Gnai2
Gnai3	Guanine nucleotide-binding protein G(k) subunit alpha OS=Mus musculus GN=Gnai3 PE=1 SV=3	2	2	0	Gnai3
Hspa8	Heat shock cognate 71 kDa protein OS=Mus musculus GN=Hspa8 PE=1 SV=1	26	20	14	Hspa8
Hnrnph1	Heterogeneous nuclear ribonucleoprotein H OS=Mus musculus GN=Hnrnph1 PE=1 SV=3	9	10	3	Hnrnph1
Hnrnph2	Heterogeneous nuclear ribonucleoprotein H2 OS=Mus musculus GN=Hnrnph2 PE=1 SV=1	6	4	0	Hnrnph2
Hdac1	Histone deacetylase 1 OS=Mus musculus GN=Hdac1 PE=1 SV=1	8	4	0	Hdac1
Hdac2	Histone deacetylase 2 OS=Mus musculus GN=Hdac2 PE=1 SV=1	4	3	0	Hdac2
Hist1h1a	Histone H1.1 OS=Mus musculus GN=Hist1h1a PE=1 SV=2	7	3	4	Hist1h1a
Hist1h1c	Histone H1.2 OS=Mus musculus GN=Hist1h1c PE=1 SV=2	9	7	7	Hist1h1c
Hist1h1d	Histone H1.3 OS=Mus musculus GN=Hist1h1d PE=1 SV=2	9	7	8	Hist1h1d
Hist1h1e	Histone H1.4 OS=Mus musculus GN=Hist1h1e PE=1 SV=2	9	7	8	Hist1h1e
Hist1h2af	Histone H2A type 1-F OS=Mus musculus GN=Hist1h2af PE=1 SV=3	3	2	3	Hist1h2af
Hist2h2aa1	Histone H2A type 2-A OS=Mus musculus GN=Hist2h2aa1 PE=1 SV=3	3	4	3	Hist2h2aa1
Hist2h2ab	Histone H2A type 2-B OS=Mus musculus GN=Hist2h2ab PE=1 SV=3	2	3	0	Hist2h2ab
Hist1h2ba	Histone H2B type 1-A OS=Mus musculus GN=Hist1h2ba PE=1 SV=3	2	2	2	Hist1h2ba
Hist1h2bb	Histone H2B type 1-B OS=Mus musculus GN=Hist1h2bb PE=1 SV=3	4	4	4	Hist1h2bb
Hist1h3b	Histone H3.2 OS=Mus musculus GN=Hist1h3b PE=1 SV=2	2	2	0	Hist1h3b
H3f3a	Histone H3.3 OS=Mus musculus GN=H3f3a PE=1 SV=2	2	2	0	H3f3a
Rbbp4	Histone-binding protein RBBP4 OS=Mus musculus GN=Rbbp4 PE=1 SV=5	4	3	0	Rbbp4
Rbbp7	Histone-binding protein RBBP7 OS=Mus musculus GN=Rbbp7 PE=1 SV=1	5	2	0	Rbbp7
Ig gamma-2A chain C region secreted form OS	Ig gamma-2A chain C region secreted form OS=Mus musculus PE=1 SV=1	0	2	0	Ig gamma-2A chain C region secreted form OS
Ighg	Ig gamma-2A chain C region, A allele OS=Mus musculus GN=Ighg PE=1 SV=1	7	6	5	Ighg
Ig heavy chain V region 102 OS	Ig heavy chain V region 102 OS=Mus musculus PE=1 SV=1	0	2	0	Ig heavy chain V region 102 OS
Ig heavy chain V region AC38 205.12 OS	Ig heavy chain V region AC38 205.12 OS=Mus musculus PE=1 SV=1	0	0	2	Ig heavy chain V region AC38 205.12 OS
Ig heavy chain V region MOPC 104E OS	Ig heavy chain V region MOPC 104E OS=Mus musculus PE=1 SV=1	2	0	0	Ig heavy chain V region MOPC 104E OS
Ig heavy chain V region MOPC 47A OS	Ig heavy chain V region MOPC 47A OS=Mus musculus PE=1 SV=1	2	0	2	Ig heavy chain V region MOPC 47A OS
Ig kappa chain V-III region 50S10.1 OS	Ig kappa chain V-III region 50S10.1 OS=Mus musculus PE=1 SV=1	3	0	0	Ig kappa chain V-III region 50S10.1 OS
Ig kappa chain V-III region PC 2880/PC 1229 OS	Ig kappa chain V-III region PC 2880/PC 1229 OS=Mus musculus PE=1 SV=1	4	3	3	Ig kappa chain V-III region PC 2880/PC 1229 OS
Ig kappa chain V-V region HP 91A3 OS	Ig kappa chain V-V region HP 91A3 OS=Mus musculus PE=1 SV=1	3	3	3	Ig kappa chain V-V region HP 91A3 OS
Ig kappa chain V-V region HP R16.7 OS	Ig kappa chain V-V region HP R16.7 OS=Mus musculus PE=1 SV=1	4	4	3	Ig kappa chain V-V region HP R16.7 OS
Ig kappa chain V-V region MOPC 173 OS	Ig kappa chain V-V region MOPC 173 OS=Mus musculus PE=1 SV=1	3	3	2	Ig kappa chain V-V region MOPC 173 OS
Ig kappa chain V-VI region XRPC 44 OS	Ig kappa chain V-VI region XRPC 44 OS=Mus musculus PE=1 SV=1	3	3	3	Ig kappa chain V-VI region XRPC 44 OS
Ipo5	Importin-5 OS=Mus musculus GN=Ipo5 PE=1 SV=3	17	9	0	Ipo5
Impdh2	Inosine-5'-monophosphate dehydrogenase 2 OS=Mus musculus GN=Impdh2 PE=1 SV=2	7	6	3	Impdh2
Igf2bp2	Insulin-like growth factor 2 mRNA-binding protein 2 OS=Mus musculus GN=Igf2bp2 PE=1 SV=1	4	0	0	Igf2bp2
Igf2bp3	Insulin-like growth factor 2 mRNA-binding protein 3 OS=Mus musculus GN=Igf2bp3 PE=1 SV=1	13	10	0	Igf2bp3
Kdm5b	Lysine-specific demethylase 5B OS=Mus musculus GN=Kdm5b PE=1 SV=1	4	2	0	Kdm5b
Mta1	Metastasis-associated protein MTA1 OS=Mus musculus GN=Mta1 PE=1 SV=1	0	2	0	Mta1
Mta3	Metastasis-associated protein MTA3 OS=Mus musculus GN=Mta3 PE=1 SV=1	3	2	0	Mta3
Myl12b	Myosin regulatory light chain 12B OS=Mus musculus GN=Myl12b PE=1 SV=2	10	9	3	Myl12b
Myl9	Myosin regulatory light polypeptide 9 OS=Mus musculus GN=Myl9 PE=1 SV=3	6	6	0	Myl9
Ybx1	Nuclease-sensitive element-binding protein 1 OS=Mus musculus GN=Ybx1 PE=1 SV=3	11	8	7	Ybx1
Plec	Plectin OS=Mus musculus GN=Plec PE=1 SV=3	41	3	0	Plec
Ubc	Polyubiquitin-C OS=Mus musculus GN=Ubc PE=1 SV=2	3	0	0	Ubc
Smarca1	Probable global transcription activator SNF2L1 OS=Mus musculus GN=Smarca1 PE=1 SV=1	0	0	2	Smarca1
Sbno1	Protein strawberry notch homolog 1 OS=Mus musculus GN=Sbno1 PE=1 SV=2	2	2	0	Sbno1
Rab10	Ras-related protein Rab-10 OS=Mus musculus GN=Rab10 PE=1 SV=1	3	0	0	Rab10
Rab1A	Ras-related protein Rab-1A OS=Mus musculus GN=Rab1A PE=1 SV=3	3	0	0	Rab1A
Rab1b	Ras-related protein Rab-1B OS=Mus musculus GN=Rab1b PE=1 SV=1	2	0	0	Rab1b
Rab8b	Ras-related protein Rab-8B OS=Mus musculus GN=Rab8b PE=1 SV=1	2	0	0	Rab8b
Mat2a	S-adenosylmethionine synthase isoform type-2 OS=Mus musculus GN=Mat2a PE=1 SV=2	6	5	3	Mat2a
Atp2a1	Sarcoplasmic/endoplasmic reticulum calcium ATPase 1 OS=Mus musculus GN=Atp2a1 PE=1 SV=1	2	0	0	Atp2a1
Atp2a2	Sarcoplasmic/endoplasmic reticulum calcium ATPase 2 OS=Mus musculus GN=Atp2a2 PE=1 SV=2	5	3	0	Atp2a2
Ppp1ca	Serine/threonine-protein phosphatase PP1-alpha catalytic subunit OS=Mus musculus GN=Ppp1ca PE=1 SV=1	6	4	0	Ppp1ca
Ppp1cb	Serine/threonine-protein phosphatase PP1-beta catalytic subunit OS=Mus musculus GN=Ppp1cb PE=1 SV=3	2	2	0	Ppp1cb
Ppp1cc	Serine/threonine-protein phosphatase PP1-gamma catalytic subunit OS=Mus musculus GN=Ppp1cc PE=1 SV=1	4	4	0	Ppp1cc
Atp1a1	Sodium/potassium-transporting ATPase subunit alpha-1 OS=Mus musculus GN=Atp1a1 PE=1 SV=1	15	9	2	Atp1a1
Ddx39b	Spliceosome RNA helicase Ddx39b OS=Mus musculus GN=Ddx39b PE=1 SV=1	10	9	6	Ddx39b
Smarcc1	SWI/SNF complex subunit SMARCC1 OS=Mus musculus GN=Smarcc1 PE=1 SV=2	12	8	0	Smarcc1
Smarca5	SWI/SNF-related matrix-associated actin-dependent regulator of chromatin subfamily A member 5 OS=Mus musculus GN=Smarca5 PE=1 SV=1	19	13	3	Smarca5
Smarca4	Transcription activator BRG1 OS=Mus musculus GN=Smarca4 PE=1 SV=1	11	5	0	Smarca4
Tra2a	Transformer-2 protein homolog alpha OS=Mus musculus GN=Tra2a PE=1 SV=1	3	2	0	Tra2a
Tra2b	Transformer-2 protein homolog beta OS=Mus musculus GN=Tra2b PE=1 SV=1	4	4	2	Tra2b
Tnpo1	Transportin-1 OS=Mus musculus GN=Tnpo1 PE=1 SV=2	11	11	5	Tnpo1
Tnpo2	Transportin-2 OS=Mus musculus GN=Tnpo2 PE=1 SV=1	6	4	0	Tnpo2
Tmod3	Tropomodulin-3 OS=Mus musculus GN=Tmod3 PE=1 SV=1	11	9	0	Tmod3
Tpm1	Tropomyosin alpha-1 chain OS=Mus musculus GN=Tpm1 PE=1 SV=1	9	8	0	Tpm1
Tpm3	Tropomyosin alpha-3 chain OS=Mus musculus GN=Tpm3 PE=1 SV=3	8	5	0	Tpm3
Tpm2	Tropomyosin beta chain OS=Mus musculus GN=Tpm2 PE=1 SV=1	5	0	0	Tpm2
Tubal3	Tubulin alpha chain-like 3 OS=Mus musculus GN=Tubal3 PE=2 SV=2	2	0	0	Tubal3
Tuba1a	Tubulin alpha-1A chain OS=Mus musculus GN=Tuba1a PE=1 SV=1	19	13	9	Tuba1a
Tuba1c	Tubulin alpha-1C chain OS=Mus musculus GN=Tuba1c PE=1 SV=1	17	12	9	Tuba1c
Tuba4a	Tubulin alpha-4A chain OS=Mus musculus GN=Tuba4a PE=1 SV=1	17	12	8	Tuba4a
Tuba8	Tubulin alpha-8 chain OS=Mus musculus GN=Tuba8 PE=1 SV=1	9	0	0	Tuba8
Tubb2a	Tubulin beta-2A chain OS=Mus musculus GN=Tubb2a PE=1 SV=1	20	16	10	Tubb2a
Tubb2b	Tubulin beta-2B chain OS=Mus musculus GN=Tubb2b PE=1 SV=1	20	16	11	Tubb2b
Tubb3	Tubulin beta-3 chain OS=Mus musculus GN=Tubb3 PE=1 SV=1	15	11	8	Tubb3
Tubb4a	Tubulin beta-4A chain OS=Mus musculus GN=Tubb4a PE=1 SV=3	16	11	8	Tubb4a
Tubb4b	Tubulin beta-4B chain OS=Mus musculus GN=Tubb4b PE=1 SV=1	21	16	12	Tubb4b
Tubb5	Tubulin beta-5 chain OS=Mus musculus GN=Tubb5 PE=1 SV=1	22	17	12	Tubb5
Tubb6	Tubulin beta-6 chain OS=Mus musculus GN=Tubb6 PE=1 SV=1	12	10	6	Tubb6
Rps27a	Ubiquitin-40S ribosomal protein S27a OS=Mus musculus GN=Rps27a PE=1 SV=2	4	2	2	Rps27a
Uba52	Ubiquitin-60S ribosomal protein L40 OS=Mus musculus GN=Uba52 PE=1 SV=2	3	2	2	Uba52
Uba1	Ubiquitin-like modifier-activating enzyme 1 OS=Mus musculus GN=Uba1 PE=1 SV=1	20	10	4	Uba1
Myo5a	Unconventional myosin-Va OS=Mus musculus GN=Myo5a PE=1 SV=2	19	14	0	Myo5a
Vps4b	Vacuolar protein sorting-associated protein 4B OS=Mus musculus GN=Vps4b PE=1 SV=2	4	2	0	Vps4b
Ybx3	Y-box-binding protein 3 OS=Mus musculus GN=Ybx3 PE=1 SV=2	7	5	7	Ybx3
Ythdf1	YTH domain-containing family protein 1 OS=Mus musculus GN=Ythdf1 PE=1 SV=1	3	3	0	Ythdf1
Ythdf2	YTH domain-containing family protein 2 OS=Mus musculus GN=Ythdf2 PE=1 SV=1	6	5	0	Ythdf2
Pdk1	[Pyruvate dehydrogenase (acetyl-transferring)] kinase isozyme 1, mitochondrial OS=Mus musculus GN=Pdk1 PE=1 SV=2	3	3	0	Pdk1
Hspe1	10 kDa heat shock protein, mitochondrial OS=Mus musculus GN=Hspe1 PE=1 SV=2	3	2	0	Hspe1
Eftud2	116 kDa U5 small nuclear ribonucleoprotein component OS=Mus musculus GN=Eftud2 PE=1 SV=1	14	6	2	Eftud2
Psmc6	26S protease regulatory subunit 10B OS=Mus musculus GN=Psmc6 PE=1 SV=1	10	8	0	Psmc6
Psmc1	26S protease regulatory subunit 4 OS=Mus musculus GN=Psmc1 PE=1 SV=1	8	7	2	Psmc1
Psmc3	26S protease regulatory subunit 6A OS=Mus musculus GN=Psmc3 PE=1 SV=2	13	8	0	Psmc3
Psmc4	26S protease regulatory subunit 6B OS=Mus musculus GN=Psmc4 PE=1 SV=2	9	8	4	Psmc4
Psmc2	26S protease regulatory subunit 7 OS=Mus musculus GN=Psmc2 PE=1 SV=5	10	8	5	Psmc2
Psmc5	26S protease regulatory subunit 8 OS=Mus musculus GN=Psmc5 PE=1 SV=1	13	11	0	Psmc5
Psmd1	26S proteasome non-ATPase regulatory subunit 1 OS=Mus musculus GN=Psmd1 PE=1 SV=1	11	9	0	Psmd1
Psmd11	26S proteasome non-ATPase regulatory subunit 11 OS=Mus musculus GN=Psmd11 PE=1 SV=3	10	7	5	Psmd11
Psmd12	26S proteasome non-ATPase regulatory subunit 12 OS=Mus musculus GN=Psmd12 PE=1 SV=4	9	5	4	Psmd12
Psmd13	26S proteasome non-ATPase regulatory subunit 13 OS=Mus musculus GN=Psmd13 PE=1 SV=1	10	6	5	Psmd13
Psmd2	26S proteasome non-ATPase regulatory subunit 2 OS=Mus musculus GN=Psmd2 PE=1 SV=1	19	13	3	Psmd2
Psmd3	26S proteasome non-ATPase regulatory subunit 3 OS=Mus musculus GN=Psmd3 PE=1 SV=3	9	9	3	Psmd3
Psmd5	26S proteasome non-ATPase regulatory subunit 5 OS=Mus musculus GN=Psmd5 PE=1 SV=4	2	0	0	Psmd5
Psmd6	26S proteasome non-ATPase regulatory subunit 6 OS=Mus musculus GN=Psmd6 PE=1 SV=1	7	4	0	Psmd6
Psmd7	26S proteasome non-ATPase regulatory subunit 7 OS=Mus musculus GN=Psmd7 PE=1 SV=2	9	6	0	Psmd7
Psmd8	26S proteasome non-ATPase regulatory subunit 8 OS=Mus musculus GN=Psmd8 PE=1 SV=2	3	3	0	Psmd8
Psmd9	26S proteasome non-ATPase regulatory subunit 9 OS=Mus musculus GN=Psmd9 PE=1 SV=1	3	0	0	Psmd9
Acaa1a	3-ketoacyl-CoA thiolase A, peroxisomal OS=Mus musculus GN=Acaa1a PE=1 SV=1	2	0	0	Acaa1a
Rps10	40S ribosomal protein S10 OS=Mus musculus GN=Rps10 PE=1 SV=1	2	2	2	Rps10
Rps11	40S ribosomal protein S11 OS=Mus musculus GN=Rps11 PE=1 SV=3	8	4	7	Rps11
Rps12	40S ribosomal protein S12 OS=Mus musculus GN=Rps12 PE=1 SV=2	3	2	0	Rps12
Rps13	40S ribosomal protein S13 OS=Mus musculus GN=Rps13 PE=1 SV=2	7	5	6	Rps13
Rps14	40S ribosomal protein S14 OS=Mus musculus GN=Rps14 PE=1 SV=3	6	6	6	Rps14
Rps15	40S ribosomal protein S15 OS=Mus musculus GN=Rps15 PE=1 SV=2	5	5	5	Rps15
Rps15a	40S ribosomal protein S15a OS=Mus musculus GN=Rps15a PE=1 SV=2	5	4	4	Rps15a
Rps16	40S ribosomal protein S16 OS=Mus musculus GN=Rps16 PE=1 SV=4	8	7	9	Rps16
Rps17	40S ribosomal protein S17 OS=Mus musculus GN=Rps17 PE=1 SV=2	9	7	6	Rps17
Rps18	40S ribosomal protein S18 OS=Mus musculus GN=Rps18 PE=1 SV=3	9	9	9	Rps18
Rps19	40S ribosomal protein S19 OS=Mus musculus GN=Rps19 PE=1 SV=3	7	5	6	Rps19
Rps2	40S ribosomal protein S2 OS=Mus musculus GN=Rps2 PE=1 SV=3	11	8	6	Rps2
Rps20	40S ribosomal protein S20 OS=Mus musculus GN=Rps20 PE=1 SV=1	3	3	3	Rps20
Rps21	40S ribosomal protein S21 OS=Mus musculus GN=Rps21 PE=1 SV=1	2	0	0	Rps21
Rps23	40S ribosomal protein S23 OS=Mus musculus GN=Rps23 PE=1 SV=3	6	5	5	Rps23
Rps24	40S ribosomal protein S24 OS=Mus musculus GN=Rps24 PE=1 SV=1	4	4	4	Rps24
Rps25	40S ribosomal protein S25 OS=Mus musculus GN=Rps25 PE=1 SV=1	5	4	4	Rps25
Rps26	40S ribosomal protein S26 OS=Mus musculus GN=Rps26 PE=1 SV=3	3	3	3	Rps26
Rps28	40S ribosomal protein S28 OS=Mus musculus GN=Rps28 PE=1 SV=1	2	2	2	Rps28
Rps29	40S ribosomal protein S29 OS=Mus musculus GN=Rps29 PE=3 SV=2	3	2	2	Rps29
Rps3	40S ribosomal protein S3 OS=Mus musculus GN=Rps3 PE=1 SV=1	12	11	12	Rps3
Fau	40S ribosomal protein S30 OS=Mus musculus GN=Fau PE=1 SV=1	5	4	4	Fau
Rps3a	40S ribosomal protein S3a OS=Mus musculus GN=Rps3a PE=1 SV=3	10	9	7	Rps3a
Rps4x	40S ribosomal protein S4, X isoform OS=Mus musculus GN=Rps4x PE=1 SV=2	17	14	10	Rps4x
Rps5	40S ribosomal protein S5 OS=Mus musculus GN=Rps5 PE=1 SV=3	8	6	2	Rps5
Rps6	40S ribosomal protein S6 OS=Mus musculus GN=Rps6 PE=1 SV=1	6	4	3	Rps6
Rps7	40S ribosomal protein S7 OS=Mus musculus GN=Rps7 PE=2 SV=1	8	10	9	Rps7
Rps8	40S ribosomal protein S8 OS=Mus musculus GN=Rps8 PE=1 SV=2	8	8	5	Rps8
Rps9	40S ribosomal protein S9 OS=Mus musculus GN=Rps9 PE=1 SV=3	11	9	9	Rps9
Rpsa	40S ribosomal protein SA OS=Mus musculus GN=Rpsa PE=1 SV=4	7	8	4	Rpsa
Slc3a2	4F2 cell-surface antigen heavy chain OS=Mus musculus GN=Slc3a2 PE=1 SV=1	10	5	0	Slc3a2
Xrn2	5'-3' exoribonuclease 2 OS=Mus musculus GN=Xrn2 PE=1 SV=1	2	3	0	Xrn2
Hspd1	60 kDa heat shock protein, mitochondrial OS=Mus musculus GN=Hspd1 PE=1 SV=1	19	13	6	Hspd1
Rplp0	60S acidic ribosomal protein P0 OS=Mus musculus GN=Rplp0 PE=1 SV=3	9	6	5	Rplp0
Rplp1	60S acidic ribosomal protein P1 OS=Mus musculus GN=Rplp1 PE=1 SV=1	2	0	0	Rplp1
Rplp2	60S acidic ribosomal protein P2 OS=Mus musculus GN=Rplp2 PE=1 SV=3	10	7	3	Rplp2
Rpl10a	60S ribosomal protein L10a OS=Mus musculus GN=Rpl10a PE=1 SV=3	10	8	5	Rpl10a
Rpl11	60S ribosomal protein L11 OS=Mus musculus GN=Rpl11 PE=1 SV=4	3	4	4	Rpl11
Rpl12	60S ribosomal protein L12 OS=Mus musculus GN=Rpl12 PE=1 SV=2	5	5	4	Rpl12
Rpl13	60S ribosomal protein L13 OS=Mus musculus GN=Rpl13 PE=1 SV=3	5	5	4	Rpl13
Rpl13a	60S ribosomal protein L13a OS=Mus musculus GN=Rpl13a PE=1 SV=4	7	4	2	Rpl13a
Rpl14	60S ribosomal protein L14 OS=Mus musculus GN=Rpl14 PE=1 SV=3	3	2	3	Rpl14
Rpl15	60S ribosomal protein L15 OS=Mus musculus GN=Rpl15 PE=2 SV=4	3	2	2	Rpl15
Rpl17	60S ribosomal protein L17 OS=Mus musculus GN=Rpl17 PE=1 SV=3	7	7	5	Rpl17
Rpl18	60S ribosomal protein L18 OS=Mus musculus GN=Rpl18 PE=1 SV=3	6	5	5	Rpl18
Rpl18a	60S ribosomal protein L18a OS=Mus musculus GN=Rpl18a PE=1 SV=1	8	5	4	Rpl18a
Rpl19	60S ribosomal protein L19 OS=Mus musculus GN=Rpl19 PE=1 SV=1	6	2	0	Rpl19
Rpl21	60S ribosomal protein L21 OS=Mus musculus GN=Rpl21 PE=1 SV=3	6	3	2	Rpl21
Rpl22	60S ribosomal protein L22 OS=Mus musculus GN=Rpl22 PE=1 SV=2	3	2	2	Rpl22
Rpl22l1	60S ribosomal protein L22-like 1 OS=Mus musculus GN=Rpl22l1 PE=1 SV=1	3	3	2	Rpl22l1
Rpl23	60S ribosomal protein L23 OS=Mus musculus GN=Rpl23 PE=1 SV=1	14	13	11	Rpl23
Rpl23a	60S ribosomal protein L23a OS=Mus musculus GN=Rpl23a PE=1 SV=1	9	10	9	Rpl23a
Rpl24	60S ribosomal protein L24 OS=Mus musculus GN=Rpl24 PE=1 SV=2	3	3	2	Rpl24
Rpl26	60S ribosomal protein L26 OS=Mus musculus GN=Rpl26 PE=1 SV=1	7	6	7	Rpl26
Rpl27	60S ribosomal protein L27 OS=Mus musculus GN=Rpl27 PE=1 SV=2	9	6	6	Rpl27
Rpl27a	60S ribosomal protein L27a OS=Mus musculus GN=Rpl27a PE=1 SV=5	6	2	0	Rpl27a
Rpl28	60S ribosomal protein L28 OS=Mus musculus GN=Rpl28 PE=1 SV=2	3	2	0	Rpl28
Rpl29	60S ribosomal protein L29 OS=Mus musculus GN=Rpl29 PE=2 SV=2	4	4	3	Rpl29
Rpl3	60S ribosomal protein L3 OS=Mus musculus GN=Rpl3 PE=1 SV=3	13	12	5	Rpl3
Rpl30	60S ribosomal protein L30 OS=Mus musculus GN=Rpl30 PE=1 SV=2	7	4	3	Rpl30
Rpl31	60S ribosomal protein L31 OS=Mus musculus GN=Rpl31 PE=1 SV=1	4	5	4	Rpl31
Rpl32	60S ribosomal protein L32 OS=Mus musculus GN=Rpl32 PE=1 SV=2	7	4	0	Rpl32
Rpl34	60S ribosomal protein L34 OS=Mus musculus GN=Rpl34 PE=1 SV=2	2	2	2	Rpl34
Rpl35	60S ribosomal protein L35 OS=Mus musculus GN=Rpl35 PE=1 SV=1	4	2	2	Rpl35
Rpl35a	60S ribosomal protein L35a OS=Mus musculus GN=Rpl35a PE=1 SV=2	3	3	2	Rpl35a
Rpl36	60S ribosomal protein L36 OS=Mus musculus GN=Rpl36 PE=3 SV=2	2	0	0	Rpl36
Rpl38	60S ribosomal protein L38 OS=Mus musculus GN=Rpl38 PE=1 SV=3	4	5	5	Rpl38
Rpl39	60S ribosomal protein L39 OS=Mus musculus GN=Rpl39 PE=1 SV=2	2	0	0	Rpl39
Rpl4	60S ribosomal protein L4 OS=Mus musculus GN=Rpl4 PE=1 SV=3	16	14	9	Rpl4
Rpl5	60S ribosomal protein L5 OS=Mus musculus GN=Rpl5 PE=1 SV=3	11	7	0	Rpl5
Rpl6	60S ribosomal protein L6 OS=Mus musculus GN=Rpl6 PE=1 SV=3	11	8	7	Rpl6
Rpl7	60S ribosomal protein L7 OS=Mus musculus GN=Rpl7 PE=1 SV=2	18	15	12	Rpl7
Rpl7a	60S ribosomal protein L7a OS=Mus musculus GN=Rpl7a PE=1 SV=2	14	10	9	Rpl7a
Rpl8	60S ribosomal protein L8 OS=Mus musculus GN=Rpl8 PE=1 SV=2	4	5	4	Rpl8
Rpl9	60S ribosomal protein L9 OS=Mus musculus GN=Rpl9 PE=2 SV=2	7	6	3	Rpl9
Nip7	60S ribosome subunit biogenesis protein NIP7 homolog OS=Mus musculus GN=Nip7 PE=1 SV=1	3	0	0	Nip7
Akap1	A-kinase anchor protein 1, mitochondrial OS=Mus musculus GN=Akap1 PE=1 SV=4	2	2	0	Akap1
Akap12	A-kinase anchor protein 12 OS=Mus musculus GN=Akap12 PE=1 SV=1	8	0	0	Akap12
Anp32b	Acidic leucine-rich nuclear phosphoprotein 32 family member B OS=Mus musculus GN=Anp32b PE=1 SV=1	4	4	0	Anp32b
Anln	Actin-binding protein anillin OS=Mus musculus GN=Anln PE=1 SV=2	0	2	0	Anln
Actl6a	Actin-like protein 6A OS=Mus musculus GN=Actl6a PE=1 SV=2	3	2	0	Actl6a
Arpc4	Actin-related protein 2/3 complex subunit 4 OS=Mus musculus GN=Arpc4 PE=1 SV=3	3	2	0	Arpc4
Actr3	Actin-related protein 3 OS=Mus musculus GN=Actr3 PE=1 SV=3	3	0	0	Actr3
Sub1	Activated RNA polymerase II transcriptional coactivator p15 OS=Mus musculus GN=Sub1 PE=1 SV=3	2	0	0	Sub1
Ahsa1	Activator of 90 kDa heat shock protein ATPase homolog 1 OS=Mus musculus GN=Ahsa1 PE=1 SV=2	7	6	0	Ahsa1
Ak4	Adenylate kinase 4, mitochondrial OS=Mus musculus GN=Ak4 PE=1 SV=1	5	3	2	Ak4
Ak1	Adenylate kinase isoenzyme 1 OS=Mus musculus GN=Ak1 PE=1 SV=1	0	2	0	Ak1
Arl1	ADP-ribosylation factor-like protein 1 OS=Mus musculus GN=Arl1 PE=1 SV=1	2	2	0	Arl1
Arl6ip4	ADP-ribosylation factor-like protein 6-interacting protein 4 OS=Mus musculus GN=Arl6ip4 PE=1 SV=1	4	4	5	Arl6ip4
Mllt4	Afadin OS=Mus musculus GN=Mllt4 PE=1 SV=3	4	0	0	Mllt4
Afg3l2	AFG3-like protein 2 OS=Mus musculus GN=Afg3l2 PE=1 SV=1	3	3	0	Afg3l2
Aaas	Aladin OS=Mus musculus GN=Aaas PE=1 SV=1	2	0	0	Aaas
Aars	Alanine--tRNA ligase, cytoplasmic OS=Mus musculus GN=Aars PE=1 SV=1	9	2	2	Aars
Aldh2	Aldehyde dehydrogenase, mitochondrial OS=Mus musculus GN=Aldh2 PE=1 SV=1	4	2	0	Aldh2
Actn1	Alpha-actinin-1 OS=Mus musculus GN=Actn1 PE=1 SV=1	2	2	0	Actn1
Eno1	Alpha-enolase OS=Mus musculus GN=Eno1 PE=1 SV=3	2	0	0	Eno1
Aimp1	Aminoacyl tRNA synthase complex-interacting multifunctional protein 1 OS=Mus musculus GN=Aimp1 PE=1 SV=2	8	6	0	Aimp1
Aimp2	Aminoacyl tRNA synthase complex-interacting multifunctional protein 2 OS=Mus musculus GN=Aimp2 PE=1 SV=2	2	3	0	Aimp2
Rai14	Ankycorbin OS=Mus musculus GN=Rai14 PE=1 SV=1	12	5	0	Rai14
Ankrd17	Ankyrin repeat domain-containing protein 17 OS=Mus musculus GN=Ankrd17 PE=1 SV=2	2	0	0	Ankrd17
Ap2a1	AP-2 complex subunit alpha-1 OS=Mus musculus GN=Ap2a1 PE=1 SV=1	3	2	0	Ap2a1
Ap3b1	AP-3 complex subunit beta-1 OS=Mus musculus GN=Ap3b1 PE=1 SV=2	2	0	0	Ap3b1
Ap3d1	AP-3 complex subunit delta-1 OS=Mus musculus GN=Ap3d1 PE=1 SV=1	3	2	0	Ap3d1
Apoa1	Apolipoprotein A-I OS=Mus musculus GN=Apoa1 PE=1 SV=2	3	3	3	Apoa1
Api5	Apoptosis inhibitor 5 OS=Mus musculus GN=Api5 PE=1 SV=2	3	0	0	Api5
Aifm1	Apoptosis-inducing factor 1, mitochondrial OS=Mus musculus GN=Aifm1 PE=1 SV=1	5	3	0	Aifm1
Acin1	Apoptotic chromatin condensation inducer in the nucleus OS=Mus musculus GN=Acin1 PE=1 SV=3	11	6	4	Acin1
Arglu1	Arginine and glutamate-rich protein 1 OS=Mus musculus GN=Arglu1 PE=1 SV=2	5	4	4	Arglu1
Rars	Arginine--tRNA ligase, cytoplasmic OS=Mus musculus GN=Rars PE=1 SV=2	15	15	6	Rars
Ass1	Argininosuccinate synthase OS=Mus musculus GN=Ass1 PE=1 SV=1	12	9	0	Ass1
Armc6	Armadillo repeat-containing protein 6 OS=Mus musculus GN=Armc6 PE=1 SV=1	2	0	0	Armc6
Asns	Asparagine synthetase [glutamine-hydrolyzing] OS=Mus musculus GN=Asns PE=1 SV=3	11	5	0	Asns
Nars	Asparagine--tRNA ligase, cytoplasmic OS=Mus musculus GN=Nars PE=1 SV=2	13	9	4	Nars
Dars	Aspartate--tRNA ligase, cytoplasmic OS=Mus musculus GN=Dars PE=1 SV=2	10	9	3	Dars
Arid1a	AT-rich interactive domain-containing protein 1A OS=Mus musculus GN=Arid1a PE=1 SV=1	9	0	0	Arid1a
Atxn10	Ataxin-10 OS=Mus musculus GN=Atxn10 PE=1 SV=2	6	7	0	Atxn10
Atxn2l	Ataxin-2-like protein OS=Mus musculus GN=Atxn2l PE=1 SV=1	12	5	0	Atxn2l
Atp5f1	ATP synthase F(0) complex subunit B1, mitochondrial OS=Mus musculus GN=Atp5f1 PE=1 SV=1	5	4	2	Atp5f1
Atp5md	ATP synthase membrane subunit DAPIT, mitochondrial OS=Mus musculus OX=10090 GN=Atp5md PE=1 SV=1	0	2	0	Atp5md
Atp5a1	ATP synthase subunit alpha, mitochondrial OS=Mus musculus GN=Atp5a1 PE=1 SV=1	18	16	12	Atp5a1
Atp5b	ATP synthase subunit beta, mitochondrial OS=Mus musculus GN=Atp5b PE=1 SV=2	17	18	8	Atp5b
Atp5h	ATP synthase subunit d, mitochondrial OS=Mus musculus GN=Atp5h PE=1 SV=3	3	2	0	Atp5h
Atp5i	ATP synthase subunit e, mitochondrial OS=Mus musculus GN=Atp5i PE=1 SV=2	2	2	0	Atp5i
Atp5j2	ATP synthase subunit f, mitochondrial OS=Mus musculus GN=Atp5j2 PE=1 SV=3	2	0	0	Atp5j2
Atp5l	ATP synthase subunit g, mitochondrial OS=Mus musculus GN=Atp5l PE=1 SV=1	3	2	0	Atp5l
Atp5c1	ATP synthase subunit gamma, mitochondrial OS=Mus musculus GN=Atp5c1 PE=1 SV=1	7	5	4	Atp5c1
Atp5o	ATP synthase subunit O, mitochondrial OS=Mus musculus GN=Atp5o PE=1 SV=1	7	6	2	Atp5o
Atp5j	ATP synthase-coupling factor 6, mitochondrial OS=Mus musculus GN=Atp5j PE=1 SV=1	2	0	0	Atp5j
Abce1	ATP-binding cassette sub-family E member 1 OS=Mus musculus GN=Abce1 PE=1 SV=1	3	5	0	Abce1
Abcf1	ATP-binding cassette sub-family F member 1 OS=Mus musculus GN=Abcf1 PE=1 SV=1	9	6	0	Abcf1
Abcf2	ATP-binding cassette sub-family F member 2 OS=Mus musculus GN=Abcf2 PE=1 SV=1	16	10	4	Abcf2
Pfkl	ATP-dependent 6-phosphofructokinase, liver type OS=Mus musculus GN=Pfkl PE=1 SV=4	9	5	2	Pfkl
Pfkp	ATP-dependent 6-phosphofructokinase, platelet type OS=Mus musculus GN=Pfkp PE=1 SV=1	12	5	2	Pfkp
Clpx	ATP-dependent Clp protease ATP-binding subunit clpX-like, mitochondrial OS=Mus musculus GN=Clpx PE=1 SV=2	2	0	0	Clpx
Dhx9	ATP-dependent RNA helicase A OS=Mus musculus GN=Dhx9 PE=1 SV=2	24	20	10	Dhx9
Ddx1	ATP-dependent RNA helicase DDX1 OS=Mus musculus GN=Ddx1 PE=1 SV=1	10	8	3	Ddx1
Ddx18	ATP-dependent RNA helicase DDX18 OS=Mus musculus GN=Ddx18 PE=1 SV=1	8	8	0	Ddx18
Ddx19a	ATP-dependent RNA helicase DDX19A OS=Mus musculus GN=Ddx19a PE=1 SV=2	5	3	0	Ddx19a
Ddx24	ATP-dependent RNA helicase DDX24 OS=Mus musculus GN=Ddx24 PE=1 SV=2	0	2	0	Ddx24
Ddx3x	ATP-dependent RNA helicase DDX3X OS=Mus musculus GN=Ddx3x PE=1 SV=3	22	17	10	Ddx3x
Ddx42	ATP-dependent RNA helicase DDX42 OS=Mus musculus GN=Ddx42 PE=1 SV=3	4	2	0	Ddx42
Dhx29	ATP-dependent RNA helicase Dhx29 OS=Mus musculus GN=Dhx29 PE=1 SV=1	0	3	0	Dhx29
Yme1l1	ATP-dependent zinc metalloprotease YME1L1 OS=Mus musculus GN=Yme1l1 PE=1 SV=1	2	0	0	Yme1l1
Atad3	ATPase family AAA domain-containing protein 3 OS=Mus musculus GN=Atad3 PE=1 SV=1	9	4	0	Atad3
Birc6	Baculoviral IAP repeat-containing protein 6 OS=Mus musculus GN=Birc6 PE=1 SV=2	2	0	0	Birc6
Banf1	Barrier-to-autointegration factor OS=Mus musculus GN=Banf1 PE=1 SV=1	2	0	0	Banf1
Bzw1	Basic leucine zipper and W2 domain-containing protein 1 OS=Mus musculus GN=Bzw1 PE=1 SV=1	10	9	4	Bzw1
Bzw2	Basic leucine zipper and W2 domain-containing protein 2 OS=Mus musculus GN=Bzw2 PE=1 SV=1	3	0	0	Bzw2
Bclaf1	Bcl-2-associated transcription factor 1 OS=Mus musculus GN=Bclaf1 PE=1 SV=2	7	0	0	Bclaf1
Ctnnbl1	Beta-catenin-like protein 1 OS=Mus musculus GN=Ctnnbl1 PE=1 SV=1	3	0	0	Ctnnbl1
Eprs	Bifunctional glutamate/proline--tRNA ligase OS=Mus musculus GN=Eprs PE=1 SV=4	28	22	11	Eprs
Bccip	BRCA2 and CDKN1A-interacting protein OS=Mus musculus GN=Bccip PE=1 SV=1	3	0	0	Bccip
Baz2a	Bromodomain adjacent to zinc finger domain protein 2A OS=Mus musculus GN=Baz2a PE=1 SV=2	3	2	0	Baz2a
Znf207	BUB3-interacting and GLEBS motif-containing protein ZNF207 OS=Mus musculus GN=Znf207 PE=1 SV=1	3	2	0	Znf207
Bysl	Bystin OS=Mus musculus GN=Bysl PE=1 SV=3	0	3	0	Bysl
Mthfd1	C-1-tetrahydrofolate synthase, cytoplasmic OS=Mus musculus GN=Mthfd1 PE=1 SV=4	28	18	9	Mthfd1
Ctbp2	C-terminal-binding protein 2 OS=Mus musculus GN=Ctbp2 PE=1 SV=2	4	5	3	Ctbp2
Cad	CAD protein OS=Mus musculus GN=Cad PE=1 SV=1	25	18	5	Cad
Cherp	Calcium homeostasis endoplasmic reticulum protein OS=Mus musculus GN=Cherp PE=1 SV=1	3	0	2	Cherp
Slc25a13	Calcium-binding mitochondrial carrier protein Aralar2 OS=Mus musculus GN=Slc25a13 PE=1 SV=1	9	0	0	Slc25a13
Cnn3	Calponin-3 OS=Mus musculus GN=Cnn3 PE=1 SV=1	5	2	0	Cnn3
Caprin1	Caprin-1 OS=Mus musculus GN=Caprin1 PE=1 SV=2	9	6	3	Caprin1
Cbr1	Carbonyl reductase [NADPH] 1 OS=Mus musculus GN=Cbr1 PE=1 SV=3	3	2	0	Cbr1
Csnk1a1	Casein kinase I isoform alpha OS=Mus musculus GN=Csnk1a1 PE=1 SV=2	4	3	0	Csnk1a1
Csnk2a1	Casein kinase II subunit alpha OS=Mus musculus GN=Csnk2a1 PE=1 SV=2	3	2	0	Csnk2a1
Csnk2b	Casein kinase II subunit beta OS=Mus musculus GN=Csnk2b PE=1 SV=1	2	0	0	Csnk2b
Ctnna1	Catenin alpha-1 OS=Mus musculus GN=Ctnna1 PE=1 SV=1	6	4	0	Ctnna1
Ctnnb1	Catenin beta-1 OS=Mus musculus GN=Ctnnb1 PE=1 SV=1	5	2	0	Ctnnb1
Ctnnd1	Catenin delta-1 OS=Mus musculus GN=Ctnnd1 PE=1 SV=2	10	5	0	Ctnnd1
Cnot1	CCR4-NOT transcription complex subunit 1 OS=Mus musculus GN=Cnot1 PE=1 SV=2	13	7	0	Cnot1
Cnot11	CCR4-NOT transcription complex subunit 11 OS=Mus musculus GN=Cnot11 PE=1 SV=1	3	0	0	Cnot11
Cnot3	CCR4-NOT transcription complex subunit 3 OS=Mus musculus GN=Cnot3 PE=1 SV=1	3	0	0	Cnot3
Cnot9	CCR4-NOT transcription complex subunit 9 OS=Mus musculus OX=10090 GN=Cnot9 PE=1 SV=1	0	3	0	Cnot9
Ccar2	Cell cycle and apoptosis regulator protein 2 OS=Mus musculus GN=Ccar2 PE=1 SV=2	2	2	0	Ccar2
Cdc5l	Cell division cycle 5-like protein OS=Mus musculus GN=Cdc5l PE=1 SV=2	6	6	0	Cdc5l
Ccar1	Cell division cycle and apoptosis regulator protein 1 OS=Mus musculus GN=Ccar1 PE=1 SV=1	3	0	0	Ccar1
Cdc23	Cell division cycle protein 23 homolog OS=Mus musculus GN=Cdc23 PE=1 SV=2	2	0	0	Cdc23
Lyar	Cell growth-regulating nucleolar protein OS=Mus musculus GN=Lyar PE=1 SV=2	3	0	0	Lyar
Clic1	Chloride intracellular channel protein 1 OS=Mus musculus GN=Clic1 PE=1 SV=3	2	0	0	Clic1
Clic4	Chloride intracellular channel protein 4 OS=Mus musculus GN=Clic4 PE=1 SV=3	3	2	0	Clic4
Cbx3	Chromobox protein homolog 3 OS=Mus musculus GN=Cbx3 PE=1 SV=2	4	2	2	Cbx3
Cbx5	Chromobox protein homolog 5 OS=Mus musculus GN=Cbx5 PE=1 SV=1	0	2	0	Cbx5
Cs	Citrate synthase, mitochondrial OS=Mus musculus GN=Cs PE=1 SV=1	5	5	0	Cs
Cpsf1	Cleavage and polyadenylation specificity factor subunit 1 OS=Mus musculus GN=Cpsf1 PE=1 SV=1	3	0	0	Cpsf1
Cpsf3	Cleavage and polyadenylation specificity factor subunit 3 OS=Mus musculus GN=Cpsf3 PE=1 SV=2	3	0	0	Cpsf3
Nudt21	Cleavage and polyadenylation specificity factor subunit 5 OS=Mus musculus GN=Nudt21 PE=1 SV=1	4	4	2	Nudt21
Cpsf6	Cleavage and polyadenylation specificity factor subunit 6 OS=Mus musculus GN=Cpsf6 PE=1 SV=1	0	0	2	Cpsf6
Clu	Clusterin OS=Mus musculus GN=Clu PE=1 SV=1	3	4	3	Clu
Copa	Coatomer subunit alpha OS=Mus musculus GN=Copa PE=1 SV=2	15	9	3	Copa
Copb1	Coatomer subunit beta OS=Mus musculus GN=Copb1 PE=1 SV=1	5	5	0	Copb1
Copb2	Coatomer subunit beta' OS=Mus musculus GN=Copb2 PE=1 SV=2	5	0	0	Copb2
Arcn1	Coatomer subunit delta OS=Mus musculus GN=Arcn1 PE=1 SV=2	4	4	0	Arcn1
Cope	Coatomer subunit epsilon OS=Mus musculus GN=Cope PE=1 SV=3	3	2	0	Cope
Cfl1	Cofilin-1 OS=Mus musculus GN=Cfl1 PE=1 SV=3	4	4	0	Cfl1
Ccdc86	Coiled-coil domain-containing protein 86 OS=Mus musculus GN=Ccdc86 PE=1 SV=2	0	2	0	Ccdc86
Csde1	Cold shock domain-containing protein E1 OS=Mus musculus GN=Csde1 PE=1 SV=1	10	4	0	Csde1
C1qa	Complement C1q subcomponent subunit A OS=Mus musculus GN=C1qa PE=1 SV=2	5	5	6	C1qa
C1qb	Complement C1q subcomponent subunit B OS=Mus musculus GN=C1qb PE=1 SV=2	5	6	5	C1qb
C1qc	Complement C1q subcomponent subunit C OS=Mus musculus GN=C1qc PE=1 SV=2	3	3	3	C1qc
C1sa	Complement C1s-A subcomponent OS=Mus musculus GN=C1sa PE=2 SV=2	2	0	2	C1sa
C3	Complement C3 OS=Mus musculus GN=C3 PE=1 SV=3	17	22	20	C3
C4b	Complement C4-B OS=Mus musculus GN=C4b PE=1 SV=3	5	7	3	C4b
C1qbp	Complement component 1 Q subcomponent-binding protein, mitochondrial OS=Mus musculus GN=C1qbp PE=1 SV=1	6	6	5	C1qbp
Ncapd2	Condensin complex subunit 1 OS=Mus musculus GN=Ncapd2 PE=1 SV=2	13	7	0	Ncapd2
Ncaph	Condensin complex subunit 2 OS=Mus musculus GN=Ncaph PE=1 SV=1	4	0	0	Ncaph
FAM120A	Constitutive coactivator of PPAR-gamma-like protein 1 OS=Mus musculus GN=FAM120A PE=1 SV=2	2	0	0	FAM120A
H2afy	Core histone macro-H2A.1 OS=Mus musculus GN=H2afy PE=1 SV=3	2	0	0	H2afy
Coro1c	Coronin-1C OS=Mus musculus GN=Coro1c PE=1 SV=2	2	0	0	Coro1c
Crnkl1	Crooked neck-like protein 1 OS=Mus musculus GN=Crnkl1 PE=1 SV=1	3	0	0	Crnkl1
Celf1	CUGBP Elav-like family member 1 OS=Mus musculus GN=Celf1 PE=1 SV=2	0	2	0	Celf1
Cul1	Cullin-1 OS=Mus musculus GN=Cul1 PE=1 SV=1	4	2	0	Cul1
Cul2	Cullin-2 OS=Mus musculus GN=Cul2 PE=1 SV=2	4	3	0	Cul2
Cul4b	Cullin-4B OS=Mus musculus GN=Cul4b PE=1 SV=1	17	12	2	Cul4b
Cand1	Cullin-associated NEDD8-dissociated protein 1 OS=Mus musculus GN=Cand1 PE=1 SV=2	23	19	9	Cand1
Cdk11b	Cyclin-dependent kinase 11B OS=Mus musculus GN=Cdk11b PE=1 SV=2	4	4	3	Cdk11b
Uqcrc2	Cytochrome b-c1 complex subunit 2, mitochondrial OS=Mus musculus GN=Uqcrc2 PE=1 SV=1	3	4	0	Uqcrc2
Mtco2	Cytochrome c oxidase subunit 2 OS=Mus musculus GN=Mtco2 PE=1 SV=1	2	0	0	Mtco2
Cox4i1	Cytochrome c oxidase subunit 4 isoform 1, mitochondrial OS=Mus musculus GN=Cox4i1 PE=1 SV=2	2	0	0	Cox4i1
Ndufa4	Cytochrome c oxidase subunit NDUFA4 OS=Mus musculus GN=Ndufa4 PE=1 SV=2	3	2	0	Ndufa4
Dync1h1	Cytoplasmic dynein 1 heavy chain 1 OS=Mus musculus GN=Dync1h1 PE=1 SV=2	50	40	0	Dync1h1
Dync1li1	Cytoplasmic dynein 1 light intermediate chain 1 OS=Mus musculus GN=Dync1li1 PE=1 SV=1	2	3	0	Dync1li1
Ckap4	Cytoskeleton-associated protein 4 OS=Mus musculus GN=Ckap4 PE=1 SV=2	3	0	0	Ckap4
Ckap5	Cytoskeleton-associated protein 5 OS=Mus musculus GN=Ckap5 PE=1 SV=1	4	0	0	Ckap5
Lap3	Cytosol aminopeptidase OS=Mus musculus GN=Lap3 PE=1 SV=3	5	4	0	Lap3
Nubp2	Cytosolic Fe-S cluster assembly factor NUBP2 OS=Mus musculus GN=Nubp2 PE=1 SV=1	3	0	0	Nubp2
Phgdh	D-3-phosphoglycerate dehydrogenase OS=Mus musculus GN=Phgdh PE=1 SV=3	9	7	4	Phgdh
Bdh1	D-beta-hydroxybutyrate dehydrogenase, mitochondrial OS=Mus musculus GN=Bdh1 PE=1 SV=2	2	0	0	Bdh1
Dido1	Death-inducer obliterator 1 OS=Mus musculus GN=Dido1 PE=1 SV=4	7	0	0	Dido1
Aldh4a1	Delta-1-pyrroline-5-carboxylate dehydrogenase, mitochondrial OS=Mus musculus GN=Aldh4a1 PE=1 SV=3	5	2	0	Aldh4a1
Aldh18a1	Delta-1-pyrroline-5-carboxylate synthase OS=Mus musculus GN=Aldh18a1 PE=1 SV=2	13	8	3	Aldh18a1
Dcakd	Dephospho-CoA kinase domain-containing protein OS=Mus musculus GN=Dcakd PE=1 SV=1	4	3	2	Dcakd
Dstn	Destrin OS=Mus musculus GN=Dstn PE=1 SV=3	5	3	0	Dstn
Dppa5a	Developmental pluripotency-associated protein 5A OS=Mus musculus GN=Dppa5a PE=1 SV=2	3	2	0	Dppa5a
Drg1	Developmentally-regulated GTP-binding protein 1 OS=Mus musculus GN=Drg1 PE=1 SV=1	2	0	0	Drg1
Drg2	Developmentally-regulated GTP-binding protein 2 OS=Mus musculus GN=Drg2 PE=1 SV=1	2	0	0	Drg2
Dhfr	Dihydrofolate reductase OS=Mus musculus GN=Dhfr PE=1 SV=3	5	0	0	Dhfr
Dnmt1	DNA (cytosine-5)-methyltransferase 1 OS=Mus musculus GN=Dnmt1 PE=1 SV=5	6	0	0	Dnmt1
Dnmt3l	DNA (cytosine-5)-methyltransferase 3-like OS=Mus musculus GN=Dnmt3l PE=1 SV=1	2	2	0	Dnmt3l
Lig1	DNA ligase 1 OS=Mus musculus GN=Lig1 PE=1 SV=2	12	8	0	Lig1
Msh2	DNA mismatch repair protein Msh2 OS=Mus musculus GN=Msh2 PE=1 SV=1	21	13	9	Msh2
Msh6	DNA mismatch repair protein Msh6 OS=Mus musculus GN=Msh6 PE=1 SV=3	25	17	5	Msh6
Pola1	DNA polymerase alpha catalytic subunit OS=Mus musculus GN=Pola1 PE=1 SV=2	3	0	0	Pola1
Pold1	DNA polymerase delta catalytic subunit OS=Mus musculus GN=Pold1 PE=1 SV=2	2	0	0	Pold1
Prim2	DNA primase large subunit OS=Mus musculus GN=Prim2 PE=1 SV=1	3	0	0	Prim2
Rad50	DNA repair protein RAD50 OS=Mus musculus GN=Rad50 PE=1 SV=1	3	0	0	Rad50
Mcm2	DNA replication licensing factor MCM2 OS=Mus musculus GN=Mcm2 PE=1 SV=3	15	12	5	Mcm2
Mcm3	DNA replication licensing factor MCM3 OS=Mus musculus GN=Mcm3 PE=1 SV=2	22	20	10	Mcm3
Mcm4	DNA replication licensing factor MCM4 OS=Mus musculus GN=Mcm4 PE=1 SV=1	13	8	6	Mcm4
Mcm5	DNA replication licensing factor MCM5 OS=Mus musculus GN=Mcm5 PE=1 SV=1	19	15	5	Mcm5
Mcm6	DNA replication licensing factor MCM6 OS=Mus musculus GN=Mcm6 PE=1 SV=1	17	14	6	Mcm6
Mcm7	DNA replication licensing factor MCM7 OS=Mus musculus GN=Mcm7 PE=1 SV=1	16	12	4	Mcm7
Top1	DNA topoisomerase 1 OS=Mus musculus GN=Top1 PE=1 SV=2	5	3	0	Top1
Top2a	DNA topoisomerase 2-alpha OS=Mus musculus GN=Top2a PE=1 SV=2	34	24	9	Top2a
Polr1a	DNA-directed RNA polymerase I subunit RPA1 OS=Mus musculus GN=Polr1a PE=1 SV=2	2	0	0	Polr1a
Polr1b	DNA-directed RNA polymerase I subunit RPA2 OS=Mus musculus GN=Polr1b PE=1 SV=2	3	3	0	Polr1b
Polr2a	DNA-directed RNA polymerase II subunit RPB1 OS=Mus musculus GN=Polr2a PE=1 SV=3	4	0	0	Polr2a
Polr2b	DNA-directed RNA polymerase II subunit RPB2 OS=Mus musculus GN=Polr2b PE=1 SV=2	3	2	0	Polr2b
Polr1c	DNA-directed RNA polymerases I and III subunit RPAC1 OS=Mus musculus GN=Polr1c PE=1 SV=3	2	2	0	Polr1c
Polr2e	DNA-directed RNA polymerases I, II, and III subunit RPABC1 OS=Mus musculus GN=Polr2e PE=1 SV=1	4	3	0	Polr2e
Dnaja1	DnaJ homolog subfamily A member 1 OS=Mus musculus GN=Dnaja1 PE=1 SV=1	2	2	0	Dnaja1
Dnaja3	DnaJ homolog subfamily A member 3, mitochondrial OS=Mus musculus GN=Dnaja3 PE=1 SV=1	2	0	0	Dnaja3
Dnajc2	DnaJ homolog subfamily C member 2 OS=Mus musculus GN=Dnajc2 PE=1 SV=2	8	4	0	Dnajc2
Dnajc21	DnaJ homolog subfamily C member 21 OS=Mus musculus OX=10090 GN=Dnajc21 PE=1 SV=1	2	2	0	Dnajc21
Dnajc7	DnaJ homolog subfamily C member 7 OS=Mus musculus GN=Dnajc7 PE=1 SV=2	9	6	0	Dnajc7
Ddost	Dolichyl-diphosphooligosaccharide--protein glycosyltransferase 48 kDa subunit OS=Mus musculus GN=Ddost PE=1 SV=2	4	5	3	Ddost
Rpn1	Dolichyl-diphosphooligosaccharide--protein glycosyltransferase subunit 1 OS=Mus musculus GN=Rpn1 PE=1 SV=1	8	5	3	Rpn1
Rpn2	Dolichyl-diphosphooligosaccharide--protein glycosyltransferase subunit 2 OS=Mus musculus GN=Rpn2 PE=1 SV=1	7	6	0	Rpn2
Dbn1	Drebrin OS=Mus musculus GN=Dbn1 PE=1 SV=4	12	11	0	Dbn1
Dnm1l	Dynamin-1-like protein OS=Mus musculus GN=Dnm1l PE=1 SV=2	7	3	0	Dnm1l
Huwe1	E3 ubiquitin-protein ligase HUWE1 OS=Mus musculus GN=Huwe1 PE=1 SV=5	10	2	0	Huwe1
Nedd4	E3 ubiquitin-protein ligase NEDD4 OS=Mus musculus GN=Nedd4 PE=1 SV=3	16	8	2	Nedd4
Rbbp6	E3 ubiquitin-protein ligase RBBP6 OS=Mus musculus GN=Rbbp6 PE=1 SV=5	2	3	3	Rbbp6
Trim71	E3 ubiquitin-protein ligase TRIM71 OS=Mus musculus GN=Trim71 PE=1 SV=1	6	3	0	Trim71
Trip12	E3 ubiquitin-protein ligase TRIP12 OS=Mus musculus GN=Trip12 PE=1 SV=1	22	13	3	Trip12
Ubr4	E3 ubiquitin-protein ligase UBR4 OS=Mus musculus GN=Ubr4 PE=1 SV=1	9	5	0	Ubr4
Uhrf1	E3 ubiquitin-protein ligase UHRF1 OS=Mus musculus GN=Uhrf1 PE=1 SV=2	11	0	0	Uhrf1
Trim25	E3 ubiquitin/ISG15 ligase TRIM25 OS=Mus musculus GN=Trim25 PE=1 SV=2	7	4	0	Trim25
Ehd4	EH domain-containing protein 4 OS=Mus musculus GN=Ehd4 PE=1 SV=1	3	0	0	Ehd4
Gcn1	eIF-2-alpha kinase activator GCN1 OS=Mus musculus GN=Gcn1 PE=1 SV=1	12	13	0	Gcn1
Elavl1	ELAV-like protein 1 OS=Mus musculus GN=Elavl1 PE=1 SV=2	7	6	3	Elavl1
Etfa	Electron transfer flavoprotein subunit alpha, mitochondrial OS=Mus musculus GN=Etfa PE=1 SV=2	2	4	0	Etfa
Etfb	Electron transfer flavoprotein subunit beta OS=Mus musculus GN=Etfb PE=1 SV=3	3	0	0	Etfb
Eef1b	Elongation factor 1-beta OS=Mus musculus GN=Eef1b PE=1 SV=5	4	2	0	Eef1b
Eef1d	Elongation factor 1-delta OS=Mus musculus GN=Eef1d PE=1 SV=3	7	4	2	Eef1d
Eef1g	Elongation factor 1-gamma OS=Mus musculus GN=Eef1g PE=1 SV=3	10	5	4	Eef1g
Eef2	Elongation factor 2 OS=Mus musculus GN=Eef2 PE=1 SV=2	14	12	6	Eef2
Tufm	Elongation factor Tu, mitochondrial OS=Mus musculus GN=Tufm PE=1 SV=1	13	8	3	Tufm
Ikbkap	Elongator complex protein 1 OS=Mus musculus GN=Ikbkap PE=1 SV=2	8	3	0	Ikbkap
Hmces	Embryonic stem cell-specific 5-hydroxymethylcytosine-binding protein OS=Mus musculus GN=Hmces PE=1 SV=1	3	0	0	Hmces
Hspa5	Endoplasmic reticulum chaperone BiP OS=Mus musculus OX=10090 GN=Hspa5 PE=1 SV=3	17	14	11	Hspa5
Hsp90b1	Endoplasmin OS=Mus musculus GN=Hsp90b1 PE=1 SV=2	10	7	4	Hsp90b1
Edc4	Enhancer of mRNA-decapping protein 4 OS=Mus musculus GN=Edc4 PE=1 SV=2	2	2	0	Edc4
Eif4a3	Eukaryotic initiation factor 4A-III OS=Mus musculus GN=Eif4a3 PE=1 SV=3	14	11	7	Eif4a3
Gspt1	Eukaryotic peptide chain release factor GTP-binding subunit ERF3A OS=Mus musculus GN=Gspt1 PE=1 SV=2	11	6	0	Gspt1
Etf1	Eukaryotic peptide chain release factor subunit 1 OS=Mus musculus GN=Etf1 PE=1 SV=4	7	7	4	Etf1
Eef1e1	Eukaryotic translation elongation factor 1 epsilon-1 OS=Mus musculus GN=Eef1e1 PE=1 SV=1	5	3	0	Eef1e1
Eif1a	Eukaryotic translation initiation factor 1A OS=Mus musculus GN=Eif1a PE=2 SV=3	2	0	0	Eif1a
Eif2s1	Eukaryotic translation initiation factor 2 subunit 1 OS=Mus musculus GN=Eif2s1 PE=1 SV=3	14	7	2	Eif2s1
Eif2s2	Eukaryotic translation initiation factor 2 subunit 2 OS=Mus musculus GN=Eif2s2 PE=1 SV=1	8	8	4	Eif2s2
Eif2s3x	Eukaryotic translation initiation factor 2 subunit 3, X-linked OS=Mus musculus GN=Eif2s3x PE=1 SV=2	8	5	4	Eif2s3x
Eif2a	Eukaryotic translation initiation factor 2A OS=Mus musculus GN=Eif2a PE=1 SV=2	2	3	0	Eif2a
Eif2d	Eukaryotic translation initiation factor 2D OS=Mus musculus GN=Eif2d PE=1 SV=3	3	0	0	Eif2d
Eif3a	Eukaryotic translation initiation factor 3 subunit A OS=Mus musculus GN=Eif3a PE=1 SV=5	15	12	6	Eif3a
Eif3b	Eukaryotic translation initiation factor 3 subunit B OS=Mus musculus GN=Eif3b PE=1 SV=1	13	14	5	Eif3b
Eif3c	Eukaryotic translation initiation factor 3 subunit C OS=Mus musculus GN=Eif3c PE=1 SV=1	11	8	2	Eif3c
Eif3d	Eukaryotic translation initiation factor 3 subunit D OS=Mus musculus GN=Eif3d PE=1 SV=2	7	6	0	Eif3d
Eif3e	Eukaryotic translation initiation factor 3 subunit E OS=Mus musculus GN=Eif3e PE=1 SV=1	9	9	3	Eif3e
Eif3f	Eukaryotic translation initiation factor 3 subunit F OS=Mus musculus GN=Eif3f PE=1 SV=2	9	9	6	Eif3f
Eif3g	Eukaryotic translation initiation factor 3 subunit G OS=Mus musculus GN=Eif3g PE=1 SV=2	5	3	0	Eif3g
Eif3h	Eukaryotic translation initiation factor 3 subunit H OS=Mus musculus GN=Eif3h PE=1 SV=1	5	3	0	Eif3h
Eif3i	Eukaryotic translation initiation factor 3 subunit I OS=Mus musculus GN=Eif3i PE=1 SV=1	5	7	4	Eif3i
Eif3l	Eukaryotic translation initiation factor 3 subunit L OS=Mus musculus GN=Eif3l PE=1 SV=1	15	11	3	Eif3l
Eif3m	Eukaryotic translation initiation factor 3 subunit M OS=Mus musculus GN=Eif3m PE=1 SV=1	4	4	0	Eif3m
Eif4g1	Eukaryotic translation initiation factor 4 gamma 1 OS=Mus musculus GN=Eif4g1 PE=1 SV=1	21	16	3	Eif4g1
Eif4g2	Eukaryotic translation initiation factor 4 gamma 2 OS=Mus musculus GN=Eif4g2 PE=1 SV=2	19	6	0	Eif4g2
Eif4e2	Eukaryotic translation initiation factor 4E type 2 OS=Mus musculus GN=Eif4e2 PE=1 SV=1	2	0	0	Eif4e2
Eif5a	Eukaryotic translation initiation factor 5A-1 OS=Mus musculus GN=Eif5a PE=1 SV=2	5	5	3	Eif5a
Eif5b	Eukaryotic translation initiation factor 5B OS=Mus musculus GN=Eif5b PE=1 SV=2	16	8	2	Eif5b
Exoc4	Exocyst complex component 4 OS=Mus musculus GN=Exoc4 PE=1 SV=2	2	0	0	Exoc4
Dis3	Exosome complex exonuclease RRP44 OS=Mus musculus GN=Dis3 PE=1 SV=4	4	2	0	Dis3
Mtrex	Exosome RNA helicase MTR4 OS=Mus musculus OX=10090 GN=Mtrex PE=1 SV=1	6	3	0	Mtrex
Xpo1	Exportin-1 OS=Mus musculus GN=Xpo1 PE=1 SV=1	20	16	5	Xpo1
Cse1l	Exportin-2 OS=Mus musculus GN=Cse1l PE=1 SV=1	23	18	6	Cse1l
Xpo5	Exportin-5 OS=Mus musculus GN=Xpo5 PE=1 SV=1	4	4	0	Xpo5
Xpo7	Exportin-7 OS=Mus musculus GN=Xpo7 PE=1 SV=3	3	2	0	Xpo7
Xpot	Exportin-T OS=Mus musculus GN=Xpot PE=1 SV=3	6	4	0	Xpot
Capza1	F-actin-capping protein subunit alpha-1 OS=Mus musculus GN=Capza1 PE=1 SV=4	3	2	0	Capza1
Capza2	F-actin-capping protein subunit alpha-2 OS=Mus musculus GN=Capza2 PE=1 SV=3	4	2	0	Capza2
Capzb	F-actin-capping protein subunit beta OS=Mus musculus GN=Capzb PE=1 SV=3	3	3	0	Capzb
Supt16h	FACT complex subunit SPT16 OS=Mus musculus GN=Supt16h PE=1 SV=2	10	11	4	Supt16h
Ssrp1	FACT complex subunit SSRP1 OS=Mus musculus GN=Ssrp1 PE=1 SV=2	10	8	8	Ssrp1
Fanci	Fanconi anemia group I protein homolog OS=Mus musculus GN=Fanci PE=1 SV=2	3	2	0	Fanci
Khsrp	Far upstream element-binding protein 2 OS=Mus musculus GN=Khsrp PE=1 SV=2	3	0	0	Khsrp
Tbrg4	FAST kinase domain-containing protein 4 OS=Mus musculus OX=10090 GN=Tbrg4 PE=1 SV=1	3	2	0	Tbrg4
Fasn	Fatty acid synthase OS=Mus musculus GN=Fasn PE=1 SV=2	4	0	0	Fasn
Far1	Fatty acyl-CoA reductase 1 OS=Mus musculus GN=Far1 PE=1 SV=1	4	2	0	Far1
Fga	Fibrinogen alpha chain OS=Mus musculus GN=Fga PE=1 SV=1	0	2	2	Fga
Fn1	Fibronectin OS=Mus musculus GN=Fn1 PE=1 SV=4	13	11	5	Fn1
Fen1	Flap endonuclease 1 OS=Mus musculus GN=Fen1 PE=1 SV=1	3	2	0	Fen1
Fxr1	Fragile X mental retardation syndrome-related protein 1 OS=Mus musculus GN=Fxr1 PE=1 SV=2	18	12	6	Fxr1
Fxr2	Fragile X mental retardation syndrome-related protein 2 OS=Mus musculus GN=Fxr2 PE=1 SV=1	5	3	0	Fxr2
Tigar	Fructose-2,6-bisphosphatase TIGAR OS=Mus musculus GN=Tigar PE=1 SV=1	3	0	0	Tigar
Aldoa	Fructose-bisphosphate aldolase A OS=Mus musculus GN=Aldoa PE=1 SV=2	9	0	0	Aldoa
Gtse1	G2 and S phase-expressed protein 1 OS=Mus musculus GN=Gtse1 PE=1 SV=2	3	2	0	Gtse1
Galk1	Galactokinase OS=Mus musculus GN=Galk1 PE=1 SV=2	0	2	2	Galk1
Gsn	Gelsolin OS=Mus musculus GN=Gsn PE=1 SV=3	8	3	0	Gsn
Gemin5	Gem-associated protein 5 OS=Mus musculus GN=Gemin5 PE=1 SV=2	8	2	2	Gemin5
Gtf2i	General transcription factor II-I OS=Mus musculus GN=Gtf2i PE=1 SV=3	2	0	0	Gtf2i
Gtf2e2	General transcription factor IIE subunit 2 OS=Mus musculus GN=Gtf2e2 PE=1 SV=2	2	0	0	Gtf2e2
G6pdx	Glucose-6-phosphate 1-dehydrogenase X OS=Mus musculus GN=G6pdx PE=1 SV=3	5	0	0	G6pdx
Glud1	Glutamate dehydrogenase 1, mitochondrial OS=Mus musculus GN=Glud1 PE=1 SV=1	0	2	0	Glud1
Gclm	Glutamate--cysteine ligase regulatory subunit OS=Mus musculus GN=Gclm PE=1 SV=1	2	2	0	Gclm
Gfpt2	Glutamine--fructose-6-phosphate aminotransferase [isomerizing] 2 OS=Mus musculus GN=Gfpt2 PE=1 SV=3	10	8	0	Gfpt2
Qars	Glutamine--tRNA ligase OS=Mus musculus OX=10090 GN=Qars PE=1 SV=1	16	14	3	Qars
Qrich1	Glutamine-rich protein 1 OS=Mus musculus GN=Qrich1 PE=1 SV=1	2	0	0	Qrich1
Gstp1	Glutathione S-transferase P 1 OS=Mus musculus GN=Gstp1 PE=1 SV=2	0	2	0	Gstp1
Gars	Glycine--tRNA ligase OS=Mus musculus OX=10090 GN=Gars PE=1 SV=1	13	10	3	Gars
Glipr2	Golgi-associated plant pathogenesis-related protein 1 OS=Mus musculus GN=Glipr2 PE=1 SV=3	2	2	0	Glipr2
Gigyf2	GRB10-interacting GYF protein 2 OS=Mus musculus OX=10090 GN=Gigyf2 PE=1 SV=2	2	0	0	Gigyf2
Grb10	Growth factor receptor-bound protein 10 OS=Mus musculus GN=Grb10 PE=1 SV=2	3	0	0	Grb10
Gdf3	Growth/differentiation factor 3 OS=Mus musculus GN=Gdf3 PE=2 SV=2	3	0	0	Gdf3
Ran	GTP-binding nuclear protein Ran OS=Mus musculus GN=Ran PE=1 SV=3	3	0	0	Ran
Gtpbp1	GTP-binding protein 1 OS=Mus musculus GN=Gtpbp1 PE=1 SV=2	2	2	0	Gtpbp1
Gnl3	Guanine nucleotide-binding protein-like 3 OS=Mus musculus GN=Gnl3 PE=1 SV=2	14	10	3	Gnl3
Dkc1	H/ACA ribonucleoprotein complex subunit 4 OS=Mus musculus GN=Dkc1 PE=1 SV=4	6	3	0	Dkc1
Heatr3	HEAT repeat-containing protein 3 OS=Mus musculus GN=Heatr3 PE=1 SV=1	3	3	0	Heatr3
Hspa14	Heat shock 70 kDa protein 14 OS=Mus musculus GN=Hspa14 PE=1 SV=2	7	3	3	Hspa14
Trap1	Heat shock protein 75 kDa, mitochondrial OS=Mus musculus GN=Trap1 PE=1 SV=1	8	7	5	Trap1
Hspb1	Heat shock protein beta-1 OS=Mus musculus GN=Hspb1 PE=1 SV=3	10	6	4	Hspb1
Hsp90aa1	Heat shock protein HSP 90-alpha OS=Mus musculus GN=Hsp90aa1 PE=1 SV=4	26	20	10	Hsp90aa1
Hsp90ab1	Heat shock protein HSP 90-beta OS=Mus musculus GN=Hsp90ab1 PE=1 SV=3	33	28	16	Hsp90ab1
Hnrnpab	Heterogeneous nuclear ribonucleoprotein A/B OS=Mus musculus GN=Hnrnpab PE=1 SV=1	8	6	2	Hnrnpab
Hnrnpa0	Heterogeneous nuclear ribonucleoprotein A0 OS=Mus musculus GN=Hnrnpa0 PE=1 SV=1	5	5	2	Hnrnpa0
Hnrnpa1	Heterogeneous nuclear ribonucleoprotein A1 OS=Mus musculus GN=Hnrnpa1 PE=1 SV=2	12	10	5	Hnrnpa1
Hnrnpa3	Heterogeneous nuclear ribonucleoprotein A3 OS=Mus musculus GN=Hnrnpa3 PE=1 SV=1	12	10	4	Hnrnpa3
Hnrnpdl	Heterogeneous nuclear ribonucleoprotein D-like OS=Mus musculus GN=Hnrnpdl PE=1 SV=1	5	2	0	Hnrnpdl
Hnrnpd	Heterogeneous nuclear ribonucleoprotein D0 OS=Mus musculus GN=Hnrnpd PE=1 SV=2	6	5	2	Hnrnpd
Hnrnpf	Heterogeneous nuclear ribonucleoprotein F OS=Mus musculus GN=Hnrnpf PE=1 SV=3	8	6	2	Hnrnpf
Hnrnpk	Heterogeneous nuclear ribonucleoprotein K OS=Mus musculus GN=Hnrnpk PE=1 SV=1	11	10	8	Hnrnpk
Hnrnpl	Heterogeneous nuclear ribonucleoprotein L OS=Mus musculus GN=Hnrnpl PE=1 SV=2	15	9	4	Hnrnpl
Hnrnpll	Heterogeneous nuclear ribonucleoprotein L-like OS=Mus musculus GN=Hnrnpll PE=1 SV=3	2	0	0	Hnrnpll
Hnrnpm	Heterogeneous nuclear ribonucleoprotein M OS=Mus musculus GN=Hnrnpm PE=1 SV=3	18	15	7	Hnrnpm
Syncrip	Heterogeneous nuclear ribonucleoprotein Q OS=Mus musculus GN=Syncrip PE=1 SV=2	8	5	0	Syncrip
Hnrnpu	Heterogeneous nuclear ribonucleoprotein U OS=Mus musculus GN=Hnrnpu PE=1 SV=1	17	13	12	Hnrnpu
Hnrnpul2	Heterogeneous nuclear ribonucleoprotein U-like protein 2 OS=Mus musculus GN=Hnrnpul2 PE=1 SV=2	3	4	0	Hnrnpul2
Hnrnpa2b1	Heterogeneous nuclear ribonucleoproteins A2/B1 OS=Mus musculus GN=Hnrnpa2b1 PE=1 SV=2	13	9	5	Hnrnpa2b1
Hnrnpc	Heterogeneous nuclear ribonucleoproteins C1/C2 OS=Mus musculus GN=Hnrnpc PE=1 SV=1	16	10	5	Hnrnpc
Hk2	Hexokinase-2 OS=Mus musculus GN=Hk2 PE=1 SV=1	15	6	2	Hk2
Hmgb1	High mobility group protein B1 OS=Mus musculus GN=Hmgb1 PE=1 SV=2	4	3	0	Hmgb1
Hmgb2	High mobility group protein B2 OS=Mus musculus GN=Hmgb2 PE=1 SV=3	3	2	0	Hmgb2
Kat7	Histone acetyltransferase KAT7 OS=Mus musculus GN=Kat7 PE=1 SV=1	3	2	0	Kat7
Hat1	Histone acetyltransferase type B catalytic subunit OS=Mus musculus GN=Hat1 PE=1 SV=1	5	4	0	Hat1
Sap18	Histone deacetylase complex subunit SAP18 OS=Mus musculus GN=Sap18 PE=1 SV=1	2	2	0	Sap18
H1f0	Histone H1.0 OS=Mus musculus GN=H1f0 PE=2 SV=4	4	3	3	H1f0
Hist1h1b	Histone H1.5 OS=Mus musculus GN=Hist1h1b PE=1 SV=2	8	6	6	Hist1h1b
H2afv	Histone H2A.V OS=Mus musculus GN=H2afv PE=1 SV=3	4	4	4	H2afv
Hist1h4a	Histone H4 OS=Mus musculus GN=Hist1h4a PE=1 SV=2	9	8	8	Hist1h4a
Ezh2	Histone-lysine N-methyltransferase EZH2 OS=Mus musculus GN=Ezh2 PE=1 SV=2	3	0	0	Ezh2
Hcfc1	Host cell factor 1 OS=Mus musculus GN=Hcfc1 PE=1 SV=2	3	4	0	Hcfc1
Hyou1	Hypoxia up-regulated protein 1 OS=Mus musculus GN=Hyou1 PE=1 SV=1	10	5	0	Hyou1
Ighg1	Ig gamma-1 chain C region, membrane-bound form OS=Mus musculus GN=Ighg1 PE=1 SV=2	13	10	9	Ighg1
Igh-3	Ig gamma-2B chain C region OS=Mus musculus GN=Igh-3 PE=1 SV=3	8	6	6	Igh-3
Ig gamma-3 chain C region OS	Ig gamma-3 chain C region OS=Mus musculus PE=1 SV=2	8	8	8	Ig gamma-3 chain C region OS
Ig heavy chain V region 441 OS	Ig heavy chain V region 441 OS=Mus musculus PE=4 SV=1	3	3	2	Ig heavy chain V region 441 OS
Ig heavy chain V region 914 OS	Ig heavy chain V region 914 OS=Mus musculus PE=1 SV=1	0	2	2	Ig heavy chain V region 914 OS
Ig heavy chain V region RF OS	Ig heavy chain V region RF OS=Mus musculus PE=1 SV=1	0	2	3	Ig heavy chain V region RF OS
Ig heavy chain V-III region J606 OS	Ig heavy chain V-III region J606 OS=Mus musculus PE=1 SV=1	2	2	3	Ig heavy chain V-III region J606 OS
Ig kappa chain C region OS	Ig kappa chain C region OS=Mus musculus PE=1 SV=1	10	9	7	Ig kappa chain C region OS
Ig kappa chain V-II region 26-10 OS	Ig kappa chain V-II region 26-10 OS=Mus musculus PE=1 SV=1	0	0	2	Ig kappa chain V-II region 26-10 OS
Ig kappa chain V-II region 7S34.1 OS	Ig kappa chain V-II region 7S34.1 OS=Mus musculus PE=1 SV=1	2	0	2	Ig kappa chain V-II region 7S34.1 OS
Ig kappa chain V-III region ABPC 22/PC 9245 OS	Ig kappa chain V-III region ABPC 22/PC 9245 OS=Mus musculus PE=1 SV=1	3	3	2	Ig kappa chain V-III region ABPC 22/PC 9245 OS
Ig kappa chain V-III region PC 3741/TEPC 111 OS	Ig kappa chain V-III region PC 3741/TEPC 111 OS=Mus musculus PE=1 SV=1	3	3	2	Ig kappa chain V-III region PC 3741/TEPC 111 OS
Ig kappa chain V-III region PC 7043 OS	Ig kappa chain V-III region PC 7043 OS=Mus musculus PE=1 SV=1	2	3	2	Ig kappa chain V-III region PC 7043 OS
Ig kappa chain V-III region PC 7175 OS	Ig kappa chain V-III region PC 7175 OS=Mus musculus PE=1 SV=1	4	2	2	Ig kappa chain V-III region PC 7175 OS
Ig kappa chain V-IV region S107B OS	Ig kappa chain V-IV region S107B OS=Mus musculus PE=4 SV=1	0	2	2	Ig kappa chain V-IV region S107B OS
Ig kappa chain V-V region K2 (Fragment) OS	Ig kappa chain V-V region K2 (Fragment) OS=Mus musculus PE=1 SV=1	3	2	0	Ig kappa chain V-V region K2 (Fragment) OS
Ig kappa chain V-V region L6 (Fragment) OS	Ig kappa chain V-V region L6 (Fragment) OS=Mus musculus PE=4 SV=1	3	2	0	Ig kappa chain V-V region L6 (Fragment) OS
Gm10881	Ig kappa chain V-V region L7 (Fragment) OS=Mus musculus GN=Gm10881 PE=1 SV=1	0	2	2	Gm10881
Ig kappa chain V-V region MOPC 149 OS	Ig kappa chain V-V region MOPC 149 OS=Mus musculus PE=1 SV=1	2	2	0	Ig kappa chain V-V region MOPC 149 OS
Ig kappa chain V-V region MOPC 21 OS	Ig kappa chain V-V region MOPC 21 OS=Mus musculus PE=1 SV=1	0	2	2	Ig kappa chain V-V region MOPC 21 OS
Gm5571	Ig kappa chain V-V region MOPC 41 OS=Mus musculus GN=Gm5571 PE=1 SV=1	2	2	3	Gm5571
Igk-V19-17	Ig kappa chain V19-17 OS=Mus musculus GN=Igk-V19-17 PE=1 SV=1	0	2	2	Igk-V19-17
Ig lambda-1 chain C region OS	Ig lambda-1 chain C region OS=Mus musculus PE=1 SV=1	2	2	2	Ig lambda-1 chain C region OS
Ig lambda-1 chain V region OS	Ig lambda-1 chain V region OS=Mus musculus PE=1 SV=2	2	0	0	Ig lambda-1 chain V region OS
Ighm	Ig mu chain C region OS=Mus musculus GN=Ighm PE=1 SV=2	5	6	6	Ighm
Kpna2	Importin subunit alpha-1 OS=Mus musculus GN=Kpna2 PE=1 SV=2	12	9	4	Kpna2
Kpnb1	Importin subunit beta-1 OS=Mus musculus GN=Kpnb1 PE=1 SV=2	4	2	0	Kpnb1
Ipo4	Importin-4 OS=Mus musculus GN=Ipo4 PE=1 SV=1	3	7	0	Ipo4
Ipo7	Importin-7 OS=Mus musculus GN=Ipo7 PE=1 SV=2	11	11	2	Ipo7
Itpk1	Inositol-tetrakisphosphate 1-kinase OS=Mus musculus GN=Itpk1 PE=2 SV=1	2	0	0	Itpk1
Igf2bp1	Insulin-like growth factor 2 mRNA-binding protein 1 OS=Mus musculus GN=Igf2bp1 PE=1 SV=1	15	12	6	Igf2bp1
Ints1	Integrator complex subunit 1 OS=Mus musculus GN=Ints1 PE=1 SV=2	2	0	0	Ints1
Ints4	Integrator complex subunit 4 OS=Mus musculus GN=Ints4 PE=1 SV=1	2	0	0	Ints4
Ints5	Integrator complex subunit 5 OS=Mus musculus GN=Ints5 PE=2 SV=1	2	0	0	Ints5
Irf2bpl	Interferon regulatory factor 2-binding protein-like OS=Mus musculus GN=Irf2bpl PE=1 SV=1	2	0	0	Irf2bpl
Ilf2	Interleukin enhancer-binding factor 2 OS=Mus musculus GN=Ilf2 PE=1 SV=1	7	3	0	Ilf2
Ilf3	Interleukin enhancer-binding factor 3 OS=Mus musculus GN=Ilf3 PE=1 SV=2	3	2	0	Ilf3
Idh3a	Isocitrate dehydrogenase [NAD] subunit alpha, mitochondrial OS=Mus musculus GN=Idh3a PE=1 SV=1	5	4	0	Idh3a
Idh1	Isocitrate dehydrogenase [NADP] cytoplasmic OS=Mus musculus GN=Idh1 PE=1 SV=2	3	3	0	Idh1
Iars	Isoleucine--tRNA ligase, cytoplasmic OS=Mus musculus GN=Iars PE=1 SV=2	26	16	5	Iars
Jup	Junction plakoglobin OS=Mus musculus GN=Jup PE=1 SV=3	6	3	0	Jup
Khdc3	KH domain-containing protein 3 OS=Mus musculus GN=Khdc3 PE=1 SV=1	5	0	0	Khdc3
Khdrbs1	KH domain-containing, RNA-binding, signal transduction-associated protein 1 OS=Mus musculus GN=Khdrbs1 PE=1 SV=2	3	0	0	Khdrbs1
Ktn1	Kinectin OS=Mus musculus GN=Ktn1 PE=1 SV=1	6	2	0	Ktn1
Kif5b	Kinesin-1 heavy chain OS=Mus musculus GN=Kif5b PE=1 SV=3	4	2	0	Kif5b
Kif11	Kinesin-like protein KIF11 OS=Mus musculus GN=Kif11 PE=1 SV=1	5	2	0	Kif11
Kif23	Kinesin-like protein KIF23 OS=Mus musculus GN=Kif23 PE=1 SV=1	2	0	0	Kif23
Kif2c	Kinesin-like protein KIF2C OS=Mus musculus GN=Kif2c PE=1 SV=1	3	2	0	Kif2c
Kifc1	Kinesin-like protein KIFC1 OS=Mus musculus GN=Kifc1 PE=1 SV=2	3	0	0	Kifc1
Krr1	KRR1 small subunit processome component homolog OS=Mus musculus GN=Krr1 PE=2 SV=1	3	0	0	Krr1
Ldha	L-lactate dehydrogenase A chain OS=Mus musculus GN=Ldha PE=1 SV=3	4	2	2	Ldha
Tdh	L-threonine 3-dehydrogenase, mitochondrial OS=Mus musculus GN=Tdh PE=1 SV=1	12	7	5	Tdh
Larp1	La-related protein 1 OS=Mus musculus GN=Larp1 PE=1 SV=3	11	5	0	Larp1
Larp4	La-related protein 4 OS=Mus musculus GN=Larp4 PE=1 SV=2	4	0	0	Larp4
Larp7	La-related protein 7 OS=Mus musculus GN=Larp7 PE=1 SV=2	2	2	0	Larp7
Lbr	Lamin-B receptor OS=Mus musculus GN=Lbr PE=1 SV=2	3	3	2	Lbr
Lmnb1	Lamin-B1 OS=Mus musculus GN=Lmnb1 PE=1 SV=3	0	3	0	Lmnb1
Tmpo	Lamina-associated polypeptide 2, isoforms beta/delta/epsilon/gamma OS=Mus musculus GN=Tmpo PE=1 SV=4	6	3	0	Tmpo
Slc7a5	Large neutral amino acids transporter small subunit 1 OS=Mus musculus GN=Slc7a5 PE=1 SV=2	2	0	0	Slc7a5
Lsg1	Large subunit GTPase 1 homolog OS=Mus musculus GN=Lsg1 PE=1 SV=2	4	3	0	Lsg1
Lars	Leucine--tRNA ligase, cytoplasmic OS=Mus musculus GN=Lars PE=1 SV=2	25	16	7	Lars
Lrpprc	Leucine-rich PPR motif-containing protein, mitochondrial OS=Mus musculus GN=Lrpprc PE=1 SV=2	22	12	3	Lrpprc
Lasp1	LIM and SH3 domain protein 1 OS=Mus musculus GN=Lasp1 PE=1 SV=1	2	0	0	Lasp1
Lima1	LIM domain and actin-binding protein 1 OS=Mus musculus GN=Lima1 PE=1 SV=3	8	6	0	Lima1
Ajuba	LIM domain-containing protein ajuba OS=Mus musculus GN=Ajuba PE=1 SV=1	4	2	0	Ajuba
LINE-1	LINE-1 retrotransposable element ORF1 protein OS=Mus musculus PE=1 SV=2	2	3	0	LINE-1
L1td1	LINE-1 type transposase domain-containing protein 1 OS=Mus musculus GN=L1td1 PE=2 SV=1	19	15	10	L1td1
Lonp1	Lon protease homolog, mitochondrial OS=Mus musculus GN=Lonp1 PE=1 SV=2	8	4	0	Lonp1
Luc7l3	Luc7-like protein 3 OS=Mus musculus GN=Luc7l3 PE=1 SV=1	6	6	4	Luc7l3
Ssb	Lupus La protein homolog OS=Mus musculus GN=Ssb PE=1 SV=1	9	5	4	Ssb
Hells	Lymphocyte-specific helicase OS=Mus musculus GN=Hells PE=1 SV=2	9	11	0	Hells
Kars	Lysine--tRNA ligase OS=Mus musculus GN=Kars PE=1 SV=1	4	0	0	Kars
Kdm3a	Lysine-specific demethylase 3A OS=Mus musculus GN=Kdm3a PE=1 SV=1	2	0	0	Kdm3a
Kdm1a	Lysine-specific histone demethylase 1A OS=Mus musculus GN=Kdm1a PE=1 SV=2	3	3	0	Kdm1a
Mvp	Major vault protein OS=Mus musculus GN=Mvp PE=1 SV=4	0	5	2	Mvp
Mpdu1	Mannose-P-dolichol utilization defect 1 protein OS=Mus musculus GN=Mpdu1 PE=1 SV=1	2	0	0	Mpdu1
Matr3	Matrin-3 OS=Mus musculus GN=Matr3 PE=1 SV=1	15	11	2	Matr3
Acadm	Medium-chain specific acyl-CoA dehydrogenase, mitochondrial OS=Mus musculus GN=Acadm PE=1 SV=1	7	5	2	Acadm
Mta2	Metastasis-associated protein MTA2 OS=Mus musculus GN=Mta2 PE=1 SV=1	8	3	0	Mta2
Mat2b	Methionine adenosyltransferase 2 subunit beta OS=Mus musculus GN=Mat2b PE=1 SV=1	3	0	0	Mat2b
Mars	Methionine--tRNA ligase, cytoplasmic OS=Mus musculus GN=Mars PE=1 SV=1	15	13	0	Mars
Wdr77	Methylosome protein 50 OS=Mus musculus GN=Wdr77 PE=1 SV=1	6	2	3	Wdr77
Mettl16	Methyltransferase-like protein 16 OS=Mus musculus GN=Mettl16 PE=1 SV=1	2	0	0	Mettl16
Chchd3	MICOS complex subunit Mic19 OS=Mus musculus GN=Chchd3 PE=1 SV=1	3	0	0	Chchd3
Immt	MICOS complex subunit Mic60 OS=Mus musculus GN=Immt PE=1 SV=1	15	6	2	Immt
Macf1	Microtubule-actin cross-linking factor 1 OS=Mus musculus GN=Macf1 PE=1 SV=2	4	0	0	Macf1
Map1s	Microtubule-associated protein 1S OS=Mus musculus GN=Map1s PE=1 SV=2	5	4	0	Map1s
Map4	Microtubule-associated protein 4 OS=Mus musculus GN=Map4 PE=1 SV=3	6	0	0	Map4
Mcmbp	Mini-chromosome maintenance complex-binding protein OS=Mus musculus GN=Mcmbp PE=1 SV=1	2	2	0	Mcmbp
Slc25a11	Mitochondrial 2-oxoglutarate/malate carrier protein OS=Mus musculus GN=Slc25a11 PE=1 SV=3	2	0	0	Slc25a11
Timm50	Mitochondrial import inner membrane translocase subunit TIM50 OS=Mus musculus GN=Timm50 PE=1 SV=1	5	5	0	Timm50
Tomm22	Mitochondrial import receptor subunit TOM22 homolog OS=Mus musculus GN=Tomm22 PE=1 SV=3	2	0	0	Tomm22
Tomm34	Mitochondrial import receptor subunit TOM34 OS=Mus musculus GN=Tomm34 PE=1 SV=1	5	0	0	Tomm34
Tomm70	Mitochondrial import receptor subunit TOM70 OS=Mus musculus GN=Tomm70 PE=1 SV=2	5	0	0	Tomm70
Map4k4	Mitogen-activated protein kinase kinase kinase kinase 4 OS=Mus musculus GN=Map4k4 PE=1 SV=1	0	2	0	Map4k4
Bub3	Mitotic checkpoint protein BUB3 OS=Mus musculus GN=Bub3 PE=1 SV=2	3	3	2	Bub3
Nifk	MKI67 FHA domain-interacting nucleolar phosphoprotein OS=Mus musculus GN=Nifk PE=1 SV=1	3	0	0	Nifk
Mms19	MMS19 nucleotide excision repair protein homolog OS=Mus musculus GN=Mms19 PE=1 SV=1	4	3	0	Mms19
Mthfd1l	Monofunctional C1-tetrahydrofolate synthase, mitochondrial OS=Mus musculus GN=Mthfd1l PE=1 SV=2	20	16	5	Mthfd1l
Morc3	MORC family CW-type zinc finger protein 3 OS=Mus musculus GN=Morc3 PE=1 SV=1	2	0	0	Morc3
Mrfap1	MORF4 family-associated protein 1 OS=Mus musculus GN=Mrfap1 PE=1 SV=1	2	0	0	Mrfap1
Morf4l1	Mortality factor 4-like protein 1 OS=Mus musculus GN=Morf4l1 PE=1 SV=2	0	2	0	Morf4l1
Rnmt	mRNA cap guanine-N7 methyltransferase OS=Mus musculus GN=Rnmt PE=1 SV=1	2	0	0	Rnmt
Rae1	mRNA export factor OS=Mus musculus GN=Rae1 PE=1 SV=1	3	0	0	Rae1
Mrto4	mRNA turnover protein 4 homolog OS=Mus musculus GN=Mrto4 PE=1 SV=1	3	3	2	Mrto4
Paics	Multifunctional protein ADE2 OS=Mus musculus GN=Paics PE=1 SV=4	7	2	0	Paics
Mmtag2	Multiple myeloma tumor-associated protein 2 homolog OS=Mus musculus GN=Mmtag2 PE=2 SV=1	4	4	4	Mmtag2
Mug1	Murinoglobulin-1 OS=Mus musculus GN=Mug1 PE=1 SV=3	3	6	4	Mug1
Mybbp1a	Myb-binding protein 1A OS=Mus musculus GN=Mybbp1a PE=1 SV=2	36	31	12	Mybbp1a
Myef2	Myelin expression factor 2 OS=Mus musculus GN=Myef2 PE=1 SV=1	7	6	0	Myef2
Myl6b	Myosin light chain 6B OS=Mus musculus GN=Myl6b PE=1 SV=1	5	2	0	Myl6b
Myl6	Myosin light polypeptide 6 OS=Mus musculus GN=Myl6 PE=1 SV=3	8	9	5	Myl6
Mprip	Myosin phosphatase Rho-interacting protein OS=Mus musculus GN=Mprip PE=1 SV=2	14	5	0	Mprip
Myh10	Myosin-10 OS=Mus musculus GN=Myh10 PE=1 SV=2	105	85	19	Myh10
Myh14	Myosin-14 OS=Mus musculus GN=Myh14 PE=1 SV=1	11	7	0	Myh14
Myh9	Myosin-9 OS=Mus musculus GN=Myh9 PE=1 SV=4	119	95	27	Myh9
Naa15	N-alpha-acetyltransferase 15, NatA auxiliary subunit OS=Mus musculus GN=Naa15 PE=1 SV=1	0	2	0	Naa15
Naa25	N-alpha-acetyltransferase 25, NatB auxiliary subunit OS=Mus musculus GN=Naa25 PE=1 SV=1	2	0	0	Naa25
Ndufa10	NADH dehydrogenase [ubiquinone] 1 alpha subcomplex subunit 10, mitochondrial OS=Mus musculus GN=Ndufa10 PE=1 SV=1	2	0	0	Ndufa10
Ndufa9	NADH dehydrogenase [ubiquinone] 1 alpha subcomplex subunit 9, mitochondrial OS=Mus musculus GN=Ndufa9 PE=1 SV=2	3	2	0	Ndufa9
Cyb5r3	NADH-cytochrome b5 reductase 3 OS=Mus musculus GN=Cyb5r3 PE=1 SV=3	6	4	0	Cyb5r3
Ndufs1	NADH-ubiquinone oxidoreductase 75 kDa subunit, mitochondrial OS=Mus musculus GN=Ndufs1 PE=1 SV=2	8	5	0	Ndufs1
Naca	Nascent polypeptide-associated complex subunit alpha, muscle-specific form OS=Mus musculus GN=Naca PE=1 SV=2	3	3	2	Naca
Nedd8	NEDD8 OS=Mus musculus GN=Nedd8 PE=1 SV=2	2	0	0	Nedd8
Snu13	NHP2-like protein 1 OS=Mus musculus GN=Snu13 PE=1 SV=4	3	2	2	Snu13
Fam129b	Niban-like protein 1 OS=Mus musculus GN=Fam129b PE=1 SV=2	2	0	0	Fam129b
Ncln	Nicalin OS=Mus musculus GN=Ncln PE=1 SV=2	2	0	0	Ncln
Nosip	Nitric oxide synthase-interacting protein OS=Mus musculus GN=Nosip PE=1 SV=1	3	0	0	Nosip
Nomo1	Nodal modulator 1 OS=Mus musculus GN=Nomo1 PE=1 SV=1	2	0	0	Nomo1
Nono	Non-POU domain-containing octamer-binding protein OS=Mus musculus GN=Nono PE=1 SV=3	9	5	3	Nono
Nufip2	Nuclear fragile X mental retardation-interacting protein 2 OS=Mus musculus GN=Nufip2 PE=1 SV=1	5	3	0	Nufip2
Numa1	Nuclear mitotic apparatus protein 1 OS=Mus musculus OX=10090 GN=Numa1 PE=1 SV=1	16	7	0	Numa1
Nup107	Nuclear pore complex protein Nup107 OS=Mus musculus GN=Nup107 PE=1 SV=1	2	0	0	Nup107
Nup133	Nuclear pore complex protein Nup133 OS=Mus musculus GN=Nup133 PE=1 SV=2	3	0	0	Nup133
Nup155	Nuclear pore complex protein Nup155 OS=Mus musculus GN=Nup155 PE=1 SV=1	10	11	0	Nup155
Nup160	Nuclear pore complex protein Nup160 OS=Mus musculus GN=Nup160 PE=1 SV=2	4	0	0	Nup160
Nup50	Nuclear pore complex protein Nup50 OS=Mus musculus GN=Nup50 PE=1 SV=3	2	0	0	Nup50
Nup93	Nuclear pore complex protein Nup93 OS=Mus musculus GN=Nup93 PE=1 SV=1	8	5	0	Nup93
Nup98	Nuclear pore complex protein Nup98-Nup96 OS=Mus musculus GN=Nup98 PE=1 SV=2	5	3	0	Nup98
Nxf1	Nuclear RNA export factor 1 OS=Mus musculus GN=Nxf1 PE=1 SV=3	3	2	0	Nxf1
Nvl	Nuclear valosin-containing protein-like OS=Mus musculus GN=Nvl PE=1 SV=1	8	5	0	Nvl
Nolc1	Nucleolar and coiled-body phosphoprotein 1 OS=Mus musculus OX=10090 GN=Nolc1 PE=1 SV=1	6	3	2	Nolc1
Noc4l	Nucleolar complex protein 4 homolog OS=Mus musculus GN=Noc4l PE=2 SV=1	3	2	0	Noc4l
Gtpbp4	Nucleolar GTP-binding protein 1 OS=Mus musculus GN=Gtpbp4 PE=1 SV=3	7	0	0	Gtpbp4
Nop14	Nucleolar protein 14 OS=Mus musculus GN=Nop14 PE=1 SV=2	7	0	0	Nop14
Nop16	Nucleolar protein 16 OS=Mus musculus GN=Nop16 PE=1 SV=1	3	0	4	Nop16
Nop56	Nucleolar protein 56 OS=Mus musculus GN=Nop56 PE=1 SV=2	16	7	2	Nop56
Nop58	Nucleolar protein 58 OS=Mus musculus GN=Nop58 PE=1 SV=1	11	8	3	Nop58
Nop9	Nucleolar protein 9 OS=Mus musculus GN=Nop9 PE=1 SV=1	0	3	0	Nop9
Ddx21	Nucleolar RNA helicase 2 OS=Mus musculus GN=Ddx21 PE=1 SV=3	14	8	2	Ddx21
Ubtf	Nucleolar transcription factor 1 OS=Mus musculus GN=Ubtf PE=1 SV=1	4	2	0	Ubtf
Ncl	Nucleolin OS=Mus musculus GN=Ncl PE=1 SV=2	19	18	13	Ncl
Npm1	Nucleophosmin OS=Mus musculus GN=Npm1 PE=1 SV=1	3	3	0	Npm1
Nup188	Nucleoporin NUP188 homolog OS=Mus musculus GN=Nup188 PE=1 SV=2	2	0	0	Nup188
Nap1l1	Nucleosome assembly protein 1-like 1 OS=Mus musculus GN=Nap1l1 PE=1 SV=2	3	3	0	Nap1l1
Oard1	O-acetyl-ADP-ribose deacetylase 1 OS=Mus musculus GN=Oard1 PE=1 SV=2	2	0	0	Oard1
Ola1	Obg-like ATPase 1 OS=Mus musculus GN=Ola1 PE=1 SV=1	2	2	0	Ola1
Ogfr	Opioid growth factor receptor OS=Mus musculus GN=Ogfr PE=1 SV=1	0	2	0	Ogfr
Orc2	Origin recognition complex subunit 2 OS=Mus musculus GN=Orc2 PE=1 SV=1	2	0	0	Orc2
Orc3	Origin recognition complex subunit 3 OS=Mus musculus GN=Orc3 PE=1 SV=1	2	0	0	Orc3
Orc5	Origin recognition complex subunit 5 OS=Mus musculus GN=Orc5 PE=2 SV=1	2	2	0	Orc5
Otud4	OTU domain-containing protein 4 OS=Mus musculus GN=Otud4 PE=1 SV=1	4	0	0	Otud4
Pak1ip1	p21-activated protein kinase-interacting protein 1 OS=Mus musculus GN=Pak1ip1 PE=1 SV=2	5	4	3	Pak1ip1
Trip13	Pachytene checkpoint protein 2 homolog OS=Mus musculus GN=Trip13 PE=1 SV=1	3	6	0	Trip13
Sin3a	Paired amphipathic helix protein Sin3a OS=Mus musculus GN=Sin3a PE=1 SV=3	3	0	0	Sin3a
Pspc1	Paraspeckle component 1 OS=Mus musculus GN=Pspc1 PE=1 SV=1	2	2	0	Pspc1
Psip1	PC4 and SFRS1-interacting protein OS=Mus musculus GN=Psip1 PE=1 SV=1	9	4	0	Psip1
Pcid2	PCI domain-containing protein 2 OS=Mus musculus GN=Pcid2 PE=1 SV=1	2	0	0	Pcid2
Ptcd3	Pentatricopeptide repeat domain-containing protein 3, mitochondrial OS=Mus musculus GN=Ptcd3 PE=1 SV=2	3	0	0	Ptcd3
Ppia	Peptidyl-prolyl cis-trans isomerase A OS=Mus musculus GN=Ppia PE=1 SV=2	2	2	0	Ppia
Fkbp4	Peptidyl-prolyl cis-trans isomerase FKBP4 OS=Mus musculus GN=Fkbp4 PE=1 SV=5	5	2	0	Fkbp4
Fkbp5	Peptidyl-prolyl cis-trans isomerase FKBP5 OS=Mus musculus GN=Fkbp5 PE=1 SV=1	6	2	0	Fkbp5
Ppig	Peptidyl-prolyl cis-trans isomerase G OS=Mus musculus GN=Ppig PE=1 SV=1	4	4	2	Ppig
Prdx1	Peroxiredoxin-1 OS=Mus musculus GN=Prdx1 PE=1 SV=1	12	10	11	Prdx1
Prdx6	Peroxiredoxin-6 OS=Mus musculus GN=Prdx6 PE=1 SV=3	10	8	4	Prdx6
Pes1	Pescadillo homolog OS=Mus musculus GN=Pes1 PE=1 SV=1	4	3	2	Pes1
Phf5a	PHD finger-like domain-containing protein 5A OS=Mus musculus GN=Phf5a PE=1 SV=1	0	2	0	Phf5a
Farsb	Phenylalanine--tRNA ligase beta subunit OS=Mus musculus GN=Farsb PE=1 SV=2	0	2	0	Farsb
Slc25a3	Phosphate carrier protein, mitochondrial OS=Mus musculus GN=Slc25a3 PE=1 SV=1	10	8	3	Slc25a3
Pck2	Phosphoenolpyruvate carboxykinase [GTP], mitochondrial OS=Mus musculus GN=Pck2 PE=1 SV=1	10	8	0	Pck2
Plaa	Phospholipase A-2-activating protein OS=Mus musculus GN=Plaa PE=1 SV=4	8	0	0	Plaa
Gpx4	Phospholipid hydroperoxide glutathione peroxidase OS=Mus musculus OX=10090 GN=Gpx4 PE=1 SV=4	0	2	0	Gpx4
Pmm1	Phosphomannomutase 1 OS=Mus musculus GN=Pmm1 PE=1 SV=1	0	2	0	Pmm1
Psat1	Phosphoserine aminotransferase OS=Mus musculus GN=Psat1 PE=1 SV=1	6	5	0	Psat1
Pnn	Pinin OS=Mus musculus GN=Pnn PE=1 SV=4	9	11	7	Pnn
Serbp1	Plasminogen activator inhibitor 1 RNA-binding protein OS=Mus musculus GN=Serbp1 PE=1 SV=2	7	4	0	Serbp1
Plg	Plasminogen OS=Mus musculus GN=Plg PE=1 SV=3	3	3	3	Plg
Plrg1	Pleiotropic regulator 1 OS=Mus musculus GN=Plrg1 PE=1 SV=1	4	2	0	Plrg1
Parp1	Poly [ADP-ribose] polymerase 1 OS=Mus musculus GN=Parp1 PE=1 SV=3	20	10	6	Parp1
Parg	Poly(ADP-ribose) glycohydrolase OS=Mus musculus GN=Parg PE=1 SV=2	2	0	0	Parg
Pcbp1	Poly(rC)-binding protein 1 OS=Mus musculus GN=Pcbp1 PE=1 SV=1	7	6	5	Pcbp1
Pcbp2	Poly(rC)-binding protein 2 OS=Mus musculus GN=Pcbp2 PE=1 SV=1	9	9	4	Pcbp2
Pcbp4	Poly(rC)-binding protein 4 OS=Mus musculus GN=Pcbp4 PE=1 SV=1	2	0	0	Pcbp4
Puf60	Poly(U)-binding-splicing factor PUF60 OS=Mus musculus GN=Puf60 PE=1 SV=2	14	12	7	Puf60
Pabpc1	Polyadenylate-binding protein 1 OS=Mus musculus GN=Pabpc1 PE=1 SV=2	24	20	11	Pabpc1
Pabpn1	Polyadenylate-binding protein 2 OS=Mus musculus GN=Pabpn1 PE=1 SV=3	2	2	0	Pabpn1
Eed	Polycomb protein EED OS=Mus musculus GN=Eed PE=1 SV=1	8	6	0	Eed
Suz12	Polycomb protein Suz12 OS=Mus musculus GN=Suz12 PE=1 SV=2	0	2	0	Suz12
Poldip3	Polymerase delta-interacting protein 3 OS=Mus musculus GN=Poldip3 PE=1 SV=1	2	2	0	Poldip3
Nol9	Polynucleotide 5'-hydroxyl-kinase NOL9 OS=Mus musculus GN=Nol9 PE=1 SV=1	4	2	0	Nol9
Ptbp1	Polypyrimidine tract-binding protein 1 OS=Mus musculus GN=Ptbp1 PE=1 SV=2	12	10	5	Ptbp1
Prpf19	Pre-mRNA-processing factor 19 OS=Mus musculus GN=Prpf19 PE=1 SV=1	7	6	3	Prpf19
Prpf40a	Pre-mRNA-processing factor 40 homolog A OS=Mus musculus GN=Prpf40a PE=1 SV=1	5	4	0	Prpf40a
Prpf6	Pre-mRNA-processing factor 6 OS=Mus musculus GN=Prpf6 PE=1 SV=1	8	4	2	Prpf6
Prpf8	Pre-mRNA-processing-splicing factor 8 OS=Mus musculus GN=Prpf8 PE=1 SV=2	35	24	9	Prpf8
Dhx15	Pre-mRNA-splicing factor ATP-dependent RNA helicase DHX15 OS=Mus musculus GN=Dhx15 PE=1 SV=2	6	4	2	Dhx15
Ftsj3	pre-rRNA processing protein FTSJ3 OS=Mus musculus GN=Ftsj3 PE=1 SV=1	2	3	0	Ftsj3
Tsr1	Pre-rRNA-processing protein TSR1 homolog OS=Mus musculus GN=Tsr1 PE=1 SV=1	6	3	4	Tsr1
Pramel7	Preferentially expressed antigen in melanoma-like protein 7 OS=Mus musculus OX=10090 GN=Pramel7 PE=1 SV=1	0	4	0	Pramel7
Pzp	Pregnancy zone protein OS=Mus musculus GN=Pzp PE=1 SV=3	16	18	15	Pzp
Nop2	Probable 28S rRNA (cytosine-C(5))-methyltransferase OS=Mus musculus GN=Nop2 PE=1 SV=1	11	5	2	Nop2
Rars2	Probable arginine--tRNA ligase, mitochondrial OS=Mus musculus GN=Rars2 PE=1 SV=1	2	0	0	Rars2
Ddx17	Probable ATP-dependent RNA helicase DDX17 OS=Mus musculus GN=Ddx17 PE=1 SV=1	19	15	4	Ddx17
Ddx20	Probable ATP-dependent RNA helicase DDX20 OS=Mus musculus GN=Ddx20 PE=1 SV=2	7	4	2	Ddx20
Ddx27	Probable ATP-dependent RNA helicase DDX27 OS=Mus musculus GN=Ddx27 PE=1 SV=3	7	2	0	Ddx27
Ddx46	Probable ATP-dependent RNA helicase DDX46 OS=Mus musculus GN=Ddx46 PE=1 SV=2	11	10	2	Ddx46
Ddx47	Probable ATP-dependent RNA helicase DDX47 OS=Mus musculus GN=Ddx47 PE=2 SV=2	4	0	0	Ddx47
Ddx5	Probable ATP-dependent RNA helicase DDX5 OS=Mus musculus GN=Ddx5 PE=1 SV=2	26	15	12	Ddx5
Ddx56	Probable ATP-dependent RNA helicase DDX56 OS=Mus musculus GN=Ddx56 PE=2 SV=1	6	4	0	Ddx56
Ddx6	Probable ATP-dependent RNA helicase DDX6 OS=Mus musculus GN=Ddx6 PE=1 SV=1	7	5	0	Ddx6
Dimt1	Probable dimethyladenosine transferase OS=Mus musculus GN=Dimt1 PE=2 SV=1	6	5	2	Dimt1
Rbm19	Probable RNA-binding protein 19 OS=Mus musculus GN=Rbm19 PE=1 SV=1	4	0	0	Rbm19
Ebna1bp2	Probable rRNA-processing protein EBP2 OS=Mus musculus GN=Ebna1bp2 PE=2 SV=1	9	7	4	Ebna1bp2
Usp9x	Probable ubiquitin carboxyl-terminal hydrolase FAF-X OS=Mus musculus GN=Usp9x PE=1 SV=2	16	10	2	Usp9x
Pfn1	Profilin-1 OS=Mus musculus GN=Pfn1 PE=1 SV=2	3	0	0	Pfn1
Pdcd6ip	Programmed cell death 6-interacting protein OS=Mus musculus GN=Pdcd6ip PE=1 SV=3	0	3	0	Pdcd6ip
Phb	Prohibitin OS=Mus musculus GN=Phb PE=1 SV=1	2	0	0	Phb
Pcna	Proliferating cell nuclear antigen OS=Mus musculus GN=Pcna PE=1 SV=2	7	6	2	Pcna
Pelp1	Proline-, glutamic acid- and leucine-rich protein 1 OS=Mus musculus GN=Pelp1 PE=1 SV=2	10	8	3	Pelp1
Ptges3	Prostaglandin E synthase 3 OS=Mus musculus GN=Ptges3 PE=1 SV=1	2	0	0	Ptges3
Psma5	Proteasome subunit alpha type-5 OS=Mus musculus GN=Psma5 PE=1 SV=1	3	3	0	Psma5
Ecm29	Proteasome-associated protein ECM29 homolog OS=Mus musculus GN=Ecm29 PE=1 SV=3	0	3	0	Ecm29
Prmt5	Protein arginine N-methyltransferase 5 OS=Mus musculus GN=Prmt5 PE=1 SV=3	16	13	11	Prmt5
Bud31	Protein BUD31 homolog OS=Mus musculus GN=Bud31 PE=1 SV=1	2	0	0	Bud31
Kiaa1524	Protein CIP2A OS=Mus musculus GN=Kiaa1524 PE=1 SV=3	3	0	0	Kiaa1524
Cobl	Protein cordon-bleu OS=Mus musculus GN=Cobl PE=1 SV=1	2	0	0	Cobl
Dek	Protein DEK OS=Mus musculus GN=Dek PE=1 SV=1	4	4	2	Dek
Diaph1	Protein diaphanous homolog 1 OS=Mus musculus GN=Diaph1 PE=1 SV=1	2	2	0	Diaph1
Pdia3	Protein disulfide-isomerase A3 OS=Mus musculus GN=Pdia3 PE=1 SV=2	3	2	0	Pdia3
Pdia6	Protein disulfide-isomerase A6 OS=Mus musculus GN=Pdia6 PE=1 SV=3	0	3	0	Pdia6
Dpy30	Protein dpy-30 homolog OS=Mus musculus GN=Dpy30 PE=1 SV=1	3	2	0	Dpy30
Ahctf1	Protein ELYS OS=Mus musculus GN=Ahctf1 PE=1 SV=1	0	2	0	Ahctf1
Fam133b	Protein FAM133B OS=Mus musculus GN=Fam133b PE=1 SV=3	3	2	3	Fam133b
Flii	Protein flightless-1 homolog OS=Mus musculus GN=Flii PE=1 SV=1	3	2	0	Flii
Impact	Protein IMPACT OS=Mus musculus GN=Impact PE=1 SV=2	2	2	0	Impact
Jade1	Protein Jade-1 OS=Mus musculus GN=Jade1 PE=1 SV=2	2	0	0	Jade1
Jarid2	Protein Jumonji OS=Mus musculus GN=Jarid2 PE=1 SV=1	3	0	0	Jarid2
Lin28a	Protein lin-28 homolog A OS=Mus musculus GN=Lin28a PE=1 SV=1	5	2	0	Lin28a
Llph	Protein LLP homolog OS=Mus musculus GN=Llph PE=1 SV=1	0	2	3	Llph
Lsm12	Protein LSM12 homolog OS=Mus musculus GN=Lsm12 PE=1 SV=1	2	3	0	Lsm12
Mtdh	Protein LYRIC OS=Mus musculus GN=Mtdh PE=1 SV=1	3	3	0	Mtdh
Msto1	Protein misato homolog 1 OS=Mus musculus GN=Msto1 PE=1 SV=1	4	2	0	Msto1
Ppp1r12a	Protein phosphatase 1 regulatory subunit 12A OS=Mus musculus GN=Ppp1r12a PE=1 SV=2	3	2	0	Ppp1r12a
Pml	Protein PML OS=Mus musculus GN=Pml PE=1 SV=3	3	0	0	Pml
Prrc2c	Protein PRRC2C OS=Mus musculus GN=Prrc2c PE=1 SV=3	8	2	0	Prrc2c
Rcc2	Protein RCC2 OS=Mus musculus GN=Rcc2 PE=1 SV=1	11	12	5	Rcc2
Set	Protein SET OS=Mus musculus GN=Set PE=1 SV=1	2	4	0	Set
Sugt1	Protein SGT1 homolog OS=Mus musculus GN=Sugt1 PE=1 SV=3	5	2	0	Sugt1
Srek1ip1	Protein SREK1IP1 OS=Mus musculus GN=Srek1ip1 PE=1 SV=1	2	2	0	Srek1ip1
Timeless	Protein timeless homolog OS=Mus musculus GN=Timeless PE=1 SV=3	2	0	0	Timeless
Sec23b	Protein transport protein Sec23B OS=Mus musculus GN=Sec23b PE=1 SV=1	2	0	0	Sec23b
Sec31a	Protein transport protein Sec31A OS=Mus musculus GN=Sec31a PE=1 SV=2	4	2	0	Sec31a
Unc45a	Protein unc-45 homolog A OS=Mus musculus GN=Unc45a PE=1 SV=2	3	0	0	Unc45a
Vac14	Protein VAC14 homolog OS=Mus musculus GN=Vac14 PE=1 SV=1	3	0	0	Vac14
Zwilch	Protein zwilch homolog OS=Mus musculus GN=Zwilch PE=1 SV=1	3	2	0	Zwilch
Tgm1	Protein-glutamine gamma-glutamyltransferase K OS=Mus musculus GN=Tgm1 PE=1 SV=2	5	0	0	Tgm1
Prg4	Proteoglycan 4 OS=Mus musculus GN=Prg4 PE=1 SV=2	2	3	2	Prg4
Pum1	Pumilio homolog 1 OS=Mus musculus GN=Pum1 PE=1 SV=2	3	2	0	Pum1
Pum3	Pumilio homolog 3 OS=Mus musculus GN=Pum3 PE=1 SV=2	6	3	0	Pum3
Dhx30	Putative ATP-dependent RNA helicase DHX30 OS=Mus musculus GN=Dhx30 PE=1 SV=1	4	0	0	Dhx30
D2Wsu81e	Putative methyltransferase C9orf114 homolog OS=Mus musculus GN=D2Wsu81e PE=1 SV=1	0	2	3	D2Wsu81e
Luc7l	Putative RNA-binding protein Luc7-like 1 OS=Mus musculus GN=Luc7l PE=1 SV=2	7	6	5	Luc7l
Luc7l2	Putative RNA-binding protein Luc7-like 2 OS=Mus musculus GN=Luc7l2 PE=1 SV=1	9	7	4	Luc7l2
Pycr2	Pyrroline-5-carboxylate reductase 2 OS=Mus musculus GN=Pycr2 PE=1 SV=1	2	0	0	Pycr2
Pdha1	Pyruvate dehydrogenase E1 component subunit alpha, somatic form, mitochondrial OS=Mus musculus GN=Pdha1 PE=1 SV=1	3	3	0	Pdha1
Pdhb	Pyruvate dehydrogenase E1 component subunit beta, mitochondrial OS=Mus musculus GN=Pdhb PE=1 SV=1	7	7	0	Pdhb
Pkm	Pyruvate kinase PKM OS=Mus musculus GN=Pkm PE=1 SV=4	7	4	4	Pkm
Gdi2	Rab GDP dissociation inhibitor beta OS=Mus musculus GN=Gdi2 PE=1 SV=1	0	4	0	Gdi2
Rangap1	Ran GTPase-activating protein 1 OS=Mus musculus GN=Rangap1 PE=1 SV=2	5	2	0	Rangap1
Ranbp3	Ran-binding protein 3 OS=Mus musculus GN=Ranbp3 PE=1 SV=2	3	0	0	Ranbp3
Ranbp1	Ran-specific GTPase-activating protein OS=Mus musculus GN=Ranbp1 PE=1 SV=2	2	0	0	Ranbp1
G3bp1	Ras GTPase-activating protein-binding protein 1 OS=Mus musculus GN=G3bp1 PE=1 SV=1	10	8	4	G3bp1
G3bp2	Ras GTPase-activating protein-binding protein 2 OS=Mus musculus GN=G3bp2 PE=1 SV=2	11	11	6	G3bp2
Iqgap1	Ras GTPase-activating-like protein IQGAP1 OS=Mus musculus GN=Iqgap1 PE=1 SV=2	17	12	0	Iqgap1
Rab5a	Ras-related protein Rab-5A OS=Mus musculus GN=Rab5a PE=1 SV=1	2	0	0	Rab5a
Rab5c	Ras-related protein Rab-5C OS=Mus musculus GN=Rab5c PE=1 SV=2	4	2	0	Rab5c
Rab6a	Ras-related protein Rab-6A OS=Mus musculus GN=Rab6a PE=1 SV=4	2	0	0	Rab6a
Rab9a	Ras-related protein Rab-9A OS=Mus musculus GN=Rab9a PE=1 SV=1	2	0	0	Rab9a
Rack1	Receptor of activated protein C kinase 1 OS=Mus musculus GN=Rack1 PE=1 SV=3	2	2	0	Rack1
Rcc1	Regulator of chromosome condensation OS=Mus musculus GN=Rcc1 PE=1 SV=1	3	3	0	Rcc1
Upf1	Regulator of nonsense transcripts 1 OS=Mus musculus GN=Upf1 PE=1 SV=2	10	5	0	Upf1
Rfc1	Replication factor C subunit 1 OS=Mus musculus GN=Rfc1 PE=1 SV=2	3	0	0	Rfc1
Rfc2	Replication factor C subunit 2 OS=Mus musculus GN=Rfc2 PE=1 SV=1	4	2	0	Rfc2
Rfc3	Replication factor C subunit 3 OS=Mus musculus GN=Rfc3 PE=1 SV=1	4	2	0	Rfc3
Rfc4	Replication factor C subunit 4 OS=Mus musculus GN=Rfc4 PE=1 SV=1	2	0	0	Rfc4
Rfc5	Replication factor C subunit 5 OS=Mus musculus GN=Rfc5 PE=1 SV=1	3	0	0	Rfc5
Rpa3	Replication protein A 14 kDa subunit OS=Mus musculus GN=Rpa3 PE=1 SV=1	3	0	0	Rpa3
Rpa2	Replication protein A 32 kDa subunit OS=Mus musculus GN=Rpa2 PE=1 SV=1	2	0	0	Rpa2
Rpa1	Replication protein A 70 kDa DNA-binding subunit OS=Mus musculus GN=Rpa1 PE=1 SV=1	8	6	0	Rpa1
Scpep1	Retinoid-inducible serine carboxypeptidase OS=Mus musculus GN=Scpep1 PE=1 SV=2	2	0	0	Scpep1
Arhgef1	Rho guanine nucleotide exchange factor 1 OS=Mus musculus GN=Arhgef1 PE=1 SV=2	3	0	0	Arhgef1
Rrm1	Ribonucleoside-diphosphate reductase large subunit OS=Mus musculus GN=Rrm1 PE=1 SV=2	7	6	2	Rrm1
Las1l	Ribosomal biogenesis protein LAS1L OS=Mus musculus GN=Las1l PE=1 SV=1	6	4	0	Las1l
Rsl1d1	Ribosomal L1 domain-containing protein 1 OS=Mus musculus GN=Rsl1d1 PE=1 SV=1	13	9	0	Rsl1d1
Rps6ka1	Ribosomal protein S6 kinase alpha-1 OS=Mus musculus GN=Rps6ka1 PE=1 SV=1	4	2	0	Rps6ka1
Emg1	Ribosomal RNA small subunit methyltransferase NEP1 OS=Mus musculus GN=Emg1 PE=1 SV=1	0	2	0	Emg1
Brix1	Ribosome biogenesis protein BRX1 homolog OS=Mus musculus GN=Brix1 PE=1 SV=3	4	2	0	Brix1
Rrs1	Ribosome biogenesis regulatory protein homolog OS=Mus musculus GN=Rrs1 PE=1 SV=1	3	0	2	Rrs1
Rpf2	Ribosome production factor 2 homolog OS=Mus musculus GN=Rpf2 PE=2 SV=2	5	4	0	Rpf2
Rrbp1	Ribosome-binding protein 1 OS=Mus musculus GN=Rrbp1 PE=1 SV=2	8	4	0	Rrbp1
RtcA	RNA 3'-terminal phosphate cyclase OS=Mus musculus GN=RtcA PE=1 SV=2	2	0	0	RtcA
Rbmxl1	RNA binding motif protein, X-linked-like-1 OS=Mus musculus GN=Rbmxl1 PE=2 SV=1	9	4	3	Rbmxl1
Nat10	RNA cytidine acetyltransferase OS=Mus musculus GN=Nat10 PE=1 SV=1	2	0	0	Nat10
Rpap1	RNA polymerase II-associated protein 1 OS=Mus musculus GN=Rpap1 PE=1 SV=2	3	0	0	Rpap1
RTRAF	RNA transcription, translation and transport factor protein OS=Mus musculus OX=10090 GN=RTRAF PE=1 SV=1	7	7	0	RTRAF
Rbm14	RNA-binding protein 14 OS=Mus musculus GN=Rbm14 PE=1 SV=1	6	2	0	Rbm14
Rbm15	RNA-binding protein 15 OS=Mus musculus OX=10090 GN=Rbm15 PE=1 SV=1	2	0	0	Rbm15
Rbm25	RNA-binding protein 25 OS=Mus musculus GN=Rbm25 PE=1 SV=2	6	6	0	Rbm25
Rbm26	RNA-binding protein 26 OS=Mus musculus GN=Rbm26 PE=1 SV=2	2	0	0	Rbm26
Rbm27	RNA-binding protein 27 OS=Mus musculus GN=Rbm27 PE=1 SV=3	4	2	0	Rbm27
Rbm39	RNA-binding protein 39 OS=Mus musculus GN=Rbm39 PE=1 SV=2	12	12	11	Rbm39
Ewsr1	RNA-binding protein EWS OS=Mus musculus GN=Ewsr1 PE=1 SV=2	3	0	0	Ewsr1
Fus	RNA-binding protein FUS OS=Mus musculus GN=Fus PE=1 SV=1	5	0	0	Fus
Pno1	RNA-binding protein PNO1 OS=Mus musculus GN=Pno1 PE=1 SV=1	2	0	0	Pno1
Raly	RNA-binding protein Raly OS=Mus musculus GN=Raly PE=1 SV=3	8	7	3	Raly
Rbpms2	RNA-binding protein with multiple splicing 2 OS=Mus musculus GN=Rbpms2 PE=1 SV=1	5	4	0	Rbpms2
Rbpms	RNA-binding protein with multiple splicing OS=Mus musculus GN=Rbpms PE=1 SV=2	4	0	0	Rbpms
Rnps1	RNA-binding protein with serine-rich domain 1 OS=Mus musculus GN=Rnps1 PE=1 SV=1	2	2	2	Rnps1
Fbl	rRNA 2'-O-methyltransferase fibrillarin OS=Mus musculus GN=Fbl PE=1 SV=2	9	7	4	Fbl
Rrp12	RRP12-like protein OS=Mus musculus GN=Rrp12 PE=1 SV=1	6	4	0	Rrp12
Ruvbl1	RuvB-like 1 OS=Mus musculus GN=Ruvbl1 PE=1 SV=1	8	6	4	Ruvbl1
Ruvbl2	RuvB-like 2 OS=Mus musculus GN=Ruvbl2 PE=1 SV=3	11	7	0	Ruvbl2
Sall4	Sal-like protein 4 OS=Mus musculus GN=Sall4 PE=1 SV=2	6	6	0	Sall4
Safb	Scaffold attachment factor B1 OS=Mus musculus GN=Safb PE=1 SV=2	5	0	0	Safb
Scfd1	Sec1 family domain-containing protein 1 OS=Mus musculus GN=Scfd1 PE=1 SV=1	4	0	0	Scfd1
Senp3	Sentrin-specific protease 3 OS=Mus musculus GN=Senp3 PE=1 SV=1	4	3	0	Senp3
2022-09-01	Septin-1 OS=Mus musculus GN=Sept1 PE=1 SV=2	2	0	0	2022-09-01
2022-09-02	Septin-2 OS=Mus musculus GN=Sept2 PE=1 SV=2	0	2	0	2022-09-02
Strap	Serine-threonine kinase receptor-associated protein OS=Mus musculus GN=Strap PE=1 SV=2	4	0	0	Strap
Srrm1	Serine/arginine repetitive matrix protein 1 OS=Mus musculus GN=Srrm1 PE=1 SV=2	8	7	7	Srrm1
Srrm2	Serine/arginine repetitive matrix protein 2 OS=Mus musculus GN=Srrm2 PE=1 SV=3	10	5	2	Srrm2
Rsrc1	Serine/Arginine-related protein 53 OS=Mus musculus GN=Rsrc1 PE=1 SV=1	3	3	2	Rsrc1
Srsf1	Serine/arginine-rich splicing factor 1 OS=Mus musculus GN=Srsf1 PE=1 SV=3	5	4	0	Srsf1
Srsf10	Serine/arginine-rich splicing factor 10 OS=Mus musculus GN=Srsf10 PE=1 SV=2	4	3	0	Srsf10
Srsf2	Serine/arginine-rich splicing factor 2 OS=Mus musculus GN=Srsf2 PE=1 SV=4	2	2	2	Srsf2
Srsf3	Serine/arginine-rich splicing factor 3 OS=Mus musculus GN=Srsf3 PE=1 SV=1	6	5	4	Srsf3
Srsf4	Serine/arginine-rich splicing factor 4 OS=Mus musculus GN=Srsf4 PE=2 SV=1	2	2	0	Srsf4
Srsf5	Serine/arginine-rich splicing factor 5 OS=Mus musculus GN=Srsf5 PE=1 SV=2	4	4	4	Srsf5
Srsf6	Serine/arginine-rich splicing factor 6 OS=Mus musculus GN=Srsf6 PE=1 SV=1	5	5	4	Srsf6
Srsf7	Serine/arginine-rich splicing factor 7 OS=Mus musculus GN=Srsf7 PE=1 SV=1	6	5	3	Srsf7
Chek1	Serine/threonine-protein kinase Chk1 OS=Mus musculus GN=Chek1 PE=1 SV=2	2	0	0	Chek1
Mtor	Serine/threonine-protein kinase mTOR OS=Mus musculus GN=Mtor PE=1 SV=2	2	0	0	Mtor
Oxsr1	Serine/threonine-protein kinase OSR1 OS=Mus musculus GN=Oxsr1 PE=1 SV=1	4	3	0	Oxsr1
Plk1	Serine/threonine-protein kinase PLK1 OS=Mus musculus GN=Plk1 PE=1 SV=2	2	0	0	Plk1
Vrk1	Serine/threonine-protein kinase VRK1 OS=Mus musculus GN=Vrk1 PE=1 SV=2	0	4	0	Vrk1
Ppp2r5c	Serine/threonine-protein phosphatase 2A 56 kDa regulatory subunit gamma isoform OS=Mus musculus GN=Ppp2r5c PE=1 SV=2	3	3	0	Ppp2r5c
Ppp2r1b	Serine/threonine-protein phosphatase 2A 65 kDa regulatory subunit A beta isoform OS=Mus musculus GN=Ppp2r1b PE=1 SV=2	5	2	0	Ppp2r1b
Pgam5	Serine/threonine-protein phosphatase PGAM5, mitochondrial OS=Mus musculus GN=Pgam5 PE=1 SV=1	4	2	0	Pgam5
Serpinh1	Serpin H1 OS=Mus musculus GN=Serpinh1 PE=1 SV=3	4	3	0	Serpinh1
Srrt	Serrate RNA effector molecule homolog OS=Mus musculus GN=Srrt PE=1 SV=1	7	7	0	Srrt
Alb	Serum albumin OS=Mus musculus GN=Alb PE=1 SV=3	4	6	4	Alb
Sfxn1	Sideroflexin-1 OS=Mus musculus GN=Sfxn1 PE=1 SV=3	5	2	0	Sfxn1
Srp14	Signal recognition particle 14 kDa protein OS=Mus musculus GN=Srp14 PE=1 SV=1	0	2	3	Srp14
Srp54	Signal recognition particle 54 kDa protein OS=Mus musculus GN=Srp54 PE=1 SV=2	5	0	0	Srp54
Srp68	Signal recognition particle subunit SRP68 OS=Mus musculus GN=Srp68 PE=1 SV=2	5	5	0	Srp68
Stat3	Signal transducer and activator of transcription 3 OS=Mus musculus GN=Stat3 PE=1 SV=2	8	4	0	Stat3
Pds5a	Sister chromatid cohesion protein PDS5 homolog A OS=Mus musculus GN=Pds5a PE=1 SV=3	8	4	0	Pds5a
Pds5b	Sister chromatid cohesion protein PDS5 homolog B OS=Mus musculus GN=Pds5b PE=1 SV=1	3	0	0	Pds5b
Snrpf	Small nuclear ribonucleoprotein F OS=Mus musculus GN=Snrpf PE=1 SV=1	0	2	0	Snrpf
Snrpd1	Small nuclear ribonucleoprotein Sm D1 OS=Mus musculus GN=Snrpd1 PE=1 SV=1	4	2	0	Snrpd1
Snrpd2	Small nuclear ribonucleoprotein Sm D2 OS=Mus musculus GN=Snrpd2 PE=1 SV=1	3	3	3	Snrpd2
Snrpd3	Small nuclear ribonucleoprotein Sm D3 OS=Mus musculus GN=Snrpd3 PE=1 SV=1	3	2	0	Snrpd3
Snrpb	Small nuclear ribonucleoprotein-associated protein B OS=Mus musculus GN=Snrpb PE=1 SV=1	2	2	0	Snrpb
Sumo2	Small ubiquitin-related modifier 2 OS=Mus musculus GN=Sumo2 PE=1 SV=1	2	0	0	Sumo2
Snw1	SNW domain-containing protein 1 OS=Mus musculus GN=Snw1 PE=1 SV=3	2	0	0	Snw1
Atp1b1	Sodium/potassium-transporting ATPase subunit beta-1 OS=Mus musculus GN=Atp1b1 PE=1 SV=1	2	2	0	Atp1b1
Slc2a1	Solute carrier family 2, facilitated glucose transporter member 1 OS=Mus musculus GN=Slc2a1 PE=1 SV=4	3	2	0	Slc2a1
Slc2a3	Solute carrier family 2, facilitated glucose transporter member 3 OS=Mus musculus GN=Slc2a3 PE=1 SV=1	3	0	0	Slc2a3
Samm50	Sorting and assembly machinery component 50 homolog OS=Mus musculus GN=Samm50 PE=1 SV=1	2	0	0	Samm50
Snx2	Sorting nexin-2 OS=Mus musculus GN=Snx2 PE=1 SV=2	4	0	0	Snx2
Snx3	Sorting nexin-3 OS=Mus musculus GN=Snx3 PE=1 SV=3	2	2	0	Snx3
NUMA1	sp|E9Q7G0|NUMA1_MOUSE-DECOY	2	2	0	NUMA1
TEX15	sp|F8VPN2|TEX15_MOUSE-DECOY	2	0	2	TEX15
MACF1	sp|Q9QXZ0|MACF1_MOUSE-DECOY	0	2	0	MACF1
Sptan1	Spectrin alpha chain, non-erythrocytic 1 OS=Mus musculus GN=Sptan1 PE=1 SV=4	11	3	0	Sptan1
Sptbn1	Spectrin beta chain, non-erythrocytic 1 OS=Mus musculus GN=Sptbn1 PE=1 SV=2	4	0	0	Sptbn1
Sf1	Splicing factor 1 OS=Mus musculus GN=Sf1 PE=1 SV=6	4	3	0	Sf1
Sf3a1	Splicing factor 3A subunit 1 OS=Mus musculus GN=Sf3a1 PE=1 SV=1	4	2	0	Sf3a1
Sf3a3	Splicing factor 3A subunit 3 OS=Mus musculus GN=Sf3a3 PE=1 SV=2	3	0	0	Sf3a3
Sf3b1	Splicing factor 3B subunit 1 OS=Mus musculus GN=Sf3b1 PE=1 SV=1	19	10	5	Sf3b1
Sf3b3	Splicing factor 3B subunit 3 OS=Mus musculus GN=Sf3b3 PE=1 SV=1	11	5	4	Sf3b3
Sf3b4	Splicing factor 3B subunit 4 OS=Mus musculus GN=Sf3b4 PE=1 SV=1	2	0	0	Sf3b4
Rbm17	Splicing factor 45 OS=Mus musculus GN=Rbm17 PE=1 SV=1	4	3	3	Rbm17
U2af1	Splicing factor U2AF 35 kDa subunit OS=Mus musculus GN=U2af1 PE=1 SV=4	4	4	3	U2af1
U2af2	Splicing factor U2AF 65 kDa subunit OS=Mus musculus GN=U2af2 PE=1 SV=3	9	10	4	U2af2
Sfpq	Splicing factor, proline- and glutamine-rich OS=Mus musculus GN=Sfpq PE=1 SV=1	10	7	5	Sfpq
Srek1	Splicing regulatory glutamine/lysine-rich protein 1 OS=Mus musculus GN=Srek1 PE=2 SV=1	3	3	3	Srek1
Srpk1	SRSF protein kinase 1 OS=Mus musculus GN=Srpk1 PE=1 SV=2	5	0	0	Srpk1
Snd1	Staphylococcal nuclease domain-containing protein 1 OS=Mus musculus GN=Snd1 PE=1 SV=1	18	5	3	Snd1
Esrrb	Steroid hormone receptor ERR2 OS=Mus musculus GN=Esrrb PE=1 SV=2	4	4	0	Esrrb
Stoml2	Stomatin-like protein 2, mitochondrial OS=Mus musculus GN=Stoml2 PE=1 SV=1	3	0	0	Stoml2
Hspa9	Stress-70 protein, mitochondrial OS=Mus musculus GN=Hspa9 PE=1 SV=3	17	12	7	Hspa9
Smc1a	Structural maintenance of chromosomes protein 1A OS=Mus musculus GN=Smc1a PE=1 SV=4	8	0	0	Smc1a
Smc2	Structural maintenance of chromosomes protein 2 OS=Mus musculus GN=Smc2 PE=1 SV=2	21	10	3	Smc2
Smc3	Structural maintenance of chromosomes protein 3 OS=Mus musculus GN=Smc3 PE=1 SV=2	10	4	0	Smc3
Smc4	Structural maintenance of chromosomes protein 4 OS=Mus musculus GN=Smc4 PE=1 SV=1	7	4	0	Smc4
Sdha	Succinate dehydrogenase [ubiquinone] flavoprotein subunit, mitochondrial OS=Mus musculus GN=Sdha PE=1 SV=1	0	2	0	Sdha
Sucla2	Succinyl-CoA ligase [ADP-forming] subunit beta, mitochondrial OS=Mus musculus GN=Sucla2 PE=1 SV=2	0	3	0	Sucla2
Suclg1	Succinyl-CoA ligase [ADP/GDP-forming] subunit alpha, mitochondrial OS=Mus musculus GN=Suclg1 PE=1 SV=4	5	2	0	Suclg1
Suclg2	Succinyl-CoA ligase [GDP-forming] subunit beta, mitochondrial OS=Mus musculus GN=Suclg2 PE=1 SV=3	3	0	0	Suclg2
Sae1	SUMO-activating enzyme subunit 1 OS=Mus musculus GN=Sae1 PE=1 SV=1	11	8	0	Sae1
Uba2	SUMO-activating enzyme subunit 2 OS=Mus musculus GN=Uba2 PE=1 SV=1	11	11	5	Uba2
Ube2i	SUMO-conjugating enzyme UBC9 OS=Mus musculus GN=Ube2i PE=1 SV=1	0	2	0	Ube2i
Ppan	Suppressor of SWI4 1 homolog OS=Mus musculus GN=Ppan PE=1 SV=2	2	2	0	Ppan
Surf6	Surfeit locus protein 6 OS=Mus musculus GN=Surf6 PE=1 SV=1	3	4	4	Surf6
Smarcad1	SWI/SNF-related matrix-associated actin-dependent regulator of chromatin subfamily A containing DEAD/H box 1 OS=Mus musculus GN=Smarcad1 PE=1 SV=2	9	2	0	Smarcad1
Smarcal1	SWI/SNF-related matrix-associated actin-dependent regulator of chromatin subfamily A-like protein 1 OS=Mus musculus GN=Smarcal1 PE=1 SV=1	0	2	0	Smarcal1
Smarcd1	SWI/SNF-related matrix-associated actin-dependent regulator of chromatin subfamily D member 1 OS=Mus musculus GN=Smarcd1 PE=1 SV=3	3	2	0	Smarcd1
Sympk	Symplekin OS=Mus musculus GN=Sympk PE=1 SV=1	2	0	0	Sympk
Fmr1	Synaptic functional regulator FMR1 OS=Mus musculus GN=Fmr1 PE=1 SV=1	3	2	0	Fmr1
Tcp1	T-complex protein 1 subunit alpha OS=Mus musculus GN=Tcp1 PE=1 SV=3	11	10	0	Tcp1
Cct2	T-complex protein 1 subunit beta OS=Mus musculus GN=Cct2 PE=1 SV=4	15	11	0	Cct2
Cct4	T-complex protein 1 subunit delta OS=Mus musculus GN=Cct4 PE=1 SV=3	10	7	4	Cct4
Cct5	T-complex protein 1 subunit epsilon OS=Mus musculus GN=Cct5 PE=1 SV=1	3	3	0	Cct5
Cct3	T-complex protein 1 subunit gamma OS=Mus musculus GN=Cct3 PE=1 SV=1	6	6	2	Cct3
Cct8	T-complex protein 1 subunit theta OS=Mus musculus GN=Cct8 PE=1 SV=3	9	11	6	Cct8
Cct6a	T-complex protein 1 subunit zeta OS=Mus musculus GN=Cct6a PE=1 SV=3	8	8	3	Cct6a
Tardbp	TAR DNA-binding protein 43 OS=Mus musculus GN=Tardbp PE=1 SV=1	10	9	3	Tardbp
Tpx2	Targeting protein for Xklp2 OS=Mus musculus GN=Tpx2 PE=1 SV=1	2	0	0	Tpx2
Rif1	Telomere-associated protein RIF1 OS=Mus musculus GN=Rif1 PE=1 SV=2	17	9	0	Rif1
Tns3	Tensin-3 OS=Mus musculus GN=Tns3 PE=1 SV=1	3	0	0	Tns3
Tex10	Testis-expressed sequence 10 protein OS=Mus musculus GN=Tex10 PE=1 SV=1	4	3	0	Tex10
Ttc27	Tetratricopeptide repeat protein 27 OS=Mus musculus GN=Ttc27 PE=1 SV=2	2	0	0	Ttc27
Txn	Thioredoxin OS=Mus musculus GN=Txn PE=1 SV=3	2	2	2	Txn
Thoc2	THO complex subunit 2 OS=Mus musculus GN=Thoc2 PE=1 SV=1	2	2	0	Thoc2
Tars	Threonine--tRNA ligase, cytoplasmic OS=Mus musculus GN=Tars PE=1 SV=2	2	0	0	Tars
Dtymk	Thymidylate kinase OS=Mus musculus GN=Dtymk PE=1 SV=2	7	7	0	Dtymk
Thada	Thyroid adenoma-associated protein homolog OS=Mus musculus GN=Thada PE=1 SV=1	3	0	0	Thada
Thrap3	Thyroid hormone receptor-associated protein 3 OS=Mus musculus GN=Thrap3 PE=1 SV=1	3	4	0	Thrap3
Tjp1	Tight junction protein ZO-1 OS=Mus musculus GN=Tjp1 PE=1 SV=2	6	3	0	Tjp1
Tjp2	Tight junction protein ZO-2 OS=Mus musculus GN=Tjp2 PE=1 SV=2	16	7	0	Tjp2
Tcea1	Transcription elongation factor A protein 1 OS=Mus musculus GN=Tcea1 PE=1 SV=2	3	0	0	Tcea1
Tcea3	Transcription elongation factor A protein 3 OS=Mus musculus GN=Tcea3 PE=1 SV=3	2	2	0	Tcea3
Tceb2	Transcription elongation factor B polypeptide 2 OS=Mus musculus GN=Tceb2 PE=1 SV=1	0	2	0	Tceb2
Supt5h	Transcription elongation factor SPT5 OS=Mus musculus GN=Supt5h PE=1 SV=1	11	3	0	Supt5h
Supt6h	Transcription elongation factor SPT6 OS=Mus musculus GN=Supt6h PE=1 SV=2	2	0	0	Supt6h
Tcerg1	Transcription elongation regulator 1 OS=Mus musculus GN=Tcerg1 PE=1 SV=2	2	2	0	Tcerg1
Trim28	Transcription intermediary factor 1-beta OS=Mus musculus GN=Trim28 PE=1 SV=3	15	10	5	Trim28
Pura	Transcriptional activator protein Pur-alpha OS=Mus musculus GN=Pura PE=1 SV=1	2	0	0	Pura
Gatad2a	Transcriptional repressor p66 alpha OS=Mus musculus GN=Gatad2a PE=1 SV=2	4	0	0	Gatad2a
Tbl3	Transducin beta-like protein 3 OS=Mus musculus GN=Tbl3 PE=2 SV=1	3	0	0	Tbl3
Eif2b1	Translation initiation factor eIF-2B subunit alpha OS=Mus musculus GN=Eif2b1 PE=1 SV=1	5	4	0	Eif2b1
Eif2b2	Translation initiation factor eIF-2B subunit beta OS=Mus musculus GN=Eif2b2 PE=1 SV=1	3	2	0	Eif2b2
Eif2b4	Translation initiation factor eIF-2B subunit delta OS=Mus musculus GN=Eif2b4 PE=1 SV=2	8	4	0	Eif2b4
Eif2b5	Translation initiation factor eIF-2B subunit epsilon OS=Mus musculus GN=Eif2b5 PE=1 SV=1	2	0	0	Eif2b5
Ssr1	Translocon-associated protein subunit alpha OS=Mus musculus GN=Ssr1 PE=1 SV=1	2	2	0	Ssr1
Tmco1	Transmembrane and coiled-coil domain-containing protein 1 OS=Mus musculus GN=Tmco1 PE=1 SV=1	2	0	0	Tmco1
Tmem33	Transmembrane protein 33 OS=Mus musculus GN=Tmem33 PE=1 SV=1	0	2	0	Tmem33
Tnpo3	Transportin-3 OS=Mus musculus GN=Tnpo3 PE=1 SV=1	4	2	0	Tnpo3
Tcof1	Treacle protein OS=Mus musculus GN=Tcof1 PE=1 SV=1	21	16	12	Tcof1
Hadha	Trifunctional enzyme subunit alpha, mitochondrial OS=Mus musculus GN=Hadha PE=1 SV=1	10	5	0	Hadha
Hadhb	Trifunctional enzyme subunit beta, mitochondrial OS=Mus musculus GN=Hadhb PE=1 SV=1	3	2	0	Hadhb
Gart	Trifunctional purine biosynthetic protein adenosine-3 OS=Mus musculus GN=Gart PE=1 SV=3	14	13	0	Gart
Tpi1	Triosephosphate isomerase OS=Mus musculus GN=Tpi1 PE=1 SV=4	2	0	0	Tpi1
Nsun2	tRNA (cytosine(34)-C(5))-methyltransferase OS=Mus musculus GN=Nsun2 PE=1 SV=2	16	8	0	Nsun2
Rtcb	tRNA-splicing ligase RtcB homolog OS=Mus musculus GN=Rtcb PE=1 SV=1	10	8	3	Rtcb
Tp53bp1	Tumor suppressor p53-binding protein 1 OS=Mus musculus GN=Tp53bp1 PE=1 SV=2	42	43	34	Tp53bp1
Yars	Tyrosine--tRNA ligase, cytoplasmic OS=Mus musculus GN=Yars PE=1 SV=3	5	4	3	Yars
Baz1b	Tyrosine-protein kinase BAZ1B OS=Mus musculus GN=Baz1b PE=1 SV=2	2	0	0	Baz1b
Snrnp70	U1 small nuclear ribonucleoprotein 70 kDa OS=Mus musculus GN=Snrnp70 PE=1 SV=2	8	9	9	Snrnp70
Snrpa	U1 small nuclear ribonucleoprotein A OS=Mus musculus GN=Snrpa PE=1 SV=3	0	0	2	Snrpa
Snrpa1	U2 small nuclear ribonucleoprotein A' OS=Mus musculus GN=Snrpa1 PE=1 SV=2	6	6	2	Snrpa1
Snrpb2	U2 small nuclear ribonucleoprotein B'' OS=Mus musculus GN=Snrpb2 PE=1 SV=1	3	0	0	Snrpb2
U2surp	U2 snRNP-associated SURP motif-containing protein OS=Mus musculus GN=U2surp PE=1 SV=3	16	11	7	U2surp
Utp14a	U3 small nucleolar RNA-associated protein 14 homolog A OS=Mus musculus GN=Utp14a PE=1 SV=1	2	0	0	Utp14a
Prpf3	U4/U6 small nuclear ribonucleoprotein Prp3 OS=Mus musculus GN=Prpf3 PE=1 SV=1	4	3	0	Prpf3
Prpf31	U4/U6 small nuclear ribonucleoprotein Prp31 OS=Mus musculus GN=Prpf31 PE=1 SV=3	2	0	0	Prpf31
Prpf4	U4/U6 small nuclear ribonucleoprotein Prp4 OS=Mus musculus GN=Prpf4 PE=1 SV=1	5	2	0	Prpf4
Snrnp27	U4/U6.U5 small nuclear ribonucleoprotein 27 kDa protein OS=Mus musculus GN=Snrnp27 PE=1 SV=1	2	2	2	Snrnp27
Sart1	U4/U6.U5 tri-snRNP-associated protein 1 OS=Mus musculus GN=Sart1 PE=1 SV=1	2	0	0	Sart1
Usp39	U4/U6.U5 tri-snRNP-associated protein 2 OS=Mus musculus GN=Usp39 PE=1 SV=2	4	0	0	Usp39
Snrnp200	U5 small nuclear ribonucleoprotein 200 kDa helicase OS=Mus musculus GN=Snrnp200 PE=1 SV=1	29	22	6	Snrnp200
Snrnp40	U5 small nuclear ribonucleoprotein 40 kDa protein OS=Mus musculus GN=Snrnp40 PE=1 SV=1	5	2	0	Snrnp40
Usp10	Ubiquitin carboxyl-terminal hydrolase 10 OS=Mus musculus GN=Usp10 PE=1 SV=3	3	0	0	Usp10
Usp14	Ubiquitin carboxyl-terminal hydrolase 14 OS=Mus musculus GN=Usp14 PE=1 SV=3	7	4	2	Usp14
Usp48	Ubiquitin carboxyl-terminal hydrolase 48 OS=Mus musculus GN=Usp48 PE=1 SV=2	3	0	0	Usp48
Usp7	Ubiquitin carboxyl-terminal hydrolase 7 OS=Mus musculus GN=Usp7 PE=1 SV=1	9	4	0	Usp7
Uchl5	Ubiquitin carboxyl-terminal hydrolase isozyme L5 OS=Mus musculus GN=Uchl5 PE=1 SV=2	5	5	0	Uchl5
Ube4b	Ubiquitin conjugation factor E4 B OS=Mus musculus GN=Ube4b PE=1 SV=3	4	2	0	Ube4b
Ubap2	Ubiquitin-associated protein 2 OS=Mus musculus GN=Ubap2 PE=1 SV=1	2	0	0	Ubap2
Ubap2l	Ubiquitin-associated protein 2-like OS=Mus musculus GN=Ubap2l PE=1 SV=1	4	3	0	Ubap2l
Ube2c	Ubiquitin-conjugating enzyme E2 C OS=Mus musculus GN=Ube2c PE=1 SV=1	2	0	0	Ube2c
Ube2n	Ubiquitin-conjugating enzyme E2 N OS=Mus musculus GN=Ube2n PE=1 SV=1	0	2	0	Ube2n
Ube2v1	Ubiquitin-conjugating enzyme E2 variant 1 OS=Mus musculus GN=Ube2v1 PE=1 SV=1	2	0	0	Ube2v1
Ubxn1	UBX domain-containing protein 1 OS=Mus musculus GN=Ubxn1 PE=1 SV=1	2	0	0	Ubxn1
Ogt	UDP-N-acetylglucosamine--peptide N-acetylglucosaminyltransferase 110 kDa subunit OS=Mus musculus GN=Ogt PE=1 SV=2	3	0	0	Ogt
C11orf98	Uncharacterized protein C11orf98 homolog OS=Mus musculus PE=1 SV=1	3	3	4	C11orf98
C7orf50	Uncharacterized protein C7orf50 homolog OS=Mus musculus PE=1 SV=3	3	2	0	C7orf50
Myo1b	Unconventional myosin-Ib OS=Mus musculus GN=Myo1b PE=1 SV=3	6	3	0	Myo1b
Myo1c	Unconventional myosin-Ic OS=Mus musculus GN=Myo1c PE=1 SV=2	11	4	0	Myo1c
Myo1e	Unconventional myosin-Ie OS=Mus musculus GN=Myo1e PE=1 SV=1	3	0	0	Myo1e
Myo18a	Unconventional myosin-XVIIIa OS=Mus musculus GN=Myo18a PE=1 SV=2	32	8	0	Myo18a
Utf1	Undifferentiated embryonic cell transcription factor 1 OS=Mus musculus GN=Utf1 PE=1 SV=2	6	5	0	Utf1
Umps	Uridine 5'-monophosphate synthase OS=Mus musculus GN=Umps PE=1 SV=3	10	9	4	Umps
Uck2	Uridine-cytidine kinase 2 OS=Mus musculus GN=Uck2 PE=1 SV=1	5	2	0	Uck2
Vps25	Vacuolar protein-sorting-associated protein 25 OS=Mus musculus GN=Vps25 PE=1 SV=1	0	2	0	Vps25
Vps36	Vacuolar protein-sorting-associated protein 36 OS=Mus musculus GN=Vps36 PE=1 SV=1	2	2	0	Vps36
Vars	Valine--tRNA ligase OS=Mus musculus GN=Vars PE=1 SV=1	15	8	0	Vars
Vasp	Vasodilator-stimulated phosphoprotein OS=Mus musculus GN=Vasp PE=1 SV=4	3	0	0	Vasp
Hsd17b12	Very-long-chain 3-oxoacyl-CoA reductase OS=Mus musculus GN=Hsd17b12 PE=1 SV=1	4	0	0	Hsd17b12
Vapa	Vesicle-associated membrane protein-associated protein A OS=Mus musculus GN=Vapa PE=1 SV=2	3	2	0	Vapa
Nsf	Vesicle-fusing ATPase OS=Mus musculus GN=Nsf PE=1 SV=2	3	4	0	Nsf
Sec22b	Vesicle-trafficking protein SEC22b OS=Mus musculus GN=Sec22b PE=1 SV=3	2	0	0	Sec22b
Hdlbp	Vigilin OS=Mus musculus GN=Hdlbp PE=1 SV=1	15	9	2	Hdlbp
Vim	Vimentin OS=Mus musculus GN=Vim PE=1 SV=3	0	3	0	Vim
Vdac2	Voltage-dependent anion-selective channel protein 2 OS=Mus musculus GN=Vdac2 PE=1 SV=2	2	2	0	Vdac2
Wbp11	WW domain-binding protein 11 OS=Mus musculus GN=Wbp11 PE=1 SV=2	2	3	0	Wbp11
Zc3h11a	Zinc finger CCCH domain-containing protein 11A OS=Mus musculus GN=Zc3h11a PE=1 SV=1	2	0	0	Zc3h11a
Zc3h18	Zinc finger CCCH domain-containing protein 18 OS=Mus musculus GN=Zc3h18 PE=1 SV=1	2	0	0	Zc3h18
Zfp57	Zinc finger protein 57 OS=Mus musculus GN=Zfp57 PE=1 SV=1	2	2	0	Zfp57
Znf593	Zinc finger protein 593 OS=Mus musculus GN=Znf593 PE=1 SV=2	0	2	2	Znf593
Zranb2	Zinc finger Ran-binding domain-containing protein 2 OS=Mus musculus GN=Zranb2 PE=1 SV=2	0	0	2	Zranb2

## Sheet: P7DN_MS2
MS2_Genename	Identified Proteins (1996/2021)	ESC+Pramel7DN	ESC+Pramel7WT	ESC
SYHC	zz|FGCZCont0076_P12081|SYHC_HUMAN blastpHomologue_0.0	0	0	1
Ywhab	14-3-3 protein beta/alpha OS=Mus musculus OX=10090 GN=Ywhab PE=1 SV=3	2	2	3
Ywhah	14-3-3 protein eta OS=Mus musculus OX=10090 GN=Ywhah PE=1 SV=2	2	0	0
Ywhag	14-3-3 protein gamma OS=Mus musculus OX=10090 GN=Ywhag PE=1 SV=2	7	1	2
Ywhaq	14-3-3 protein theta OS=Mus musculus OX=10090 GN=Ywhaq PE=1 SV=1	18	2	4
Acaa1a	3-ketoacyl-CoA thiolase A, peroxisomal OS=Mus musculus OX=10090 GN=Acaa1a PE=1 SV=1	6	1	0
Acaa1b	3-ketoacyl-CoA thiolase B, peroxisomal OS=Mus musculus OX=10090 GN=Acaa1b PE=1 SV=1	0	0	0
Rps27	40S ribosomal protein S27 OS=Mus musculus OX=10090 GN=Rps27 PE=1 SV=3	3	2	3
Rps27l	40S ribosomal protein S27-like OS=Mus musculus OX=10090 GN=Rps27l PE=1 SV=3	2	1	1
Actc1	Actin, alpha cardiac muscle 1 OS=Mus musculus OX=10090 GN=Actc1 PE=1 SV=1	2	1	1
Actb	Actin, cytoplasmic 1 OS=Mus musculus OX=10090 GN=Actb PE=1 SV=1	15	10	8
Arf3	ADP-ribosylation factor 3 OS=Mus musculus OX=10090 GN=Arf3 PE=2 SV=2	8	4	3
Arf4	ADP-ribosylation factor 4 OS=Mus musculus OX=10090 GN=Arf4 PE=1 SV=2	2	4	2
Arf5	ADP-ribosylation factor 5 OS=Mus musculus OX=10090 GN=Arf5 PE=1 SV=2	4	0	0
Slc25a4	ADP/ATP translocase 1 OS=Mus musculus OX=10090 GN=Slc25a4 PE=1 SV=4	1	1	1
Slc25a5	ADP/ATP translocase 2 OS=Mus musculus OX=10090 GN=Slc25a5 PE=1 SV=3	6	7	4
Serpina1b	Alpha-1-antitrypsin 1-2 OS=Mus musculus OX=10090 GN=Serpina1b PE=1 SV=2	0	2	2
Serpina1c	Alpha-1-antitrypsin 1-3 OS=Mus musculus OX=10090 GN=Serpina1c PE=1 SV=2	1	2	3
Actn1	Alpha-actinin-1 OS=Mus musculus OX=10090 GN=Actn1 PE=1 SV=1	8	0	2
Actn4	Alpha-actinin-4 OS=Mus musculus OX=10090 GN=Actn4 PE=1 SV=1	6	3	4
Actr1a	Alpha-centractin OS=Mus musculus OX=10090 GN=Actr1a PE=1 SV=1	3	0	0
Eno1	Alpha-enolase OS=Mus musculus OX=10090 GN=Eno1 PE=1 SV=3	21	15	8
Ddx39a	ATP-dependent RNA helicase DDX39A OS=Mus musculus OX=10090 GN=Ddx39a PE=1 SV=1	9	6	4
Ddx3x	ATP-dependent RNA helicase DDX3X OS=Mus musculus OX=10090 GN=Ddx3x PE=1 SV=3	6	5	7
Ddx4	ATP-dependent RNA helicase DDX4 OS=Mus musculus OX=10090 GN=Ddx4 PE=1 SV=2	1	0	0
Actr1b	Beta-centractin OS=Mus musculus OX=10090 GN=Actr1b PE=1 SV=1	1	0	0
Brd2	Bromodomain-containing protein 2 OS=Mus musculus OX=10090 GN=Brd2 PE=1 SV=1	0	0	1
Brd3	Bromodomain-containing protein 3 OS=Mus musculus OX=10090 GN=Brd3 PE=1 SV=2	0	0	1
Brd4	Bromodomain-containing protein 4 OS=Mus musculus OX=10090 GN=Brd4 PE=1 SV=2	0	0	1
Ctnna1	Catenin alpha-1 OS=Mus musculus OX=10090 GN=Ctnna1 PE=1 SV=1	20	8	7
Ctnna3	Catenin alpha-3 OS=Mus musculus OX=10090 GN=Ctnna3 PE=1 SV=2	0	0	1
Ctps1	CTP synthase 1 OS=Mus musculus OX=10090 GN=Ctps1 PE=1 SV=2	8	4	6
Ctps2	CTP synthase 2 OS=Mus musculus OX=10090 GN=Ctps2 PE=1 SV=1	1	0	0
Cdk1	Cyclin-dependent kinase 1 OS=Mus musculus OX=10090 GN=Cdk1 PE=1 SV=3	13	10	7
Cdk12	Cyclin-dependent kinase 12 OS=Mus musculus OX=10090 GN=Cdk12 PE=1 SV=2	1	0	0
Cdk17	Cyclin-dependent kinase 17 OS=Mus musculus OX=10090 GN=Cdk17 PE=1 SV=2	0	1	0
Cdk2	Cyclin-dependent kinase 2 OS=Mus musculus OX=10090 GN=Cdk2 PE=1 SV=2	6	2	1
Cdk4	Cyclin-dependent kinase 4 OS=Mus musculus OX=10090 GN=Cdk4 PE=1 SV=1	6	4	4
Cdk6	Cyclin-dependent kinase 6 OS=Mus musculus OX=10090 GN=Cdk6 PE=1 SV=2	1	1	0
Cdk9	Cyclin-dependent kinase 9 OS=Mus musculus OX=10090 GN=Cdk9 PE=1 SV=1	5	4	2
Map2k1	Dual specificity mitogen-activated protein kinase kinase 1 OS=Mus musculus OX=10090 GN=Map2k1 PE=1 SV=2	6	3	3
Map2k2	Dual specificity mitogen-activated protein kinase kinase 2 OS=Mus musculus OX=10090 GN=Map2k2 PE=1 SV=2	2	2	1
Dnm2	Dynamin-2 OS=Mus musculus OX=10090 GN=Dnm2 PE=1 SV=2	2	0	1
Dnm3	Dynamin-3 OS=Mus musculus OX=10090 GN=Dnm3 PE=1 SV=1	1	0	0
Dynll1	Dynein light chain 1, cytoplasmic OS=Mus musculus OX=10090 GN=Dynll1 PE=1 SV=1	3	1	1
Dynll2	Dynein light chain 2, cytoplasmic OS=Mus musculus OX=10090 GN=Dynll2 PE=1 SV=1	2	0	0
Ring1	E3 ubiquitin-protein ligase RING1 OS=Mus musculus OX=10090 GN=Ring1 PE=1 SV=2	0	1	0
Rnf2	E3 ubiquitin-protein ligase RING2 OS=Mus musculus OX=10090 GN=Rnf2 PE=1 SV=1	3	2	1
Eif4a1	Eukaryotic initiation factor 4A-I OS=Mus musculus OX=10090 GN=Eif4a1 PE=1 SV=1	15	13	12
Eif4a2	Eukaryotic initiation factor 4A-II OS=Mus musculus OX=10090 GN=Eif4a2 PE=1 SV=2	1	1	1
Tbl1x	F-box-like/WD repeat-containing protein TBL1X OS=Mus musculus OX=10090 GN=Tbl1x PE=1 SV=2	1	0	0
Tbl1xr1	F-box-like/WD repeat-containing protein TBL1XR1 OS=Mus musculus OX=10090 GN=Tbl1xr1 PE=1 SV=1	1	0	0
Fignl1	Fidgetin-like protein 1 OS=Mus musculus OX=10090 GN=Fignl1 PE=1 SV=1	1	0	0
Flna	Filamin-A OS=Mus musculus OX=10090 GN=Flna PE=1 SV=5	61	43	35
Flnb	Filamin-B OS=Mus musculus OX=10090 GN=Flnb PE=1 SV=3	58	31	23
Flnc	Filamin-C OS=Mus musculus OX=10090 GN=Flnc PE=1 SV=3	2	1	1
Eno2	Gamma-enolase OS=Mus musculus OX=10090 GN=Eno2 PE=1 SV=2	0	0	1
Gapdh	Glyceraldehyde-3-phosphate dehydrogenase OS=Mus musculus OX=10090 GN=Gapdh PE=1 SV=2	32	24	22
Gapdhs	Glyceraldehyde-3-phosphate dehydrogenase, testis-specific OS=Mus musculus OX=10090 GN=Gapdhs PE=1 SV=1	0	0	0
Nmt1	Glycylpeptide N-tetradecanoyltransferase 1 OS=Mus musculus OX=10090 GN=Nmt1 PE=1 SV=1	2	1	0
Nmt2	Glycylpeptide N-tetradecanoyltransferase 2 OS=Mus musculus OX=10090 GN=Nmt2 PE=1 SV=1	3	1	3
Hdgf	Hepatoma-derived growth factor OS=Mus musculus OX=10090 GN=Hdgf PE=1 SV=2	7	3	3
Hdgfl2	Hepatoma-derived growth factor-related protein 2 OS=Mus musculus OX=10090 GN=Hdgfl2 PE=1 SV=1	1	0	0
Hnrnph1	Heterogeneous nuclear ribonucleoprotein H OS=Mus musculus OX=10090 GN=Hnrnph1 PE=1 SV=3	3	2	0
Hnrnph2	Heterogeneous nuclear ribonucleoprotein H2 OS=Mus musculus OX=10090 GN=Hnrnph2 PE=1 SV=1	1	1	0
Hars	Histidine--tRNA ligase, cytoplasmic OS=Mus musculus OX=10090 GN=Hars PE=1 SV=2	1	1	0
Hist1h1c	Histone H1.2 OS=Mus musculus OX=10090 GN=Hist1h1c PE=1 SV=2	3	2	2
Hist1h1d	Histone H1.3 OS=Mus musculus OX=10090 GN=Hist1h1d PE=1 SV=2	1	1	1
Hist1h1e	Histone H1.4 OS=Mus musculus OX=10090 GN=Hist1h1e PE=1 SV=2	5	3	3
Hist1h2ab	Histone H2A type 1-B OS=Mus musculus OX=10090 GN=Hist1h2ab PE=1 SV=1	1	2	2
Hist2h2ac	Histone H2A type 2-C OS=Mus musculus OX=10090 GN=Hist2h2ac PE=1 SV=3	3	3	3
Hist1h3a	Histone H3.1 OS=Mus musculus OX=10090 GN=Hist1h3a PE=1 SV=2	1	0	0
Hist1h3b	Histone H3.2 OS=Mus musculus OX=10090 GN=Hist1h3b PE=1 SV=2	1	1	1
H3f3c	Histone H3.3C OS=Mus musculus OX=10090 GN=H3f3c PE=3 SV=3	1	1	1
Ilf3	Interleukin enhancer-binding factor 3 OS=Mus musculus OX=10090 GN=Ilf3 PE=1 SV=2	7	7	5
Klc1	Kinesin light chain 1 OS=Mus musculus OX=10090 GN=Klc1 PE=1 SV=3	1	0	0
Klc2	Kinesin light chain 2 OS=Mus musculus OX=10090 GN=Klc2 PE=1 SV=1	1	0	0
Tmpo	Lamina-associated polypeptide 2, isoforms alpha/zeta OS=Mus musculus OX=10090 GN=Tmpo PE=1 SV=4	7	0	0
Tmpo	Lamina-associated polypeptide 2, isoforms beta/delta/epsilon/gamma OS=Mus musculus OX=10090 GN=Tmpo PE=1 SV=4	5	2	4
Myh10	Myosin-10 OS=Mus musculus OX=10090 GN=Myh10 PE=1 SV=2	36	115	36
Myh11	Myosin-11 OS=Mus musculus OX=10090 GN=Myh11 PE=1 SV=1	0	0	0
Myh9	Myosin-9 OS=Mus musculus OX=10090 GN=Myh9 PE=1 SV=4	80	121	58
Ybx1	Nuclease-sensitive element-binding protein 1 OS=Mus musculus OX=10090 GN=Ybx1 PE=1 SV=3	5	3	5
Nme1	Nucleoside diphosphate kinase A OS=Mus musculus OX=10090 GN=Nme1 PE=1 SV=1	0	1	0
Nme2	Nucleoside diphosphate kinase B OS=Mus musculus OX=10090 GN=Nme2 PE=1 SV=1	2	2	5
Psip1	PC4 and SFRS1-interacting protein OS=Mus musculus OX=10090 GN=Psip1 PE=1 SV=1	12	11	9
Atp4a	Potassium-transporting ATPase alpha chain 1 OS=Mus musculus OX=10090 GN=Atp4a PE=1 SV=3	0	0	0
Fam98a	Protein FAM98A OS=Mus musculus OX=10090 GN=Fam98a PE=1 SV=1	1	0	0
Fam98b	Protein FAM98B OS=Mus musculus OX=10090 GN=Fam98b PE=1 SV=1	3	3	1
Ppm1a	Protein phosphatase 1A OS=Mus musculus OX=10090 GN=Ppm1a PE=1 SV=1	1	0	0
Ppm1b	Protein phosphatase 1B OS=Mus musculus OX=10090 GN=Ppm1b PE=1 SV=1	1	0	4
Pum1	Pumilio homolog 1 OS=Mus musculus OX=10090 GN=Pum1 PE=1 SV=2	1	1	1
Pum2	Pumilio homolog 2 OS=Mus musculus OX=10090 GN=Pum2 PE=1 SV=2	1	0	0
D1Pas1	Putative ATP-dependent RNA helicase Pl10 OS=Mus musculus OX=10090 GN=D1Pas1 PE=1 SV=1	1	0	0
Luc7l	Putative RNA-binding protein Luc7-like 1 OS=Mus musculus OX=10090 GN=Luc7l PE=1 SV=2	1	2	0
Luc7l2	Putative RNA-binding protein Luc7-like 2 OS=Mus musculus OX=10090 GN=Luc7l2 PE=1 SV=1	2	1	1
Rab10	Ras-related protein Rab-10 OS=Mus musculus OX=10090 GN=Rab10 PE=1 SV=1	2	2	2
Rab14	Ras-related protein Rab-14 OS=Mus musculus OX=10090 GN=Rab14 PE=1 SV=3	1	0	0
Rab1A	Ras-related protein Rab-1A OS=Mus musculus OX=10090 GN=Rab1A PE=1 SV=3	1	1	2
Rab1b	Ras-related protein Rab-1B OS=Mus musculus OX=10090 GN=Rab1b PE=1 SV=1	1	0	0
Rab5a	Ras-related protein Rab-5A OS=Mus musculus OX=10090 GN=Rab5a PE=1 SV=1	1	1	1
Rab5b	Ras-related protein Rab-5B OS=Mus musculus OX=10090 GN=Rab5b PE=1 SV=1	1	0	0
Rab5c	Ras-related protein Rab-5C OS=Mus musculus OX=10090 GN=Rab5c PE=1 SV=2	4	2	1
Rprd1a	Regulation of nuclear pre-mRNA domain-containing protein 1A OS=Mus musculus OX=10090 GN=Rprd1a PE=1 SV=1	1	0	0
Rprd1b	Regulation of nuclear pre-mRNA domain-containing protein 1B OS=Mus musculus OX=10090 GN=Rprd1b PE=1 SV=2	4	3	2
Prps1	Ribose-phosphate pyrophosphokinase 1 OS=Mus musculus OX=10090 GN=Prps1 PE=1 SV=4	12	7	5
Prps2	Ribose-phosphate pyrophosphokinase 2 OS=Mus musculus OX=10090 GN=Prps2 PE=1 SV=4	1	3	3
Atp2a1	Sarcoplasmic/endoplasmic reticulum calcium ATPase 1 OS=Mus musculus OX=10090 GN=Atp2a1 PE=1 SV=1	1	0	0
Atp2a2	Sarcoplasmic/endoplasmic reticulum calcium ATPase 2 OS=Mus musculus OX=10090 GN=Atp2a2 PE=1 SV=2	3	5	1
Ppp2r2a	Serine/threonine-protein phosphatase 2A 55 kDa regulatory subunit B alpha isoform OS=Mus musculus OX=10090 GN=Ppp2r2a PE=1 SV=1	12	2	3
Ppp2r2d	Serine/threonine-protein phosphatase 2A 55 kDa regulatory subunit B delta isoform OS=Mus musculus OX=10090 GN=Ppp2r2d PE=1 SV=1	5	0	0
Ppp4r3a	Serine/threonine-protein phosphatase 4 regulatory subunit 3A OS=Mus musculus OX=10090 GN=Ppp4r3a PE=1 SV=1	2	2	0
Ppp4r3b	Serine/threonine-protein phosphatase 4 regulatory subunit 3B OS=Mus musculus OX=10090 GN=Ppp4r3b PE=1 SV=2	1	0	0
Ppp1ca	Serine/threonine-protein phosphatase PP1-alpha catalytic subunit OS=Mus musculus OX=10090 GN=Ppp1ca PE=1 SV=1	5	2	2
Ppp1cb	Serine/threonine-protein phosphatase PP1-beta catalytic subunit OS=Mus musculus OX=10090 GN=Ppp1cb PE=1 SV=3	3	2	2
Ppp1cc	Serine/threonine-protein phosphatase PP1-gamma catalytic subunit OS=Mus musculus OX=10090 GN=Ppp1cc PE=1 SV=1	1	1	1
Srgap1	SLIT-ROBO Rho GTPase-activating protein 1 OS=Mus musculus OX=10090 GN=Srgap1 PE=1 SV=2	0	0	1
Srgap2	SLIT-ROBO Rho GTPase-activating protein 2 OS=Mus musculus OX=10090 GN=Srgap2 PE=1 SV=2	1	0	0
Atp1a1	Sodium/potassium-transporting ATPase subunit alpha-1 OS=Mus musculus OX=10090 GN=Atp1a1 PE=1 SV=1	16	11	8
Atp1a3	Sodium/potassium-transporting ATPase subunit alpha-3 OS=Mus musculus OX=10090 GN=Atp1a3 PE=1 SV=1	1	1	0
Strbp	Spermatid perinuclear RNA-binding protein OS=Mus musculus OX=10090 GN=Strbp PE=1 SV=1	1	0	0
Ddx39b	Spliceosome RNA helicase Ddx39b OS=Mus musculus OX=10090 GN=Ddx39b PE=1 SV=1	13	5	3
Tarsl2	Threonine--tRNA ligase 2, cytoplasmic OS=Mus musculus OX=10090 GN=Tarsl2 PE=1 SV=1	0	1	0
Tars	Threonine--tRNA ligase, cytoplasmic OS=Mus musculus OX=10090 GN=Tars PE=1 SV=2	12	9	2
Tle2	Transducin-like enhancer protein 2 OS=Mus musculus OX=10090 GN=Tle2 PE=2 SV=1	1	0	0
Tle3	Transducin-like enhancer protein 3 OS=Mus musculus OX=10090 GN=Tle3 PE=1 SV=3	2	0	0
Tle4	Transducin-like enhancer protein 4 OS=Mus musculus OX=10090 GN=Tle4 PE=1 SV=4	2	0	0
Tra2a	Transformer-2 protein homolog alpha OS=Mus musculus OX=10090 GN=Tra2a PE=1 SV=1	1	0	0
Tra2b	Transformer-2 protein homolog beta OS=Mus musculus OX=10090 GN=Tra2b PE=1 SV=1	6	8	5
Tnpo1	Transportin-1 OS=Mus musculus OX=10090 GN=Tnpo1 PE=1 SV=2	11	4	5
Tnpo2	Transportin-2 OS=Mus musculus OX=10090 GN=Tnpo2 PE=1 SV=1	1	1	3
Tmod2	Tropomodulin-2 OS=Mus musculus OX=10090 GN=Tmod2 PE=1 SV=2	1	0	0
Tmod3	Tropomodulin-3 OS=Mus musculus OX=10090 GN=Tmod3 PE=1 SV=1	23	23	25
Tpm1	Tropomyosin alpha-1 chain OS=Mus musculus OX=10090 GN=Tpm1 PE=1 SV=1	0	2	0
Tpm3	Tropomyosin alpha-3 chain OS=Mus musculus OX=10090 GN=Tpm3 PE=1 SV=3	9	5	2
Tubal3	Tubulin alpha chain-like 3 OS=Mus musculus OX=10090 GN=Tubal3 PE=2 SV=2	0	1	1
Tuba1b	Tubulin alpha-1B chain OS=Mus musculus OX=10090 GN=Tuba1b PE=1 SV=2	1	0	0
Tuba1c	Tubulin alpha-1C chain OS=Mus musculus OX=10090 GN=Tuba1c PE=1 SV=1	1	0	0
Tuba3a	Tubulin alpha-3 chain OS=Mus musculus OX=10090 GN=Tuba3a PE=1 SV=1	2	2	1
Tuba4a	Tubulin alpha-4A chain OS=Mus musculus OX=10090 GN=Tuba4a PE=1 SV=1	3	1	1
Tubb2a	Tubulin beta-2A chain OS=Mus musculus OX=10090 GN=Tubb2a PE=1 SV=1	1	1	0
Tubb2b	Tubulin beta-2B chain OS=Mus musculus OX=10090 GN=Tubb2b PE=1 SV=1	2	2	2
Tubb3	Tubulin beta-3 chain OS=Mus musculus OX=10090 GN=Tubb3 PE=1 SV=1	6	0	4
Tubb4a	Tubulin beta-4A chain OS=Mus musculus OX=10090 GN=Tubb4a PE=1 SV=3	1	1	1
Tubb4b	Tubulin beta-4B chain OS=Mus musculus OX=10090 GN=Tubb4b PE=1 SV=1	2	1	1
Tubb5	Tubulin beta-5 chain OS=Mus musculus OX=10090 GN=Tubb5 PE=1 SV=1	6	4	5
Tubb6	Tubulin beta-6 chain OS=Mus musculus OX=10090 GN=Tubb6 PE=1 SV=1	4	6	5
Utp14a	U3 small nucleolar RNA-associated protein 14 homolog A OS=Mus musculus OX=10090 GN=Utp14a PE=1 SV=1	1	3	1
Utp14b	U3 small nucleolar RNA-associated protein 14 homolog B OS=Mus musculus OX=10090 GN=Utp14b PE=1 SV=2	1	0	0
Ube2v1	Ubiquitin-conjugating enzyme E2 variant 1 OS=Mus musculus OX=10090 GN=Ube2v1 PE=1 SV=1	1	1	1
Ube2v2	Ubiquitin-conjugating enzyme E2 variant 2 OS=Mus musculus OX=10090 GN=Ube2v2 PE=1 SV=4	1	0	0
Vps4b	Vacuolar protein sorting-associated protein 4B OS=Mus musculus OX=10090 GN=Vps4b PE=1 SV=2	6	3	1
Vapa	Vesicle-associated membrane protein-associated protein A OS=Mus musculus OX=10090 GN=Vapa PE=1 SV=2	9	2	1
Vapb	Vesicle-associated membrane protein-associated protein B OS=Mus musculus OX=10090 GN=Vapb PE=1 SV=3	1	0	0
Ybx3	Y-box-binding protein 3 OS=Mus musculus OX=10090 GN=Ybx3 PE=1 SV=2	3	2	1
Ythdf1	YTH domain-containing family protein 1 OS=Mus musculus OX=10090 GN=Ythdf1 PE=1 SV=1	1	1	1
Ythdf2	YTH domain-containing family protein 2 OS=Mus musculus OX=10090 GN=Ythdf2 PE=1 SV=1	3	3	3
Pdk1	[Pyruvate dehydrogenase (acetyl-transferring)] kinase isozyme 1, mitochondrial OS=Mus musculus OX=10090 GN=Pdk1 PE=1 SV=2	4	4	1
Pikfyve	1-phosphatidylinositol 3-phosphate 5-kinase OS=Mus musculus OX=10090 GN=Pikfyve PE=1 SV=3	3	0	0
Plcb3	1-phosphatidylinositol 4,5-bisphosphate phosphodiesterase beta-3 OS=Mus musculus OX=10090 GN=Plcb3 PE=1 SV=2	4	0	1
Plcg1	1-phosphatidylinositol 4,5-bisphosphate phosphodiesterase gamma-1 OS=Mus musculus OX=10090 GN=Plcg1 PE=1 SV=2	3	0	0
Adi1	1,2-dihydroxy-3-keto-5-methylthiopentene dioxygenase OS=Mus musculus OX=10090 GN=Adi1 PE=1 SV=1	1	2	3
Hspe1	10 kDa heat shock protein, mitochondrial OS=Mus musculus OX=10090 GN=Hspe1 PE=1 SV=2	5	4	3
Eftud2	116 kDa U5 small nuclear ribonucleoprotein component OS=Mus musculus OX=10090 GN=Eftud2 PE=1 SV=1	21	12	2
Ywhae	14-3-3 protein epsilon OS=Mus musculus OX=10090 GN=Ywhae PE=1 SV=1	5	3	3
Sfn	14-3-3 protein sigma OS=Mus musculus OX=10090 GN=Sfn PE=1 SV=2	2	0	0
Ywhaz	14-3-3 protein zeta/delta OS=Mus musculus OX=10090 GN=Ywhaz PE=1 SV=1	8	3	3
Tnks1bp1	182 kDa tankyrase-1-binding protein OS=Mus musculus OX=10090 GN=Tnks1bp1 PE=1 SV=2	34	0	0
Gcat	2-amino-3-ketobutyrate coenzyme A ligase, mitochondrial OS=Mus musculus OX=10090 GN=Gcat PE=1 SV=2	8	1	0
Ogdh	2-oxoglutarate dehydrogenase, mitochondrial OS=Mus musculus OX=10090 GN=Ogdh PE=1 SV=3	4	0	0
Bckdhb	2-oxoisovalerate dehydrogenase subunit beta, mitochondrial OS=Mus musculus OX=10090 GN=Bckdhb PE=1 SV=2	2	0	0
Psmd1	26S proteasome non-ATPase regulatory subunit 1 OS=Mus musculus OX=10090 GN=Psmd1 PE=1 SV=1	33	22	20
Psmd11	26S proteasome non-ATPase regulatory subunit 11 OS=Mus musculus OX=10090 GN=Psmd11 PE=1 SV=3	20	16	16
Psmd12	26S proteasome non-ATPase regulatory subunit 12 OS=Mus musculus OX=10090 GN=Psmd12 PE=1 SV=4	20	14	10
Psmd13	26S proteasome non-ATPase regulatory subunit 13 OS=Mus musculus OX=10090 GN=Psmd13 PE=1 SV=1	18	9	9
Psmd14	26S proteasome non-ATPase regulatory subunit 14 OS=Mus musculus OX=10090 GN=Psmd14 PE=1 SV=2	7	5	5
Psmd2	26S proteasome non-ATPase regulatory subunit 2 OS=Mus musculus OX=10090 GN=Psmd2 PE=1 SV=1	40	29	27
Psmd3	26S proteasome non-ATPase regulatory subunit 3 OS=Mus musculus OX=10090 GN=Psmd3 PE=1 SV=3	18	18	13
Psmd4	26S proteasome non-ATPase regulatory subunit 4 OS=Mus musculus OX=10090 GN=Psmd4 PE=1 SV=1	12	8	7
Psmd5	26S proteasome non-ATPase regulatory subunit 5 OS=Mus musculus OX=10090 GN=Psmd5 PE=1 SV=4	11	8	5
Psmd6	26S proteasome non-ATPase regulatory subunit 6 OS=Mus musculus OX=10090 GN=Psmd6 PE=1 SV=1	12	12	13
Psmd7	26S proteasome non-ATPase regulatory subunit 7 OS=Mus musculus OX=10090 GN=Psmd7 PE=1 SV=2	13	9	11
Psmd8	26S proteasome non-ATPase regulatory subunit 8 OS=Mus musculus OX=10090 GN=Psmd8 PE=1 SV=2	8	4	5
Psmd9	26S proteasome non-ATPase regulatory subunit 9 OS=Mus musculus OX=10090 GN=Psmd9 PE=1 SV=1	2	2	1
Psmc6	26S proteasome regulatory subunit 10B OS=Mus musculus OX=10090 GN=Psmc6 PE=1 SV=1	21	16	15
Psmc1	26S proteasome regulatory subunit 4 OS=Mus musculus OX=10090 GN=Psmc1 PE=1 SV=1	21	15	12
Psmc3	26S proteasome regulatory subunit 6A OS=Mus musculus OX=10090 GN=Psmc3 PE=1 SV=2	26	21	18
Psmc4	26S proteasome regulatory subunit 6B OS=Mus musculus OX=10090 GN=Psmc4 PE=1 SV=2	26	18	18
Psmc2	26S proteasome regulatory subunit 7 OS=Mus musculus OX=10090 GN=Psmc2 PE=1 SV=5	30	21	18
Psmc5	26S proteasome regulatory subunit 8 OS=Mus musculus OX=10090 GN=Psmc5 PE=1 SV=1	17	19	19
Pdap1	28 kDa heat- and acid-stable phosphoprotein OS=Mus musculus OX=10090 GN=Pdap1 PE=1 SV=1	2	0	0
Mrps2	28S ribosomal protein S2, mitochondrial OS=Mus musculus OX=10090 GN=Mrps2 PE=1 SV=1	2	1	1
Mrps30	28S ribosomal protein S30, mitochondrial OS=Mus musculus OX=10090 GN=Mrps30 PE=1 SV=1	3	0	0
Mrps31	28S ribosomal protein S31, mitochondrial OS=Mus musculus OX=10090 GN=Mrps31 PE=1 SV=1	3	0	0
Hsd17b10	3-hydroxyacyl-CoA dehydrogenase type-2 OS=Mus musculus OX=10090 GN=Hsd17b10 PE=1 SV=4	4	5	3
Acaa2	3-ketoacyl-CoA thiolase, mitochondrial OS=Mus musculus OX=10090 GN=Acaa2 PE=1 SV=3	2	2	0
Mpst	3-mercaptopyruvate sulfurtransferase OS=Mus musculus OX=10090 GN=Mpst PE=1 SV=4	1	2	1
Mrpl1	39S ribosomal protein L1, mitochondrial OS=Mus musculus OX=10090 GN=Mrpl1 PE=1 SV=2	3	0	0
Mrpl10	39S ribosomal protein L10, mitochondrial OS=Mus musculus OX=10090 GN=Mrpl10 PE=1 SV=2	3	0	0
Mrpl12	39S ribosomal protein L12, mitochondrial OS=Mus musculus OX=10090 GN=Mrpl12 PE=1 SV=2	4	1	1
Mrpl21	39S ribosomal protein L21, mitochondrial OS=Mus musculus OX=10090 GN=Mrpl21 PE=1 SV=1	0	2	0
Mrpl38	39S ribosomal protein L38, mitochondrial OS=Mus musculus OX=10090 GN=Mrpl38 PE=1 SV=2	2	0	0
Mrpl44	39S ribosomal protein L44, mitochondrial OS=Mus musculus OX=10090 GN=Mrpl44 PE=1 SV=3	2	0	0
Mrpl46	39S ribosomal protein L46, mitochondrial OS=Mus musculus OX=10090 GN=Mrpl46 PE=1 SV=1	2	1	0
Rps10	40S ribosomal protein S10 OS=Mus musculus OX=10090 GN=Rps10 PE=1 SV=1	7	7	7
Rps11	40S ribosomal protein S11 OS=Mus musculus OX=10090 GN=Rps11 PE=1 SV=3	10	9	9
Rps12	40S ribosomal protein S12 OS=Mus musculus OX=10090 GN=Rps12 PE=1 SV=2	6	1	1
Rps13	40S ribosomal protein S13 OS=Mus musculus OX=10090 GN=Rps13 PE=1 SV=2	11	13	12
Rps14	40S ribosomal protein S14 OS=Mus musculus OX=10090 GN=Rps14 PE=1 SV=3	11	8	7
Rps15	40S ribosomal protein S15 OS=Mus musculus OX=10090 GN=Rps15 PE=1 SV=2	6	5	5
Rps15a	40S ribosomal protein S15a OS=Mus musculus OX=10090 GN=Rps15a PE=1 SV=2	11	11	8
Rps16	40S ribosomal protein S16 OS=Mus musculus OX=10090 GN=Rps16 PE=1 SV=4	10	10	11
Rps17	40S ribosomal protein S17 OS=Mus musculus OX=10090 GN=Rps17 PE=1 SV=2	8	5	3
Rps18	40S ribosomal protein S18 OS=Mus musculus OX=10090 GN=Rps18 PE=1 SV=3	11	12	12
Rps19	40S ribosomal protein S19 OS=Mus musculus OX=10090 GN=Rps19 PE=1 SV=3	8	6	7
Rps2	40S ribosomal protein S2 OS=Mus musculus OX=10090 GN=Rps2 PE=1 SV=3	18	12	9
Rps20	40S ribosomal protein S20 OS=Mus musculus OX=10090 GN=Rps20 PE=1 SV=1	5	3	3
Rps21	40S ribosomal protein S21 OS=Mus musculus OX=10090 GN=Rps21 PE=1 SV=1	2	2	2
Rps23	40S ribosomal protein S23 OS=Mus musculus OX=10090 GN=Rps23 PE=1 SV=3	6	3	3
Rps24	40S ribosomal protein S24 OS=Mus musculus OX=10090 GN=Rps24 PE=1 SV=1	5	4	4
Rps25	40S ribosomal protein S25 OS=Mus musculus OX=10090 GN=Rps25 PE=1 SV=1	5	4	5
Rps26	40S ribosomal protein S26 OS=Mus musculus OX=10090 GN=Rps26 PE=1 SV=3	2	3	3
Rps28	40S ribosomal protein S28 OS=Mus musculus OX=10090 GN=Rps28 PE=1 SV=1	4	2	2
Rps29	40S ribosomal protein S29 OS=Mus musculus OX=10090 GN=Rps29 PE=1 SV=2	3	2	2
Rps3	40S ribosomal protein S3 OS=Mus musculus OX=10090 GN=Rps3 PE=1 SV=1	23	17	15
Fau	40S ribosomal protein S30 OS=Mus musculus OX=10090 GN=Fau PE=1 SV=1	3	4	4
Rps3a	40S ribosomal protein S3a OS=Mus musculus OX=10090 GN=Rps3a PE=1 SV=3	21	16	13
Rps4x	40S ribosomal protein S4, X isoform OS=Mus musculus OX=10090 GN=Rps4x PE=1 SV=2	26	24	18
Rps5	40S ribosomal protein S5 OS=Mus musculus OX=10090 GN=Rps5 PE=1 SV=3	8	8	5
Rps6	40S ribosomal protein S6 OS=Mus musculus OX=10090 GN=Rps6 PE=1 SV=1	14	8	9
Rps7	40S ribosomal protein S7 OS=Mus musculus OX=10090 GN=Rps7 PE=2 SV=1	16	9	11
Rps8	40S ribosomal protein S8 OS=Mus musculus OX=10090 GN=Rps8 PE=1 SV=2	10	9	7
Rps9	40S ribosomal protein S9 OS=Mus musculus OX=10090 GN=Rps9 PE=1 SV=3	16	17	16
Rpsa	40S ribosomal protein SA OS=Mus musculus OX=10090 GN=Rpsa PE=1 SV=4	7	5	9
Slc3a2	4F2 cell-surface antigen heavy chain OS=Mus musculus OX=10090 GN=Slc3a2 PE=1 SV=1	14	10	4
Urah	5-hydroxyisourate hydrolase OS=Mus musculus OX=10090 GN=Urah PE=1 SV=1	3	1	1
Oplah	5-oxoprolinase OS=Mus musculus OX=10090 GN=Oplah PE=1 SV=1	2	0	0
Oplah	5-oxoprolinase OS=Mus musculus OX=10090 GN=Oplah PE=1 SV=1	0	0	2
Xrn2	5'-3' exoribonuclease 2 OS=Mus musculus OX=10090 GN=Xrn2 PE=1 SV=1	24	9	6
Prkaa1	5'-AMP-activated protein kinase catalytic subunit alpha-1 OS=Mus musculus OX=10090 GN=Prkaa1 PE=1 SV=2	2	0	1
Pgd	6-phosphogluconate dehydrogenase, decarboxylating OS=Mus musculus OX=10090 GN=Pgd PE=1 SV=3	9	5	2
Hspd1	60 kDa heat shock protein, mitochondrial OS=Mus musculus OX=10090 GN=Hspd1 PE=1 SV=1	41	35	32
RO60	60 kDa SS-A/Ro ribonucleoprotein OS=Mus musculus OX=10090 GN=RO60 PE=1 SV=1	4	1	1
Rplp0	60S acidic ribosomal protein P0 OS=Mus musculus OX=10090 GN=Rplp0 PE=1 SV=3	18	16	16
Rplp1	60S acidic ribosomal protein P1 OS=Mus musculus OX=10090 GN=Rplp1 PE=1 SV=1	4	3	1
Rplp2	60S acidic ribosomal protein P2 OS=Mus musculus OX=10090 GN=Rplp2 PE=1 SV=3	12	8	9
Nmd3	60S ribosomal export protein NMD3 OS=Mus musculus OX=10090 GN=Nmd3 PE=1 SV=1	5	3	1
Rpl10	60S ribosomal protein L10 OS=Mus musculus OX=10090 GN=Rpl10 PE=1 SV=3	15	15	14
Rpl10a	60S ribosomal protein L10a OS=Mus musculus OX=10090 GN=Rpl10a PE=1 SV=3	9	10	11
Rpl11	60S ribosomal protein L11 OS=Mus musculus OX=10090 GN=Rpl11 PE=1 SV=4	7	5	5
Rpl12	60S ribosomal protein L12 OS=Mus musculus OX=10090 GN=Rpl12 PE=1 SV=2	6	5	5
Rpl13	60S ribosomal protein L13 OS=Mus musculus OX=10090 GN=Rpl13 PE=1 SV=3	13	14	10
Rpl13a	60S ribosomal protein L13a OS=Mus musculus OX=10090 GN=Rpl13a PE=1 SV=4	10	15	13
Rpl14	60S ribosomal protein L14 OS=Mus musculus OX=10090 GN=Rpl14 PE=1 SV=3	7	6	6
Rpl15	60S ribosomal protein L15 OS=Mus musculus OX=10090 GN=Rpl15 PE=1 SV=4	9	8	9
Rpl17	60S ribosomal protein L17 OS=Mus musculus OX=10090 GN=Rpl17 PE=1 SV=3	10	10	9
Rpl18	60S ribosomal protein L18 OS=Mus musculus OX=10090 GN=Rpl18 PE=1 SV=3	10	11	12
Rpl18a	60S ribosomal protein L18a OS=Mus musculus OX=10090 GN=Rpl18a PE=1 SV=1	7	9	9
Rpl19	60S ribosomal protein L19 OS=Mus musculus OX=10090 GN=Rpl19 PE=1 SV=1	9	9	9
Rpl21	60S ribosomal protein L21 OS=Mus musculus OX=10090 GN=Rpl21 PE=1 SV=3	5	8	12
Rpl22	60S ribosomal protein L22 OS=Mus musculus OX=10090 GN=Rpl22 PE=1 SV=2	9	7	6
Rpl22l1	60S ribosomal protein L22-like 1 OS=Mus musculus OX=10090 GN=Rpl22l1 PE=1 SV=1	3	3	3
Rpl23	60S ribosomal protein L23 OS=Mus musculus OX=10090 GN=Rpl23 PE=1 SV=1	8	8	10
Rpl23a	60S ribosomal protein L23a OS=Mus musculus OX=10090 GN=Rpl23a PE=1 SV=1	12	10	11
Rpl24	60S ribosomal protein L24 OS=Mus musculus OX=10090 GN=Rpl24 PE=1 SV=2	6	3	3
Rpl26	60S ribosomal protein L26 OS=Mus musculus OX=10090 GN=Rpl26 PE=1 SV=1	8	10	10
Rpl27	60S ribosomal protein L27 OS=Mus musculus OX=10090 GN=Rpl27 PE=1 SV=2	10	8	8
Rpl27a	60S ribosomal protein L27a OS=Mus musculus OX=10090 GN=Rpl27a PE=1 SV=5	7	6	5
Rpl28	60S ribosomal protein L28 OS=Mus musculus OX=10090 GN=Rpl28 PE=1 SV=2	9	7	7
Rpl29	60S ribosomal protein L29 OS=Mus musculus OX=10090 GN=Rpl29 PE=1 SV=2	7	4	3
Rpl3	60S ribosomal protein L3 OS=Mus musculus OX=10090 GN=Rpl3 PE=1 SV=3	21	16	18
Rpl30	60S ribosomal protein L30 OS=Mus musculus OX=10090 GN=Rpl30 PE=1 SV=2	7	7	6
Rpl31	60S ribosomal protein L31 OS=Mus musculus OX=10090 GN=Rpl31 PE=1 SV=1	5	4	3
Rpl32	60S ribosomal protein L32 OS=Mus musculus OX=10090 GN=Rpl32 PE=1 SV=2	11	8	10
Rpl34	60S ribosomal protein L34 OS=Mus musculus OX=10090 GN=Rpl34 PE=1 SV=2	2	2	4
Rpl35	60S ribosomal protein L35 OS=Mus musculus OX=10090 GN=Rpl35 PE=1 SV=1	7	7	4
Rpl35a	60S ribosomal protein L35a OS=Mus musculus OX=10090 GN=Rpl35a PE=1 SV=2	2	7	6
Rpl36	60S ribosomal protein L36 OS=Mus musculus OX=10090 GN=Rpl36 PE=1 SV=2	4	3	3
Rpl36a	60S ribosomal protein L36a OS=Mus musculus OX=10090 GN=Rpl36a PE=3 SV=2	1	2	1
Rpl38	60S ribosomal protein L38 OS=Mus musculus OX=10090 GN=Rpl38 PE=1 SV=3	6	6	5
Rpl39	60S ribosomal protein L39 OS=Mus musculus OX=10090 GN=Rpl39 PE=1 SV=2	1	1	2
Rpl4	60S ribosomal protein L4 OS=Mus musculus OX=10090 GN=Rpl4 PE=1 SV=3	27	24	22
Rpl5	60S ribosomal protein L5 OS=Mus musculus OX=10090 GN=Rpl5 PE=1 SV=3	21	15	16
Rpl6	60S ribosomal protein L6 OS=Mus musculus OX=10090 GN=Rpl6 PE=1 SV=3	22	20	16
Rpl7	60S ribosomal protein L7 OS=Mus musculus OX=10090 GN=Rpl7 PE=1 SV=2	24	21	23
Rpl7l1	60S ribosomal protein L7-like 1 OS=Mus musculus OX=10090 GN=Rpl7l1 PE=1 SV=1	2	2	1
Rpl7a	60S ribosomal protein L7a OS=Mus musculus OX=10090 GN=Rpl7a PE=1 SV=2	21	18	16
Rpl8	60S ribosomal protein L8 OS=Mus musculus OX=10090 GN=Rpl8 PE=1 SV=2	18	11	9
Rpl9	60S ribosomal protein L9 OS=Mus musculus OX=10090 GN=Rpl9 PE=2 SV=2	11	10	9
Nip7	60S ribosome subunit biogenesis protein NIP7 homolog OS=Mus musculus OX=10090 GN=Nip7 PE=1 SV=1	7	3	3
Nt5c3b	7-methylguanosine phosphate-specific 5'-nucleotidase OS=Mus musculus OX=10090 GN=Nt5c3b PE=1 SV=3	3	1	1
Akap1	A-kinase anchor protein 1, mitochondrial OS=Mus musculus OX=10090 GN=Akap1 PE=1 SV=4	8	5	1
Akap12	A-kinase anchor protein 12 OS=Mus musculus OX=10090 GN=Akap12 PE=1 SV=1	46	9	7
Akap13	A-kinase anchor protein 13 OS=Mus musculus OX=10090 GN=Akap13 PE=1 SV=1	3	0	0
Akap2	A-kinase anchor protein 2 OS=Mus musculus OX=10090 GN=Akap2 PE=1 SV=3	3	0	0
Akap8	A-kinase anchor protein 8 OS=Mus musculus OX=10090 GN=Akap8 PE=1 SV=1	10	2	1
Hmces	Abasic site processing protein HMCES OS=Mus musculus OX=10090 GN=Hmces PE=1 SV=1	2	4	2
Aacs	Acetoacetyl-CoA synthetase OS=Mus musculus OX=10090 GN=Aacs PE=1 SV=1	0	1	2
Acaca	Acetyl-CoA carboxylase 1 OS=Mus musculus OX=10090 GN=Acaca PE=1 SV=1	6	2	1
Anp32a	Acidic leucine-rich nuclear phosphoprotein 32 family member A OS=Mus musculus OX=10090 GN=Anp32a PE=1 SV=1	1	1	2
Anp32b	Acidic leucine-rich nuclear phosphoprotein 32 family member B OS=Mus musculus OX=10090 GN=Anp32b PE=1 SV=1	5	4	3
Anp32e	Acidic leucine-rich nuclear phosphoprotein 32 family member E OS=Mus musculus OX=10090 GN=Anp32e PE=1 SV=2	2	0	0
Aco2	Aconitate hydratase, mitochondrial OS=Mus musculus OX=10090 GN=Aco2 PE=1 SV=1	2	0	0
Actl6a	Actin-like protein 6A OS=Mus musculus OX=10090 GN=Actl6a PE=1 SV=2	4	3	1
Actr2	Actin-related protein 2 OS=Mus musculus OX=10090 GN=Actr2 PE=1 SV=1	6	4	4
Arpc1b	Actin-related protein 2/3 complex subunit 1B OS=Mus musculus OX=10090 GN=Arpc1b PE=1 SV=4	2	2	0
Arpc2	Actin-related protein 2/3 complex subunit 2 OS=Mus musculus OX=10090 GN=Arpc2 PE=1 SV=3	5	1	0
Arpc3	Actin-related protein 2/3 complex subunit 3 OS=Mus musculus OX=10090 GN=Arpc3 PE=1 SV=3	2	2	0
Arpc4	Actin-related protein 2/3 complex subunit 4 OS=Mus musculus OX=10090 GN=Arpc4 PE=1 SV=3	2	1	2
Actr3	Actin-related protein 3 OS=Mus musculus OX=10090 GN=Actr3 PE=1 SV=3	9	3	2
Sub1	Activated RNA polymerase II transcriptional coactivator p15 OS=Mus musculus OX=10090 GN=Sub1 PE=1 SV=3	3	3	3
Atf7ip	Activating transcription factor 7-interacting protein 1 OS=Mus musculus OX=10090 GN=Atf7ip PE=1 SV=1	3	0	0
Ahsa1	Activator of 90 kDa heat shock protein ATPase homolog 1 OS=Mus musculus OX=10090 GN=Ahsa1 PE=1 SV=2	14	14	12
Abr	Active breakpoint cluster region-related protein OS=Mus musculus OX=10090 GN=Abr PE=1 SV=1	3	1	0
Adnp	Activity-dependent neuroprotector homeobox protein OS=Mus musculus OX=10090 GN=Adnp PE=1 SV=2	2	1	0
Acad9	Acyl-CoA dehydrogenase family member 9, mitochondrial OS=Mus musculus OX=10090 GN=Acad9 PE=1 SV=2	4	1	2
Acot9	Acyl-coenzyme A thioesterase 9, mitochondrial OS=Mus musculus OX=10090 GN=Acot9 PE=1 SV=1	4	1	2
Lypla1	Acyl-protein thioesterase 1 OS=Mus musculus OX=10090 GN=Lypla1 PE=1 SV=1	3	0	0
Aprt	Adenine phosphoribosyltransferase OS=Mus musculus OX=10090 GN=Aprt PE=1 SV=2	5	5	4
Ahcy	Adenosylhomocysteinase OS=Mus musculus OX=10090 GN=Ahcy PE=1 SV=3	3	1	5
Ak2	Adenylate kinase 2, mitochondrial OS=Mus musculus OX=10090 GN=Ak2 PE=1 SV=5	5	2	3
Ak4	Adenylate kinase 4, mitochondrial OS=Mus musculus OX=10090 GN=Ak4 PE=1 SV=1	6	6	4
Adsl	Adenylosuccinate lyase OS=Mus musculus OX=10090 GN=Adsl PE=1 SV=2	26	5	4
Adss	Adenylosuccinate synthetase isozyme 2 OS=Mus musculus OX=10090 GN=Adss PE=1 SV=2	8	0	0
Cap1	Adenylyl cyclase-associated protein 1 OS=Mus musculus OX=10090 GN=Cap1 PE=1 SV=4	8	2	1
Oard1	ADP-ribose glycohydrolase OARD1 OS=Mus musculus OX=10090 GN=Oard1 PE=1 SV=2	1	2	1
Arf6	ADP-ribosylation factor 6 OS=Mus musculus OX=10090 GN=Arf6 PE=1 SV=2	2	1	0
Gga2	ADP-ribosylation factor-binding protein GGA2 OS=Mus musculus OX=10090 GN=Gga2 PE=1 SV=1	4	1	1
Arl1	ADP-ribosylation factor-like protein 1 OS=Mus musculus OX=10090 GN=Arl1 PE=1 SV=1	2	0	0
Arl6ip4	ADP-ribosylation factor-like protein 6-interacting protein 4 OS=Mus musculus OX=10090 GN=Arl6ip4 PE=1 SV=1	1	6	8
Arl8b	ADP-ribosylation factor-like protein 8B OS=Mus musculus OX=10090 GN=Arl8b PE=1 SV=1	2	0	1
Nudt5	ADP-sugar pyrophosphatase OS=Mus musculus OX=10090 GN=Nudt5 PE=1 SV=1	2	0	0
Afdn	Afadin OS=Mus musculus OX=10090 GN=Afdn PE=1 SV=3	3	2	1
Afg3l2	AFG3-like protein 2 OS=Mus musculus OX=10090 GN=Afg3l2 PE=1 SV=1	0	3	2
Aftph	Aftiphilin OS=Mus musculus OX=10090 GN=Aftph PE=1 SV=2	2	0	0
Aaas	Aladin OS=Mus musculus OX=10090 GN=Aaas PE=1 SV=1	0	3	1
Gpt2	Alanine aminotransferase 2 OS=Mus musculus OX=10090 GN=Gpt2 PE=1 SV=1	4	0	1
Aars	Alanine--tRNA ligase, cytoplasmic OS=Mus musculus OX=10090 GN=Aars PE=1 SV=1	50	18	14
Adh5	Alcohol dehydrogenase class-3 OS=Mus musculus OX=10090 GN=Adh5 PE=1 SV=3	3	1	0
Aldh16a1	Aldehyde dehydrogenase family 16 member A1 OS=Mus musculus OX=10090 GN=Aldh16a1 PE=1 SV=2	6	0	0
Aldh1b1	Aldehyde dehydrogenase X, mitochondrial OS=Mus musculus OX=10090 GN=Aldh1b1 PE=1 SV=1	1	0	0
Aldh2	Aldehyde dehydrogenase, mitochondrial OS=Mus musculus OX=10090 GN=Aldh2 PE=1 SV=1	21	5	3
Akr1b1	Aldo-keto reductase family 1 member B1 OS=Mus musculus OX=10090 GN=Akr1b1 PE=1 SV=3	6	5	5
Agps	Alkyldihydroxyacetonephosphate synthase, peroxisomal OS=Mus musculus OX=10090 GN=Agps PE=1 SV=1	5	0	0
Ahsg	Alpha-2-HS-glycoprotein OS=Mus musculus OX=10090 GN=Ahsg PE=1 SV=1	1	0	2
Add1	Alpha-adducin OS=Mus musculus OX=10090 GN=Add1 PE=1 SV=2	3	0	0
Fto	Alpha-ketoglutarate-dependent dioxygenase FTO OS=Mus musculus OX=10090 GN=Fto PE=1 SV=1	2	0	0
Man2c1	Alpha-mannosidase 2C1 OS=Mus musculus OX=10090 GN=Man2c1 PE=1 SV=1	5	0	0
Napa	Alpha-soluble NSF attachment protein OS=Mus musculus OX=10090 GN=Napa PE=1 SV=1	2	0	1
Txlna	Alpha-taxilin OS=Mus musculus OX=10090 GN=Txlna PE=1 SV=1	17	0	0
Aimp1	Aminoacyl tRNA synthase complex-interacting multifunctional protein 1 OS=Mus musculus OX=10090 GN=Aimp1 PE=1 SV=2	13	8	7
Aimp2	Aminoacyl tRNA synthase complex-interacting multifunctional protein 2 OS=Mus musculus OX=10090 GN=Aimp2 PE=1 SV=2	8	2	3
Amt	Aminomethyltransferase, mitochondrial OS=Mus musculus OX=10090 GN=Amt PE=1 SV=1	2	1	0
Ampd2	AMP deaminase 2 OS=Mus musculus OX=10090 GN=Ampd2 PE=1 SV=1	2	0	0
Ciapin1	Anamorsin OS=Mus musculus OX=10090 GN=Ciapin1 PE=1 SV=1	12	1	2
Anln	Anillin OS=Mus musculus OX=10090 GN=Anln PE=1 SV=2	24	9	5
Ankrd17	Ankyrin repeat domain-containing protein 17 OS=Mus musculus OX=10090 GN=Ankrd17 PE=1 SV=2	6	1	1
Ap1b1	AP-1 complex subunit beta-1 OS=Mus musculus OX=10090 GN=Ap1b1 PE=1 SV=2	2	2	0
Ap2a1	AP-2 complex subunit alpha-1 OS=Mus musculus OX=10090 GN=Ap2a1 PE=1 SV=1	3	2	0
Ap2a2	AP-2 complex subunit alpha-2 OS=Mus musculus OX=10090 GN=Ap2a2 PE=1 SV=2	5	0	0
Ap2b1	AP-2 complex subunit beta OS=Mus musculus OX=10090 GN=Ap2b1 PE=1 SV=1	3	0	0
Ap2m1	AP-2 complex subunit mu OS=Mus musculus OX=10090 GN=Ap2m1 PE=1 SV=1	2	3	1
Ap3b1	AP-3 complex subunit beta-1 OS=Mus musculus OX=10090 GN=Ap3b1 PE=1 SV=2	3	1	1
Ap3m1	AP-3 complex subunit mu-1 OS=Mus musculus OX=10090 GN=Ap3m1 PE=1 SV=1	2	0	0
Api5	Apoptosis inhibitor 5 OS=Mus musculus OX=10090 GN=Api5 PE=1 SV=2	6	3	1
Aifm1	Apoptosis-inducing factor 1, mitochondrial OS=Mus musculus OX=10090 GN=Aifm1 PE=1 SV=1	8	7	5
Acin1	Apoptotic chromatin condensation inducer in the nucleus OS=Mus musculus OX=10090 GN=Acin1 PE=1 SV=3	7	14	13
Git1	ARF GTPase-activating protein GIT1 OS=Mus musculus OX=10090 GN=Git1 PE=1 SV=1	3	0	0
Agfg1	Arf-GAP domain and FG repeat-containing protein 1 OS=Mus musculus OX=10090 GN=Agfg1 PE=1 SV=2	1	2	1
Acap2	Arf-GAP with coiled-coil, ANK repeat and PH domain-containing protein 2 OS=Mus musculus OX=10090 GN=Acap2 PE=1 SV=2	2	0	0
Arglu1	Arginine and glutamate-rich protein 1 OS=Mus musculus OX=10090 GN=Arglu1 PE=1 SV=2	2	3	2
Rars	Arginine--tRNA ligase, cytoplasmic OS=Mus musculus OX=10090 GN=Rars PE=1 SV=2	23	18	19
Rsrc2	Arginine/serine-rich coiled-coil protein 2 OS=Mus musculus OX=10090 GN=Rsrc2 PE=2 SV=1	3	2	3
Pnisr	Arginine/serine-rich protein PNISR OS=Mus musculus OX=10090 GN=Pnisr PE=1 SV=1	0	2	3
Ass1	Argininosuccinate synthase OS=Mus musculus OX=10090 GN=Ass1 PE=1 SV=1	18	13	15
Armc1	Armadillo repeat-containing protein 1 OS=Mus musculus OX=10090 GN=Armc1 PE=1 SV=1	3	0	0
Armc10	Armadillo repeat-containing protein 10 OS=Mus musculus OX=10090 GN=Armc10 PE=1 SV=1	3	1	1
Armc8	Armadillo repeat-containing protein 8 OS=Mus musculus OX=10090 GN=Armc8 PE=1 SV=2	10	2	1
Ashwin	Ashwin OS=Mus musculus OX=10090 PE=1 SV=1	2	0	0
Asns	Asparagine synthetase [glutamine-hydrolyzing] OS=Mus musculus OX=10090 GN=Asns PE=1 SV=3	31	12	16
Nars	Asparagine--tRNA ligase, cytoplasmic OS=Mus musculus OX=10090 GN=Nars PE=1 SV=2	23	21	15
Dars	Aspartate--tRNA ligase, cytoplasmic OS=Mus musculus OX=10090 GN=Dars PE=1 SV=2	23	17	19
Arid1a	AT-rich interactive domain-containing protein 1A OS=Mus musculus OX=10090 GN=Arid1a PE=1 SV=1	5	7	3
Atxn10	Ataxin-10 OS=Mus musculus OX=10090 GN=Atxn10 PE=1 SV=2	9	9	10
Atxn2	Ataxin-2 OS=Mus musculus OX=10090 GN=Atxn2 PE=1 SV=1	4	0	0
Atxn2l	Ataxin-2-like protein OS=Mus musculus OX=10090 GN=Atxn2l PE=1 SV=1	13	12	5
Atp5pb	ATP synthase F(0) complex subunit B1, mitochondrial OS=Mus musculus OX=10090 GN=Atp5pb PE=1 SV=1	6	6	4
Mtatp8	ATP synthase protein 8 OS=Mus musculus OX=10090 GN=Mtatp8 PE=1 SV=1	1	2	0
Atp5f1a	ATP synthase subunit alpha, mitochondrial OS=Mus musculus OX=10090 GN=Atp5f1a PE=1 SV=1	32	32	26
Atp5f1b	ATP synthase subunit beta, mitochondrial OS=Mus musculus OX=10090 GN=Atp5f1b PE=1 SV=2	22	21	19
Atp5pd	ATP synthase subunit d, mitochondrial OS=Mus musculus OX=10090 GN=Atp5pd PE=1 SV=3	7	7	5
Atp5mf	ATP synthase subunit f, mitochondrial OS=Mus musculus OX=10090 GN=Atp5mf PE=1 SV=3	2	2	3
Atp5mg	ATP synthase subunit g, mitochondrial OS=Mus musculus OX=10090 GN=Atp5mg PE=1 SV=1	3	4	2
Atp5f1c	ATP synthase subunit gamma, mitochondrial OS=Mus musculus OX=10090 GN=Atp5f1c PE=1 SV=1	5	6	5
Atp5po	ATP synthase subunit O, mitochondrial OS=Mus musculus OX=10090 GN=Atp5po PE=1 SV=1	9	8	9
Abce1	ATP-binding cassette sub-family E member 1 OS=Mus musculus OX=10090 GN=Abce1 PE=1 SV=1	11	9	5
Abcf1	ATP-binding cassette sub-family F member 1 OS=Mus musculus OX=10090 GN=Abcf1 PE=1 SV=1	13	13	12
Abcf2	ATP-binding cassette sub-family F member 2 OS=Mus musculus OX=10090 GN=Abcf2 PE=1 SV=1	10	14	8
Acly	ATP-citrate synthase OS=Mus musculus OX=10090 GN=Acly PE=1 SV=1	43	3	4
Pfkl	ATP-dependent 6-phosphofructokinase, liver type OS=Mus musculus OX=10090 GN=Pfkl PE=1 SV=4	21	9	9
Pfkm	ATP-dependent 6-phosphofructokinase, muscle type OS=Mus musculus OX=10090 GN=Pfkm PE=1 SV=3	4	0	0
Pfkp	ATP-dependent 6-phosphofructokinase, platelet type OS=Mus musculus OX=10090 GN=Pfkp PE=1 SV=1	28	12	9
Clpx	ATP-dependent Clp protease ATP-binding subunit clpX-like, mitochondrial OS=Mus musculus OX=10090 GN=Clpx PE=1 SV=2	2	4	1
Clpp	ATP-dependent Clp protease proteolytic subunit, mitochondrial OS=Mus musculus OX=10090 GN=Clpp PE=1 SV=1	5	5	1
Dhx9	ATP-dependent RNA helicase A OS=Mus musculus OX=10090 GN=Dhx9 PE=1 SV=2	32	32	24
Ddx1	ATP-dependent RNA helicase DDX1 OS=Mus musculus OX=10090 GN=Ddx1 PE=1 SV=1	18	8	9
Ddx18	ATP-dependent RNA helicase DDX18 OS=Mus musculus OX=10090 GN=Ddx18 PE=1 SV=1	9	11	7
Ddx19a	ATP-dependent RNA helicase DDX19A OS=Mus musculus OX=10090 GN=Ddx19a PE=1 SV=2	5	8	7
Ddx24	ATP-dependent RNA helicase DDX24 OS=Mus musculus OX=10090 GN=Ddx24 PE=1 SV=2	2	4	1
Ddx42	ATP-dependent RNA helicase DDX42 OS=Mus musculus OX=10090 GN=Ddx42 PE=1 SV=3	3	6	4
Ddx54	ATP-dependent RNA helicase DDX54 OS=Mus musculus OX=10090 GN=Ddx54 PE=1 SV=1	2	2	0
Dhx29	ATP-dependent RNA helicase DHX29 OS=Mus musculus OX=10090 GN=Dhx29 PE=1 SV=1	5	0	0
Dhx30	ATP-dependent RNA helicase DHX30 OS=Mus musculus OX=10090 GN=Dhx30 PE=1 SV=1	1	2	0
Dhx8	ATP-dependent RNA helicase DHX8 OS=Mus musculus OX=10090 GN=Dhx8 PE=2 SV=1	2	0	0
Yme1l1	ATP-dependent zinc metalloprotease YME1L1 OS=Mus musculus OX=10090 GN=Yme1l1 PE=1 SV=1	2	1	0
Asna1	ATPase Asna1 OS=Mus musculus OX=10090 GN=Asna1 PE=1 SV=2	0	1	2
Spata5	ATPase family protein 2 homolog OS=Mus musculus OX=10090 GN=Spata5 PE=1 SV=2	5	4	0
Aurka	Aurora kinase A OS=Mus musculus OX=10090 GN=Aurka PE=1 SV=1	3	0	0
Birc6	Baculoviral IAP repeat-containing protein 6 OS=Mus musculus OX=10090 GN=Birc6 PE=1 SV=2	12	4	2
Bag3	BAG family molecular chaperone regulator 3 OS=Mus musculus OX=10090 GN=Bag3 PE=1 SV=2	3	0	0
Bag4	BAG family molecular chaperone regulator 4 OS=Mus musculus OX=10090 GN=Bag4 PE=1 SV=2	2	0	0
Bag5	BAG family molecular chaperone regulator 5 OS=Mus musculus OX=10090 GN=Bag5 PE=1 SV=1	5	0	0
Epb41l2	Band 4.1-like protein 2 OS=Mus musculus OX=10090 GN=Epb41l2 PE=1 SV=2	3	3	1
Banf1	Barrier-to-autointegration factor OS=Mus musculus OX=10090 GN=Banf1 PE=1 SV=1	2	2	3
Bzw1	Basic leucine zipper and W2 domain-containing protein 1 OS=Mus musculus OX=10090 GN=Bzw1 PE=1 SV=1	15	12	10
Bzw2	Basic leucine zipper and W2 domain-containing protein 2 OS=Mus musculus OX=10090 GN=Bzw2 PE=1 SV=1	5	3	2
Bclaf1	Bcl-2-associated transcription factor 1 OS=Mus musculus OX=10090 GN=Bclaf1 PE=1 SV=2	21	21	13
Adrbk2	Beta-adrenergic receptor kinase 2 OS=Mus musculus OX=10090 GN=Adrbk2 PE=1 SV=2	0	2	0
Ctnnbl1	Beta-catenin-like protein 1 OS=Mus musculus OX=10090 GN=Ctnnbl1 PE=1 SV=1	5	4	3
Eprs	Bifunctional glutamate/proline--tRNA ligase OS=Mus musculus OX=10090 GN=Eprs PE=1 SV=4	68	49	43
Mthfd2	Bifunctional methylenetetrahydrofolate dehydrogenase/cyclohydrolase, mitochondrial OS=Mus musculus OX=10090 GN=Mthfd2 PE=1 SV=1	5	4	2
Atic	Bifunctional purine biosynthesis protein PURH OS=Mus musculus OX=10090 GN=Atic PE=1 SV=2	0	0	3
Gne	Bifunctional UDP-N-acetylglucosamine 2-epimerase/N-acetylmannosamine kinase OS=Mus musculus OX=10090 GN=Gne PE=1 SV=1	2	0	0
Bod1l	Biorientation of chromosomes in cell division protein 1-like 1 OS=Mus musculus OX=10090 GN=Bod1l PE=1 SV=1	13	0	0
Bola1	BolA-like protein 1 OS=Mus musculus OX=10090 GN=Bola1 PE=1 SV=1	4	0	0
Bola2	BolA-like protein 2 OS=Mus musculus OX=10090 GN=Bola2 PE=1 SV=1	4	3	4
Bola3	BolA-like protein 3 OS=Mus musculus OX=10090 GN=Bola3 PE=1 SV=1	2	0	0
Znhit6	Box C/D snoRNA protein 1 OS=Mus musculus OX=10090 GN=Znhit6 PE=1 SV=2	0	2	0
Bcat1	Branched-chain-amino-acid aminotransferase, cytosolic OS=Mus musculus OX=10090 GN=Bcat1 PE=1 SV=2	12	3	5
Bard1	BRCA1-associated RING domain protein 1 OS=Mus musculus OX=10090 GN=Bard1 PE=2 SV=1	2	0	1
Bccip	BRCA2 and CDKN1A-interacting protein OS=Mus musculus OX=10090 GN=Bccip PE=1 SV=1	2	1	2
Brca1	Breast cancer type 1 susceptibility protein homolog OS=Mus musculus OX=10090 GN=Brca1 PE=1 SV=3	2	0	0
Bcas3	Breast carcinoma-amplified sequence 3 homolog OS=Mus musculus OX=10090 GN=Bcas3 PE=1 SV=2	4	0	0
Arfgef2	Brefeldin A-inhibited guanine nucleotide-exchange protein 2 OS=Mus musculus OX=10090 GN=Arfgef2 PE=1 SV=1	0	0	2
Baz2a	Bromodomain adjacent to zinc finger domain protein 2A OS=Mus musculus OX=10090 GN=Baz2a PE=1 SV=2	5	2	1
Znf207	BUB3-interacting and GLEBS motif-containing protein ZNF207 OS=Mus musculus OX=10090 GN=Znf207 PE=1 SV=1	0	2	2
Bysl	Bystin OS=Mus musculus OX=10090 GN=Bysl PE=1 SV=3	1	3	3
Mthfd1	C-1-tetrahydrofolate synthase, cytoplasmic OS=Mus musculus OX=10090 GN=Mthfd1 PE=1 SV=4	43	37	34
Ctbp2	C-terminal-binding protein 2 OS=Mus musculus OX=10090 GN=Ctbp2 PE=1 SV=2	9	5	6
Cad	CAD protein OS=Mus musculus OX=10090 GN=Cad PE=1 SV=1	59	43	33
Cherp	Calcium homeostasis endoplasmic reticulum protein OS=Mus musculus OX=10090 GN=Cherp PE=1 SV=1	7	5	7
Slc25a13	Calcium-binding mitochondrial carrier protein Aralar2 OS=Mus musculus OX=10090 GN=Slc25a13 PE=1 SV=1	1	7	1
Carhsp1	Calcium-regulated heat stable protein 1 OS=Mus musculus OX=10090 GN=Carhsp1 PE=1 SV=1	2	1	0
Cacybp	Calcyclin-binding protein OS=Mus musculus OX=10090 GN=Cacybp PE=1 SV=1	10	9	8
Camsap3	Calmodulin-regulated spectrin-associated protein 3 OS=Mus musculus OX=10090 GN=Camsap3 PE=1 SV=1	5	2	0
Canx	Calnexin OS=Mus musculus OX=10090 GN=Canx PE=1 SV=1	6	3	7
Capn7	Calpain-7 OS=Mus musculus OX=10090 GN=Capn7 PE=2 SV=1	2	0	0
Cnn2	Calponin-2 OS=Mus musculus OX=10090 GN=Cnn2 PE=1 SV=1	2	1	0
Cnn3	Calponin-3 OS=Mus musculus OX=10090 GN=Cnn3 PE=1 SV=1	10	5	2
Calr	Calreticulin OS=Mus musculus OX=10090 GN=Calr PE=1 SV=1	0	0	2
Prkacb	cAMP-dependent protein kinase catalytic subunit beta OS=Mus musculus OX=10090 GN=Prkacb PE=1 SV=2	2	2	0
Prkar1a	cAMP-dependent protein kinase type I-alpha regulatory subunit OS=Mus musculus OX=10090 GN=Prkar1a PE=1 SV=3	2	0	0
Prkar2a	cAMP-dependent protein kinase type II-alpha regulatory subunit OS=Mus musculus OX=10090 GN=Prkar2a PE=1 SV=2	2	2	1
Caprin1	Caprin-1 OS=Mus musculus OX=10090 GN=Caprin1 PE=1 SV=2	17	12	10
Ca2	Carbonic anhydrase 2 OS=Mus musculus OX=10090 GN=Ca2 PE=1 SV=4	4	1	1
Cbr1	Carbonyl reductase [NADPH] 1 OS=Mus musculus OX=10090 GN=Cbr1 PE=1 SV=3	2	3	2
Cbr3	Carbonyl reductase [NADPH] 3 OS=Mus musculus OX=10090 GN=Cbr3 PE=1 SV=1	2	0	1
Csnk1a1	Casein kinase I isoform alpha OS=Mus musculus OX=10090 GN=Csnk1a1 PE=1 SV=2	1	3	1
Csnk2a1	Casein kinase II subunit alpha OS=Mus musculus OX=10090 GN=Csnk2a1 PE=1 SV=2	8	3	3
Csnk2a2	Casein kinase II subunit alpha' OS=Mus musculus OX=10090 GN=Csnk2a2 PE=1 SV=1	3	2	0
Csnk2b	Casein kinase II subunit beta OS=Mus musculus OX=10090 GN=Csnk2b PE=1 SV=1	2	1	0
Cecr2	Cat eye syndrome critical region protein 2 homolog OS=Mus musculus OX=10090 GN=Cecr2 PE=1 SV=1	3	0	0
Cat	Catalase OS=Mus musculus OX=10090 GN=Cat PE=1 SV=4	2	2	0
Ctnnb1	Catenin beta-1 OS=Mus musculus OX=10090 GN=Ctnnb1 PE=1 SV=1	9	3	3
Ctnnd1	Catenin delta-1 OS=Mus musculus OX=10090 GN=Ctnnd1 PE=1 SV=2	11	12	3
Ctsd	Cathepsin D OS=Mus musculus OX=10090 GN=Ctsd PE=1 SV=1	2	0	0
Trnt1	CCA tRNA nucleotidyltransferase 1, mitochondrial OS=Mus musculus OX=10090 GN=Trnt1 PE=1 SV=1	2	1	0
Cnot1	CCR4-NOT transcription complex subunit 1 OS=Mus musculus OX=10090 GN=Cnot1 PE=1 SV=2	12	10	7
Cnot11	CCR4-NOT transcription complex subunit 11 OS=Mus musculus OX=10090 GN=Cnot11 PE=1 SV=1	2	2	0
Cnot2	CCR4-NOT transcription complex subunit 2 OS=Mus musculus OX=10090 GN=Cnot2 PE=1 SV=2	3	1	0
Cnot3	CCR4-NOT transcription complex subunit 3 OS=Mus musculus OX=10090 GN=Cnot3 PE=1 SV=1	2	2	2
Cnot9	CCR4-NOT transcription complex subunit 9 OS=Mus musculus OX=10090 GN=Cnot9 PE=1 SV=1	2	2	0
Cd2ap	CD2-associated protein OS=Mus musculus OX=10090 GN=Cd2ap PE=1 SV=3	5	0	0
Mnat1	CDK-activating kinase assembly factor MAT1 OS=Mus musculus OX=10090 GN=Mnat1 PE=1 SV=2	3	0	0
Ccar2	Cell cycle and apoptosis regulator protein 2 OS=Mus musculus OX=10090 GN=Ccar2 PE=1 SV=2	8	4	0
Cdc5l	Cell division cycle 5-like protein OS=Mus musculus OX=10090 GN=Cdc5l PE=1 SV=2	10	8	6
Ccar1	Cell division cycle and apoptosis regulator protein 1 OS=Mus musculus OX=10090 GN=Ccar1 PE=1 SV=1	6	6	5
Cdc123	Cell division cycle protein 123 homolog OS=Mus musculus OX=10090 GN=Cdc123 PE=1 SV=2	1	0	0
Cdc23	Cell division cycle protein 23 homolog OS=Mus musculus OX=10090 GN=Cdc23 PE=1 SV=2	0	3	0
Cdca2	Cell division cycle-associated protein 2 OS=Mus musculus OX=10090 GN=Cdca2 PE=1 SV=2	3	0	0
Lyar	Cell growth-regulating nucleolar protein OS=Mus musculus OX=10090 GN=Lyar PE=1 SV=2	13	9	11
Cenpv	Centromere protein V OS=Mus musculus OX=10090 GN=Cenpv PE=1 SV=2	1	2	1
Cenpe	Centromere-associated protein E OS=Mus musculus OX=10090 GN=Cenpe PE=1 SV=1	2	0	0
Zw10	Centromere/kinetochore protein zw10 homolog OS=Mus musculus OX=10090 GN=Zw10 PE=1 SV=3	2	2	0
Cep250	Centrosome-associated protein CEP250 OS=Mus musculus OX=10090 GN=Cep250 PE=1 SV=4	0	1	1
Cggbp1	CGG triplet repeat-binding protein 1 OS=Mus musculus OX=10090 GN=Cggbp1 PE=1 SV=1	3	0	0
Clic1	Chloride intracellular channel protein 1 OS=Mus musculus OX=10090 GN=Clic1 PE=1 SV=3	3	2	2
Clic4	Chloride intracellular channel protein 4 OS=Mus musculus OX=10090 GN=Clic4 PE=1 SV=3	7	2	4
Chaf1a	Chromatin assembly factor 1 subunit A OS=Mus musculus OX=10090 GN=Chaf1a PE=1 SV=1	5	1	0
Chaf1b	Chromatin assembly factor 1 subunit B OS=Mus musculus OX=10090 GN=Chaf1b PE=1 SV=1	2	1	1
Chtop	Chromatin target of PRMT1 protein OS=Mus musculus OX=10090 GN=Chtop PE=1 SV=2	3	1	1
Cbx1	Chromobox protein homolog 1 OS=Mus musculus OX=10090 GN=Cbx1 PE=1 SV=1	2	0	0
Cbx3	Chromobox protein homolog 3 OS=Mus musculus OX=10090 GN=Cbx3 PE=1 SV=2	4	3	3
Cbx5	Chromobox protein homolog 5 OS=Mus musculus OX=10090 GN=Cbx5 PE=1 SV=1	2	2	2
Chd4	Chromodomain-helicase-DNA-binding protein 4 OS=Mus musculus OX=10090 GN=Chd4 PE=1 SV=1	49	41	41
Champ1	Chromosome alignment-maintaining phosphoprotein 1 OS=Mus musculus OX=10090 GN=Champ1 PE=1 SV=1	3	1	0
Kif4	Chromosome-associated kinesin KIF4 OS=Mus musculus OX=10090 GN=Kif4 PE=1 SV=3	1	2	0
Cs	Citrate synthase, mitochondrial OS=Mus musculus OX=10090 GN=Cs PE=1 SV=1	5	4	3
Cltc	Clathrin heavy chain 1 OS=Mus musculus OX=10090 GN=Cltc PE=1 SV=3	15	2	4
Cpsf1	Cleavage and polyadenylation specificity factor subunit 1 OS=Mus musculus OX=10090 GN=Cpsf1 PE=1 SV=1	3	3	2
Cpsf2	Cleavage and polyadenylation specificity factor subunit 2 OS=Mus musculus OX=10090 GN=Cpsf2 PE=1 SV=1	4	1	0
Cpsf3	Cleavage and polyadenylation specificity factor subunit 3 OS=Mus musculus OX=10090 GN=Cpsf3 PE=1 SV=2	8	1	1
Nudt21	Cleavage and polyadenylation specificity factor subunit 5 OS=Mus musculus OX=10090 GN=Nudt21 PE=1 SV=1	1	2	2
Cpsf6	Cleavage and polyadenylation specificity factor subunit 6 OS=Mus musculus OX=10090 GN=Cpsf6 PE=1 SV=1	2	2	1
Cstf1	Cleavage stimulation factor subunit 1 OS=Mus musculus OX=10090 GN=Cstf1 PE=1 SV=1	7	1	1
Cstf2	Cleavage stimulation factor subunit 2 OS=Mus musculus OX=10090 GN=Cstf2 PE=1 SV=2	4	1	1
Cstf3	Cleavage stimulation factor subunit 3 OS=Mus musculus OX=10090 GN=Cstf3 PE=1 SV=1	2	1	0
Clptm1	Cleft lip and palate transmembrane protein 1 homolog OS=Mus musculus OX=10090 GN=Clptm1 PE=1 SV=1	2	2	0
Clasrp	CLK4-associating serine/arginine rich protein OS=Mus musculus OX=10090 GN=Clasrp PE=1 SV=3	0	2	1
Cluh	Clustered mitochondria protein homolog OS=Mus musculus OX=10090 GN=Cluh PE=1 SV=2	28	0	0
Cotl1	Coactosin-like protein OS=Mus musculus OX=10090 GN=Cotl1 PE=1 SV=3	1	2	0
Copa	Coatomer subunit alpha OS=Mus musculus OX=10090 GN=Copa PE=1 SV=2	15	12	11
Copb1	Coatomer subunit beta OS=Mus musculus OX=10090 GN=Copb1 PE=1 SV=1	12	7	6
Copb2	Coatomer subunit beta' OS=Mus musculus OX=10090 GN=Copb2 PE=1 SV=2	9	4	1
Arcn1	Coatomer subunit delta OS=Mus musculus OX=10090 GN=Arcn1 PE=1 SV=2	6	7	8
Cope	Coatomer subunit epsilon OS=Mus musculus OX=10090 GN=Cope PE=1 SV=3	5	2	0
Copg1	Coatomer subunit gamma-1 OS=Mus musculus OX=10090 GN=Copg1 PE=1 SV=1	9	3	0
Copg2	Coatomer subunit gamma-2 OS=Mus musculus OX=10090 GN=Copg2 PE=1 SV=1	5	1	0
Cbwd1	COBW domain-containing protein 1 OS=Mus musculus OX=10090 GN=Cbwd1 PE=1 SV=1	3	0	0
Cfl1	Cofilin-1 OS=Mus musculus OX=10090 GN=Cfl1 PE=1 SV=3	13	9	6
Cc2d1b	Coiled-coil and C2 domain-containing protein 1B OS=Mus musculus OX=10090 GN=Cc2d1b PE=1 SV=1	2	0	0
Ccdc117	Coiled-coil domain-containing protein 117 OS=Mus musculus OX=10090 GN=Ccdc117 PE=1 SV=1	2	0	0
Ccdc47	Coiled-coil domain-containing protein 47 OS=Mus musculus OX=10090 GN=Ccdc47 PE=1 SV=2	4	0	1
Ccdc86	Coiled-coil domain-containing protein 86 OS=Mus musculus OX=10090 GN=Ccdc86 PE=1 SV=2	1	0	2
Csde1	Cold shock domain-containing protein E1 OS=Mus musculus OX=10090 GN=Csde1 PE=1 SV=1	13	10	10
C1qa	Complement C1q subcomponent subunit A OS=Mus musculus OX=10090 GN=C1qa PE=1 SV=2	2	2	2
C1qb	Complement C1q subcomponent subunit B OS=Mus musculus OX=10090 GN=C1qb PE=1 SV=2	2	5	4
C1qc	Complement C1q subcomponent subunit C OS=Mus musculus OX=10090 GN=C1qc PE=1 SV=2	1	3	4
C3	Complement C3 OS=Mus musculus OX=10090 GN=C3 PE=1 SV=3	0	3	4
C4b	Complement C4-B OS=Mus musculus OX=10090 GN=C4b PE=1 SV=3	6	9	9
C1qbp	Complement component 1 Q subcomponent-binding protein, mitochondrial OS=Mus musculus OX=10090 GN=C1qbp PE=1 SV=1	9	3	2
Ncapd2	Condensin complex subunit 1 OS=Mus musculus OX=10090 GN=Ncapd2 PE=1 SV=2	10	8	4
Ncaph	Condensin complex subunit 2 OS=Mus musculus OX=10090 GN=Ncaph PE=1 SV=1	4	2	0
Coprs	Coordinator of PRMT5 and differentiation stimulator OS=Mus musculus OX=10090 GN=Coprs PE=1 SV=1	2	0	0
Gps1	COP9 signalosome complex subunit 1 OS=Mus musculus OX=10090 GN=Gps1 PE=1 SV=1	5	4	5
Cops2	COP9 signalosome complex subunit 2 OS=Mus musculus OX=10090 GN=Cops2 PE=1 SV=1	8	2	1
Cops3	COP9 signalosome complex subunit 3 OS=Mus musculus OX=10090 GN=Cops3 PE=1 SV=3	7	2	0
Cops4	COP9 signalosome complex subunit 4 OS=Mus musculus OX=10090 GN=Cops4 PE=1 SV=1	7	4	3
Cops5	COP9 signalosome complex subunit 5 OS=Mus musculus OX=10090 GN=Cops5 PE=1 SV=3	6	4	2
Cops6	COP9 signalosome complex subunit 6 OS=Mus musculus OX=10090 GN=Cops6 PE=1 SV=1	6	3	2
Cops7a	COP9 signalosome complex subunit 7a OS=Mus musculus OX=10090 GN=Cops7a PE=1 SV=2	3	1	0
Cops8	COP9 signalosome complex subunit 8 OS=Mus musculus OX=10090 GN=Cops8 PE=1 SV=1	4	3	0
Cpne1	Copine-1 OS=Mus musculus OX=10090 GN=Cpne1 PE=1 SV=1	2	1	1
Ccs	Copper chaperone for superoxide dismutase OS=Mus musculus OX=10090 GN=Ccs PE=1 SV=1	6	0	0
Cutc	Copper homeostasis protein cutC homolog OS=Mus musculus OX=10090 GN=Cutc PE=1 SV=1	2	0	0
Atox1	Copper transport protein ATOX1 OS=Mus musculus OX=10090 GN=Atox1 PE=1 SV=1	3	2	2
H2afy	Core histone macro-H2A.1 OS=Mus musculus OX=10090 GN=H2afy PE=1 SV=3	2	4	3
Cir1	Corepressor interacting with RBPJ 1 OS=Mus musculus OX=10090 GN=Cir1 PE=1 SV=2	0	2	2
Coro1a	Coronin-1A OS=Mus musculus OX=10090 GN=Coro1a PE=1 SV=5	2	0	0
Coro1b	Coronin-1B OS=Mus musculus OX=10090 GN=Coro1b PE=1 SV=1	2	0	0
Coro1c	Coronin-1C OS=Mus musculus OX=10090 GN=Coro1c PE=1 SV=2	13	3	1
Crkl	Crk-like protein OS=Mus musculus OX=10090 GN=Crkl PE=1 SV=2	9	1	0
Crnkl1	Crooked neck-like protein 1 OS=Mus musculus OX=10090 GN=Crnkl1 PE=1 SV=1	1	2	1
Celf1	CUGBP Elav-like family member 1 OS=Mus musculus OX=10090 GN=Celf1 PE=1 SV=2	3	1	2
Cul1	Cullin-1 OS=Mus musculus OX=10090 GN=Cul1 PE=1 SV=1	13	6	2
Cul2	Cullin-2 OS=Mus musculus OX=10090 GN=Cul2 PE=1 SV=2	7	20	6
Cul3	Cullin-3 OS=Mus musculus OX=10090 GN=Cul3 PE=1 SV=1	5	9	5
Cul4b	Cullin-4B OS=Mus musculus OX=10090 GN=Cul4b PE=1 SV=1	21	17	18
Cul5	Cullin-5 OS=Mus musculus OX=10090 GN=Cul5 PE=1 SV=3	2	2	0
Cand1	Cullin-associated NEDD8-dissociated protein 1 OS=Mus musculus OX=10090 GN=Cand1 PE=1 SV=2	29	24	18
Cwf19l1	CWF19-like protein 1 OS=Mus musculus OX=10090 GN=Cwf19l1 PE=1 SV=2	2	0	0
Cdk11b	Cyclin-dependent kinase 11B OS=Mus musculus OX=10090 GN=Cdk11b PE=1 SV=2	2	2	1
Cdk7	Cyclin-dependent kinase 7 OS=Mus musculus OX=10090 GN=Cdk7 PE=1 SV=2	2	0	0
Ccnh	Cyclin-H OS=Mus musculus OX=10090 GN=Ccnh PE=1 SV=2	2	0	0
Cbs	Cystathionine beta-synthase OS=Mus musculus OX=10090 GN=Cbs PE=1 SV=3	16	0	0
Cth	Cystathionine gamma-lyase OS=Mus musculus OX=10090 GN=Cth PE=1 SV=1	1	2	3
Cstb	Cystatin-B OS=Mus musculus OX=10090 GN=Cstb PE=1 SV=1	4	1	1
Csrp2	Cysteine and glycine-rich protein 2 OS=Mus musculus OX=10090 GN=Csrp2 PE=1 SV=3	3	1	0
Chordc1	Cysteine and histidine-rich domain-containing protein 1 OS=Mus musculus OX=10090 GN=Chordc1 PE=1 SV=1	8	3	7
Cars	Cysteine--tRNA ligase, cytoplasmic OS=Mus musculus OX=10090 GN=Cars PE=1 SV=2	16	5	2
Uqcrc1	Cytochrome b-c1 complex subunit 1, mitochondrial OS=Mus musculus OX=10090 GN=Uqcrc1 PE=1 SV=2	5	2	0
Uqcrc2	Cytochrome b-c1 complex subunit 2, mitochondrial OS=Mus musculus OX=10090 GN=Uqcrc2 PE=1 SV=1	1	5	2
Uqcrfs1	Cytochrome b-c1 complex subunit Rieske, mitochondrial OS=Mus musculus OX=10090 GN=Uqcrfs1 PE=1 SV=1	4	4	3
Mtco2	Cytochrome c oxidase subunit 2 OS=Mus musculus OX=10090 GN=Mtco2 PE=1 SV=1	1	2	1
Cox4i1	Cytochrome c oxidase subunit 4 isoform 1, mitochondrial OS=Mus musculus OX=10090 GN=Cox4i1 PE=1 SV=2	2	2	3
Cox5a	Cytochrome c oxidase subunit 5A, mitochondrial OS=Mus musculus OX=10090 GN=Cox5a PE=1 SV=2	2	0	0
Cox6a1	Cytochrome c oxidase subunit 6A1, mitochondrial OS=Mus musculus OX=10090 GN=Cox6a1 PE=1 SV=2	2	1	0
Ndufa4	Cytochrome c oxidase subunit NDUFA4 OS=Mus musculus OX=10090 GN=Ndufa4 PE=1 SV=2	2	4	3
Crlf3	Cytokine receptor-like factor 3 OS=Mus musculus OX=10090 GN=Crlf3 PE=1 SV=1	2	0	0
Aco1	Cytoplasmic aconitate hydratase OS=Mus musculus OX=10090 GN=Aco1 PE=1 SV=3	3	0	0
Dync1h1	Cytoplasmic dynein 1 heavy chain 1 OS=Mus musculus OX=10090 GN=Dync1h1 PE=1 SV=2	36	52	37
Dync1li1	Cytoplasmic dynein 1 light intermediate chain 1 OS=Mus musculus OX=10090 GN=Dync1li1 PE=1 SV=1	6	5	4
Cyfip1	Cytoplasmic FMR1-interacting protein 1 OS=Mus musculus OX=10090 GN=Cyfip1 PE=1 SV=1	4	5	2
Ctu2	Cytoplasmic tRNA 2-thiolation protein 2 OS=Mus musculus OX=10090 GN=Ctu2 PE=1 SV=1	4	0	0
Ckap4	Cytoskeleton-associated protein 4 OS=Mus musculus OX=10090 GN=Ckap4 PE=1 SV=2	6	3	1
Ckap5	Cytoskeleton-associated protein 5 OS=Mus musculus OX=10090 GN=Ckap5 PE=1 SV=1	12	4	0
Lap3	Cytosol aminopeptidase OS=Mus musculus OX=10090 GN=Lap3 PE=1 SV=3	2	1	3
Acot7	Cytosolic acyl coenzyme A thioester hydrolase OS=Mus musculus OX=10090 GN=Acot7 PE=1 SV=2	2	1	0
Nubp1	Cytosolic Fe-S cluster assembly factor NUBP1 OS=Mus musculus OX=10090 GN=Nubp1 PE=1 SV=1	5	0	0
Nubp2	Cytosolic Fe-S cluster assembly factor NUBP2 OS=Mus musculus OX=10090 GN=Nubp2 PE=1 SV=1	1	2	0
Ciao2b	Cytosolic iron-sulfur assembly component 2B OS=Mus musculus OX=10090 GN=Ciao2b PE=1 SV=1	2	0	0
Cndp2	Cytosolic non-specific dipeptidase OS=Mus musculus OX=10090 GN=Cndp2 PE=1 SV=1	6	0	0
Nt5c2	Cytosolic purine 5'-nucleotidase OS=Mus musculus OX=10090 GN=Nt5c2 PE=1 SV=2	19	8	7
Phgdh	D-3-phosphoglycerate dehydrogenase OS=Mus musculus OX=10090 GN=Phgdh PE=1 SV=3	20	10	8
Dazap1	DAZ-associated protein 1 OS=Mus musculus OX=10090 GN=Dazap1 PE=1 SV=2	2	0	0
Zdbf2	DBF4-type zinc finger-containing protein 2 homolog OS=Mus musculus OX=10090 GN=Zdbf2 PE=2 SV=1	15	0	0
Appl1	DCC-interacting protein 13-alpha OS=Mus musculus OX=10090 GN=Appl1 PE=1 SV=1	2	0	1
Dctpp1	dCTP pyrophosphatase 1 OS=Mus musculus OX=10090 GN=Dctpp1 PE=1 SV=1	3	0	0
Dcaf1	DDB1- and CUL4-associated factor 1 OS=Mus musculus OX=10090 GN=Dcaf1 PE=1 SV=4	3	0	0
Dcaf13	DDB1- and CUL4-associated factor 13 OS=Mus musculus OX=10090 GN=Dcaf13 PE=2 SV=2	0	2	0
Dido1	Death-inducer obliterator 1 OS=Mus musculus OX=10090 GN=Dido1 PE=1 SV=4	6	2	0
Dock6	Dedicator of cytokinesis protein 6 OS=Mus musculus OX=10090 GN=Dock6 PE=1 SV=4	0	2	0
Aldh4a1	Delta-1-pyrroline-5-carboxylate dehydrogenase, mitochondrial OS=Mus musculus OX=10090 GN=Aldh4a1 PE=1 SV=3	2	1	1
Aldh18a1	Delta-1-pyrroline-5-carboxylate synthase OS=Mus musculus OX=10090 GN=Aldh18a1 PE=1 SV=2	17	18	10
Lbr	Delta(14)-sterol reductase OS=Mus musculus OX=10090 GN=Lbr PE=1 SV=2	1	9	3
Denr	Density-regulated protein OS=Mus musculus OX=10090 GN=Denr PE=1 SV=1	3	0	0
Dohh	Deoxyhypusine hydroxylase OS=Mus musculus OX=10090 GN=Dohh PE=1 SV=2	5	0	0
Samhd1	Deoxynucleoside triphosphate triphosphohydrolase SAMHD1 OS=Mus musculus OX=10090 GN=Samhd1 PE=1 SV=3	25	0	1
Dera	Deoxyribose-phosphate aldolase OS=Mus musculus OX=10090 GN=Dera PE=1 SV=1	2	0	0
Dcakd	Dephospho-CoA kinase domain-containing protein OS=Mus musculus OX=10090 GN=Dcakd PE=1 SV=1	5	5	3
Dstn	Destrin OS=Mus musculus OX=10090 GN=Dstn PE=1 SV=3	15	8	6
Otud6b	Deubiquitinase OTUD6B OS=Mus musculus OX=10090 GN=Otud6b PE=1 SV=1	6	0	0
Dppa4	Developmental pluripotency-associated protein 4 OS=Mus musculus OX=10090 GN=Dppa4 PE=1 SV=2	1	2	1
Dppa5a	Developmental pluripotency-associated protein 5A OS=Mus musculus OX=10090 GN=Dppa5a PE=1 SV=2	5	2	2
Drg1	Developmentally-regulated GTP-binding protein 1 OS=Mus musculus OX=10090 GN=Drg1 PE=1 SV=1	5	4	3
Drg2	Developmentally-regulated GTP-binding protein 2 OS=Mus musculus OX=10090 GN=Drg2 PE=1 SV=1	2	2	3
Diexf	Digestive organ expansion factor homolog OS=Mus musculus OX=10090 GN=Diexf PE=2 SV=2	1	2	1
Dhfr	Dihydrofolate reductase OS=Mus musculus OX=10090 GN=Dhfr PE=1 SV=3	5	4	3
Dld	Dihydrolipoyl dehydrogenase, mitochondrial OS=Mus musculus OX=10090 GN=Dld PE=1 SV=2	4	4	1
Dlat	Dihydrolipoyllysine-residue acetyltransferase component of pyruvate dehydrogenase complex, mitochondrial OS=Mus musculus OX=10090 GN=Dlat PE=1 SV=2	9	0	1
Dlst	Dihydrolipoyllysine-residue succinyltransferase component of 2-oxoglutarate dehydrogenase complex, mitochondrial OS=Mus musculus OX=10090 GN=Dlst PE=1 SV=1	2	0	0
Fmo4	Dimethylaniline monooxygenase [N-oxide-forming] 4 OS=Mus musculus OX=10090 GN=Fmo4 PE=1 SV=3	0	1	2
Dpp9	Dipeptidyl peptidase 9 OS=Mus musculus OX=10090 GN=Dpp9 PE=1 SV=2	2	0	0
Dph7	Diphthine methyltransferase OS=Mus musculus OX=10090 GN=Dph7 PE=2 SV=1	2	0	0
Dlg1	Disks large homolog 1 OS=Mus musculus OX=10090 GN=Dlg1 PE=1 SV=1	4	0	0
Dlgap4	Disks large-associated protein 4 OS=Mus musculus OX=10090 GN=Dlgap4 PE=1 SV=1	2	0	0
Dlgap5	Disks large-associated protein 5 OS=Mus musculus OX=10090 GN=Dlgap5 PE=1 SV=2	5	0	0
Dnmt1	DNA (cytosine-5)-methyltransferase 1 OS=Mus musculus OX=10090 GN=Dnmt1 PE=1 SV=5	15	1	3
Dnmt3l	DNA (cytosine-5)-methyltransferase 3-like OS=Mus musculus OX=10090 GN=Dnmt3l PE=1 SV=1	5	10	3
Dnmt3a	DNA (cytosine-5)-methyltransferase 3A OS=Mus musculus OX=10090 GN=Dnmt3a PE=1 SV=2	5	3	2
Dnmt3b	DNA (cytosine-5)-methyltransferase 3B OS=Mus musculus OX=10090 GN=Dnmt3b PE=1 SV=2	0	2	0
Ddb1	DNA damage-binding protein 1 OS=Mus musculus OX=10090 GN=Ddb1 PE=1 SV=2	16	5	2
Ercc6l	DNA excision repair protein ERCC-6-like OS=Mus musculus OX=10090 GN=Ercc6l PE=1 SV=1	3	0	0
Helb	DNA helicase B OS=Mus musculus OX=10090 GN=Helb PE=1 SV=2	3	1	0
Lig1	DNA ligase 1 OS=Mus musculus OX=10090 GN=Lig1 PE=1 SV=2	21	16	8
Lig3	DNA ligase 3 OS=Mus musculus OX=10090 GN=Lig3 PE=1 SV=2	2	0	0
Msh2	DNA mismatch repair protein Msh2 OS=Mus musculus OX=10090 GN=Msh2 PE=1 SV=1	31	26	21
Msh6	DNA mismatch repair protein Msh6 OS=Mus musculus OX=10090 GN=Msh6 PE=1 SV=3	31	25	21
Pola1	DNA polymerase alpha catalytic subunit OS=Mus musculus OX=10090 GN=Pola1 PE=1 SV=2	7	4	6
Pola2	DNA polymerase alpha subunit B OS=Mus musculus OX=10090 GN=Pola2 PE=1 SV=2	3	1	1
Pold1	DNA polymerase delta catalytic subunit OS=Mus musculus OX=10090 GN=Pold1 PE=1 SV=2	2	2	1
Pold2	DNA polymerase delta subunit 2 OS=Mus musculus OX=10090 GN=Pold2 PE=1 SV=2	4	2	2
Prim2	DNA primase large subunit OS=Mus musculus OX=10090 GN=Prim2 PE=1 SV=1	4	5	6
Prim1	DNA primase small subunit OS=Mus musculus OX=10090 GN=Prim1 PE=1 SV=1	1	3	1
Rad50	DNA repair protein RAD50 OS=Mus musculus OX=10090 GN=Rad50 PE=1 SV=1	3	3	3
Rad51	DNA repair protein RAD51 homolog 1 OS=Mus musculus OX=10090 GN=Rad51 PE=1 SV=1	4	1	0
Swi5	DNA repair protein SWI5 homolog OS=Mus musculus OX=10090 GN=Swi5 PE=1 SV=1	3	0	1
Xrcc1	DNA repair protein XRCC1 OS=Mus musculus OX=10090 GN=Xrcc1 PE=1 SV=2	2	0	1
Gins4	DNA replication complex GINS protein SLD5 OS=Mus musculus OX=10090 GN=Gins4 PE=1 SV=1	3	1	0
Mcm2	DNA replication licensing factor MCM2 OS=Mus musculus OX=10090 GN=Mcm2 PE=1 SV=3	21	20	18
Mcm3	DNA replication licensing factor MCM3 OS=Mus musculus OX=10090 GN=Mcm3 PE=1 SV=2	34	26	18
Mcm4	DNA replication licensing factor MCM4 OS=Mus musculus OX=10090 GN=Mcm4 PE=1 SV=1	27	23	16
Mcm5	DNA replication licensing factor MCM5 OS=Mus musculus OX=10090 GN=Mcm5 PE=1 SV=2	28	23	23
Mcm6	DNA replication licensing factor MCM6 OS=Mus musculus OX=10090 GN=Mcm6 PE=1 SV=1	23	23	23
Mcm7	DNA replication licensing factor MCM7 OS=Mus musculus OX=10090 GN=Mcm7 PE=1 SV=1	30	20	21
Top1	DNA topoisomerase 1 OS=Mus musculus OX=10090 GN=Top1 PE=1 SV=2	6	5	5
Top2a	DNA topoisomerase 2-alpha OS=Mus musculus OX=10090 GN=Top2a PE=1 SV=2	32	30	20
Apex1	DNA-(apurinic or apyrimidinic site) lyase OS=Mus musculus OX=10090 GN=Apex1 PE=1 SV=2	4	3	3
Polr1a	DNA-directed RNA polymerase I subunit RPA1 OS=Mus musculus OX=10090 GN=Polr1a PE=1 SV=2	8	3	0
Polr1b	DNA-directed RNA polymerase I subunit RPA2 OS=Mus musculus OX=10090 GN=Polr1b PE=1 SV=2	4	2	2
Cd3eap	DNA-directed RNA polymerase I subunit RPA34 OS=Mus musculus OX=10090 GN=Cd3eap PE=1 SV=2	1	2	1
Polr1e	DNA-directed RNA polymerase I subunit RPA49 OS=Mus musculus OX=10090 GN=Polr1e PE=1 SV=2	1	0	2
Polr2a	DNA-directed RNA polymerase II subunit RPB1 OS=Mus musculus OX=10090 GN=Polr2a PE=1 SV=3	17	8	5
Polr2j	DNA-directed RNA polymerase II subunit RPB11 OS=Mus musculus OX=10090 GN=Polr2j PE=1 SV=1	2	1	0
Polr2b	DNA-directed RNA polymerase II subunit RPB2 OS=Mus musculus OX=10090 GN=Polr2b PE=1 SV=2	12	10	7
Polr2c	DNA-directed RNA polymerase II subunit RPB3 OS=Mus musculus OX=10090 GN=Polr2c PE=1 SV=2	3	5	2
Polr1c	DNA-directed RNA polymerases I and III subunit RPAC1 OS=Mus musculus OX=10090 GN=Polr1c PE=1 SV=3	4	3	3
Polr2e	DNA-directed RNA polymerases I, II, and III subunit RPABC1 OS=Mus musculus OX=10090 GN=Polr2e PE=1 SV=1	7	4	5
Polr2h	DNA-directed RNA polymerases I, II, and III subunit RPABC3 OS=Mus musculus OX=10090 GN=Polr2h PE=1 SV=3	1	5	2
Dnaja1	DnaJ homolog subfamily A member 1 OS=Mus musculus OX=10090 GN=Dnaja1 PE=1 SV=1	18	9	9
Dnaja2	DnaJ homolog subfamily A member 2 OS=Mus musculus OX=10090 GN=Dnaja2 PE=1 SV=1	13	4	4
Dnaja3	DnaJ homolog subfamily A member 3, mitochondrial OS=Mus musculus OX=10090 GN=Dnaja3 PE=1 SV=1	2	2	0
Dnajb1	DnaJ homolog subfamily B member 1 OS=Mus musculus OX=10090 GN=Dnajb1 PE=1 SV=3	2	0	0
Dnajb6	DnaJ homolog subfamily B member 6 OS=Mus musculus OX=10090 GN=Dnajb6 PE=1 SV=4	2	2	3
Dnajc10	DnaJ homolog subfamily C member 10 OS=Mus musculus OX=10090 GN=Dnajc10 PE=1 SV=2	2	1	1
Dnajc2	DnaJ homolog subfamily C member 2 OS=Mus musculus OX=10090 GN=Dnajc2 PE=1 SV=2	7	7	6
Dnajc21	DnaJ homolog subfamily C member 21 OS=Mus musculus OX=10090 GN=Dnajc21 PE=1 SV=1	1	5	3
Dnajc7	DnaJ homolog subfamily C member 7 OS=Mus musculus OX=10090 GN=Dnajc7 PE=1 SV=2	9	12	8
Dnajc8	DnaJ homolog subfamily C member 8 OS=Mus musculus OX=10090 GN=Dnajc8 PE=1 SV=2	2	1	0
Dnajc9	DnaJ homolog subfamily C member 9 OS=Mus musculus OX=10090 GN=Dnajc9 PE=1 SV=2	1	1	1
Ddost	Dolichyl-diphosphooligosaccharide--protein glycosyltransferase 48 kDa subunit OS=Mus musculus OX=10090 GN=Ddost PE=1 SV=2	3	5	4
Rpn1	Dolichyl-diphosphooligosaccharide--protein glycosyltransferase subunit 1 OS=Mus musculus OX=10090 GN=Rpn1 PE=1 SV=1	5	7	6
Rpn2	Dolichyl-diphosphooligosaccharide--protein glycosyltransferase subunit 2 OS=Mus musculus OX=10090 GN=Rpn2 PE=1 SV=1	9	8	2
Stt3a	Dolichyl-diphosphooligosaccharide--protein glycosyltransferase subunit STT3A OS=Mus musculus OX=10090 GN=Stt3a PE=1 SV=1	2	1	0
Rad21	Double-strand-break repair protein rad21 homolog OS=Mus musculus OX=10090 GN=Rad21 PE=1 SV=3	2	2	0
Dbn1	Drebrin OS=Mus musculus OX=10090 GN=Dbn1 PE=1 SV=4	10	5	2
Dbnl	Drebrin-like protein OS=Mus musculus OX=10090 GN=Dbnl PE=1 SV=2	5	0	2
Dctn1	Dynactin subunit 1 OS=Mus musculus OX=10090 GN=Dctn1 PE=1 SV=3	1	2	0
Dctn2	Dynactin subunit 2 OS=Mus musculus OX=10090 GN=Dctn2 PE=1 SV=3	2	0	0
Dnm1l	Dynamin-1-like protein OS=Mus musculus OX=10090 GN=Dnm1l PE=1 SV=2	8	3	0
Dnaaf5	Dynein assembly factor 5, axonemal OS=Mus musculus OX=10090 GN=Dnaaf5 PE=1 SV=1	2	0	0
Dynlt1	Dynein light chain Tctex-type 1 OS=Mus musculus OX=10090 GN=Dynlt1 PE=1 SV=1	2	1	0
Dst	Dystonin OS=Mus musculus OX=10090 GN=Dst PE=1 SV=2	4	0	0
Ube2o	E2 ubiquitin-conjugating enzyme UBE2O OS=Mus musculus OX=10090 GN=Ube2o PE=1 SV=3	8	3	2
Pias2	E3 SUMO-protein ligase PIAS2 OS=Mus musculus OX=10090 GN=Pias2 PE=1 SV=2	2	1	0
Pias4	E3 SUMO-protein ligase PIAS4 OS=Mus musculus OX=10090 GN=Pias4 PE=1 SV=2	2	0	0
Ranbp2	E3 SUMO-protein ligase RanBP2 OS=Mus musculus OX=10090 GN=Ranbp2 PE=1 SV=2	1	4	2
Arih2	E3 ubiquitin-protein ligase ARIH2 OS=Mus musculus OX=10090 GN=Arih2 PE=1 SV=1	2	0	0
Rnf20	E3 ubiquitin-protein ligase BRE1A OS=Mus musculus OX=10090 GN=Rnf20 PE=1 SV=2	6	0	0
Rnf40	E3 ubiquitin-protein ligase BRE1B OS=Mus musculus OX=10090 GN=Rnf40 PE=1 SV=2	9	0	0
Hectd1	E3 ubiquitin-protein ligase HECTD1 OS=Mus musculus OX=10090 GN=Hectd1 PE=1 SV=2	3	0	0
Huwe1	E3 ubiquitin-protein ligase HUWE1 OS=Mus musculus OX=10090 GN=Huwe1 PE=1 SV=5	28	13	10
Kcmf1	E3 ubiquitin-protein ligase KCMF1 OS=Mus musculus OX=10090 GN=Kcmf1 PE=1 SV=1	2	2	0
Ltn1	E3 ubiquitin-protein ligase listerin OS=Mus musculus OX=10090 GN=Ltn1 PE=1 SV=3	0	2	0
Nedd4	E3 ubiquitin-protein ligase NEDD4 OS=Mus musculus OX=10090 GN=Nedd4 PE=1 SV=3	24	11	13
Rnf220	E3 ubiquitin-protein ligase Rnf220 OS=Mus musculus OX=10090 GN=Rnf220 PE=1 SV=1	3	0	0
Trim33	E3 ubiquitin-protein ligase TRIM33 OS=Mus musculus OX=10090 GN=Trim33 PE=1 SV=2	3	0	1
Trim71	E3 ubiquitin-protein ligase TRIM71 OS=Mus musculus OX=10090 GN=Trim71 PE=1 SV=1	5	5	0
Trip12	E3 ubiquitin-protein ligase TRIP12 OS=Mus musculus OX=10090 GN=Trip12 PE=1 SV=1	19	18	18
Ubr2	E3 ubiquitin-protein ligase UBR2 OS=Mus musculus OX=10090 GN=Ubr2 PE=1 SV=2	2	0	0
Ubr4	E3 ubiquitin-protein ligase UBR4 OS=Mus musculus OX=10090 GN=Ubr4 PE=1 SV=1	6	8	5
Ubr5	E3 ubiquitin-protein ligase UBR5 OS=Mus musculus OX=10090 GN=Ubr5 PE=1 SV=2	7	1	0
Uhrf1	E3 ubiquitin-protein ligase UHRF1 OS=Mus musculus OX=10090 GN=Uhrf1 PE=1 SV=2	13	0	5
Znf598	E3 ubiquitin-protein ligase ZNF598 OS=Mus musculus OX=10090 GN=Znf598 PE=1 SV=1	6	0	0
Maea	E3 ubiquitin-protein transferase MAEA OS=Mus musculus OX=10090 GN=Maea PE=1 SV=1	8	0	0
Trim25	E3 ubiquitin/ISG15 ligase TRIM25 OS=Mus musculus OX=10090 GN=Trim25 PE=1 SV=2	7	8	4
Eml4	Echinoderm microtubule-associated protein-like 4 OS=Mus musculus OX=10090 GN=Eml4 PE=1 SV=1	7	0	0
Eef1akmt1	EEF1A lysine methyltransferase 1 OS=Mus musculus OX=10090 GN=Eef1akmt1 PE=1 SV=1	2	0	0
Ehbp1	EH domain-binding protein 1 OS=Mus musculus OX=10090 GN=Ehbp1 PE=1 SV=3	2	0	0
Ehd1	EH domain-containing protein 1 OS=Mus musculus OX=10090 GN=Ehd1 PE=1 SV=1	12	13	6
Ehd4	EH domain-containing protein 4 OS=Mus musculus OX=10090 GN=Ehd4 PE=1 SV=1	2	2	0
Gcn1	eIF-2-alpha kinase activator GCN1 OS=Mus musculus OX=10090 GN=Gcn1 PE=1 SV=1	12	4	0
Lage3	EKC/KEOPS complex subunit Lage3 OS=Mus musculus OX=10090 GN=Lage3 PE=2 SV=1	3	0	0
Tprkb	EKC/KEOPS complex subunit Tprkb OS=Mus musculus OX=10090 GN=Tprkb PE=1 SV=1	3	0	0
Elavl1	ELAV-like protein 1 OS=Mus musculus OX=10090 GN=Elavl1 PE=1 SV=2	12	10	8
Etfa	Electron transfer flavoprotein subunit alpha, mitochondrial OS=Mus musculus OX=10090 GN=Etfa PE=1 SV=2	9	5	2
Etfb	Electron transfer flavoprotein subunit beta OS=Mus musculus OX=10090 GN=Etfb PE=1 SV=3	4	6	4
Eef1a1	Elongation factor 1-alpha 1 OS=Mus musculus OX=10090 GN=Eef1a1 PE=1 SV=3	33	26	21
Eef1b	Elongation factor 1-beta OS=Mus musculus OX=10090 GN=Eef1b PE=1 SV=5	11	6	4
Eef1d	Elongation factor 1-delta OS=Mus musculus OX=10090 GN=Eef1d PE=1 SV=3	10	9	7
Eef1g	Elongation factor 1-gamma OS=Mus musculus OX=10090 GN=Eef1g PE=1 SV=3	21	14	15
Eef2	Elongation factor 2 OS=Mus musculus OX=10090 GN=Eef2 PE=1 SV=2	65	28	31
Tsfm	Elongation factor Ts, mitochondrial OS=Mus musculus OX=10090 GN=Tsfm PE=1 SV=1	5	1	2
Tufm	Elongation factor Tu, mitochondrial OS=Mus musculus OX=10090 GN=Tufm PE=1 SV=1	22	14	14
Efl1	Elongation factor-like GTPase 1 OS=Mus musculus OX=10090 GN=Efl1 PE=1 SV=1	4	0	1
Elp1	Elongator complex protein 1 OS=Mus musculus OX=10090 GN=Elp1 PE=1 SV=2	11	8	6
Elp2	Elongator complex protein 2 OS=Mus musculus OX=10090 GN=Elp2 PE=1 SV=1	2	1	0
Elp3	Elongator complex protein 3 OS=Mus musculus OX=10090 GN=Elp3 PE=1 SV=1	5	1	2
Elp4	Elongator complex protein 4 OS=Mus musculus OX=10090 GN=Elp4 PE=1 SV=2	5	0	0
Elob	Elongin-B OS=Mus musculus OX=10090 GN=Elob PE=1 SV=1	6	5	1
Eloc	Elongin-C OS=Mus musculus OX=10090 GN=Eloc PE=1 SV=1	3	4	1
Emd	Emerin OS=Mus musculus OX=10090 GN=Emd PE=1 SV=1	0	1	2
Sh3gl1	Endophilin-A2 OS=Mus musculus OX=10090 GN=Sh3gl1 PE=1 SV=1	4	1	0
Hspa5	Endoplasmic reticulum chaperone BiP OS=Mus musculus OX=10090 GN=Hspa5 PE=1 SV=3	29	20	16
Hsp90b1	Endoplasmin OS=Mus musculus OX=10090 GN=Hsp90b1 PE=1 SV=2	30	22	20
Dicer1	Endoribonuclease Dicer OS=Mus musculus OX=10090 GN=Dicer1 PE=1 SV=3	3	0	0
Lactb2	Endoribonuclease LACTB2 OS=Mus musculus OX=10090 GN=Lactb2 PE=1 SV=1	0	0	2
Edc3	Enhancer of mRNA-decapping protein 3 OS=Mus musculus OX=10090 GN=Edc3 PE=1 SV=1	3	1	0
Edc4	Enhancer of mRNA-decapping protein 4 OS=Mus musculus OX=10090 GN=Edc4 PE=1 SV=2	4	4	0
Erh	Enhancer of rudimentary homolog OS=Mus musculus OX=10090 GN=Erh PE=1 SV=1	6	4	1
Eci1	Enoyl-CoA delta isomerase 1, mitochondrial OS=Mus musculus OX=10090 GN=Eci1 PE=1 SV=2	3	2	0
Echs1	Enoyl-CoA hydratase, mitochondrial OS=Mus musculus OX=10090 GN=Echs1 PE=1 SV=1	14	5	4
Epha2	Ephrin type-A receptor 2 OS=Mus musculus OX=10090 GN=Epha2 PE=1 SV=3	3	4	2
Epha4	Ephrin type-A receptor 4 OS=Mus musculus OX=10090 GN=Epha4 PE=1 SV=2	3	1	1
Emc1	ER membrane protein complex subunit 1 OS=Mus musculus OX=10090 GN=Emc1 PE=1 SV=1	0	2	0
Emc8	ER membrane protein complex subunit 8 OS=Mus musculus OX=10090 GN=Emc8 PE=1 SV=1	4	2	1
Ero1a	ERO1-like protein alpha OS=Mus musculus OX=10090 GN=Ero1a PE=1 SV=2	3	1	1
Esf1	ESF1 homolog OS=Mus musculus OX=10090 GN=Esf1 PE=1 SV=1	3	1	0
C11orf54	Ester hydrolase C11orf54 homolog OS=Mus musculus OX=10090 PE=1 SV=1	2	0	0
Hsd17b11	Estradiol 17-beta-dehydrogenase 11 OS=Mus musculus OX=10090 GN=Hsd17b11 PE=1 SV=1	1	2	0
Eif4a3	Eukaryotic initiation factor 4A-III OS=Mus musculus OX=10090 GN=Eif4a3 PE=1 SV=3	11	13	12
Gspt1	Eukaryotic peptide chain release factor GTP-binding subunit ERF3A OS=Mus musculus OX=10090 GN=Gspt1 PE=1 SV=2	21	12	11
Etf1	Eukaryotic peptide chain release factor subunit 1 OS=Mus musculus OX=10090 GN=Etf1 PE=1 SV=4	15	8	9
Eef1e1	Eukaryotic translation elongation factor 1 epsilon-1 OS=Mus musculus OX=10090 GN=Eef1e1 PE=1 SV=1	5	4	4
Eif1a	Eukaryotic translation initiation factor 1A OS=Mus musculus OX=10090 GN=Eif1a PE=2 SV=3	3	1	1
Eif2s1	Eukaryotic translation initiation factor 2 subunit 1 OS=Mus musculus OX=10090 GN=Eif2s1 PE=1 SV=3	21	18	15
Eif2s2	Eukaryotic translation initiation factor 2 subunit 2 OS=Mus musculus OX=10090 GN=Eif2s2 PE=1 SV=1	17	13	13
Eif2s3x	Eukaryotic translation initiation factor 2 subunit 3, X-linked OS=Mus musculus OX=10090 GN=Eif2s3x PE=1 SV=2	15	14	13
Eif2ak3	Eukaryotic translation initiation factor 2-alpha kinase 3 OS=Mus musculus OX=10090 GN=Eif2ak3 PE=1 SV=1	2	2	2
Eif2a	Eukaryotic translation initiation factor 2A OS=Mus musculus OX=10090 GN=Eif2a PE=1 SV=2	5	7	7
Eif2d	Eukaryotic translation initiation factor 2D OS=Mus musculus OX=10090 GN=Eif2d PE=1 SV=3	5	3	1
Eif3a	Eukaryotic translation initiation factor 3 subunit A OS=Mus musculus OX=10090 GN=Eif3a PE=1 SV=5	36	32	28
Eif3b	Eukaryotic translation initiation factor 3 subunit B OS=Mus musculus OX=10090 GN=Eif3b PE=1 SV=1	28	18	15
Eif3c	Eukaryotic translation initiation factor 3 subunit C OS=Mus musculus OX=10090 GN=Eif3c PE=1 SV=1	22	20	17
Eif3d	Eukaryotic translation initiation factor 3 subunit D OS=Mus musculus OX=10090 GN=Eif3d PE=1 SV=2	16	12	10
Eif3e	Eukaryotic translation initiation factor 3 subunit E OS=Mus musculus OX=10090 GN=Eif3e PE=1 SV=1	9	13	14
Eif3f	Eukaryotic translation initiation factor 3 subunit F OS=Mus musculus OX=10090 GN=Eif3f PE=1 SV=2	10	10	8
Eif3g	Eukaryotic translation initiation factor 3 subunit G OS=Mus musculus OX=10090 GN=Eif3g PE=1 SV=2	12	8	7
Eif3h	Eukaryotic translation initiation factor 3 subunit H OS=Mus musculus OX=10090 GN=Eif3h PE=1 SV=1	11	7	8
Eif3i	Eukaryotic translation initiation factor 3 subunit I OS=Mus musculus OX=10090 GN=Eif3i PE=1 SV=1	9	9	7
Eif3k	Eukaryotic translation initiation factor 3 subunit K OS=Mus musculus OX=10090 GN=Eif3k PE=1 SV=1	5	3	2
Eif3l	Eukaryotic translation initiation factor 3 subunit L OS=Mus musculus OX=10090 GN=Eif3l PE=1 SV=1	13	19	19
Eif3m	Eukaryotic translation initiation factor 3 subunit M OS=Mus musculus OX=10090 GN=Eif3m PE=1 SV=1	9	6	6
Eif4g1	Eukaryotic translation initiation factor 4 gamma 1 OS=Mus musculus OX=10090 GN=Eif4g1 PE=1 SV=1	28	20	21
Eif4g2	Eukaryotic translation initiation factor 4 gamma 2 OS=Mus musculus OX=10090 GN=Eif4g2 PE=1 SV=2	8	10	3
Eif4b	Eukaryotic translation initiation factor 4B OS=Mus musculus OX=10090 GN=Eif4b PE=1 SV=1	47	28	26
Eif4e	Eukaryotic translation initiation factor 4E OS=Mus musculus OX=10090 GN=Eif4e PE=1 SV=1	1	1	2
Eif4e2	Eukaryotic translation initiation factor 4E type 2 OS=Mus musculus OX=10090 GN=Eif4e2 PE=1 SV=1	1	3	2
Eif4ebp1	Eukaryotic translation initiation factor 4E-binding protein 1 OS=Mus musculus OX=10090 GN=Eif4ebp1 PE=1 SV=3	4	0	0
Eif4h	Eukaryotic translation initiation factor 4H OS=Mus musculus OX=10090 GN=Eif4h PE=1 SV=3	2	1	1
Eif5	Eukaryotic translation initiation factor 5 OS=Mus musculus OX=10090 GN=Eif5 PE=1 SV=1	5	6	4
Eif5a	Eukaryotic translation initiation factor 5A-1 OS=Mus musculus OX=10090 GN=Eif5a PE=1 SV=2	14	6	7
Eif5b	Eukaryotic translation initiation factor 5B OS=Mus musculus OX=10090 GN=Eif5b PE=1 SV=2	24	18	18
Eif6	Eukaryotic translation initiation factor 6 OS=Mus musculus OX=10090 GN=Eif6 PE=1 SV=2	6	6	4
Exoc4	Exocyst complex component 4 OS=Mus musculus OX=10090 GN=Exoc4 PE=1 SV=2	2	1	0
Prune1	Exopolyphosphatase PRUNE1 OS=Mus musculus OX=10090 GN=Prune1 PE=1 SV=1	11	0	0
Exosc2	Exosome complex component RRP4 OS=Mus musculus OX=10090 GN=Exosc2 PE=1 SV=1	2	0	0
Exosc3	Exosome complex component RRP40 OS=Mus musculus OX=10090 GN=Exosc3 PE=1 SV=3	4	0	0
Exosc5	Exosome complex component RRP46 OS=Mus musculus OX=10090 GN=Exosc5 PE=1 SV=1	2	0	0
Exosc7	Exosome complex exonuclease RRP42 OS=Mus musculus OX=10090 GN=Exosc7 PE=1 SV=2	3	0	0
Dis3	Exosome complex exonuclease RRP44 OS=Mus musculus OX=10090 GN=Dis3 PE=1 SV=4	13	8	9
Mtrex	Exosome RNA helicase MTR4 OS=Mus musculus OX=10090 GN=Mtrex PE=1 SV=1	18	10	3
Xpo1	Exportin-1 OS=Mus musculus OX=10090 GN=Xpo1 PE=1 SV=1	16	14	15
Cse1l	Exportin-2 OS=Mus musculus OX=10090 GN=Cse1l PE=1 SV=1	21	18	18
Xpo4	Exportin-4 OS=Mus musculus OX=10090 GN=Xpo4 PE=1 SV=2	1	2	0
Xpo5	Exportin-5 OS=Mus musculus OX=10090 GN=Xpo5 PE=1 SV=1	6	8	3
Xpo7	Exportin-7 OS=Mus musculus OX=10090 GN=Xpo7 PE=1 SV=3	1	2	0
Xpot	Exportin-T OS=Mus musculus OX=10090 GN=Xpot PE=1 SV=3	2	7	1
Capza1	F-actin-capping protein subunit alpha-1 OS=Mus musculus OX=10090 GN=Capza1 PE=1 SV=4	9	5	2
Capza2	F-actin-capping protein subunit alpha-2 OS=Mus musculus OX=10090 GN=Capza2 PE=1 SV=3	10	4	1
Capzb	F-actin-capping protein subunit beta OS=Mus musculus OX=10090 GN=Capzb PE=1 SV=3	16	5	4
Fbxo22	F-box only protein 22 OS=Mus musculus OX=10090 GN=Fbxo22 PE=1 SV=2	7	2	2
Fbxo30	F-box only protein 30 OS=Mus musculus OX=10090 GN=Fbxo30 PE=1 SV=2	8	1	0
Supt16h	FACT complex subunit SPT16 OS=Mus musculus OX=10090 GN=Supt16h PE=1 SV=2	12	15	18
Ssrp1	FACT complex subunit SSRP1 OS=Mus musculus OX=10090 GN=Ssrp1 PE=1 SV=2	10	14	12
Flad1	FAD synthase OS=Mus musculus OX=10090 GN=Flad1 PE=1 SV=1	7	0	0
Fancd2	Fanconi anemia group D2 protein homolog OS=Mus musculus OX=10090 GN=Fancd2 PE=1 SV=2	2	0	0
Fanci	Fanconi anemia group I protein homolog OS=Mus musculus OX=10090 GN=Fanci PE=1 SV=2	2	0	0
Fubp1	Far upstream element-binding protein 1 OS=Mus musculus OX=10090 GN=Fubp1 PE=1 SV=1	6	4	2
Khsrp	Far upstream element-binding protein 2 OS=Mus musculus OX=10090 GN=Khsrp PE=1 SV=2	27	7	6
Fdps	Farnesyl pyrophosphate synthase OS=Mus musculus OX=10090 GN=Fdps PE=1 SV=1	7	7	6
Faf2	FAS-associated factor 2 OS=Mus musculus OX=10090 GN=Faf2 PE=1 SV=2	3	0	0
Fscn1	Fascin OS=Mus musculus OX=10090 GN=Fscn1 PE=1 SV=4	16	3	2
Tbrg4	FAST kinase domain-containing protein 4 OS=Mus musculus OX=10090 GN=Tbrg4 PE=1 SV=1	3	4	2
Fasn	Fatty acid synthase OS=Mus musculus OX=10090 GN=Fasn PE=1 SV=2	96	32	27
Far1	Fatty acyl-CoA reductase 1 OS=Mus musculus OX=10090 GN=Far1 PE=1 SV=1	1	2	3
Fermt2	Fermitin family homolog 2 OS=Mus musculus OX=10090 GN=Fermt2 PE=1 SV=1	3	1	2
Fblim1	Filamin-binding LIM protein 1 OS=Mus musculus OX=10090 GN=Fblim1 PE=1 SV=2	5	1	0
Fen1	Flap endonuclease 1 OS=Mus musculus OX=10090 GN=Fen1 PE=1 SV=1	7	5	2
Focad	Focadhesin OS=Mus musculus OX=10090 GN=Focad PE=1 SV=1	1	1	1
Foxp4	Forkhead box protein P4 OS=Mus musculus OX=10090 GN=Foxp4 PE=1 SV=1	5	3	1
Fxr1	Fragile X mental retardation syndrome-related protein 1 OS=Mus musculus OX=10090 GN=Fxr1 PE=1 SV=2	13	12	9
Fxr2	Fragile X mental retardation syndrome-related protein 2 OS=Mus musculus OX=10090 GN=Fxr2 PE=1 SV=1	2	1	2
Tigar	Fructose-2,6-bisphosphatase TIGAR OS=Mus musculus OX=10090 GN=Tigar PE=1 SV=1	3	3	1
Aldoa	Fructose-bisphosphate aldolase A OS=Mus musculus OX=10090 GN=Aldoa PE=1 SV=2	20	13	10
Fh	Fumarate hydratase, mitochondrial OS=Mus musculus OX=10090 GN=Fh PE=1 SV=3	8	5	2
Gtse1	G2 and S phase-expressed protein 1 OS=Mus musculus OX=10090 GN=Gtse1 PE=1 SV=2	4	2	0
Ccnb1	G2/mitotic-specific cyclin-B1 OS=Mus musculus OX=10090 GN=Ccnb1 PE=1 SV=3	7	2	2
Gabpa	GA-binding protein alpha chain OS=Mus musculus OX=10090 GN=Gabpa PE=1 SV=2	3	2	2
Galk1	Galactokinase OS=Mus musculus OX=10090 GN=Galk1 PE=1 SV=2	7	3	3
Ggct	Gamma-glutamylcyclotransferase OS=Mus musculus OX=10090 GN=Ggct PE=1 SV=1	2	0	0
Txlng	Gamma-taxilin OS=Mus musculus OX=10090 GN=Txlng PE=1 SV=1	9	0	0
Gemin2	Gem-associated protein 2 OS=Mus musculus OX=10090 GN=Gemin2 PE=2 SV=1	2	0	0
Gemin5	Gem-associated protein 5 OS=Mus musculus OX=10090 GN=Gemin5 PE=1 SV=2	4	3	1
Gemin6	Gem-associated protein 6 OS=Mus musculus OX=10090 GN=Gemin6 PE=1 SV=2	2	0	0
Gmnn	Geminin OS=Mus musculus OX=10090 GN=Gmnn PE=1 SV=1	7	0	0
Gtf3c1	General transcription factor 3C polypeptide 1 OS=Mus musculus OX=10090 GN=Gtf3c1 PE=1 SV=2	2	0	0
Gtf2i	General transcription factor II-I OS=Mus musculus OX=10090 GN=Gtf2i PE=1 SV=3	8	7	5
Gtf2e1	General transcription factor IIE subunit 1 OS=Mus musculus OX=10090 GN=Gtf2e1 PE=1 SV=1	6	1	3
Gtf2f1	General transcription factor IIF subunit 1 OS=Mus musculus OX=10090 GN=Gtf2f1 PE=1 SV=2	2	1	1
Gtf2f2	General transcription factor IIF subunit 2 OS=Mus musculus OX=10090 GN=Gtf2f2 PE=1 SV=1	2	0	0
Uso1	General vesicular transport factor p115 OS=Mus musculus OX=10090 GN=Uso1 PE=1 SV=2	18	7	1
Gphn	Gephyrin OS=Mus musculus OX=10090 GN=Gphn PE=1 SV=2	8	0	0
Gnpnat1	Glucosamine 6-phosphate N-acetyltransferase OS=Mus musculus OX=10090 GN=Gnpnat1 PE=1 SV=1	1	2	1
G6pdx	Glucose-6-phosphate 1-dehydrogenase X OS=Mus musculus OX=10090 GN=G6pdx PE=1 SV=3	6	5	6
Gid8	Glucose-induced degradation protein 8 homolog OS=Mus musculus OX=10090 GN=Gid8 PE=1 SV=1	10	2	0
Glud1	Glutamate dehydrogenase 1, mitochondrial OS=Mus musculus OX=10090 GN=Glud1 PE=1 SV=1	9	8	2
Grwd1	Glutamate-rich WD repeat-containing protein 1 OS=Mus musculus OX=10090 GN=Grwd1 PE=1 SV=2	9	2	2
Glul	Glutamine synthetase OS=Mus musculus OX=10090 GN=Glul PE=1 SV=6	15	2	1
Gfpt2	Glutamine--fructose-6-phosphate aminotransferase [isomerizing] 2 OS=Mus musculus OX=10090 GN=Gfpt2 PE=1 SV=3	8	10	6
Qars	Glutamine--tRNA ligase OS=Mus musculus OX=10090 GN=Qars PE=1 SV=1	24	16	18
Glrx3	Glutaredoxin-3 OS=Mus musculus OX=10090 GN=Glrx3 PE=1 SV=1	2	0	2
Gsta4	Glutathione S-transferase A4 OS=Mus musculus OX=10090 GN=Gsta4 PE=1 SV=3	0	0	3
Lancl1	Glutathione S-transferase LANCL1 OS=Mus musculus OX=10090 GN=Lancl1 PE=1 SV=1	7	1	2
Gstp1	Glutathione S-transferase P 1 OS=Mus musculus OX=10090 GN=Gstp1 PE=1 SV=2	3	6	1
Gpd2	Glycerol-3-phosphate dehydrogenase, mitochondrial OS=Mus musculus OX=10090 GN=Gpd2 PE=1 SV=2	15	1	0
Gldc	Glycine dehydrogenase (decarboxylating), mitochondrial OS=Mus musculus OX=10090 GN=Gldc PE=1 SV=1	41	2	3
Gars	Glycine--tRNA ligase OS=Mus musculus OX=10090 GN=Gars PE=1 SV=1	37	15	19
Gsk3b	Glycogen synthase kinase-3 beta OS=Mus musculus OX=10090 GN=Gsk3b PE=1 SV=2	2	0	0
Gmpr	GMP reductase 1 OS=Mus musculus OX=10090 GN=Gmpr PE=1 SV=1	2	0	0
Gmps	GMP synthase [glutamine-hydrolyzing] OS=Mus musculus OX=10090 GN=Gmps PE=1 SV=2	36	11	10
Gorasp2	Golgi reassembly-stacking protein 2 OS=Mus musculus OX=10090 GN=Gorasp2 PE=1 SV=3	4	2	1
Glipr2	Golgi-associated plant pathogenesis-related protein 1 OS=Mus musculus OX=10090 GN=Glipr2 PE=1 SV=3	1	2	0
Golga3	Golgin subfamily A member 3 OS=Mus musculus OX=10090 GN=Golga3 PE=1 SV=3	5	0	0
Gigyf2	GRB10-interacting GYF protein 2 OS=Mus musculus OX=10090 GN=Gigyf2 PE=1 SV=2	4	3	1
Gab1	GRB2-associated-binding protein 1 OS=Mus musculus OX=10090 GN=Gab1 PE=1 SV=2	2	1	0
Grb10	Growth factor receptor-bound protein 10 OS=Mus musculus OX=10090 GN=Grb10 PE=1 SV=2	0	0	4
Grb7	Growth factor receptor-bound protein 7 OS=Mus musculus OX=10090 GN=Grb7 PE=1 SV=1	2	1	0
Grpel1	GrpE protein homolog 1, mitochondrial OS=Mus musculus OX=10090 GN=Grpel1 PE=1 SV=1	10	1	2
Ran	GTP-binding nuclear protein Ran OS=Mus musculus OX=10090 GN=Ran PE=1 SV=3	12	8	7
Gtpbp1	GTP-binding protein 1 OS=Mus musculus OX=10090 GN=Gtpbp1 PE=1 SV=2	1	1	2
Sar1a	GTP-binding protein SAR1a OS=Mus musculus OX=10090 GN=Sar1a PE=1 SV=1	3	0	0
Eras	GTPase ERas OS=Mus musculus OX=10090 GN=Eras PE=1 SV=1	4	1	2
Gapvd1	GTPase-activating protein and VPS9 domain-containing protein 1 OS=Mus musculus OX=10090 GN=Gapvd1 PE=1 SV=2	2	0	0
Rabif	Guanine nucleotide exchange factor MSS4 OS=Mus musculus OX=10090 GN=Rabif PE=1 SV=1	2	0	0
Gnai2	Guanine nucleotide-binding protein G(i) subunit alpha-2 OS=Mus musculus OX=10090 GN=Gnai2 PE=1 SV=5	2	3	1
Gna11	Guanine nucleotide-binding protein subunit alpha-11 OS=Mus musculus OX=10090 GN=Gna11 PE=1 SV=1	0	2	1
Gna13	Guanine nucleotide-binding protein subunit alpha-13 OS=Mus musculus OX=10090 GN=Gna13 PE=1 SV=1	0	1	0
Gnl3	Guanine nucleotide-binding protein-like 3 OS=Mus musculus OX=10090 GN=Gnl3 PE=1 SV=2	11	14	12
Guk1	Guanylate kinase OS=Mus musculus OX=10090 GN=Guk1 PE=1 SV=2	3	2	0
Gar1	H/ACA ribonucleoprotein complex subunit 1 OS=Mus musculus OX=10090 GN=Gar1 PE=1 SV=1	2	3	3
Nhp2	H/ACA ribonucleoprotein complex subunit 2 OS=Mus musculus OX=10090 GN=Nhp2 PE=1 SV=1	2	1	1
Dkc1	H/ACA ribonucleoprotein complex subunit DKC1 OS=Mus musculus OX=10090 GN=Dkc1 PE=1 SV=4	8	10	8
Hp	Haptoglobin OS=Mus musculus OX=10090 GN=Hp PE=1 SV=1	0	4	2
Haus1	HAUS augmin-like complex subunit 1 OS=Mus musculus OX=10090 GN=Haus1 PE=1 SV=2	4	0	0
Haus3	HAUS augmin-like complex subunit 3 OS=Mus musculus OX=10090 GN=Haus3 PE=1 SV=1	2	0	0
Haus4	HAUS augmin-like complex subunit 4 OS=Mus musculus OX=10090 GN=Haus4 PE=1 SV=1	2	0	0
Haus5	HAUS augmin-like complex subunit 5 OS=Mus musculus OX=10090 GN=Haus5 PE=1 SV=1	3	0	1
Hax1	HCLS1-associated protein X-1 OS=Mus musculus OX=10090 GN=Hax1 PE=1 SV=1	2	0	0
Heatr3	HEAT repeat-containing protein 3 OS=Mus musculus OX=10090 GN=Heatr3 PE=1 SV=1	3	2	3
Hspa14	Heat shock 70 kDa protein 14 OS=Mus musculus OX=10090 GN=Hspa14 PE=1 SV=2	9	7	4
Hspa4	Heat shock 70 kDa protein 4 OS=Mus musculus OX=10090 GN=Hspa4 PE=1 SV=1	18	4	9
Hspa8	Heat shock cognate 71 kDa protein OS=Mus musculus OX=10090 GN=Hspa8 PE=1 SV=1	34	27	24
Hsph1	Heat shock protein 105 kDa OS=Mus musculus OX=10090 GN=Hsph1 PE=1 SV=2	29	5	6
Trap1	Heat shock protein 75 kDa, mitochondrial OS=Mus musculus OX=10090 GN=Trap1 PE=1 SV=1	18	22	13
Hspb1	Heat shock protein beta-1 OS=Mus musculus OX=10090 GN=Hspb1 PE=1 SV=3	13	11	12
Hsp90aa1	Heat shock protein HSP 90-alpha OS=Mus musculus OX=10090 GN=Hsp90aa1 PE=1 SV=4	34	22	23
Hsp90ab1	Heat shock protein HSP 90-beta OS=Mus musculus OX=10090 GN=Hsp90ab1 PE=1 SV=3	42	27	28
Hmox1	Heme oxygenase 1 OS=Mus musculus OX=10090 GN=Hmox1 PE=1 SV=1	3	0	0
Hpx	Hemopexin OS=Mus musculus OX=10090 GN=Hpx PE=1 SV=2	0	8	10
Hnrnpab	Heterogeneous nuclear ribonucleoprotein A/B OS=Mus musculus OX=10090 GN=Hnrnpab PE=1 SV=1	9	10	9
Hnrnpa0	Heterogeneous nuclear ribonucleoprotein A0 OS=Mus musculus OX=10090 GN=Hnrnpa0 PE=1 SV=1	5	6	3
Hnrnpa1	Heterogeneous nuclear ribonucleoprotein A1 OS=Mus musculus OX=10090 GN=Hnrnpa1 PE=1 SV=2	17	12	12
Hnrnpa3	Heterogeneous nuclear ribonucleoprotein A3 OS=Mus musculus OX=10090 GN=Hnrnpa3 PE=1 SV=1	27	17	17
Hnrnpdl	Heterogeneous nuclear ribonucleoprotein D-like OS=Mus musculus OX=10090 GN=Hnrnpdl PE=1 SV=1	4	3	3
Hnrnpd	Heterogeneous nuclear ribonucleoprotein D0 OS=Mus musculus OX=10090 GN=Hnrnpd PE=1 SV=2	13	6	8
Hnrnpf	Heterogeneous nuclear ribonucleoprotein F OS=Mus musculus OX=10090 GN=Hnrnpf PE=1 SV=3	21	8	6
Hnrnpk	Heterogeneous nuclear ribonucleoprotein K OS=Mus musculus OX=10090 GN=Hnrnpk PE=1 SV=1	25	19	17
Hnrnpl	Heterogeneous nuclear ribonucleoprotein L OS=Mus musculus OX=10090 GN=Hnrnpl PE=1 SV=2	20	17	13
Hnrnpll	Heterogeneous nuclear ribonucleoprotein L-like OS=Mus musculus OX=10090 GN=Hnrnpll PE=1 SV=3	7	5	2
Hnrnpm	Heterogeneous nuclear ribonucleoprotein M OS=Mus musculus OX=10090 GN=Hnrnpm PE=1 SV=3	24	24	23
Syncrip	Heterogeneous nuclear ribonucleoprotein Q OS=Mus musculus OX=10090 GN=Syncrip PE=1 SV=2	13	10	6
Hnrnpu	Heterogeneous nuclear ribonucleoprotein U OS=Mus musculus OX=10090 GN=Hnrnpu PE=1 SV=1	28	19	18
Hnrnpul2	Heterogeneous nuclear ribonucleoprotein U-like protein 2 OS=Mus musculus OX=10090 GN=Hnrnpul2 PE=1 SV=2	7	6	2
Hnrnpa2b1	Heterogeneous nuclear ribonucleoproteins A2/B1 OS=Mus musculus OX=10090 GN=Hnrnpa2b1 PE=1 SV=2	18	15	14
Hnrnpc	Heterogeneous nuclear ribonucleoproteins C1/C2 OS=Mus musculus OX=10090 GN=Hnrnpc PE=1 SV=1	16	12	12
Hk2	Hexokinase-2 OS=Mus musculus OX=10090 GN=Hk2 PE=1 SV=1	22	15	11
Hmg20a	High mobility group protein 20A OS=Mus musculus OX=10090 GN=Hmg20a PE=1 SV=1	2	0	0
Hmgb1	High mobility group protein B1 OS=Mus musculus OX=10090 GN=Hmgb1 PE=1 SV=2	7	4	6
Hmgb2	High mobility group protein B2 OS=Mus musculus OX=10090 GN=Hmgb2 PE=1 SV=3	5	4	3
Hmga1	High mobility group protein HMG-I/HMG-Y OS=Mus musculus OX=10090 GN=Hmga1 PE=1 SV=4	2	1	1
Hirip3	HIRA-interacting protein 3 OS=Mus musculus OX=10090 GN=Hirip3 PE=1 SV=1	4	1	0
Hint1	Histidine triad nucleotide-binding protein 1 OS=Mus musculus OX=10090 GN=Hint1 PE=1 SV=3	1	2	0
Kat7	Histone acetyltransferase KAT7 OS=Mus musculus OX=10090 GN=Kat7 PE=1 SV=1	3	2	2
Hat1	Histone acetyltransferase type B catalytic subunit OS=Mus musculus OX=10090 GN=Hat1 PE=1 SV=1	8	8	6
Asf1b	Histone chaperone ASF1B OS=Mus musculus OX=10090 GN=Asf1b PE=1 SV=1	2	0	0
Hdac1	Histone deacetylase 1 OS=Mus musculus OX=10090 GN=Hdac1 PE=1 SV=1	9	7	6
Hdac2	Histone deacetylase 2 OS=Mus musculus OX=10090 GN=Hdac2 PE=1 SV=1	4	4	2
Hdac6	Histone deacetylase 6 OS=Mus musculus OX=10090 GN=Hdac6 PE=1 SV=3	21	25	13
Hdac8	Histone deacetylase 8 OS=Mus musculus OX=10090 GN=Hdac8 PE=1 SV=2	2	0	0
Sap18	Histone deacetylase complex subunit SAP18 OS=Mus musculus OX=10090 GN=Sap18 PE=1 SV=1	8	9	7
Sap25	Histone deacetylase complex subunit SAP25 OS=Mus musculus OX=10090 GN=Sap25 PE=1 SV=1	2	0	0
Hist1h1a	Histone H1.1 OS=Mus musculus OX=10090 GN=Hist1h1a PE=1 SV=2	6	3	2
Hist1h1b	Histone H1.5 OS=Mus musculus OX=10090 GN=Hist1h1b PE=1 SV=2	7	7	7
H2afz	Histone H2A.Z OS=Mus musculus OX=10090 GN=H2afz PE=1 SV=2	4	4	4
H2afx	Histone H2AX OS=Mus musculus OX=10090 GN=H2afx PE=1 SV=2	5	0	2
Hist1h2bf	Histone H2B type 1-F/J/L OS=Mus musculus OX=10090 GN=Hist1h2bf PE=1 SV=2	7	5	4
Hist1h4a	Histone H4 OS=Mus musculus OX=10090 GN=Hist1h4a PE=1 SV=2	14	15	14
Carm1	Histone-arginine methyltransferase CARM1 OS=Mus musculus OX=10090 GN=Carm1 PE=1 SV=2	16	1	1
Rbbp4	Histone-binding protein RBBP4 OS=Mus musculus OX=10090 GN=Rbbp4 PE=1 SV=5	9	0	0
Rbbp7	Histone-binding protein RBBP7 OS=Mus musculus OX=10090 GN=Rbbp7 PE=1 SV=1	9	1	3
Ehmt1	Histone-lysine N-methyltransferase EHMT1 OS=Mus musculus OX=10090 GN=Ehmt1 PE=1 SV=2	3	0	0
Ezh2	Histone-lysine N-methyltransferase EZH2 OS=Mus musculus OX=10090 GN=Ezh2 PE=1 SV=2	2	1	0
Htatsf1	HIV Tat-specific factor 1 homolog OS=Mus musculus OX=10090 GN=Htatsf1 PE=1 SV=1	7	1	2
Nanog	Homeobox protein NANOG OS=Mus musculus OX=10090 GN=Nanog PE=1 SV=1	3	0	0
Hcfc1	Host cell factor 1 OS=Mus musculus OX=10090 GN=Hcfc1 PE=1 SV=2	14	7	9
St13	Hsc70-interacting protein OS=Mus musculus OX=10090 GN=St13 PE=1 SV=1	0	2	1
Cdc37	Hsp90 co-chaperone Cdc37 OS=Mus musculus OX=10090 GN=Cdc37 PE=1 SV=1	7	4	4
Cdc37l1	Hsp90 co-chaperone Cdc37-like 1 OS=Mus musculus OX=10090 GN=Cdc37l1 PE=1 SV=1	7	0	0
Hspbap1	HSPB1-associated protein 1 OS=Mus musculus OX=10090 GN=Hspbap1 PE=1 SV=2	12	3	1
Hmmr	Hyaluronan mediated motility receptor OS=Mus musculus OX=10090 GN=Hmmr PE=1 SV=4	3	1	1
Hmgcl	Hydroxymethylglutaryl-CoA lyase, mitochondrial OS=Mus musculus OX=10090 GN=Hmgcl PE=1 SV=2	4	0	0
Hmgcs1	Hydroxymethylglutaryl-CoA synthase, cytoplasmic OS=Mus musculus OX=10090 GN=Hmgcs1 PE=1 SV=1	16	1	1
Hyou1	Hypoxia up-regulated protein 1 OS=Mus musculus OX=10090 GN=Hyou1 PE=1 SV=1	26	15	13
Ighg1	Ig gamma-1 chain C region secreted form OS=Mus musculus OX=10090 GN=Ighg1 PE=1 SV=1	15	16	16
Ighg	Ig gamma-2A chain C region, A allele OS=Mus musculus OX=10090 GN=Ighg PE=1 SV=1	0	4	4
Ig gamma-3 chain C region OS	Ig gamma-3 chain C region OS=Mus musculus OX=10090 PE=1 SV=2	0	5	4
Ig heavy chain V region 441 OS	Ig heavy chain V region 441 OS=Mus musculus OX=10090 PE=4 SV=1	0	1	2
Ig heavy chain V region 5-84 OS	Ig heavy chain V region 5-84 OS=Mus musculus OX=10090 PE=1 SV=1	0	1	0
Ig heavy chain V region 6.96 OS	Ig heavy chain V region 6.96 OS=Mus musculus OX=10090 PE=4 SV=1	0	1	1
Ig heavy chain V region AC38 205.12 OS	Ig heavy chain V region AC38 205.12 OS=Mus musculus OX=10090 PE=1 SV=1	1	1	2
Ig kappa chain V-II region 26-10 OS	Ig kappa chain V-II region 26-10 OS=Mus musculus OX=10090 PE=1 SV=1	6	6	7
Ig kappa chain V-II region 2S1.3 OS	Ig kappa chain V-II region 2S1.3 OS=Mus musculus OX=10090 PE=1 SV=1	1	1	3
Ig kappa chain V-III region ABPC 22/PC 9245 OS	Ig kappa chain V-III region ABPC 22/PC 9245 OS=Mus musculus OX=10090 PE=1 SV=1	0	0	2
Ig kappa chain V-III region PC 2880/PC 1229 OS	Ig kappa chain V-III region PC 2880/PC 1229 OS=Mus musculus OX=10090 PE=1 SV=1	0	1	2
Ig kappa chain V-III region PC 3741/TEPC 111 OS	Ig kappa chain V-III region PC 3741/TEPC 111 OS=Mus musculus OX=10090 PE=1 SV=1	0	0	1
Ig kappa chain V-V region HP R16.7 OS	Ig kappa chain V-V region HP R16.7 OS=Mus musculus OX=10090 PE=1 SV=1	0	2	3
Ig kappa chain V-V region L6 (Fragment) OS	Ig kappa chain V-V region L6 (Fragment) OS=Mus musculus OX=10090 PE=4 SV=1	0	2	2
Gm10881	Ig kappa chain V-V region L7 (Fragment) OS=Mus musculus OX=10090 GN=Gm10881 PE=1 SV=1	0	2	2
Ig kappa chain V-VI region NQ2-17.4.1 OS	Ig kappa chain V-VI region NQ2-17.4.1 OS=Mus musculus OX=10090 PE=2 SV=1	0	0	2
Igk-V19-17	Ig kappa chain V19-17 OS=Mus musculus OX=10090 GN=Igk-V19-17 PE=1 SV=1	0	1	3
Ig lambda-1 chain C region OS	Ig lambda-1 chain C region OS=Mus musculus OX=10090 PE=1 SV=1	0	2	2
Igkc	Immunoglobulin kappa constant OS=Mus musculus OX=10090 GN=Igkc PE=1 SV=2	15	9	11
Igbp1	Immunoglobulin-binding protein 1 OS=Mus musculus OX=10090 GN=Igbp1 PE=1 SV=1	5	0	0
Kpna2	Importin subunit alpha-1 OS=Mus musculus OX=10090 GN=Kpna2 PE=1 SV=2	19	9	11
Kpna4	Importin subunit alpha-3 OS=Mus musculus OX=10090 GN=Kpna4 PE=1 SV=1	3	0	0
Kpna3	Importin subunit alpha-4 OS=Mus musculus OX=10090 GN=Kpna3 PE=1 SV=1	2	1	0
Kpna6	Importin subunit alpha-7 OS=Mus musculus OX=10090 GN=Kpna6 PE=1 SV=2	2	2	0
Kpnb1	Importin subunit beta-1 OS=Mus musculus OX=10090 GN=Kpnb1 PE=1 SV=2	19	9	11
Ipo11	Importin-11 OS=Mus musculus OX=10090 GN=Ipo11 PE=1 SV=1	3	4	2
Ipo4	Importin-4 OS=Mus musculus OX=10090 GN=Ipo4 PE=1 SV=1	7	6	6
Ipo5	Importin-5 OS=Mus musculus OX=10090 GN=Ipo5 PE=1 SV=3	38	20	17
Ipo7	Importin-7 OS=Mus musculus OX=10090 GN=Ipo7 PE=1 SV=2	11	9	10
Ipo9	Importin-9 OS=Mus musculus OX=10090 GN=Ipo9 PE=1 SV=3	12	4	2
Ivns1abp	Influenza virus NS1A-binding protein homolog OS=Mus musculus OX=10090 GN=Ivns1abp PE=1 SV=2	26	13	22
Ppa2	Inorganic pyrophosphatase 2, mitochondrial OS=Mus musculus OX=10090 GN=Ppa2 PE=1 SV=1	20	2	1
Ppa1	Inorganic pyrophosphatase OS=Mus musculus OX=10090 GN=Ppa1 PE=1 SV=1	19	2	1
Itpa	Inosine triphosphate pyrophosphatase OS=Mus musculus OX=10090 GN=Itpa PE=1 SV=2	2	4	2
Impdh1	Inosine-5'-monophosphate dehydrogenase 1 OS=Mus musculus OX=10090 GN=Impdh1 PE=1 SV=2	2	1	2
Impdh2	Inosine-5'-monophosphate dehydrogenase 2 OS=Mus musculus OX=10090 GN=Impdh2 PE=1 SV=2	9	19	18
Ppip5k2	Inositol hexakisphosphate and diphosphoinositol-pentakisphosphate kinase 2 OS=Mus musculus OX=10090 GN=Ppip5k2 PE=1 SV=3	2	0	0
Impa2	Inositol monophosphatase 2 OS=Mus musculus OX=10090 GN=Impa2 PE=1 SV=1	3	0	0
Isyna1	Inositol-3-phosphate synthase 1 OS=Mus musculus OX=10090 GN=Isyna1 PE=1 SV=1	27	3	2
Itpk1	Inositol-tetrakisphosphate 1-kinase OS=Mus musculus OX=10090 GN=Itpk1 PE=2 SV=1	6	4	1
Igf2bp1	Insulin-like growth factor 2 mRNA-binding protein 1 OS=Mus musculus OX=10090 GN=Igf2bp1 PE=1 SV=1	17	17	13
Igf2bp3	Insulin-like growth factor 2 mRNA-binding protein 3 OS=Mus musculus OX=10090 GN=Igf2bp3 PE=1 SV=1	11	4	5
Ints11	Integrator complex subunit 11 OS=Mus musculus OX=10090 GN=Ints11 PE=1 SV=1	3	1	0
Ints3	Integrator complex subunit 3 OS=Mus musculus OX=10090 GN=Ints3 PE=1 SV=2	4	3	1
Ints4	Integrator complex subunit 4 OS=Mus musculus OX=10090 GN=Ints4 PE=1 SV=1	5	1	0
Ints9	Integrator complex subunit 9 OS=Mus musculus OX=10090 GN=Ints9 PE=1 SV=1	3	0	2
Itga3	Integrin alpha-3 OS=Mus musculus OX=10090 GN=Itga3 PE=1 SV=1	1	4	3
Ilf2	Interleukin enhancer-binding factor 2 OS=Mus musculus OX=10090 GN=Ilf2 PE=1 SV=1	7	9	3
Ireb2	Iron-responsive element-binding protein 2 OS=Mus musculus OX=10090 GN=Ireb2 PE=1 SV=2	6	0	0
Iah1	Isoamyl acetate-hydrolyzing esterase 1 homolog OS=Mus musculus OX=10090 GN=Iah1 PE=1 SV=1	12	0	0
Asrgl1	Isoaspartyl peptidase/L-asparaginase OS=Mus musculus OX=10090 GN=Asrgl1 PE=1 SV=1	12	1	0
Isoc2a	Isochorismatase domain-containing protein 2A OS=Mus musculus OX=10090 GN=Isoc2a PE=1 SV=1	5	1	1
Idh3a	Isocitrate dehydrogenase [NAD] subunit alpha, mitochondrial OS=Mus musculus OX=10090 GN=Idh3a PE=1 SV=1	4	6	9
Idh3g	Isocitrate dehydrogenase [NAD] subunit gamma 1, mitochondrial OS=Mus musculus OX=10090 GN=Idh3g PE=1 SV=1	6	4	1
Idh1	Isocitrate dehydrogenase [NADP] cytoplasmic OS=Mus musculus OX=10090 GN=Idh1 PE=1 SV=2	9	5	6
Idh2	Isocitrate dehydrogenase [NADP], mitochondrial OS=Mus musculus OX=10090 GN=Idh2 PE=1 SV=3	5	0	0
Iars	Isoleucine--tRNA ligase, cytoplasmic OS=Mus musculus OX=10090 GN=Iars PE=1 SV=2	34	30	25
Idi1	Isopentenyl-diphosphate Delta-isomerase 1 OS=Mus musculus OX=10090 GN=Idi1 PE=1 SV=1	2	1	0
Jup	Junction plakoglobin OS=Mus musculus OX=10090 GN=Jup PE=1 SV=3	2	3	3
Jpt2	Jupiter microtubule associated homolog 2 OS=Mus musculus OX=10090 GN=Jpt2 PE=1 SV=1	3	1	1
Fn3krp	Ketosamine-3-kinase OS=Mus musculus OX=10090 GN=Fn3krp PE=1 SV=2	2	0	0
Khdc3	KH domain-containing protein 3 OS=Mus musculus OX=10090 GN=Khdc3 PE=1 SV=1	0	3	2
Khdrbs1	KH domain-containing, RNA-binding, signal transduction-associated protein 1 OS=Mus musculus OX=10090 GN=Khdrbs1 PE=1 SV=2	6	4	2
Ktn1	Kinectin OS=Mus musculus OX=10090 GN=Ktn1 PE=1 SV=1	14	6	3
Kif5b	Kinesin-1 heavy chain OS=Mus musculus OX=10090 GN=Kif5b PE=1 SV=3	20	15	11
Kif11	Kinesin-like protein KIF11 OS=Mus musculus OX=10090 GN=Kif11 PE=1 SV=1	4	7	0
Kif15	Kinesin-like protein KIF15 OS=Mus musculus OX=10090 GN=Kif15 PE=1 SV=1	4	1	0
Kif20b	Kinesin-like protein KIF20B OS=Mus musculus OX=10090 GN=Kif20b PE=1 SV=3	14	10	3
Kif2a	Kinesin-like protein KIF2A OS=Mus musculus OX=10090 GN=Kif2a PE=1 SV=2	4	2	1
Kif2c	Kinesin-like protein KIF2C OS=Mus musculus OX=10090 GN=Kif2c PE=1 SV=1	4	3	2
Kifc1	Kinesin-like protein KIFC1 OS=Mus musculus OX=10090 GN=Kifc1 PE=1 SV=2	0	4	0
Spc24	Kinetochore protein Spc24 OS=Mus musculus OX=10090 GN=Spc24 PE=1 SV=1	3	2	0
Krr1	KRR1 small subunit processome component homolog OS=Mus musculus OX=10090 GN=Krr1 PE=2 SV=1	1	2	2
Klf4	Krueppel-like factor 4 OS=Mus musculus OX=10090 GN=Klf4 PE=1 SV=3	2	0	0
Klf5	Krueppel-like factor 5 OS=Mus musculus OX=10090 GN=Klf5 PE=1 SV=2	4	1	0
Aasdhppt	L-aminoadipate-semialdehyde dehydrogenase-phosphopantetheinyl transferase OS=Mus musculus OX=10090 GN=Aasdhppt PE=1 SV=1	2	1	0
Ldha	L-lactate dehydrogenase A chain OS=Mus musculus OX=10090 GN=Ldha PE=1 SV=3	32	14	16
Ldhb	L-lactate dehydrogenase B chain OS=Mus musculus OX=10090 GN=Ldhb PE=1 SV=2	19	3	7
Tdh	L-threonine 3-dehydrogenase, mitochondrial OS=Mus musculus OX=10090 GN=Tdh PE=1 SV=1	17	13	15
Larp1	La-related protein 1 OS=Mus musculus OX=10090 GN=Larp1 PE=1 SV=3	12	13	15
Larp4	La-related protein 4 OS=Mus musculus OX=10090 GN=Larp4 PE=1 SV=2	15	8	5
Glo1	Lactoylglutathione lyase OS=Mus musculus OX=10090 GN=Glo1 PE=1 SV=3	3	1	2
Lmnb1	Lamin-B1 OS=Mus musculus OX=10090 GN=Lmnb1 PE=1 SV=3	16	15	18
Lancl2	LanC-like protein 2 OS=Mus musculus OX=10090 GN=Lancl2 PE=1 SV=1	10	0	0
Slc7a5	Large neutral amino acids transporter small subunit 1 OS=Mus musculus OX=10090 GN=Slc7a5 PE=1 SV=2	2	2	3
Bag6	Large proline-rich protein BAG6 OS=Mus musculus OX=10090 GN=Bag6 PE=1 SV=1	6	6	3
Lsg1	Large subunit GTPase 1 homolog OS=Mus musculus OX=10090 GN=Lsg1 PE=1 SV=2	3	1	0
Dbr1	Lariat debranching enzyme OS=Mus musculus OX=10090 GN=Dbr1 PE=1 SV=2	5	0	0
Lgmn	Legumain OS=Mus musculus OX=10090 GN=Lgmn PE=1 SV=1	0	2	0
Llgl1	Lethal(2) giant larvae protein homolog 1 OS=Mus musculus OX=10090 GN=Llgl1 PE=1 SV=1	3	1	1
Llgl2	Lethal(2) giant larvae protein homolog 2 OS=Mus musculus OX=10090 GN=Llgl2 PE=1 SV=2	6	2	1
Luzp1	Leucine zipper protein 1 OS=Mus musculus OX=10090 GN=Luzp1 PE=1 SV=2	2	0	0
Lars	Leucine--tRNA ligase, cytoplasmic OS=Mus musculus OX=10090 GN=Lars PE=1 SV=2	50	41	35
Lrpprc	Leucine-rich PPR motif-containing protein, mitochondrial OS=Mus musculus OX=10090 GN=Lrpprc PE=1 SV=2	26	17	19
Lrch1	Leucine-rich repeat and calponin homology domain-containing protein 1 OS=Mus musculus OX=10090 GN=Lrch1 PE=1 SV=2	2	0	0
Lrrfip1	Leucine-rich repeat flightless-interacting protein 1 OS=Mus musculus OX=10090 GN=Lrrfip1 PE=1 SV=2	4	0	0
Lrrfip2	Leucine-rich repeat flightless-interacting protein 2 OS=Mus musculus OX=10090 GN=Lrrfip2 PE=1 SV=1	0	2	0
Lrrc40	Leucine-rich repeat-containing protein 40 OS=Mus musculus OX=10090 GN=Lrrc40 PE=1 SV=2	2	1	1
Lrrc47	Leucine-rich repeat-containing protein 47 OS=Mus musculus OX=10090 GN=Lrrc47 PE=1 SV=1	10	2	1
Lrrc57	Leucine-rich repeat-containing protein 57 OS=Mus musculus OX=10090 GN=Lrrc57 PE=1 SV=1	3	0	0
Lrrc59	Leucine-rich repeat-containing protein 59 OS=Mus musculus OX=10090 GN=Lrrc59 PE=1 SV=1	8	4	3
Lasp1	LIM and SH3 domain protein 1 OS=Mus musculus OX=10090 GN=Lasp1 PE=1 SV=1	4	4	3
Lima1	LIM domain and actin-binding protein 1 OS=Mus musculus OX=10090 GN=Lima1 PE=1 SV=3	3	2	2
Lire1	LINE-1 retrotransposable element ORF1 protein OS=Mus musculus OX=10090 GN=Lire1 PE=1 SV=2	2	4	3
L1td1	LINE-1 type transposase domain-containing protein 1 OS=Mus musculus OX=10090 GN=L1td1 PE=2 SV=1	17	18	16
Dbt	Lipoamide acyltransferase component of branched-chain alpha-keto acid dehydrogenase complex, mitochondrial OS=Mus musculus OX=10090 GN=Dbt PE=1 SV=2	3	3	1
Lpp	Lipoma-preferred partner homolog OS=Mus musculus OX=10090 GN=Lpp PE=1 SV=1	4	0	0
Ice1	Little elongation complex subunit 1 OS=Mus musculus OX=10090 GN=Ice1 PE=1 SV=1	0	2	1
Lonp1	Lon protease homolog, mitochondrial OS=Mus musculus OX=10090 GN=Lonp1 PE=1 SV=2	15	9	5
Acp1	Low molecular weight phosphotyrosine protein phosphatase OS=Mus musculus OX=10090 GN=Acp1 PE=1 SV=3	7	5	3
Luc7l3	Luc7-like protein 3 OS=Mus musculus OX=10090 GN=Luc7l3 PE=1 SV=1	3	3	3
Ssb	Lupus La protein homolog OS=Mus musculus OX=10090 GN=Ssb PE=1 SV=1	16	14	15
Ly75	Lymphocyte antigen 75 OS=Mus musculus OX=10090 GN=Ly75 PE=1 SV=2	2	0	0
Hells	Lymphocyte-specific helicase OS=Mus musculus OX=10090 GN=Hells PE=1 SV=2	16	12	4
Pbk	Lymphokine-activated killer T-cell-originated protein kinase OS=Mus musculus OX=10090 GN=Pbk PE=1 SV=1	2	0	0
Kars	Lysine--tRNA ligase OS=Mus musculus OX=10090 GN=Kars PE=1 SV=1	22	15	14
Kdm3a	Lysine-specific demethylase 3A OS=Mus musculus OX=10090 GN=Kdm3a PE=1 SV=1	8	3	0
Kdm3b	Lysine-specific demethylase 3B OS=Mus musculus OX=10090 GN=Kdm3b PE=1 SV=2	4	1	0
Kdm5b	Lysine-specific demethylase 5B OS=Mus musculus OX=10090 GN=Kdm5b PE=1 SV=1	1	3	0
Kdm1a	Lysine-specific histone demethylase 1A OS=Mus musculus OX=10090 GN=Kdm1a PE=1 SV=2	8	4	7
Acp6	Lysophosphatidic acid phosphatase type 6 OS=Mus musculus OX=10090 GN=Acp6 PE=1 SV=1	1	1	2
Gaa	Lysosomal alpha-glucosidase OS=Mus musculus OX=10090 GN=Gaa PE=1 SV=2	2	0	0
Maip1	m-AAA protease-interacting protein 1, mitochondrial OS=Mus musculus OX=10090 GN=Maip1 PE=1 SV=1	2	0	0
Mpp6	MAGUK p55 subfamily member 6 OS=Mus musculus OX=10090 GN=Mpp6 PE=1 SV=1	4	0	0
Mdh2	Malate dehydrogenase, mitochondrial OS=Mus musculus OX=10090 GN=Mdh2 PE=1 SV=3	5	6	2
Mcts1	Malignant T-cell-amplified sequence 1 OS=Mus musculus OX=10090 GN=Mcts1 PE=1 SV=1	3	0	0
Gmppa	Mannose-1-phosphate guanyltransferase alpha OS=Mus musculus OX=10090 GN=Gmppa PE=1 SV=1	3	2	0
Gmppb	Mannose-1-phosphate guanyltransferase beta OS=Mus musculus OX=10090 GN=Gmppb PE=1 SV=1	2	3	0
Matr3	Matrin-3 OS=Mus musculus OX=10090 GN=Matr3 PE=1 SV=1	21	19	13
Mdc1	Mediator of DNA damage checkpoint protein 1 OS=Mus musculus OX=10090 GN=Mdc1 PE=1 SV=1	9	1	0
Med11	Mediator of RNA polymerase II transcription subunit 11 OS=Mus musculus OX=10090 GN=Med11 PE=1 SV=1	2	0	0
Acadm	Medium-chain specific acyl-CoA dehydrogenase, mitochondrial OS=Mus musculus OX=10090 GN=Acadm PE=1 SV=1	9	8	5
Mtf2	Metal-response element-binding transcription factor 2 OS=Mus musculus OX=10090 GN=Mtf2 PE=1 SV=2	0	2	0
Mta1	Metastasis-associated protein MTA1 OS=Mus musculus OX=10090 GN=Mta1 PE=1 SV=1	2	6	1
Mta2	Metastasis-associated protein MTA2 OS=Mus musculus OX=10090 GN=Mta2 PE=1 SV=1	16	12	7
Mta3	Metastasis-associated protein MTA3 OS=Mus musculus OX=10090 GN=Mta3 PE=1 SV=1	2	4	2
Mat2b	Methionine adenosyltransferase 2 subunit beta OS=Mus musculus OX=10090 GN=Mat2b PE=1 SV=1	8	2	3
Metap1	Methionine aminopeptidase 1 OS=Mus musculus OX=10090 GN=Metap1 PE=1 SV=1	5	0	1
Mars	Methionine--tRNA ligase, cytoplasmic OS=Mus musculus OX=10090 GN=Mars PE=1 SV=1	24	19	18
Mbd3	Methyl-CpG-binding domain protein 3 OS=Mus musculus OX=10090 GN=Mbd3 PE=1 SV=1	4	4	4
Tet1	Methylcytosine dioxygenase TET1 OS=Mus musculus OX=10090 GN=Tet1 PE=1 SV=2	2	0	0
Tet2	Methylcytosine dioxygenase TET2 OS=Mus musculus OX=10090 GN=Tet2 PE=1 SV=3	17	0	2
Wdr77	Methylosome protein 50 OS=Mus musculus OX=10090 GN=Wdr77 PE=1 SV=1	12	7	6
Clns1a	Methylosome subunit pICln OS=Mus musculus OX=10090 GN=Clns1a PE=1 SV=1	7	4	1
Mri1	Methylthioribose-1-phosphate isomerase OS=Mus musculus OX=10090 GN=Mri1 PE=1 SV=1	4	1	1
Apip	Methylthioribulose-1-phosphate dehydratase OS=Mus musculus OX=10090 GN=Apip PE=1 SV=1	4	0	0
Immt	MICOS complex subunit Mic60 OS=Mus musculus OX=10090 GN=Immt PE=1 SV=1	0	5	0
Macf1	Microtubule-actin cross-linking factor 1 OS=Mus musculus OX=10090 GN=Macf1 PE=1 SV=2	6	0	1
Map1a	Microtubule-associated protein 1A OS=Mus musculus OX=10090 GN=Map1a PE=1 SV=2	11	0	0
Map1b	Microtubule-associated protein 1B OS=Mus musculus OX=10090 GN=Map1b PE=1 SV=2	55	22	20
Map1s	Microtubule-associated protein 1S OS=Mus musculus OX=10090 GN=Map1s PE=1 SV=2	2	2	1
Map4	Microtubule-associated protein 4 OS=Mus musculus OX=10090 GN=Map4 PE=1 SV=3	34	9	8
Mapre1	Microtubule-associated protein RP/EB family member 1 OS=Mus musculus OX=10090 GN=Mapre1 PE=1 SV=3	2	5	2
Mcmbp	Mini-chromosome maintenance complex-binding protein OS=Mus musculus OX=10090 GN=Mcmbp PE=1 SV=1	3	1	1
Timm50	Mitochondrial import inner membrane translocase subunit TIM50 OS=Mus musculus OX=10090 GN=Timm50 PE=1 SV=1	2	3	2
Tomm22	Mitochondrial import receptor subunit TOM22 homolog OS=Mus musculus OX=10090 GN=Tomm22 PE=1 SV=3	3	2	1
Tomm34	Mitochondrial import receptor subunit TOM34 OS=Mus musculus OX=10090 GN=Tomm34 PE=1 SV=1	8	4	2
Tomm7	Mitochondrial import receptor subunit TOM7 homolog OS=Mus musculus OX=10090 GN=Tomm7 PE=3 SV=1	0	1	0
Tomm70	Mitochondrial import receptor subunit TOM70 OS=Mus musculus OX=10090 GN=Tomm70 PE=1 SV=2	6	3	2
Pmpca	Mitochondrial-processing peptidase subunit alpha OS=Mus musculus OX=10090 GN=Pmpca PE=1 SV=1	4	0	0
Pmpcb	Mitochondrial-processing peptidase subunit beta OS=Mus musculus OX=10090 GN=Pmpcb PE=1 SV=1	5	0	0
Mapk1	Mitogen-activated protein kinase 1 OS=Mus musculus OX=10090 GN=Mapk1 PE=1 SV=3	7	2	2
Mapk14	Mitogen-activated protein kinase 14 OS=Mus musculus OX=10090 GN=Mapk14 PE=1 SV=3	3	1	0
Mapk9	Mitogen-activated protein kinase 9 OS=Mus musculus OX=10090 GN=Mapk9 PE=1 SV=2	5	0	0
Map4k4	Mitogen-activated protein kinase kinase kinase kinase 4 OS=Mus musculus OX=10090 GN=Map4k4 PE=1 SV=1	1	3	1
Bub3	Mitotic checkpoint protein BUB3 OS=Mus musculus OX=10090 GN=Bub3 PE=1 SV=2	7	5	4
Bub1b	Mitotic checkpoint serine/threonine-protein kinase BUB1 beta OS=Mus musculus OX=10090 GN=Bub1b PE=1 SV=2	7	1	0
Nifk	MKI67 FHA domain-interacting nucleolar phosphoprotein OS=Mus musculus OX=10090 GN=Nifk PE=1 SV=1	0	2	2
Mms19	MMS19 nucleotide excision repair protein homolog OS=Mus musculus OX=10090 GN=Mms19 PE=1 SV=1	1	2	0
Slc16a1	Monocarboxylate transporter 1 OS=Mus musculus OX=10090 GN=Slc16a1 PE=1 SV=1	2	4	3
Mthfd1l	Monofunctional C1-tetrahydrofolate synthase, mitochondrial OS=Mus musculus OX=10090 GN=Mthfd1l PE=1 SV=2	50	23	16
Morc3	MORC family CW-type zinc finger protein 3 OS=Mus musculus OX=10090 GN=Morc3 PE=1 SV=1	16	11	8
Morf4l1	Mortality factor 4-like protein 1 OS=Mus musculus OX=10090 GN=Morf4l1 PE=1 SV=2	2	2	2
Rnmt	mRNA cap guanine-N7 methyltransferase OS=Mus musculus OX=10090 GN=Rnmt PE=1 SV=1	9	3	0
Rae1	mRNA export factor OS=Mus musculus OX=10090 GN=Rae1 PE=1 SV=1	3	1	0
Mrto4	mRNA turnover protein 4 homolog OS=Mus musculus OX=10090 GN=Mrto4 PE=1 SV=1	1	5	5
Trmt112	Multifunctional methyltransferase subunit TRM112-like protein OS=Mus musculus OX=10090 GN=Trmt112 PE=1 SV=1	2	0	0
Plod3	Multifunctional procollagen lysine hydroxylase and glycosyltransferase LH3 OS=Mus musculus OX=10090 GN=Plod3 PE=1 SV=1	1	3	3
Paics	Multifunctional protein ADE2 OS=Mus musculus OX=10090 GN=Paics PE=1 SV=4	31	13	12
Mug1	Murinoglobulin-1 OS=Mus musculus OX=10090 GN=Mug1 PE=1 SV=3	0	10	13
Mug2	Murinoglobulin-2 OS=Mus musculus OX=10090 GN=Mug2 PE=1 SV=2	2	0	0
Mkln1	Muskelin OS=Mus musculus OX=10090 GN=Mkln1 PE=1 SV=1	15	0	0
Mybbp1a	Myb-binding protein 1A OS=Mus musculus OX=10090 GN=Mybbp1a PE=1 SV=2	32	39	29
Msantd2	Myb/SANT-like DNA-binding domain-containing protein 2 OS=Mus musculus OX=10090 GN=Msantd2 PE=1 SV=1	4	0	0
Myef2	Myelin expression factor 2 OS=Mus musculus OX=10090 GN=Myef2 PE=1 SV=1	2	4	4
Mlf2	Myeloid leukemia factor 2 OS=Mus musculus OX=10090 GN=Mlf2 PE=1 SV=1	2	2	1
Myl3	Myosin light chain 3 OS=Mus musculus OX=10090 GN=Myl3 PE=1 SV=4	0	1	0
Myl6b	Myosin light chain 6B OS=Mus musculus OX=10090 GN=Myl6b PE=1 SV=1	0	4	0
Myl6	Myosin light polypeptide 6 OS=Mus musculus OX=10090 GN=Myl6 PE=1 SV=3	2	6	2
Myl12b	Myosin regulatory light chain 12B OS=Mus musculus OX=10090 GN=Myl12b PE=1 SV=2	7	10	1
Mtpn	Myotrophin OS=Mus musculus OX=10090 GN=Mtpn PE=1 SV=2	6	1	1
Mtmr12	Myotubularin-related protein 12 OS=Mus musculus OX=10090 GN=Mtmr12 PE=1 SV=2	2	0	0
Mtmr9	Myotubularin-related protein 9 OS=Mus musculus OX=10090 GN=Mtmr9 PE=1 SV=2	3	0	0
Cmas	N-acylneuraminate cytidylyltransferase OS=Mus musculus OX=10090 GN=Cmas PE=1 SV=2	5	0	1
Nanp	N-acylneuraminate-9-phosphatase OS=Mus musculus OX=10090 GN=Nanp PE=1 SV=1	6	0	0
Naa10	N-alpha-acetyltransferase 10 OS=Mus musculus OX=10090 GN=Naa10 PE=1 SV=1	2	2	4
Naa15	N-alpha-acetyltransferase 15, NatA auxiliary subunit OS=Mus musculus OX=10090 GN=Naa15 PE=1 SV=1	10	11	11
Naa25	N-alpha-acetyltransferase 25, NatB auxiliary subunit OS=Mus musculus OX=10090 GN=Naa25 PE=1 SV=1	3	2	1
Naa30	N-alpha-acetyltransferase 30 OS=Mus musculus OX=10090 GN=Naa30 PE=1 SV=2	1	2	2
Naa50	N-alpha-acetyltransferase 50 OS=Mus musculus OX=10090 GN=Naa50 PE=1 SV=1	3	7	2
Ddah2	N(G),N(G)-dimethylarginine dimethylaminohydrolase 2 OS=Mus musculus OX=10090 GN=Ddah2 PE=1 SV=1	5	0	0
Slc9a3r1	Na(+)/H(+) exchange regulatory cofactor NHE-RF1 OS=Mus musculus OX=10090 GN=Slc9a3r1 PE=1 SV=3	3	1	0
Nlrp4a	NACHT, LRR and PYD domains-containing protein 4A OS=Mus musculus OX=10090 GN=Nlrp4a PE=2 SV=1	1	2	1
Sirt1	NAD-dependent protein deacetylase sirtuin-1 OS=Mus musculus OX=10090 GN=Sirt1 PE=1 SV=2	7	0	0
Ndufa10	NADH dehydrogenase [ubiquinone] 1 alpha subcomplex subunit 10, mitochondrial OS=Mus musculus OX=10090 GN=Ndufa10 PE=1 SV=1	3	1	0
Ndufa6	NADH dehydrogenase [ubiquinone] 1 alpha subcomplex subunit 6 OS=Mus musculus OX=10090 GN=Ndufa6 PE=1 SV=1	1	2	0
Ndufa8	NADH dehydrogenase [ubiquinone] 1 alpha subcomplex subunit 8 OS=Mus musculus OX=10090 GN=Ndufa8 PE=1 SV=3	4	2	1
Ndufa9	NADH dehydrogenase [ubiquinone] 1 alpha subcomplex subunit 9, mitochondrial OS=Mus musculus OX=10090 GN=Ndufa9 PE=1 SV=2	1	2	0
Ndufv1	NADH dehydrogenase [ubiquinone] flavoprotein 1, mitochondrial OS=Mus musculus OX=10090 GN=Ndufv1 PE=1 SV=1	5	1	0
Ndufv2	NADH dehydrogenase [ubiquinone] flavoprotein 2, mitochondrial OS=Mus musculus OX=10090 GN=Ndufv2 PE=1 SV=2	3	1	0
Ndufs2	NADH dehydrogenase [ubiquinone] iron-sulfur protein 2, mitochondrial OS=Mus musculus OX=10090 GN=Ndufs2 PE=1 SV=1	2	1	0
Cyb5r3	NADH-cytochrome b5 reductase 3 OS=Mus musculus OX=10090 GN=Cyb5r3 PE=1 SV=3	8	5	1
Ndufs1	NADH-ubiquinone oxidoreductase 75 kDa subunit, mitochondrial OS=Mus musculus OX=10090 GN=Ndufs1 PE=1 SV=2	10	9	4
Nrdc	Nardilysin OS=Mus musculus OX=10090 GN=Nrdc PE=1 SV=1	10	0	2
Naca	Nascent polypeptide-associated complex subunit alpha, muscle-specific form OS=Mus musculus OX=10090 GN=Naca PE=1 SV=2	3	3	4
Nckap1	Nck-associated protein 1 OS=Mus musculus OX=10090 GN=Nckap1 PE=1 SV=2	0	1	0
Nedd8	NEDD8 OS=Mus musculus OX=10090 GN=Nedd8 PE=1 SV=2	3	2	2
Nub1	NEDD8 ultimate buster 1 OS=Mus musculus OX=10090 GN=Nub1 PE=1 SV=2	5	1	2
Nelfb	Negative elongation factor B OS=Mus musculus OX=10090 GN=Nelfb PE=1 SV=2	3	0	1
Syne2	Nesprin-2 OS=Mus musculus OX=10090 GN=Syne2 PE=1 SV=2	0	2	0
Pnpla6	Neuropathy target esterase OS=Mus musculus OX=10090 GN=Pnpla6 PE=1 SV=2	2	0	0
Nfkbib	NF-kappa-B inhibitor beta OS=Mus musculus OX=10090 GN=Nfkbib PE=1 SV=2	2	0	0
Nfatc2ip	NFATC2-interacting protein OS=Mus musculus OX=10090 GN=Nfatc2ip PE=1 SV=1	5	0	0
Nhlrc2	NHL repeat-containing protein 2 OS=Mus musculus OX=10090 GN=Nhlrc2 PE=1 SV=1	2	0	0
Snu13	NHP2-like protein 1 OS=Mus musculus OX=10090 GN=Snu13 PE=1 SV=4	3	2	1
Fam129b	Niban-like protein 1 OS=Mus musculus OX=10090 GN=Fam129b PE=1 SV=2	4	1	0
Ncln	Nicalin OS=Mus musculus OX=10090 GN=Ncln PE=1 SV=2	2	1	0
Nampt	Nicotinamide phosphoribosyltransferase OS=Mus musculus OX=10090 GN=Nampt PE=1 SV=1	8	9	5
Nif3l1	NIF3-like protein 1 OS=Mus musculus OX=10090 GN=Nif3l1 PE=1 SV=4	4	0	0
Nisch	Nischarin OS=Mus musculus OX=10090 GN=Nisch PE=1 SV=2	7	2	0
Nosip	Nitric oxide synthase-interacting protein OS=Mus musculus OX=10090 GN=Nosip PE=1 SV=1	2	1	2
Nmral1	NmrA-like family domain-containing protein 1 OS=Mus musculus OX=10090 GN=Nmral1 PE=1 SV=1	3	2	0
Nomo1	Nodal modulator 1 OS=Mus musculus OX=10090 GN=Nomo1 PE=1 SV=1	4	4	3
Nono	Non-POU domain-containing octamer-binding protein OS=Mus musculus OX=10090 GN=Nono PE=1 SV=3	22	20	17
Nasp	Nuclear autoantigenic sperm protein OS=Mus musculus OX=10090 GN=Nasp PE=1 SV=2	30	5	9
Ncbp1	Nuclear cap-binding protein subunit 1 OS=Mus musculus OX=10090 GN=Ncbp1 PE=1 SV=2	3	3	1
Nufip2	Nuclear fragile X mental retardation-interacting protein 2 OS=Mus musculus OX=10090 GN=Nufip2 PE=1 SV=1	9	5	3
Ppp1r8	Nuclear inhibitor of protein phosphatase 1 OS=Mus musculus OX=10090 GN=Ppp1r8 PE=1 SV=1	1	2	0
Nudc	Nuclear migration protein nudC OS=Mus musculus OX=10090 GN=Nudc PE=1 SV=1	1	4	4
Numa1	Nuclear mitotic apparatus protein 1 OS=Mus musculus OX=10090 GN=Numa1 PE=1 SV=1	0	3	1
Numa1	Nuclear mitotic apparatus protein 1 OS=Mus musculus OX=10090 GN=Numa1 PE=1 SV=1	2	1	0
Nup107	Nuclear pore complex protein Nup107 OS=Mus musculus OX=10090 GN=Nup107 PE=1 SV=1	3	6	3
Nup133	Nuclear pore complex protein Nup133 OS=Mus musculus OX=10090 GN=Nup133 PE=1 SV=2	4	9	4
Nup155	Nuclear pore complex protein Nup155 OS=Mus musculus OX=10090 GN=Nup155 PE=1 SV=1	8	11	5
Nup160	Nuclear pore complex protein Nup160 OS=Mus musculus OX=10090 GN=Nup160 PE=1 SV=2	5	6	6
Nup214	Nuclear pore complex protein Nup214 OS=Mus musculus OX=10090 GN=Nup214 PE=1 SV=2	3	2	2
Nup50	Nuclear pore complex protein Nup50 OS=Mus musculus OX=10090 GN=Nup50 PE=1 SV=3	10	2	2
Nup85	Nuclear pore complex protein Nup85 OS=Mus musculus OX=10090 GN=Nup85 PE=1 SV=1	5	6	3
Nup93	Nuclear pore complex protein Nup93 OS=Mus musculus OX=10090 GN=Nup93 PE=1 SV=1	9	16	11
Nup98	Nuclear pore complex protein Nup98-Nup96 OS=Mus musculus OX=10090 GN=Nup98 PE=1 SV=2	11	7	4
Nploc4	Nuclear protein localization protein 4 homolog OS=Mus musculus OX=10090 GN=Nploc4 PE=1 SV=3	0	2	0
Ncoa3	Nuclear receptor coactivator 3 OS=Mus musculus OX=10090 GN=Ncoa3 PE=1 SV=2	7	0	1
Nrip1	Nuclear receptor-interacting protein 1 OS=Mus musculus OX=10090 GN=Nrip1 PE=1 SV=1	0	0	3
Nxf1	Nuclear RNA export factor 1 OS=Mus musculus OX=10090 GN=Nxf1 PE=1 SV=3	7	6	4
Nvl	Nuclear valosin-containing protein-like OS=Mus musculus OX=10090 GN=Nvl PE=1 SV=1	4	4	3
Zc3hc1	Nuclear-interacting partner of ALK OS=Mus musculus OX=10090 GN=Zc3hc1 PE=1 SV=1	4	2	0
Nolc1	Nucleolar and coiled-body phosphoprotein 1 OS=Mus musculus OX=10090 GN=Nolc1 PE=1 SV=1	6	4	4
Noc2l	Nucleolar complex protein 2 homolog OS=Mus musculus OX=10090 GN=Noc2l PE=1 SV=2	0	3	1
Gtpbp4	Nucleolar GTP-binding protein 1 OS=Mus musculus OX=10090 GN=Gtpbp4 PE=1 SV=3	0	7	8
Gnl2	Nucleolar GTP-binding protein 2 OS=Mus musculus OX=10090 GN=Gnl2 PE=1 SV=2	1	2	1
Nol10	Nucleolar protein 10 OS=Mus musculus OX=10090 GN=Nol10 PE=2 SV=1	1	2	1
Nop14	Nucleolar protein 14 OS=Mus musculus OX=10090 GN=Nop14 PE=1 SV=2	5	3	6
Nop16	Nucleolar protein 16 OS=Mus musculus OX=10090 GN=Nop16 PE=1 SV=1	2	2	3
Nop56	Nucleolar protein 56 OS=Mus musculus OX=10090 GN=Nop56 PE=1 SV=2	23	20	11
Nop58	Nucleolar protein 58 OS=Mus musculus OX=10090 GN=Nop58 PE=1 SV=1	17	11	7
Nol6	Nucleolar protein 6 OS=Mus musculus OX=10090 GN=Nol6 PE=2 SV=2	18	4	3
Ddx21	Nucleolar RNA helicase 2 OS=Mus musculus OX=10090 GN=Ddx21 PE=1 SV=3	10	18	11
Ubtf	Nucleolar transcription factor 1 OS=Mus musculus OX=10090 GN=Ubtf PE=1 SV=1	2	2	3
Ncl	Nucleolin OS=Mus musculus OX=10090 GN=Ncl PE=1 SV=2	34	26	28
Npm1	Nucleophosmin OS=Mus musculus OX=10090 GN=Npm1 PE=1 SV=1	12	7	12
Nup188	Nucleoporin NUP188 homolog OS=Mus musculus OX=10090 GN=Nup188 PE=1 SV=2	3	0	0
Nup35	Nucleoporin NUP35 OS=Mus musculus OX=10090 GN=Nup35 PE=1 SV=2	4	7	3
Nup37	Nucleoporin Nup37 OS=Mus musculus OX=10090 GN=Nup37 PE=1 SV=2	2	2	2
Nup43	Nucleoporin Nup43 OS=Mus musculus OX=10090 GN=Nup43 PE=1 SV=2	8	2	1
Tpr	Nucleoprotein TPR OS=Mus musculus OX=10090 GN=Tpr PE=1 SV=1	24	3	4
Nme7	Nucleoside diphosphate kinase 7 OS=Mus musculus OX=10090 GN=Nme7 PE=1 SV=1	2	0	0
Nap1l1	Nucleosome assembly protein 1-like 1 OS=Mus musculus OX=10090 GN=Nap1l1 PE=1 SV=2	9	4	6
Nap1l4	Nucleosome assembly protein 1-like 4 OS=Mus musculus OX=10090 GN=Nap1l4 PE=1 SV=1	3	0	2
Nudcd1	NudC domain-containing protein 1 OS=Mus musculus OX=10090 GN=Nudcd1 PE=1 SV=2	4	0	0
Ola1	Obg-like ATPase 1 OS=Mus musculus OX=10090 GN=Ola1 PE=1 SV=1	10	6	6
Orc2	Origin recognition complex subunit 2 OS=Mus musculus OX=10090 GN=Orc2 PE=1 SV=1	2	1	0
Oat	Ornithine aminotransferase, mitochondrial OS=Mus musculus OX=10090 GN=Oat PE=1 SV=1	2	1	1
Otud4	OTU domain-containing protein 4 OS=Mus musculus OX=10090 GN=Otud4 PE=1 SV=1	1	2	1
Osbpl1a	Oxysterol-binding protein-related protein 1 OS=Mus musculus OX=10090 GN=Osbpl1a PE=1 SV=2	2	0	0
Pak1ip1	p21-activated protein kinase-interacting protein 1 OS=Mus musculus OX=10090 GN=Pak1ip1 PE=1 SV=2	2	1	2
Trip13	Pachytene checkpoint protein 2 homolog OS=Mus musculus OX=10090 GN=Trip13 PE=1 SV=1	2	2	2
Sin3a	Paired amphipathic helix protein Sin3a OS=Mus musculus OX=10090 GN=Sin3a PE=1 SV=3	11	8	5
Pald1	Paladin OS=Mus musculus OX=10090 GN=Pald1 PE=1 SV=1	5	0	0
Cdc73	Parafibromin OS=Mus musculus OX=10090 GN=Cdc73 PE=1 SV=1	3	2	0
Spg7	Paraplegin OS=Mus musculus OX=10090 GN=Spg7 PE=1 SV=1	2	0	0
Pspc1	Paraspeckle component 1 OS=Mus musculus OX=10090 GN=Pspc1 PE=1 SV=1	8	4	5
Pask	PAS domain-containing serine/threonine-protein kinase OS=Mus musculus OX=10090 GN=Pask PE=1 SV=3	5	0	0
Pdlim1	PDZ and LIM domain protein 1 OS=Mus musculus OX=10090 GN=Pdlim1 PE=1 SV=4	2	0	0
Pdlim5	PDZ and LIM domain protein 5 OS=Mus musculus OX=10090 GN=Pdlim5 PE=1 SV=4	3	1	0
Ptcd3	Pentatricopeptide repeat domain-containing protein 3, mitochondrial OS=Mus musculus OX=10090 GN=Ptcd3 PE=1 SV=2	4	3	1
Ppia	Peptidyl-prolyl cis-trans isomerase A OS=Mus musculus OX=10090 GN=Ppia PE=1 SV=2	9	6	6
Ppib	Peptidyl-prolyl cis-trans isomerase B OS=Mus musculus OX=10090 GN=Ppib PE=1 SV=2	0	4	1
Ppid	Peptidyl-prolyl cis-trans isomerase D OS=Mus musculus OX=10090 GN=Ppid PE=1 SV=3	5	3	3
Fkbp4	Peptidyl-prolyl cis-trans isomerase FKBP4 OS=Mus musculus OX=10090 GN=Fkbp4 PE=1 SV=5	24	16	17
Fkbp5	Peptidyl-prolyl cis-trans isomerase FKBP5 OS=Mus musculus OX=10090 GN=Fkbp5 PE=1 SV=1	9	2	5
Fkbp8	Peptidyl-prolyl cis-trans isomerase FKBP8 OS=Mus musculus OX=10090 GN=Fkbp8 PE=1 SV=2	0	2	0
Ppig	Peptidyl-prolyl cis-trans isomerase G OS=Mus musculus OX=10090 GN=Ppig PE=1 SV=1	1	6	10
Ppil1	Peptidyl-prolyl cis-trans isomerase-like 1 OS=Mus musculus OX=10090 GN=Ppil1 PE=1 SV=1	4	2	2
Ppil4	Peptidyl-prolyl cis-trans isomerase-like 4 OS=Mus musculus OX=10090 GN=Ppil4 PE=1 SV=2	4	0	0
Ptrh2	Peptidyl-tRNA hydrolase 2, mitochondrial OS=Mus musculus OX=10090 GN=Ptrh2 PE=1 SV=1	3	2	2
Pwp1	Periodic tryptophan protein 1 homolog OS=Mus musculus OX=10090 GN=Pwp1 PE=1 SV=1	4	2	0
Prdx1	Peroxiredoxin-1 OS=Mus musculus OX=10090 GN=Prdx1 PE=1 SV=1	21	13	16
Prdx2	Peroxiredoxin-2 OS=Mus musculus OX=10090 GN=Prdx2 PE=1 SV=3	9	4	4
Prdx6	Peroxiredoxin-6 OS=Mus musculus OX=10090 GN=Prdx6 PE=1 SV=3	22	18	14
Pipox	Peroxisomal sarcosine oxidase OS=Mus musculus OX=10090 GN=Pipox PE=1 SV=1	5	0	0
Pes1	Pescadillo homolog OS=Mus musculus OX=10090 GN=Pes1 PE=1 SV=1	2	5	4
Farsa	Phenylalanine--tRNA ligase alpha subunit OS=Mus musculus OX=10090 GN=Farsa PE=1 SV=1	12	9	6
Farsb	Phenylalanine--tRNA ligase beta subunit OS=Mus musculus OX=10090 GN=Farsb PE=1 SV=2	7	8	3
Slc25a3	Phosphate carrier protein, mitochondrial OS=Mus musculus OX=10090 GN=Slc25a3 PE=1 SV=1	10	10	8
Pitpnb	Phosphatidylinositol transfer protein beta isoform OS=Mus musculus OX=10090 GN=Pitpnb PE=1 SV=2	9	1	2
Picalm	Phosphatidylinositol-binding clathrin assembly protein OS=Mus musculus OX=10090 GN=Picalm PE=1 SV=1	5	2	1
Pisd	Phosphatidylserine decarboxylase proenzyme, mitochondrial OS=Mus musculus OX=10090 GN=Pisd PE=2 SV=1	1	2	0
Pgm3	Phosphoacetylglucosamine mutase OS=Mus musculus OX=10090 GN=Pgm3 PE=1 SV=1	8	0	0
Pck2	Phosphoenolpyruvate carboxykinase [GTP], mitochondrial OS=Mus musculus OX=10090 GN=Pck2 PE=1 SV=1	18	13	13
Pgk1	Phosphoglycerate kinase 1 OS=Mus musculus OX=10090 GN=Pgk1 PE=1 SV=4	9	4	9
Pgam1	Phosphoglycerate mutase 1 OS=Mus musculus OX=10090 GN=Pgam1 PE=1 SV=3	3	3	10
Plaa	Phospholipase A-2-activating protein OS=Mus musculus OX=10090 GN=Plaa PE=1 SV=4	10	8	8
Gpx4	Phospholipid hydroperoxide glutathione peroxidase OS=Mus musculus OX=10090 GN=Gpx4 PE=1 SV=4	4	1	0
Pmm1	Phosphomannomutase 1 OS=Mus musculus OX=10090 GN=Pmm1 PE=1 SV=1	2	2	0
Pmvk	Phosphomevalonate kinase OS=Mus musculus OX=10090 GN=Pmvk PE=1 SV=3	1	3	4
Prpsap1	Phosphoribosyl pyrophosphate synthase-associated protein 1 OS=Mus musculus OX=10090 GN=Prpsap1 PE=1 SV=1	12	12	14
Prpsap2	Phosphoribosyl pyrophosphate synthase-associated protein 2 OS=Mus musculus OX=10090 GN=Prpsap2 PE=1 SV=1	7	5	11
Pfas	Phosphoribosylformylglycinamidine synthase OS=Mus musculus OX=10090 GN=Pfas PE=1 SV=1	23	0	3
Phax	Phosphorylated adapter RNA export protein OS=Mus musculus OX=10090 GN=Phax PE=1 SV=1	2	0	0
Psat1	Phosphoserine aminotransferase OS=Mus musculus OX=10090 GN=Psat1 PE=1 SV=1	5	8	10
Psph	Phosphoserine phosphatase OS=Mus musculus OX=10090 GN=Psph PE=1 SV=1	7	2	3
Pinx1	PIN2/TERF1-interacting telomerase inhibitor 1 OS=Mus musculus OX=10090 GN=Pinx1 PE=1 SV=2	2	0	0
Pnn	Pinin OS=Mus musculus OX=10090 GN=Pnn PE=1 SV=4	9	20	23
Pithd1	PITH domain-containing protein 1 OS=Mus musculus OX=10090 GN=Pithd1 PE=1 SV=1	2	0	0
Serbp1	Plasminogen activator inhibitor 1 RNA-binding protein OS=Mus musculus OX=10090 GN=Serbp1 PE=1 SV=2	12	2	5
Plg	Plasminogen OS=Mus musculus OX=10090 GN=Plg PE=1 SV=3	4	10	12
Pafah1b2	Platelet-activating factor acetylhydrolase IB subunit beta OS=Mus musculus OX=10090 GN=Pafah1b2 PE=1 SV=2	2	1	1
Pafah1b3	Platelet-activating factor acetylhydrolase IB subunit gamma OS=Mus musculus OX=10090 GN=Pafah1b3 PE=1 SV=1	4	1	1
Plrg1	Pleiotropic regulator 1 OS=Mus musculus OX=10090 GN=Plrg1 PE=1 SV=1	6	6	7
Parp1	Poly [ADP-ribose] polymerase 1 OS=Mus musculus OX=10090 GN=Parp1 PE=1 SV=3	22	25	18
Parp2	Poly [ADP-ribose] polymerase 2 OS=Mus musculus OX=10090 GN=Parp2 PE=1 SV=3	1	2	2
Papola	Poly(A) polymerase alpha OS=Mus musculus OX=10090 GN=Papola PE=1 SV=4	3	1	1
Parn	Poly(A)-specific ribonuclease PARN OS=Mus musculus OX=10090 GN=Parn PE=1 SV=1	7	0	0
Parg	Poly(ADP-ribose) glycohydrolase OS=Mus musculus OX=10090 GN=Parg PE=1 SV=2	2	1	0
Pcbp1	Poly(rC)-binding protein 1 OS=Mus musculus OX=10090 GN=Pcbp1 PE=1 SV=1	10	3	2
Pcbp2	Poly(rC)-binding protein 2 OS=Mus musculus OX=10090 GN=Pcbp2 PE=1 SV=1	11	7	4
Puf60	Poly(U)-binding-splicing factor PUF60 OS=Mus musculus OX=10090 GN=Puf60 PE=1 SV=2	7	5	3
Pabpc1	Polyadenylate-binding protein 1 OS=Mus musculus OX=10090 GN=Pabpc1 PE=1 SV=2	34	30	24
Pabpn1	Polyadenylate-binding protein 2 OS=Mus musculus OX=10090 GN=Pabpn1 PE=1 SV=3	4	3	2
Eed	Polycomb protein EED OS=Mus musculus OX=10090 GN=Eed PE=1 SV=1	4	4	3
Suz12	Polycomb protein Suz12 OS=Mus musculus OX=10090 GN=Suz12 PE=1 SV=2	6	1	2
Poldip3	Polymerase delta-interacting protein 3 OS=Mus musculus OX=10090 GN=Poldip3 PE=1 SV=1	2	3	0
Nol9	Polynucleotide 5'-hydroxyl-kinase NOL9 OS=Mus musculus OX=10090 GN=Nol9 PE=1 SV=1	2	2	1
Ptbp1	Polypyrimidine tract-binding protein 1 OS=Mus musculus OX=10090 GN=Ptbp1 PE=1 SV=2	20	11	12
Ubb	Polyubiquitin-B OS=Mus musculus OX=10090 GN=Ubb PE=2 SV=1	6	4	4
Pou5f1	POU domain, class 5, transcription factor 1 OS=Mus musculus OX=10090 GN=Pou5f1 PE=1 SV=1	2	1	1
Wdr33	pre-mRNA 3' end processing protein WDR33 OS=Mus musculus OX=10090 GN=Wdr33 PE=1 SV=1	2	0	0
Fip1l1	Pre-mRNA 3'-end-processing factor FIP1 OS=Mus musculus OX=10090 GN=Fip1l1 PE=1 SV=1	2	0	0
Prpf19	Pre-mRNA-processing factor 19 OS=Mus musculus OX=10090 GN=Prpf19 PE=1 SV=1	10	7	5
Prpf40a	Pre-mRNA-processing factor 40 homolog A OS=Mus musculus OX=10090 GN=Prpf40a PE=1 SV=1	5	6	5
Prpf6	Pre-mRNA-processing factor 6 OS=Mus musculus OX=10090 GN=Prpf6 PE=1 SV=1	5	11	5
Prpf8	Pre-mRNA-processing-splicing factor 8 OS=Mus musculus OX=10090 GN=Prpf8 PE=1 SV=2	39	45	34
Prpf38b	Pre-mRNA-splicing factor 38B OS=Mus musculus OX=10090 GN=Prpf38b PE=1 SV=1	1	1	2
Dhx15	Pre-mRNA-splicing factor ATP-dependent RNA helicase DHX15 OS=Mus musculus OX=10090 GN=Dhx15 PE=1 SV=2	18	8	5
Cwc22	Pre-mRNA-splicing factor CWC22 homolog OS=Mus musculus OX=10090 GN=Cwc22 PE=1 SV=1	2	1	0
Cwc25	Pre-mRNA-splicing factor CWC25 homolog OS=Mus musculus OX=10090 GN=Cwc25 PE=2 SV=2	0	2	1
Ftsj3	pre-rRNA 2'-O-ribose RNA methyltransferase FTSJ3 OS=Mus musculus OX=10090 GN=Ftsj3 PE=1 SV=1	2	4	1
Tsr1	Pre-rRNA-processing protein TSR1 homolog OS=Mus musculus OX=10090 GN=Tsr1 PE=1 SV=1	7	6	2
Tsr2	Pre-rRNA-processing protein TSR2 homolog OS=Mus musculus OX=10090 GN=Tsr2 PE=1 SV=1	2	0	0
Pramel7	Preferentially expressed antigen in melanoma-like protein 7 OS=Mus musculus OX=10090 GN=Pramel7 PE=1 SV=1	4	14	0
Pfdn1	Prefoldin subunit 1 OS=Mus musculus OX=10090 GN=Pfdn1 PE=1 SV=1	2	0	0
Pfdn2	Prefoldin subunit 2 OS=Mus musculus OX=10090 GN=Pfdn2 PE=1 SV=2	5	1	2
Vbp1	Prefoldin subunit 3 OS=Mus musculus OX=10090 GN=Vbp1 PE=1 SV=2	5	0	0
Pfdn6	Prefoldin subunit 6 OS=Mus musculus OX=10090 GN=Pfdn6 PE=1 SV=1	4	0	0
Pzp	Pregnancy zone protein OS=Mus musculus OX=10090 GN=Pzp PE=1 SV=3	5	21	23
Lmna	Prelamin-A/C OS=Mus musculus OX=10090 GN=Lmna PE=1 SV=2	4	1	0
Pitrm1	Presequence protease, mitochondrial OS=Mus musculus OX=10090 GN=Pitrm1 PE=1 SV=1	7	1	0
Pawr	PRKC apoptosis WT1 regulator protein OS=Mus musculus OX=10090 GN=Pawr PE=1 SV=2	3	0	0
Nop2	Probable 28S rRNA (cytosine-C(5))-methyltransferase OS=Mus musculus OX=10090 GN=Nop2 PE=1 SV=1	12	11	10
Ddx10	Probable ATP-dependent RNA helicase DDX10 OS=Mus musculus OX=10090 GN=Ddx10 PE=1 SV=2	2	0	0
Ddx17	Probable ATP-dependent RNA helicase DDX17 OS=Mus musculus OX=10090 GN=Ddx17 PE=1 SV=1	14	13	9
Ddx20	Probable ATP-dependent RNA helicase DDX20 OS=Mus musculus OX=10090 GN=Ddx20 PE=1 SV=2	1	4	2
Ddx27	Probable ATP-dependent RNA helicase DDX27 OS=Mus musculus OX=10090 GN=Ddx27 PE=1 SV=3	0	3	1
Ddx46	Probable ATP-dependent RNA helicase DDX46 OS=Mus musculus OX=10090 GN=Ddx46 PE=1 SV=2	4	11	10
Ddx47	Probable ATP-dependent RNA helicase DDX47 OS=Mus musculus OX=10090 GN=Ddx47 PE=2 SV=2	6	5	2
Ddx49	Probable ATP-dependent RNA helicase DDX49 OS=Mus musculus OX=10090 GN=Ddx49 PE=2 SV=1	0	3	0
Ddx5	Probable ATP-dependent RNA helicase DDX5 OS=Mus musculus OX=10090 GN=Ddx5 PE=1 SV=2	30	20	14
Ddx52	Probable ATP-dependent RNA helicase DDX52 OS=Mus musculus OX=10090 GN=Ddx52 PE=2 SV=2	2	0	1
Ddx56	Probable ATP-dependent RNA helicase DDX56 OS=Mus musculus OX=10090 GN=Ddx56 PE=2 SV=1	2	4	5
Ddx6	Probable ATP-dependent RNA helicase DDX6 OS=Mus musculus OX=10090 GN=Ddx6 PE=1 SV=1	9	7	6
Dimt1	Probable dimethyladenosine transferase OS=Mus musculus OX=10090 GN=Dimt1 PE=2 SV=1	2	4	2
Herc4	Probable E3 ubiquitin-protein ligase HERC4 OS=Mus musculus OX=10090 GN=Herc4 PE=1 SV=2	17	0	0
Irf2bpl	Probable E3 ubiquitin-protein ligase IRF2BPL OS=Mus musculus OX=10090 GN=Irf2bpl PE=1 SV=1	2	2	0
Setx	Probable helicase senataxin OS=Mus musculus OX=10090 GN=Setx PE=1 SV=1	8	6	2
Slc7a6os	Probable RNA polymerase II nuclear localization protein SLC7A6OS OS=Mus musculus OX=10090 GN=Slc7a6os PE=1 SV=1	7	0	1
Rbm19	Probable RNA-binding protein 19 OS=Mus musculus OX=10090 GN=Rbm19 PE=1 SV=1	1	2	0
Ebna1bp2	Probable rRNA-processing protein EBP2 OS=Mus musculus OX=10090 GN=Ebna1bp2 PE=2 SV=1	8	6	5
Osgep	Probable tRNA N6-adenosine threonylcarbamoyltransferase OS=Mus musculus OX=10090 GN=Osgep PE=1 SV=2	6	1	0
Usp9x	Probable ubiquitin carboxyl-terminal hydrolase FAF-X OS=Mus musculus OX=10090 GN=Usp9x PE=1 SV=2	24	20	18
Pfn1	Profilin-1 OS=Mus musculus OX=10090 GN=Pfn1 PE=1 SV=2	4	4	3
Pfn2	Profilin-2 OS=Mus musculus OX=10090 GN=Pfn2 PE=1 SV=3	3	0	0
Pdcd6ip	Programmed cell death 6-interacting protein OS=Mus musculus OX=10090 GN=Pdcd6ip PE=1 SV=3	11	5	1
Pdcd2	Programmed cell death protein 2 OS=Mus musculus OX=10090 GN=Pdcd2 PE=2 SV=2	3	0	0
Pdcd4	Programmed cell death protein 4 OS=Mus musculus OX=10090 GN=Pdcd4 PE=1 SV=1	2	0	0
Phb	Prohibitin OS=Mus musculus OX=10090 GN=Phb PE=1 SV=1	0	3	1
Phb2	Prohibitin-2 OS=Mus musculus OX=10090 GN=Phb2 PE=1 SV=1	0	5	1
Pcna	Proliferating cell nuclear antigen OS=Mus musculus OX=10090 GN=Pcna PE=1 SV=2	13	12	13
Mki67	Proliferation marker protein Ki-67 OS=Mus musculus OX=10090 GN=Mki67 PE=1 SV=1	4	0	0
Pa2g4	Proliferation-associated protein 2G4 OS=Mus musculus OX=10090 GN=Pa2g4 PE=1 SV=3	6	7	7
Proser1	Proline and serine-rich protein 1 OS=Mus musculus OX=10090 GN=Proser1 PE=1 SV=1	4	2	2
Pelp1	Proline-, glutamic acid- and leucine-rich protein 1 OS=Mus musculus OX=10090 GN=Pelp1 PE=1 SV=2	0	2	2
Psrc1	Proline/serine-rich coiled-coil protein 1 OS=Mus musculus OX=10090 GN=Psrc1 PE=1 SV=2	2	1	0
Prep	Prolyl endopeptidase OS=Mus musculus OX=10090 GN=Prep PE=1 SV=1	1	4	1
Ptges2	Prostaglandin E synthase 2 OS=Mus musculus OX=10090 GN=Ptges2 PE=1 SV=3	3	0	0
Ptges3	Prostaglandin E synthase 3 OS=Mus musculus OX=10090 GN=Ptges3 PE=1 SV=1	10	1	2
Adrm1	Proteasomal ubiquitin receptor ADRM1 OS=Mus musculus OX=10090 GN=Adrm1 PE=1 SV=2	3	3	2
Psme2	Proteasome activator complex subunit 2 OS=Mus musculus OX=10090 GN=Psme2 PE=1 SV=4	2	0	0
Psme3	Proteasome activator complex subunit 3 OS=Mus musculus OX=10090 GN=Psme3 PE=1 SV=1	8	1	1
Psme4	Proteasome activator complex subunit 4 OS=Mus musculus OX=10090 GN=Psme4 PE=1 SV=1	3	0	1
Psme4	Proteasome activator complex subunit 4 OS=Mus musculus OX=10090 GN=Psme4 PE=1 SV=1	2	0	0
Ecpas	Proteasome adapter and scaffold protein ECM29 OS=Mus musculus OX=10090 GN=Ecpas PE=1 SV=3	2	2	1
Psmg1	Proteasome assembly chaperone 1 OS=Mus musculus OX=10090 GN=Psmg1 PE=1 SV=1	16	2	2
Psmg2	Proteasome assembly chaperone 2 OS=Mus musculus OX=10090 GN=Psmg2 PE=1 SV=1	9	2	1
Psmg3	Proteasome assembly chaperone 3 OS=Mus musculus OX=10090 GN=Psmg3 PE=1 SV=1	3	2	1
Psma1	Proteasome subunit alpha type-1 OS=Mus musculus OX=10090 GN=Psma1 PE=1 SV=1	4	0	0
Psma2	Proteasome subunit alpha type-2 OS=Mus musculus OX=10090 GN=Psma2 PE=1 SV=3	2	1	0
Psma4	Proteasome subunit alpha type-4 OS=Mus musculus OX=10090 GN=Psma4 PE=1 SV=1	2	1	1
Psma5	Proteasome subunit alpha type-5 OS=Mus musculus OX=10090 GN=Psma5 PE=1 SV=1	7	6	4
Psma7	Proteasome subunit alpha type-7 OS=Mus musculus OX=10090 GN=Psma7 PE=1 SV=1	3	2	2
Psmb1	Proteasome subunit beta type-1 OS=Mus musculus OX=10090 GN=Psmb1 PE=1 SV=1	2	0	0
Psmb6	Proteasome subunit beta type-6 OS=Mus musculus OX=10090 GN=Psmb6 PE=1 SV=3	2	1	0
Angel2	Protein angel homolog 2 OS=Mus musculus OX=10090 GN=Angel2 PE=1 SV=1	5	0	0
Ndufaf7	Protein arginine methyltransferase NDUFAF7, mitochondrial OS=Mus musculus OX=10090 GN=Ndufaf7 PE=1 SV=4	5	0	0
Prmt1	Protein arginine N-methyltransferase 1 OS=Mus musculus OX=10090 GN=Prmt1 PE=1 SV=1	24	5	3
Prmt3	Protein arginine N-methyltransferase 3 OS=Mus musculus OX=10090 GN=Prmt3 PE=1 SV=2	5	0	0
Prmt5	Protein arginine N-methyltransferase 5 OS=Mus musculus OX=10090 GN=Prmt5 PE=1 SV=3	37	20	17
Prmt7	Protein arginine N-methyltransferase 7 OS=Mus musculus OX=10090 GN=Prmt7 PE=1 SV=1	7	0	0
Ago2	Protein argonaute-2 OS=Mus musculus OX=10090 GN=Ago2 PE=1 SV=3	17	0	0
Bora	Protein aurora borealis OS=Mus musculus OX=10090 GN=Bora PE=1 SV=1	3	0	0
Bud31	Protein BUD31 homolog OS=Mus musculus OX=10090 GN=Bud31 PE=1 SV=2	0	2	1
Grcc10	Protein C10 OS=Mus musculus OX=10090 GN=Grcc10 PE=1 SV=1	2	0	0
Cobl	Protein cordon-bleu OS=Mus musculus OX=10090 GN=Cobl PE=1 SV=1	8	1	0
Ccdc88c	Protein Daple OS=Mus musculus OX=10090 GN=Ccdc88c PE=1 SV=1	19	39	28
Dek	Protein DEK OS=Mus musculus OX=10090 GN=Dek PE=1 SV=1	4	4	4
Diaph1	Protein diaphanous homolog 1 OS=Mus musculus OX=10090 GN=Diaph1 PE=1 SV=1	6	2	1
Pdia3	Protein disulfide-isomerase A3 OS=Mus musculus OX=10090 GN=Pdia3 PE=1 SV=2	11	8	12
Pdia4	Protein disulfide-isomerase A4 OS=Mus musculus OX=10090 GN=Pdia4 PE=1 SV=3	5	2	6
Pdia6	Protein disulfide-isomerase A6 OS=Mus musculus OX=10090 GN=Pdia6 PE=1 SV=3	9	4	1
P4hb	Protein disulfide-isomerase OS=Mus musculus OX=10090 GN=P4hb PE=1 SV=2	1	1	4
Dpy30	Protein dpy-30 homolog OS=Mus musculus OX=10090 GN=Dpy30 PE=1 SV=1	2	1	0
Ecd	Protein ecdysoneless homolog OS=Mus musculus OX=10090 GN=Ecd PE=1 SV=2	2	1	0
Ect2	Protein ECT2 OS=Mus musculus OX=10090 GN=Ect2 PE=1 SV=2	6	1	1
Ahctf1	Protein ELYS OS=Mus musculus OX=10090 GN=Ahctf1 PE=1 SV=1	5	4	0
Enah	Protein enabled homolog OS=Mus musculus OX=10090 GN=Enah PE=1 SV=2	7	1	3
Fam133b	Protein FAM133B OS=Mus musculus OX=10090 GN=Fam133b PE=1 SV=3	0	2	3
Fam207a	Protein FAM207A OS=Mus musculus OX=10090 GN=Fam207a PE=1 SV=1	2	3	0
Fam49b	Protein FAM49B OS=Mus musculus OX=10090 GN=Fam49b PE=1 SV=1	0	2	0
Fntb	Protein farnesyltransferase subunit beta OS=Mus musculus OX=10090 GN=Fntb PE=1 SV=1	2	0	0
Fnta	Protein farnesyltransferase/geranylgeranyltransferase type-1 subunit alpha OS=Mus musculus OX=10090 GN=Fnta PE=1 SV=1	6	0	0
Flii	Protein flightless-1 homolog OS=Mus musculus OX=10090 GN=Flii PE=1 SV=1	2	1	0
Hexim1	Protein HEXIM1 OS=Mus musculus OX=10090 GN=Hexim1 PE=1 SV=1	6	0	0
Hgh1	Protein HGH1 homolog OS=Mus musculus OX=10090 GN=Hgh1 PE=1 SV=1	2	0	0
Hook1	Protein Hook homolog 1 OS=Mus musculus OX=10090 GN=Hook1 PE=1 SV=2	3	1	0
Hook2	Protein Hook homolog 2 OS=Mus musculus OX=10090 GN=Hook2 PE=1 SV=3	3	0	0
Impact	Protein IMPACT OS=Mus musculus OX=10090 GN=Impact PE=1 SV=2	5	3	2
Jarid2	Protein Jumonji OS=Mus musculus OX=10090 GN=Jarid2 PE=1 SV=1	7	0	0
Prkci	Protein kinase C iota type OS=Mus musculus OX=10090 GN=Prkci PE=1 SV=3	3	1	0
Dnaaf2	Protein kintoun OS=Mus musculus OX=10090 GN=Dnaaf2 PE=1 SV=2	3	0	0
Lin28a	Protein lin-28 homolog A OS=Mus musculus OX=10090 GN=Lin28a PE=1 SV=1	5	2	6
Llph	Protein LLP homolog OS=Mus musculus OX=10090 GN=Llph PE=1 SV=1	1	2	2
Lsm12	Protein LSM12 homolog OS=Mus musculus OX=10090 GN=Lsm12 PE=1 SV=1	3	0	2
Lsm14a	Protein LSM14 homolog A OS=Mus musculus OX=10090 GN=Lsm14a PE=1 SV=1	3	0	0
Magoh	Protein mago nashi homolog OS=Mus musculus OX=10090 GN=Magoh PE=2 SV=1	4	2	1
Mak16	Protein MAK16 homolog OS=Mus musculus OX=10090 GN=Mak16 PE=1 SV=1	1	3	0
Msto1	Protein misato homolog 1 OS=Mus musculus OX=10090 GN=Msto1 PE=1 SV=1	2	5	3
Fam129a	Protein Niban OS=Mus musculus OX=10090 GN=Fam129a PE=1 SV=2	4	0	0
Nipsnap1	Protein NipSnap homolog 1 OS=Mus musculus OX=10090 GN=Nipsnap1 PE=1 SV=1	3	0	0
Oga	Protein O-GlcNAcase OS=Mus musculus OX=10090 GN=Oga PE=1 SV=2	6	1	0
Pbdc1	Protein PBDC1 OS=Mus musculus OX=10090 GN=Pbdc1 PE=1 SV=1	2	0	0
Ppp1r12a	Protein phosphatase 1 regulatory subunit 12A OS=Mus musculus OX=10090 GN=Ppp1r12a PE=1 SV=2	2	0	0
Ppm1g	Protein phosphatase 1G OS=Mus musculus OX=10090 GN=Ppm1g PE=1 SV=3	13	0	1
Ppme1	Protein phosphatase methylesterase 1 OS=Mus musculus OX=10090 GN=Ppme1 PE=1 SV=5	2	0	0
Pml	Protein PML OS=Mus musculus OX=10090 GN=Pml PE=1 SV=3	4	1	1
Prrc2a	Protein PRRC2A OS=Mus musculus OX=10090 GN=Prrc2a PE=1 SV=1	5	0	0
Prrc2c	Protein PRRC2C OS=Mus musculus OX=10090 GN=Prrc2c PE=1 SV=3	17	0	1
Qki	Protein quaking OS=Mus musculus OX=10090 GN=Qki PE=1 SV=1	3	2	0
Rcc2	Protein RCC2 OS=Mus musculus OX=10090 GN=Rcc2 PE=1 SV=1	23	16	11
Ik	Protein Red OS=Mus musculus OX=10090 GN=Ik PE=1 SV=2	6	1	2
Pdcd11	Protein RRP5 homolog OS=Mus musculus OX=10090 GN=Pdcd11 PE=1 SV=2	0	2	1
Scrib	Protein scribble homolog OS=Mus musculus OX=10090 GN=Scrib PE=1 SV=2	2	1	0
Sec13	Protein SEC13 homolog OS=Mus musculus OX=10090 GN=Sec13 PE=1 SV=3	2	0	1
Set	Protein SET OS=Mus musculus OX=10090 GN=Set PE=1 SV=1	8	7	11
Sugt1	Protein SGT1 homolog OS=Mus musculus OX=10090 GN=Sugt1 PE=1 SV=3	12	8	5
Shq1	Protein SHQ1 homolog OS=Mus musculus OX=10090 GN=Shq1 PE=1 SV=2	4	0	1
Shroom3	Protein Shroom3 OS=Mus musculus OX=10090 GN=Shroom3 PE=1 SV=2	1	2	0
Spdl1	Protein Spindly OS=Mus musculus OX=10090 GN=Spdl1 PE=1 SV=2	2	0	0
Sbno1	Protein strawberry notch homolog 1 OS=Mus musculus OX=10090 GN=Sbno1 PE=1 SV=2	2	3	0
Tanc1	Protein TANC1 OS=Mus musculus OX=10090 GN=Tanc1 PE=1 SV=2	2	1	0
Tasor	Protein TASOR OS=Mus musculus OX=10090 GN=Tasor PE=1 SV=2	5	1	1
Timeless	Protein timeless homolog OS=Mus musculus OX=10090 GN=Timeless PE=1 SV=3	2	0	1
Sec16a	Protein transport protein Sec16A OS=Mus musculus OX=10090 GN=Sec16a PE=1 SV=1	3	0	0
Sec23a	Protein transport protein Sec23A OS=Mus musculus OX=10090 GN=Sec23a PE=1 SV=2	2	0	0
Sec23b	Protein transport protein Sec23B OS=Mus musculus OX=10090 GN=Sec23b PE=1 SV=1	4	1	0
Sec31a	Protein transport protein Sec31A OS=Mus musculus OX=10090 GN=Sec31a PE=1 SV=2	10	4	8
Sec61a1	Protein transport protein Sec61 subunit alpha isoform 1 OS=Mus musculus OX=10090 GN=Sec61a1 PE=1 SV=2	3	0	1
Sec61b	Protein transport protein Sec61 subunit beta OS=Mus musculus OX=10090 GN=Sec61b PE=1 SV=3	1	2	1
Unc45a	Protein unc-45 homolog A OS=Mus musculus OX=10090 GN=Unc45a PE=1 SV=2	1	2	0
Vac14	Protein VAC14 homolog OS=Mus musculus OX=10090 GN=Vac14 PE=1 SV=1	3	2	1
Virma	Protein virilizer homolog OS=Mus musculus OX=10090 GN=Virma PE=1 SV=1	5	0	0
Wnt2b	Protein Wnt-2b OS=Mus musculus OX=10090 GN=Wnt2b PE=2 SV=3	1	2	0
Znrd2	Protein ZNRD2 OS=Mus musculus OX=10090 GN=Znrd2 PE=1 SV=1	3	1	1
Zwilch	Protein zwilch homolog OS=Mus musculus OX=10090 GN=Zwilch PE=1 SV=1	0	2	1
Park7	Protein/nucleic acid deglycase DJ-1 OS=Mus musculus OX=10090 GN=Park7 PE=1 SV=1	10	3	4
Ptma	Prothymosin alpha OS=Mus musculus OX=10090 GN=Ptma PE=1 SV=2	4	4	4
Pus7	Pseudouridylate synthase 7 homolog OS=Mus musculus OX=10090 GN=Pus7 PE=2 SV=2	5	1	2
Pum3	Pumilio homolog 3 OS=Mus musculus OX=10090 GN=Pum3 PE=1 SV=2	2	6	3
Pnp	Purine nucleoside phosphorylase OS=Mus musculus OX=10090 GN=Pnp PE=1 SV=2	3	0	0
Npepps	Puromycin-sensitive aminopeptidase OS=Mus musculus OX=10090 GN=Npepps PE=1 SV=2	11	3	4
Ubr7	Putative E3 ubiquitin-protein ligase UBR7 OS=Mus musculus OX=10090 GN=Ubr7 PE=1 SV=1	10	0	0
Mov10	Putative helicase MOV-10 OS=Mus musculus OX=10090 GN=Mov10 PE=1 SV=2	2	4	2
Spout1	Putative methyltransferase C9orf114 homolog OS=Mus musculus OX=10090 GN=Spout1 PE=1 SV=1	2	0	0
Glyr1	Putative oxidoreductase GLYR1 OS=Mus musculus OX=10090 GN=Glyr1 PE=1 SV=1	3	6	0
Plbd2	Putative phospholipase B-like 2 OS=Mus musculus OX=10090 GN=Plbd2 PE=1 SV=2	0	4	5
Pdxk	Pyridoxal kinase OS=Mus musculus OX=10090 GN=Pdxk PE=1 SV=1	16	6	7
Pdxdc1	Pyridoxal-dependent decarboxylase domain-containing protein 1 OS=Mus musculus OX=10090 GN=Pdxdc1 PE=1 SV=2	2	1	1
Pycr2	Pyrroline-5-carboxylate reductase 2 OS=Mus musculus OX=10090 GN=Pycr2 PE=1 SV=1	2	1	2
Pycr3	Pyrroline-5-carboxylate reductase 3 OS=Mus musculus OX=10090 GN=Pycr3 PE=1 SV=2	6	1	0
Pc	Pyruvate carboxylase, mitochondrial OS=Mus musculus OX=10090 GN=Pc PE=1 SV=1	2	1	0
Pdha1	Pyruvate dehydrogenase E1 component subunit alpha, somatic form, mitochondrial OS=Mus musculus OX=10090 GN=Pdha1 PE=1 SV=1	9	8	9
Pdhb	Pyruvate dehydrogenase E1 component subunit beta, mitochondrial OS=Mus musculus OX=10090 GN=Pdhb PE=1 SV=1	11	8	7
Pdhx	Pyruvate dehydrogenase protein X component, mitochondrial OS=Mus musculus OX=10090 GN=Pdhx PE=1 SV=1	3	2	1
Pkm	Pyruvate kinase PKM OS=Mus musculus OX=10090 GN=Pkm PE=1 SV=4	33	21	20
Qtrt2	Queuine tRNA-ribosyltransferase accessory subunit 2 OS=Mus musculus OX=10090 GN=Qtrt2 PE=1 SV=2	5	0	0
Cryzl1	Quinone oxidoreductase-like protein 1 OS=Mus musculus OX=10090 GN=Cryzl1 PE=1 SV=1	6	0	0
Gdi2	Rab GDP dissociation inhibitor beta OS=Mus musculus OX=10090 GN=Gdi2 PE=1 SV=1	15	11	9
Chm	Rab proteins geranylgeranyltransferase component A 1 OS=Mus musculus OX=10090 GN=Chm PE=1 SV=1	2	0	0
Rab3ip	Rab-3A-interacting protein OS=Mus musculus OX=10090 GN=Rab3ip PE=1 SV=1	2	0	0
Rab3gap2	Rab3 GTPase-activating protein non-catalytic subunit OS=Mus musculus OX=10090 GN=Rab3gap2 PE=1 SV=2	0	2	0
Ankfy1	Rabankyrin-5 OS=Mus musculus OX=10090 GN=Ankfy1 PE=1 SV=2	3	1	0
Rangap1	Ran GTPase-activating protein 1 OS=Mus musculus OX=10090 GN=Rangap1 PE=1 SV=2	16	5	7
Rangrf	Ran guanine nucleotide release factor OS=Mus musculus OX=10090 GN=Rangrf PE=1 SV=1	5	0	0
Ranbp10	Ran-binding protein 10 OS=Mus musculus OX=10090 GN=Ranbp10 PE=1 SV=2	12	1	2
Ranbp3	Ran-binding protein 3 OS=Mus musculus OX=10090 GN=Ranbp3 PE=1 SV=2	7	0	0
Ranbp9	Ran-binding protein 9 OS=Mus musculus OX=10090 GN=Ranbp9 PE=1 SV=1	14	0	0
Ranbp1	Ran-specific GTPase-activating protein OS=Mus musculus OX=10090 GN=Ranbp1 PE=1 SV=2	7	5	5
G3bp1	Ras GTPase-activating protein-binding protein 1 OS=Mus musculus OX=10090 GN=G3bp1 PE=1 SV=1	19	10	12
G3bp2	Ras GTPase-activating protein-binding protein 2 OS=Mus musculus OX=10090 GN=G3bp2 PE=1 SV=2	13	13	10
Iqgap1	Ras GTPase-activating-like protein IQGAP1 OS=Mus musculus OX=10090 GN=Iqgap1 PE=1 SV=2	11	20	3
Rsu1	Ras suppressor protein 1 OS=Mus musculus OX=10090 GN=Rsu1 PE=1 SV=3	2	1	2
Rac1	Ras-related C3 botulinum toxin substrate 1 OS=Mus musculus OX=10090 GN=Rac1 PE=1 SV=1	2	1	1
Rab11b	Ras-related protein Rab-11B OS=Mus musculus OX=10090 GN=Rab11b PE=1 SV=3	1	2	0
Rab6a	Ras-related protein Rab-6A OS=Mus musculus OX=10090 GN=Rab6a PE=1 SV=4	0	2	2
Rap1a	Ras-related protein Rap-1A OS=Mus musculus OX=10090 GN=Rap1a PE=1 SV=1	4	2	0
Rb1cc1	RB1-inducible coiled-coil protein 1 OS=Mus musculus OX=10090 GN=Rb1cc1 PE=1 SV=3	3	0	1
Rest	RE1-silencing transcription factor OS=Mus musculus OX=10090 GN=Rest PE=1 SV=2	1	2	1
Rack1	Receptor of activated protein C kinase 1 OS=Mus musculus OX=10090 GN=Rack1 PE=1 SV=3	8	5	6
Rbpj	Recombining binding protein suppressor of hairless OS=Mus musculus OX=10090 GN=Rbpj PE=1 SV=1	15	7	3
Rcc1	Regulator of chromosome condensation OS=Mus musculus OX=10090 GN=Rcc1 PE=1 SV=1	11	7	3
Upf1	Regulator of nonsense transcripts 1 OS=Mus musculus OX=10090 GN=Upf1 PE=1 SV=2	11	17	11
Rfc1	Replication factor C subunit 1 OS=Mus musculus OX=10090 GN=Rfc1 PE=1 SV=2	0	2	0
Rfc2	Replication factor C subunit 2 OS=Mus musculus OX=10090 GN=Rfc2 PE=1 SV=1	8	4	2
Rfc3	Replication factor C subunit 3 OS=Mus musculus OX=10090 GN=Rfc3 PE=1 SV=1	5	3	2
Rfc4	Replication factor C subunit 4 OS=Mus musculus OX=10090 GN=Rfc4 PE=1 SV=1	3	5	1
Rfc5	Replication factor C subunit 5 OS=Mus musculus OX=10090 GN=Rfc5 PE=1 SV=1	3	7	2
Rpa3	Replication protein A 14 kDa subunit OS=Mus musculus OX=10090 GN=Rpa3 PE=1 SV=1	5	1	1
Rpa2	Replication protein A 32 kDa subunit OS=Mus musculus OX=10090 GN=Rpa2 PE=1 SV=1	6	3	1
Rpa1	Replication protein A 70 kDa DNA-binding subunit OS=Mus musculus OX=10090 GN=Rpa1 PE=1 SV=1	15	12	9
Sde2	Replication stress response regulator SDE2 OS=Mus musculus OX=10090 GN=Sde2 PE=1 SV=1	8	1	0
Rtf2	Replication termination factor 2 OS=Mus musculus OX=10090 GN=Rtf2 PE=1 SV=1	7	0	0
Rtn4	Reticulon-4 OS=Mus musculus OX=10090 GN=Rtn4 PE=1 SV=2	27	0	0
rp9	Retinitis pigmentosa 9 protein homolog OS=Mus musculus OX=10090 GN=rp9 PE=1 SV=1	0	3	3
Rbbp5	Retinoblastoma-binding protein 5 OS=Mus musculus OX=10090 GN=Rbbp5 PE=1 SV=2	4	1	0
Scpep1	Retinoid-inducible serine carboxypeptidase OS=Mus musculus OX=10090 GN=Scpep1 PE=1 SV=2	3	1	2
Resf1	Retroelement silencing factor 1 OS=Mus musculus OX=10090 GN=Resf1 PE=1 SV=2	2	0	0
Peg10	Retrotransposon-derived protein PEG10 OS=Mus musculus OX=10090 GN=Peg10 PE=1 SV=2	3	1	0
Arhgdia	Rho GDP-dissociation inhibitor 1 OS=Mus musculus OX=10090 GN=Arhgdia PE=1 SV=3	5	2	0
Arhgap1	Rho GTPase-activating protein 1 OS=Mus musculus OX=10090 GN=Arhgap1 PE=1 SV=1	0	5	1
Arhgef1	Rho guanine nucleotide exchange factor 1 OS=Mus musculus OX=10090 GN=Arhgef1 PE=1 SV=2	6	4	0
Arhgef7	Rho guanine nucleotide exchange factor 7 OS=Mus musculus OX=10090 GN=Arhgef7 PE=1 SV=2	2	0	0
Rock2	Rho-associated protein kinase 2 OS=Mus musculus OX=10090 GN=Rock2 PE=1 SV=1	2	0	0
Rnh1	Ribonuclease inhibitor OS=Mus musculus OX=10090 GN=Rnh1 PE=1 SV=1	9	0	0
Rpp30	Ribonuclease P protein subunit p30 OS=Mus musculus OX=10090 GN=Rpp30 PE=1 SV=1	7	0	0
Rpp40	Ribonuclease P protein subunit p40 OS=Mus musculus OX=10090 GN=Rpp40 PE=2 SV=2	8	0	0
Raver1	Ribonucleoprotein PTB-binding 1 OS=Mus musculus OX=10090 GN=Raver1 PE=1 SV=2	4	2	0
Rrm1	Ribonucleoside-diphosphate reductase large subunit OS=Mus musculus OX=10090 GN=Rrm1 PE=1 SV=2	23	9	8
Rrm2	Ribonucleoside-diphosphate reductase subunit M2 OS=Mus musculus OX=10090 GN=Rrm2 PE=1 SV=1	0	0	2
Las1l	Ribosomal biogenesis protein LAS1L OS=Mus musculus OX=10090 GN=Las1l PE=1 SV=1	1	2	2
Rsl1d1	Ribosomal L1 domain-containing protein 1 OS=Mus musculus OX=10090 GN=Rsl1d1 PE=1 SV=1	16	12	9
Riox2	Ribosomal oxygenase 2 OS=Mus musculus OX=10090 GN=Riox2 PE=1 SV=2	2	0	0
Rps6ka1	Ribosomal protein S6 kinase alpha-1 OS=Mus musculus OX=10090 GN=Rps6ka1 PE=1 SV=1	6	3	1
Rps6ka4	Ribosomal protein S6 kinase alpha-4 OS=Mus musculus OX=10090 GN=Rps6ka4 PE=1 SV=2	2	1	1
Rrp1b	Ribosomal RNA processing protein 1 homolog B OS=Mus musculus OX=10090 GN=Rrp1b PE=1 SV=2	2	0	0
Emg1	Ribosomal RNA small subunit methyltransferase NEP1 OS=Mus musculus OX=10090 GN=Emg1 PE=1 SV=1	6	2	2
Rrp7a	Ribosomal RNA-processing protein 7 homolog A OS=Mus musculus OX=10090 GN=Rrp7a PE=2 SV=1	2	1	2
Bop1	Ribosome biogenesis protein BOP1 OS=Mus musculus OX=10090 GN=Bop1 PE=1 SV=1	12	6	2
Brix1	Ribosome biogenesis protein BRX1 homolog OS=Mus musculus OX=10090 GN=Brix1 PE=1 SV=3	1	3	2
Wdr12	Ribosome biogenesis protein WDR12 OS=Mus musculus OX=10090 GN=Wdr12 PE=1 SV=1	4	3	1
Rrs1	Ribosome biogenesis regulatory protein homolog OS=Mus musculus OX=10090 GN=Rrs1 PE=1 SV=1	2	4	1
Sbds	Ribosome maturation protein SBDS OS=Mus musculus OX=10090 GN=Sbds PE=1 SV=4	1	1	2
Rpf2	Ribosome production factor 2 homolog OS=Mus musculus OX=10090 GN=Rpf2 PE=2 SV=2	2	5	2
Rrbp1	Ribosome-binding protein 1 OS=Mus musculus OX=10090 GN=Rrbp1 PE=1 SV=2	8	5	3
Gfm2	Ribosome-releasing factor 2, mitochondrial OS=Mus musculus OX=10090 GN=Gfm2 PE=1 SV=2	3	1	0
Rnf17	RING finger protein 17 OS=Mus musculus OX=10090 GN=Rnf17 PE=1 SV=2	2	0	0
Rnf214	RING finger protein 214 OS=Mus musculus OX=10090 GN=Rnf214 PE=1 SV=1	4	0	0
Ppil2	RING-type E3 ubiquitin-protein ligase PPIL2 OS=Mus musculus OX=10090 GN=Ppil2 PE=1 SV=2	2	1	0
Rybp	RING1 and YY1-binding protein OS=Mus musculus OX=10090 GN=Rybp PE=1 SV=1	3	0	1
RtcA	RNA 3'-terminal phosphate cyclase OS=Mus musculus OX=10090 GN=RtcA PE=1 SV=2	1	2	2
Rbmxl1	RNA binding motif protein, X-linked-like-1 OS=Mus musculus OX=10090 GN=Rbmxl1 PE=2 SV=1	8	10	6
Nat10	RNA cytidine acetyltransferase OS=Mus musculus OX=10090 GN=Nat10 PE=1 SV=1	3	4	2
Aqr	RNA helicase aquarius OS=Mus musculus OX=10090 GN=Aqr PE=1 SV=2	5	1	1
Mettl16	RNA N6-adenosine-methyltransferase METTL16 OS=Mus musculus OX=10090 GN=Mettl16 PE=1 SV=1	3	0	0
Ell	RNA polymerase II elongation factor ELL OS=Mus musculus OX=10090 GN=Ell PE=2 SV=2	1	2	0
Ctdp1	RNA polymerase II subunit A C-terminal domain phosphatase OS=Mus musculus OX=10090 GN=Ctdp1 PE=1 SV=1	3	0	0
Paf1	RNA polymerase II-associated factor 1 homolog OS=Mus musculus OX=10090 GN=Paf1 PE=1 SV=1	5	2	2
Rpap1	RNA polymerase II-associated protein 1 OS=Mus musculus OX=10090 GN=Rpap1 PE=1 SV=2	2	0	0
Rpap3	RNA polymerase II-associated protein 3 OS=Mus musculus OX=10090 GN=Rpap3 PE=1 SV=1	2	1	3
Ctr9	RNA polymerase-associated protein CTR9 homolog OS=Mus musculus OX=10090 GN=Ctr9 PE=1 SV=2	3	2	3
Leo1	RNA polymerase-associated protein LEO1 OS=Mus musculus OX=10090 GN=Leo1 PE=1 SV=2	3	0	1
RTRAF	RNA transcription, translation and transport factor protein OS=Mus musculus OX=10090 GN=RTRAF PE=1 SV=1	8	6	3
Rbm10	RNA-binding protein 10 OS=Mus musculus OX=10090 GN=Rbm10 PE=1 SV=1	12	8	6
Rbm14	RNA-binding protein 14 OS=Mus musculus OX=10090 GN=Rbm14 PE=1 SV=1	3	6	2
Rbm25	RNA-binding protein 25 OS=Mus musculus OX=10090 GN=Rbm25 PE=1 SV=2	8	9	6
Rbm26	RNA-binding protein 26 OS=Mus musculus OX=10090 GN=Rbm26 PE=1 SV=2	3	0	1
Rbm27	RNA-binding protein 27 OS=Mus musculus OX=10090 GN=Rbm27 PE=1 SV=3	3	1	0
Rbm3	RNA-binding protein 3 OS=Mus musculus OX=10090 GN=Rbm3 PE=1 SV=1	1	2	1
Rbm39	RNA-binding protein 39 OS=Mus musculus OX=10090 GN=Rbm39 PE=1 SV=2	11	9	9
Rbm7	RNA-binding protein 7 OS=Mus musculus OX=10090 GN=Rbm7 PE=1 SV=1	3	0	0
Ewsr1	RNA-binding protein EWS OS=Mus musculus OX=10090 GN=Ewsr1 PE=1 SV=2	3	2	2
Fus	RNA-binding protein FUS OS=Mus musculus OX=10090 GN=Fus PE=1 SV=1	9	7	6
Nob1	RNA-binding protein NOB1 OS=Mus musculus OX=10090 GN=Nob1 PE=1 SV=1	3	1	0
Pno1	RNA-binding protein PNO1 OS=Mus musculus OX=10090 GN=Pno1 PE=1 SV=1	2	1	1
Raly	RNA-binding protein Raly OS=Mus musculus OX=10090 GN=Raly PE=1 SV=3	6	8	6
Rbpms2	RNA-binding protein with multiple splicing 2 OS=Mus musculus OX=10090 GN=Rbpms2 PE=1 SV=1	2	1	3
Rbpms	RNA-binding protein with multiple splicing OS=Mus musculus OX=10090 GN=Rbpms PE=1 SV=2	4	3	3
Rnps1	RNA-binding protein with serine-rich domain 1 OS=Mus musculus OX=10090 GN=Rnps1 PE=1 SV=1	3	6	6
Rttn	Rotatin OS=Mus musculus OX=10090 GN=Rttn PE=1 SV=2	1	1	1
Fbl	rRNA 2'-O-methyltransferase fibrillarin OS=Mus musculus OX=10090 GN=Fbl PE=1 SV=2	17	12	9
Rrp12	RRP12-like protein OS=Mus musculus OX=10090 GN=Rrp12 PE=1 SV=1	3	6	1
Ruvbl1	RuvB-like 1 OS=Mus musculus OX=10090 GN=Ruvbl1 PE=1 SV=1	13	7	6
Ruvbl2	RuvB-like 2 OS=Mus musculus OX=10090 GN=Ruvbl2 PE=1 SV=3	13	9	8
Mat2a	S-adenosylmethionine synthase isoform type-2 OS=Mus musculus OX=10090 GN=Mat2a PE=1 SV=2	27	14	12
Esd	S-formylglutathione hydrolase OS=Mus musculus OX=10090 GN=Esd PE=1 SV=1	4	0	0
Mtap	S-methyl-5'-thioadenosine phosphorylase OS=Mus musculus OX=10090 GN=Mtap PE=1 SV=1	19	3	4
Skp1	S-phase kinase-associated protein 1 OS=Mus musculus OX=10090 GN=Skp1 PE=1 SV=3	7	2	1
Sccpdh	Saccharopine dehydrogenase-like oxidoreductase OS=Mus musculus OX=10090 GN=Sccpdh PE=1 SV=1	3	0	0
Sall4	Sal-like protein 4 OS=Mus musculus OX=10090 GN=Sall4 PE=1 SV=2	16	5	4
Sarnp	SAP domain-containing ribonucleoprotein OS=Mus musculus OX=10090 GN=Sarnp PE=1 SV=3	2	0	1
Safb	Scaffold attachment factor B1 OS=Mus musculus OX=10090 GN=Safb PE=1 SV=2	7	2	3
Safb2	Scaffold attachment factor B2 OS=Mus musculus OX=10090 GN=Safb2 PE=1 SV=2	5	0	0
Scyl2	SCY1-like protein 2 OS=Mus musculus OX=10090 GN=Scyl2 PE=1 SV=1	1	6	4
Scfd1	Sec1 family domain-containing protein 1 OS=Mus musculus OX=10090 GN=Scfd1 PE=1 SV=1	4	4	2
Sec23ip	SEC23-interacting protein OS=Mus musculus OX=10090 GN=Sec23ip PE=1 SV=2	4	1	2
Scamp3	Secretory carrier-associated membrane protein 3 OS=Mus musculus OX=10090 GN=Scamp3 PE=1 SV=3	1	2	0
Senp3	Sentrin-specific protease 3 OS=Mus musculus OX=10090 GN=Senp3 PE=1 SV=1	2	5	2
Spr	Sepiapterin reductase OS=Mus musculus OX=10090 GN=Spr PE=1 SV=1	2	1	1
Septin1	Septin-1 OS=Mus musculus OX=10090 GN=Septin1 PE=1 SV=2	1	2	1
Septin11	Septin-11 OS=Mus musculus OX=10090 GN=Septin11 PE=1 SV=4	1	0	1
Septin2	Septin-2 OS=Mus musculus OX=10090 GN=Septin2 PE=1 SV=2	4	4	1
Septin7	Septin-7 OS=Mus musculus OX=10090 GN=Septin7 PE=1 SV=1	5	0	0
Septin9	Septin-9 OS=Mus musculus OX=10090 GN=Septin9 PE=1 SV=1	2	1	1
Sqstm1	Sequestosome-1 OS=Mus musculus OX=10090 GN=Sqstm1 PE=1 SV=1	4	0	0
Shmt1	Serine hydroxymethyltransferase, cytosolic OS=Mus musculus OX=10090 GN=Shmt1 PE=1 SV=3	11	3	2
Shmt2	Serine hydroxymethyltransferase, mitochondrial OS=Mus musculus OX=10090 GN=Shmt2 PE=1 SV=1	14	5	10
Sptlc2	Serine palmitoyltransferase 2 OS=Mus musculus OX=10090 GN=Sptlc2 PE=1 SV=2	5	0	0
Serpina3k	Serine protease inhibitor A3K OS=Mus musculus OX=10090 GN=Serpina3k PE=1 SV=2	0	2	4
Sars	Serine--tRNA ligase, cytoplasmic OS=Mus musculus OX=10090 GN=Sars PE=1 SV=3	4	5	3
Sars2	Serine--tRNA ligase, mitochondrial OS=Mus musculus OX=10090 GN=Sars2 PE=1 SV=2	2	0	0
Strap	Serine-threonine kinase receptor-associated protein OS=Mus musculus OX=10090 GN=Strap PE=1 SV=2	13	6	5
Srrm1	Serine/arginine repetitive matrix protein 1 OS=Mus musculus OX=10090 GN=Srrm1 PE=1 SV=2	3	9	7
Srrm2	Serine/arginine repetitive matrix protein 2 OS=Mus musculus OX=10090 GN=Srrm2 PE=1 SV=3	24	23	20
Rsrc1	Serine/Arginine-related protein 53 OS=Mus musculus OX=10090 GN=Rsrc1 PE=1 SV=1	1	5	5
Srsf1	Serine/arginine-rich splicing factor 1 OS=Mus musculus OX=10090 GN=Srsf1 PE=1 SV=3	9	10	7
Srsf10	Serine/arginine-rich splicing factor 10 OS=Mus musculus OX=10090 GN=Srsf10 PE=1 SV=2	3	7	4
Srsf2	Serine/arginine-rich splicing factor 2 OS=Mus musculus OX=10090 GN=Srsf2 PE=1 SV=4	3	3	3
Srsf3	Serine/arginine-rich splicing factor 3 OS=Mus musculus OX=10090 GN=Srsf3 PE=1 SV=1	5	6	4
Srsf4	Serine/arginine-rich splicing factor 4 OS=Mus musculus OX=10090 GN=Srsf4 PE=2 SV=1	2	3	1
Srsf5	Serine/arginine-rich splicing factor 5 OS=Mus musculus OX=10090 GN=Srsf5 PE=1 SV=2	6	6	7
Srsf6	Serine/arginine-rich splicing factor 6 OS=Mus musculus OX=10090 GN=Srsf6 PE=1 SV=1	7	9	10
Srsf7	Serine/arginine-rich splicing factor 7 OS=Mus musculus OX=10090 GN=Srsf7 PE=1 SV=1	5	5	4
Srsf9	Serine/arginine-rich splicing factor 9 OS=Mus musculus OX=10090 GN=Srsf9 PE=1 SV=1	1	5	4
Stk24	Serine/threonine-protein kinase 24 OS=Mus musculus OX=10090 GN=Stk24 PE=1 SV=1	3	3	1
Stk38	Serine/threonine-protein kinase 38 OS=Mus musculus OX=10090 GN=Stk38 PE=1 SV=1	2	4	4
Chek1	Serine/threonine-protein kinase Chk1 OS=Mus musculus OX=10090 GN=Chek1 PE=1 SV=2	3	2	2
Mastl	Serine/threonine-protein kinase greatwall OS=Mus musculus OX=10090 GN=Mastl PE=2 SV=2	1	0	0
Lmtk2	Serine/threonine-protein kinase LMTK2 OS=Mus musculus OX=10090 GN=Lmtk2 PE=1 SV=3	2	0	0
Oxsr1	Serine/threonine-protein kinase OSR1 OS=Mus musculus OX=10090 GN=Oxsr1 PE=1 SV=1	3	2	1
Pak2	Serine/threonine-protein kinase PAK 2 OS=Mus musculus OX=10090 GN=Pak2 PE=1 SV=1	3	0	1
Plk1	Serine/threonine-protein kinase PLK1 OS=Mus musculus OX=10090 GN=Plk1 PE=1 SV=2	2	2	0
Riok1	Serine/threonine-protein kinase RIO1 OS=Mus musculus OX=10090 GN=Riok1 PE=1 SV=2	2	1	0
Tlk1	Serine/threonine-protein kinase tousled-like 1 OS=Mus musculus OX=10090 GN=Tlk1 PE=1 SV=2	1	0	0
Vrk1	Serine/threonine-protein kinase VRK1 OS=Mus musculus OX=10090 GN=Vrk1 PE=1 SV=2	2	4	2
Ppp1r10	Serine/threonine-protein phosphatase 1 regulatory subunit 10 OS=Mus musculus OX=10090 GN=Ppp1r10 PE=1 SV=1	2	2	2
Ppp2r5c	Serine/threonine-protein phosphatase 2A 56 kDa regulatory subunit gamma isoform OS=Mus musculus OX=10090 GN=Ppp2r5c PE=1 SV=2	3	3	0
Ppp2r1a	Serine/threonine-protein phosphatase 2A 65 kDa regulatory subunit A alpha isoform OS=Mus musculus OX=10090 GN=Ppp2r1a PE=1 SV=3	19	5	10
Ppp2r1b	Serine/threonine-protein phosphatase 2A 65 kDa regulatory subunit A beta isoform OS=Mus musculus OX=10090 GN=Ppp2r1b PE=1 SV=2	5	5	3
Ppp2ca	Serine/threonine-protein phosphatase 2A catalytic subunit alpha isoform OS=Mus musculus OX=10090 GN=Ppp2ca PE=1 SV=1	8	2	1
Ppp4r1	Serine/threonine-protein phosphatase 4 regulatory subunit 1 OS=Mus musculus OX=10090 GN=Ppp4r1 PE=1 SV=2	11	1	1
Ppp4r2	Serine/threonine-protein phosphatase 4 regulatory subunit 2 OS=Mus musculus OX=10090 GN=Ppp4r2 PE=1 SV=1	6	0	0
Ppp6c	Serine/threonine-protein phosphatase 6 catalytic subunit OS=Mus musculus OX=10090 GN=Ppp6c PE=1 SV=1	3	0	0
Ankrd28	Serine/threonine-protein phosphatase 6 regulatory ankyrin repeat subunit A OS=Mus musculus OX=10090 GN=Ankrd28 PE=1 SV=1	3	2	0
Ppp6r1	Serine/threonine-protein phosphatase 6 regulatory subunit 1 OS=Mus musculus OX=10090 GN=Ppp6r1 PE=1 SV=1	2	0	0
Ppp6r3	Serine/threonine-protein phosphatase 6 regulatory subunit 3 OS=Mus musculus OX=10090 GN=Ppp6r3 PE=1 SV=1	10	0	0
Pgam5	Serine/threonine-protein phosphatase PGAM5, mitochondrial OS=Mus musculus OX=10090 GN=Pgam5 PE=1 SV=1	1	3	2
Tf	Serotransferrin OS=Mus musculus OX=10090 GN=Tf PE=1 SV=1	3	15	17
Serpinh1	Serpin H1 OS=Mus musculus OX=10090 GN=Serpinh1 PE=1 SV=3	10	10	6
Srrt	Serrate RNA effector molecule homolog OS=Mus musculus OX=10090 GN=Srrt PE=1 SV=1	14	10	10
Alb	Serum albumin OS=Mus musculus OX=10090 GN=Alb PE=1 SV=3	11	13	11
Smyd5	SET and MYND domain-containing protein 5 OS=Mus musculus OX=10090 GN=Smyd5 PE=1 SV=2	2	0	0
Ash2l	Set1/Ash2 histone methyltransferase complex subunit ASH2 OS=Mus musculus OX=10090 GN=Ash2l PE=1 SV=1	5	1	0
Sh3bgrl	SH3 domain-binding glutamic acid-rich-like protein OS=Mus musculus OX=10090 GN=Sh3bgrl PE=1 SV=1	2	0	0
Shc1	SHC-transforming protein 1 OS=Mus musculus OX=10090 GN=Shc1 PE=1 SV=3	2	0	0
Acads	Short-chain specific acyl-CoA dehydrogenase, mitochondrial OS=Mus musculus OX=10090 GN=Acads PE=1 SV=2	4	6	4
Skt	Sickle tail protein OS=Mus musculus OX=10090 GN=Skt PE=1 SV=1	7	0	0
Sfxn1	Sideroflexin-1 OS=Mus musculus OX=10090 GN=Sfxn1 PE=1 SV=3	4	0	0
Srp14	Signal recognition particle 14 kDa protein OS=Mus musculus OX=10090 GN=Srp14 PE=1 SV=1	0	2	0
Srp54	Signal recognition particle 54 kDa protein OS=Mus musculus OX=10090 GN=Srp54 PE=1 SV=2	8	3	0
Srpra	Signal recognition particle receptor subunit alpha OS=Mus musculus OX=10090 GN=Srpra PE=1 SV=1	2	0	0
Srprb	Signal recognition particle receptor subunit beta OS=Mus musculus OX=10090 GN=Srprb PE=1 SV=1	2	1	0
Srp68	Signal recognition particle subunit SRP68 OS=Mus musculus OX=10090 GN=Srp68 PE=1 SV=2	4	5	3
Stat3	Signal transducer and activator of transcription 3 OS=Mus musculus OX=10090 GN=Stat3 PE=1 SV=2	15	8	6
Pds5a	Sister chromatid cohesion protein PDS5 homolog A OS=Mus musculus OX=10090 GN=Pds5a PE=1 SV=3	12	3	1
Pds5b	Sister chromatid cohesion protein PDS5 homolog B OS=Mus musculus OX=10090 GN=Pds5b PE=1 SV=1	2	1	1
Slain2	SLAIN motif-containing protein 2 OS=Mus musculus OX=10090 GN=Slain2 PE=1 SV=2	3	1	0
Sgta	Small glutamine-rich tetratricopeptide repeat-containing protein alpha OS=Mus musculus OX=10090 GN=Sgta PE=1 SV=2	7	0	0
Knstrn	Small kinetochore-associated protein OS=Mus musculus OX=10090 GN=Knstrn PE=2 SV=2	3	0	0
Snrpe	Small nuclear ribonucleoprotein E OS=Mus musculus OX=10090 GN=Snrpe PE=1 SV=1	3	2	1
Snrpg	Small nuclear ribonucleoprotein G OS=Mus musculus OX=10090 GN=Snrpg PE=1 SV=1	1	1	1
Snrpd1	Small nuclear ribonucleoprotein Sm D1 OS=Mus musculus OX=10090 GN=Snrpd1 PE=1 SV=1	4	2	2
Snrpd2	Small nuclear ribonucleoprotein Sm D2 OS=Mus musculus OX=10090 GN=Snrpd2 PE=1 SV=1	4	2	1
Snrpd3	Small nuclear ribonucleoprotein Sm D3 OS=Mus musculus OX=10090 GN=Snrpd3 PE=1 SV=1	3	1	2
Snrpb	Small nuclear ribonucleoprotein-associated protein B OS=Mus musculus OX=10090 GN=Snrpb PE=1 SV=1	3	3	2
Sumo1	Small ubiquitin-related modifier 1 OS=Mus musculus OX=10090 GN=Sumo1 PE=1 SV=1	3	3	3
Sumo2	Small ubiquitin-related modifier 2 OS=Mus musculus OX=10090 GN=Sumo2 PE=1 SV=1	2	0	1
Snapin	SNARE-associated protein Snapin OS=Mus musculus OX=10090 GN=Snapin PE=1 SV=1	2	0	0
Snw1	SNW domain-containing protein 1 OS=Mus musculus OX=10090 GN=Snw1 PE=1 SV=3	4	1	0
Slc38a4	Sodium-coupled neutral amino acid transporter 4 OS=Mus musculus OX=10090 GN=Slc38a4 PE=1 SV=1	1	1	2
Atp1b1	Sodium/potassium-transporting ATPase subunit beta-1 OS=Mus musculus OX=10090 GN=Atp1b1 PE=1 SV=1	5	3	3
Fam169a	Soluble lamin-associated protein of 75 kDa OS=Mus musculus OX=10090 GN=Fam169a PE=1 SV=3	5	2	1
Slc2a1	Solute carrier family 2, facilitated glucose transporter member 1 OS=Mus musculus OX=10090 GN=Slc2a1 PE=1 SV=4	3	3	3
Slc2a3	Solute carrier family 2, facilitated glucose transporter member 3 OS=Mus musculus OX=10090 GN=Slc2a3 PE=1 SV=1	3	0	4
Utp3	Something about silencing protein 10 OS=Mus musculus OX=10090 GN=Utp3 PE=1 SV=1	2	2	0
Snx18	Sorting nexin-18 OS=Mus musculus OX=10090 GN=Snx18 PE=1 SV=1	3	0	0
Snx2	Sorting nexin-2 OS=Mus musculus OX=10090 GN=Snx2 PE=1 SV=2	6	7	3
Snx3	Sorting nexin-3 OS=Mus musculus OX=10090 GN=Snx3 PE=1 SV=3	1	3	0
Snx5	Sorting nexin-5 OS=Mus musculus OX=10090 GN=Snx5 PE=1 SV=1	4	2	1
Tut1	Speckle targeted PIP5K1A-regulated poly(A) polymerase OS=Mus musculus OX=10090 GN=Tut1 PE=1 SV=1	3	0	0
Sptan1	Spectrin alpha chain, non-erythrocytic 1 OS=Mus musculus OX=10090 GN=Sptan1 PE=1 SV=4	12	19	11
Sptbn1	Spectrin beta chain, non-erythrocytic 1 OS=Mus musculus OX=10090 GN=Sptbn1 PE=1 SV=2	15	20	6
Spag5	Sperm-associated antigen 5 OS=Mus musculus OX=10090 GN=Spag5 PE=1 SV=1	1	0	0
Spag7	Sperm-associated antigen 7 OS=Mus musculus OX=10090 GN=Spag7 PE=1 SV=1	4	0	0
Spats2	Spermatogenesis-associated serine-rich protein 2 OS=Mus musculus OX=10090 GN=Spats2 PE=1 SV=1	2	1	0
Srm	Spermidine synthase OS=Mus musculus OX=10090 GN=Srm PE=1 SV=1	4	0	0
Ska3	Spindle and kinetochore-associated protein 3 OS=Mus musculus OX=10090 GN=Ska3 PE=2 SV=1	3	0	0
Spindoc	Spindlin interactor and repressor of chromatin-binding protein OS=Mus musculus OX=10090 GN=Spindoc PE=1 SV=1	3	0	0
Spin1	Spindlin-1 OS=Mus musculus OX=10090 GN=Spin1 PE=1 SV=2	5	2	7
Sf1	Splicing factor 1 OS=Mus musculus OX=10090 GN=Sf1 PE=1 SV=6	6	6	3
Sf3a1	Splicing factor 3A subunit 1 OS=Mus musculus OX=10090 GN=Sf3a1 PE=1 SV=1	10	6	4
Sf3a2	Splicing factor 3A subunit 2 OS=Mus musculus OX=10090 GN=Sf3a2 PE=1 SV=2	2	1	0
Sf3a3	Splicing factor 3A subunit 3 OS=Mus musculus OX=10090 GN=Sf3a3 PE=1 SV=2	10	6	5
Sf3b1	Splicing factor 3B subunit 1 OS=Mus musculus OX=10090 GN=Sf3b1 PE=1 SV=1	32	16	18
Sf3b3	Splicing factor 3B subunit 3 OS=Mus musculus OX=10090 GN=Sf3b3 PE=1 SV=1	20	13	7
Sf3b4	Splicing factor 3B subunit 4 OS=Mus musculus OX=10090 GN=Sf3b4 PE=1 SV=1	3	2	0
Sf3b6	Splicing factor 3B subunit 6 OS=Mus musculus OX=10090 GN=Sf3b6 PE=1 SV=1	1	3	1
Rbm17	Splicing factor 45 OS=Mus musculus OX=10090 GN=Rbm17 PE=1 SV=1	2	5	1
U2af1	Splicing factor U2AF 35 kDa subunit OS=Mus musculus OX=10090 GN=U2af1 PE=1 SV=4	3	1	1
U2af2	Splicing factor U2AF 65 kDa subunit OS=Mus musculus OX=10090 GN=U2af2 PE=1 SV=3	12	3	2
Sfpq	Splicing factor, proline- and glutamine-rich OS=Mus musculus OX=10090 GN=Sfpq PE=1 SV=1	21	16	17
Sart3	Squamous cell carcinoma antigen recognized by T-cells 3 OS=Mus musculus OX=10090 GN=Sart3 PE=1 SV=1	5	2	2
Cttn	Src substrate cortactin OS=Mus musculus OX=10090 GN=Cttn PE=1 SV=2	3	2	1
Srpk1	SRSF protein kinase 1 OS=Mus musculus OX=10090 GN=Srpk1 PE=1 SV=2	10	6	6
Srpk2	SRSF protein kinase 2 OS=Mus musculus OX=10090 GN=Srpk2 PE=1 SV=2	2	0	0
Snd1	Staphylococcal nuclease domain-containing protein 1 OS=Mus musculus OX=10090 GN=Snd1 PE=1 SV=1	33	24	21
Stmn2	Stathmin-2 OS=Mus musculus OX=10090 GN=Stmn2 PE=1 SV=1	0	2	2
Esrrb	Steroid hormone receptor ERR2 OS=Mus musculus OX=10090 GN=Esrrb PE=1 SV=2	3	2	5
Stoml2	Stomatin-like protein 2, mitochondrial OS=Mus musculus OX=10090 GN=Stoml2 PE=1 SV=1	2	1	1
Hspa9	Stress-70 protein, mitochondrial OS=Mus musculus OX=10090 GN=Hspa9 PE=1 SV=3	28	29	22
Stip1	Stress-induced-phosphoprotein 1 OS=Mus musculus OX=10090 GN=Stip1 PE=1 SV=1	14	3	3
Smchd1	Structural maintenance of chromosomes flexible hinge domain-containing protein 1 OS=Mus musculus OX=10090 GN=Smchd1 PE=1 SV=2	0	2	0
Smc1a	Structural maintenance of chromosomes protein 1A OS=Mus musculus OX=10090 GN=Smc1a PE=1 SV=4	8	9	9
Smc2	Structural maintenance of chromosomes protein 2 OS=Mus musculus OX=10090 GN=Smc2 PE=1 SV=2	19	20	11
Smc3	Structural maintenance of chromosomes protein 3 OS=Mus musculus OX=10090 GN=Smc3 PE=1 SV=2	15	18	9
Smc4	Structural maintenance of chromosomes protein 4 OS=Mus musculus OX=10090 GN=Smc4 PE=1 SV=1	13	6	5
Sdha	Succinate dehydrogenase [ubiquinone] flavoprotein subunit, mitochondrial OS=Mus musculus OX=10090 GN=Sdha PE=1 SV=1	3	1	1
Sucla2	Succinate--CoA ligase [ADP-forming] subunit beta, mitochondrial OS=Mus musculus OX=10090 GN=Sucla2 PE=1 SV=2	0	3	0
Suclg1	Succinate--CoA ligase [ADP/GDP-forming] subunit alpha, mitochondrial OS=Mus musculus OX=10090 GN=Suclg1 PE=1 SV=4	4	6	2
Sae1	SUMO-activating enzyme subunit 1 OS=Mus musculus OX=10090 GN=Sae1 PE=1 SV=1	15	13	15
Uba2	SUMO-activating enzyme subunit 2 OS=Mus musculus OX=10090 GN=Uba2 PE=1 SV=1	20	14	9
Ube2i	SUMO-conjugating enzyme UBC9 OS=Mus musculus OX=10090 GN=Ube2i PE=1 SV=1	3	2	3
Ppan	Suppressor of SWI4 1 homolog OS=Mus musculus OX=10090 GN=Ppan PE=1 SV=2	4	1	1
Surf6	Surfeit locus protein 6 OS=Mus musculus OX=10090 GN=Surf6 PE=1 SV=1	1	3	2
Smn1	Survival motor neuron protein OS=Mus musculus OX=10090 GN=Smn1 PE=1 SV=1	2	0	1
Smndc1	Survival of motor neuron-related-splicing factor 30 OS=Mus musculus OX=10090 GN=Smndc1 PE=1 SV=1	1	2	0
Smarcc1	SWI/SNF complex subunit SMARCC1 OS=Mus musculus OX=10090 GN=Smarcc1 PE=1 SV=2	19	10	6
Smarcad1	SWI/SNF-related matrix-associated actin-dependent regulator of chromatin subfamily A containing DEAD/H box 1 OS=Mus musculus OX=10090 GN=Smarcad1 PE=1 SV=2	10	4	4
Smarca5	SWI/SNF-related matrix-associated actin-dependent regulator of chromatin subfamily A member 5 OS=Mus musculus OX=10090 GN=Smarca5 PE=1 SV=1	26	25	23
Smarcd1	SWI/SNF-related matrix-associated actin-dependent regulator of chromatin subfamily D member 1 OS=Mus musculus OX=10090 GN=Smarcd1 PE=1 SV=3	5	9	4
Smarce1	SWI/SNF-related matrix-associated actin-dependent regulator of chromatin subfamily E member 1 OS=Mus musculus OX=10090 GN=Smarce1 PE=1 SV=1	4	3	1
Sfr1	Swi5-dependent recombination DNA repair protein 1 homolog OS=Mus musculus OX=10090 GN=Sfr1 PE=1 SV=2	6	1	0
Sympk	Symplekin OS=Mus musculus OX=10090 GN=Sympk PE=1 SV=1	6	4	2
Fmr1	Synaptic functional regulator FMR1 OS=Mus musculus OX=10090 GN=Fmr1 PE=1 SV=1	1	3	1
Synj1	Synaptojanin-1 OS=Mus musculus OX=10090 GN=Synj1 PE=1 SV=3	7	0	0
Snap23	Synaptosomal-associated protein 23 OS=Mus musculus OX=10090 GN=Snap23 PE=1 SV=1	4	0	0
Tcp1	T-complex protein 1 subunit alpha OS=Mus musculus OX=10090 GN=Tcp1 PE=1 SV=3	31	18	15
Cct2	T-complex protein 1 subunit beta OS=Mus musculus OX=10090 GN=Cct2 PE=1 SV=4	34	25	21
Cct4	T-complex protein 1 subunit delta OS=Mus musculus OX=10090 GN=Cct4 PE=1 SV=3	28	17	15
Cct5	T-complex protein 1 subunit epsilon OS=Mus musculus OX=10090 GN=Cct5 PE=1 SV=1	25	19	16
Cct7	T-complex protein 1 subunit eta OS=Mus musculus OX=10090 GN=Cct7 PE=1 SV=1	21	12	10
Cct3	T-complex protein 1 subunit gamma OS=Mus musculus OX=10090 GN=Cct3 PE=1 SV=1	26	16	10
Cct8	T-complex protein 1 subunit theta OS=Mus musculus OX=10090 GN=Cct8 PE=1 SV=3	35	19	19
Cct6a	T-complex protein 1 subunit zeta OS=Mus musculus OX=10090 GN=Cct6a PE=1 SV=3	26	17	14
Tln1	Talin-1 OS=Mus musculus OX=10090 GN=Tln1 PE=1 SV=2	19	15	6
Tln2	Talin-2 OS=Mus musculus OX=10090 GN=Tln2 PE=1 SV=3	1	2	2
Tardbp	TAR DNA-binding protein 43 OS=Mus musculus OX=10090 GN=Tardbp PE=1 SV=1	13	9	9
Toe1	Target of EGR1 protein 1 OS=Mus musculus OX=10090 GN=Toe1 PE=1 SV=1	10	1	0
Tpx2	Targeting protein for Xklp2 OS=Mus musculus OX=10090 GN=Tpx2 PE=1 SV=1	4	2	0
Tbc1d13	TBC1 domain family member 13 OS=Mus musculus OX=10090 GN=Tbc1d13 PE=1 SV=1	10	0	0
Tbc1d15	TBC1 domain family member 15 OS=Mus musculus OX=10090 GN=Tbc1d15 PE=1 SV=1	3	1	1
Rif1	Telomere-associated protein RIF1 OS=Mus musculus OX=10090 GN=Rif1 PE=1 SV=2	28	20	11
Tns3	Tensin-3 OS=Mus musculus OX=10090 GN=Tns3 PE=1 SV=1	6	3	2
Tex10	Testis-expressed protein 10 OS=Mus musculus OX=10090 GN=Tex10 PE=1 SV=1	1	2	1
Aspscr1	Tether containing UBX domain for GLUT4 OS=Mus musculus OX=10090 GN=Aspscr1 PE=1 SV=1	6	2	2
Ttc1	Tetratricopeptide repeat protein 1 OS=Mus musculus OX=10090 GN=Ttc1 PE=1 SV=1	5	0	0
Ttc5	Tetratricopeptide repeat protein 5 OS=Mus musculus OX=10090 GN=Ttc5 PE=1 SV=2	2	0	1
Tab1	TGF-beta-activated kinase 1 and MAP3K7-binding protein 1 OS=Mus musculus OX=10090 GN=Tab1 PE=1 SV=2	3	0	0
Thop1	Thimet oligopeptidase OS=Mus musculus OX=10090 GN=Thop1 PE=1 SV=1	36	4	9
Txndc12	Thioredoxin domain-containing protein 12 OS=Mus musculus OX=10090 GN=Txndc12 PE=1 SV=1	5	9	9
Txn	Thioredoxin OS=Mus musculus OX=10090 GN=Txn PE=1 SV=3	3	1	1
Txnrd1	Thioredoxin reductase 1, cytoplasmic OS=Mus musculus OX=10090 GN=Txnrd1 PE=1 SV=3	2	0	0
Txnl1	Thioredoxin-like protein 1 OS=Mus musculus OX=10090 GN=Txnl1 PE=1 SV=3	8	7	5
Thoc3	THO complex subunit 3 OS=Mus musculus OX=10090 GN=Thoc3 PE=2 SV=1	4	1	1
Alyref	THO complex subunit 4 OS=Mus musculus OX=10090 GN=Alyref PE=1 SV=3	3	1	1
Thoc6	THO complex subunit 6 homolog OS=Mus musculus OX=10090 GN=Thoc6 PE=1 SV=1	3	0	0
Thumpd1	THUMP domain-containing protein 1 OS=Mus musculus OX=10090 GN=Thumpd1 PE=1 SV=1	2	1	1
Tk1	Thymidine kinase, cytosolic OS=Mus musculus OX=10090 GN=Tk1 PE=1 SV=3	2	1	1
Dtymk	Thymidylate kinase OS=Mus musculus OX=10090 GN=Dtymk PE=1 SV=2	7	8	6
Tyms	Thymidylate synthase OS=Mus musculus OX=10090 GN=Tyms PE=1 SV=1	7	9	6
Thrap3	Thyroid hormone receptor-associated protein 3 OS=Mus musculus OX=10090 GN=Thrap3 PE=1 SV=1	14	19	20
Tjp1	Tight junction protein ZO-1 OS=Mus musculus OX=10090 GN=Tjp1 PE=1 SV=2	6	7	2
Tjp2	Tight junction protein ZO-2 OS=Mus musculus OX=10090 GN=Tjp2 PE=1 SV=2	13	17	8
Tiprl	TIP41-like protein OS=Mus musculus OX=10090 GN=Tiprl PE=1 SV=1	2	0	0
Ttn	Titin OS=Mus musculus OX=10090 GN=Ttn PE=1 SV=1	2	2	3
Tor1aip2	Torsin-1A-interacting protein 2 OS=Mus musculus OX=10090 GN=Tor1aip2 PE=1 SV=1	2	0	0
Tor2a	Torsin-2A OS=Mus musculus OX=10090 GN=Tor2a PE=1 SV=1	2	0	0
Tp53bp1	TP53-binding protein 1 OS=Mus musculus OX=10090 GN=Tp53bp1 PE=1 SV=3	16	0	0
Taldo1	Transaldolase OS=Mus musculus OX=10090 GN=Taldo1 PE=1 SV=2	8	8	7
Smarca4	Transcription activator BRG1 OS=Mus musculus OX=10090 GN=Smarca4 PE=1 SV=1	11	12	7
Tcea1	Transcription elongation factor A protein 1 OS=Mus musculus OX=10090 GN=Tcea1 PE=1 SV=2	10	3	3
Supt5h	Transcription elongation factor SPT5 OS=Mus musculus OX=10090 GN=Supt5h PE=1 SV=1	18	16	11
Supt6h	Transcription elongation factor SPT6 OS=Mus musculus OX=10090 GN=Supt6h PE=1 SV=2	11	7	5
Tcerg1	Transcription elongation regulator 1 OS=Mus musculus OX=10090 GN=Tcerg1 PE=1 SV=2	5	3	4
Btf3	Transcription factor BTF3 OS=Mus musculus OX=10090 GN=Btf3 PE=1 SV=3	4	2	3
Tfcp2l1	Transcription factor CP2-like protein 1 OS=Mus musculus OX=10090 GN=Tfcp2l1 PE=1 SV=2	2	1	0
Sox2	Transcription factor SOX-2 OS=Mus musculus OX=10090 GN=Sox2 PE=1 SV=2	3	1	0
Gtf2b	Transcription initiation factor IIB OS=Mus musculus OX=10090 GN=Gtf2b PE=1 SV=1	2	2	1
Trim24	Transcription intermediary factor 1-alpha OS=Mus musculus OX=10090 GN=Trim24 PE=1 SV=1	5	2	3
Trim28	Transcription intermediary factor 1-beta OS=Mus musculus OX=10090 GN=Trim28 PE=1 SV=3	26	22	20
Pura	Transcriptional activator protein Pur-alpha OS=Mus musculus OX=10090 GN=Pura PE=1 SV=1	5	4	3
Atrx	Transcriptional regulator ATRX OS=Mus musculus OX=10090 GN=Atrx PE=1 SV=3	9	1	2
Ctcf	Transcriptional repressor CTCF OS=Mus musculus OX=10090 GN=Ctcf PE=1 SV=2	4	0	0
Gatad2a	Transcriptional repressor p66 alpha OS=Mus musculus OX=10090 GN=Gatad2a PE=1 SV=2	7	7	2
Gatad2b	Transcriptional repressor p66-beta OS=Mus musculus OX=10090 GN=Gatad2b PE=1 SV=1	5	3	1
Tbl2	Transducin beta-like protein 2 OS=Mus musculus OX=10090 GN=Tbl2 PE=1 SV=2	2	0	0
Tbl3	Transducin beta-like protein 3 OS=Mus musculus OX=10090 GN=Tbl3 PE=2 SV=1	2	4	2
Tfrc	Transferrin receptor protein 1 OS=Mus musculus OX=10090 GN=Tfrc PE=1 SV=1	3	4	3
Tacc1	Transforming acidic coiled-coil-containing protein 1 OS=Mus musculus OX=10090 GN=Tacc1 PE=1 SV=1	2	0	0
Tacc2	Transforming acidic coiled-coil-containing protein 2 OS=Mus musculus OX=10090 GN=Tacc2 PE=1 SV=2	4	0	0
Tacc3	Transforming acidic coiled-coil-containing protein 3 OS=Mus musculus OX=10090 GN=Tacc3 PE=1 SV=1	3	2	1
Tagln2	Transgelin-2 OS=Mus musculus OX=10090 GN=Tagln2 PE=1 SV=4	3	6	5
Vcp	Transitional endoplasmic reticulum ATPase OS=Mus musculus OX=10090 GN=Vcp PE=1 SV=4	31	6	6
Tkt	Transketolase OS=Mus musculus OX=10090 GN=Tkt PE=1 SV=1	4	3	2
Eif2b1	Translation initiation factor eIF-2B subunit alpha OS=Mus musculus OX=10090 GN=Eif2b1 PE=1 SV=1	4	2	2
Eif2b2	Translation initiation factor eIF-2B subunit beta OS=Mus musculus OX=10090 GN=Eif2b2 PE=1 SV=1	4	5	0
Eif2b4	Translation initiation factor eIF-2B subunit delta OS=Mus musculus OX=10090 GN=Eif2b4 PE=1 SV=2	7	7	5
Eif2b5	Translation initiation factor eIF-2B subunit epsilon OS=Mus musculus OX=10090 GN=Eif2b5 PE=1 SV=1	4	3	3
Tpt1	Translationally-controlled tumor protein OS=Mus musculus OX=10090 GN=Tpt1 PE=1 SV=1	4	5	3
Tsn	Translin OS=Mus musculus OX=10090 GN=Tsn PE=1 SV=1	5	0	0
Ssr1	Translocon-associated protein subunit alpha OS=Mus musculus OX=10090 GN=Ssr1 PE=1 SV=1	2	2	1
Tmed10	Transmembrane emp24 domain-containing protein 10 OS=Mus musculus OX=10090 GN=Tmed10 PE=1 SV=1	1	2	1
Tnpo3	Transportin-3 OS=Mus musculus OX=10090 GN=Tnpo3 PE=1 SV=1	6	3	3
Ttr	Transthyretin OS=Mus musculus OX=10090 GN=Ttr PE=1 SV=1	0	0	2
Tcof1	Treacle protein OS=Mus musculus OX=10090 GN=Tcof1 PE=1 SV=1	12	4	5
Hadha	Trifunctional enzyme subunit alpha, mitochondrial OS=Mus musculus OX=10090 GN=Hadha PE=1 SV=1	15	15	9
Hadhb	Trifunctional enzyme subunit beta, mitochondrial OS=Mus musculus OX=10090 GN=Hadhb PE=1 SV=1	6	5	0
Gart	Trifunctional purine biosynthetic protein adenosine-3 OS=Mus musculus OX=10090 GN=Gart PE=1 SV=3	56	28	28
Tnrc6b	Trinucleotide repeat-containing gene 6B protein OS=Mus musculus OX=10090 GN=Tnrc6b PE=1 SV=2	2	0	0
Tpi1	Triosephosphate isomerase OS=Mus musculus OX=10090 GN=Tpi1 PE=1 SV=4	19	11	11
Trim35	Tripartite motif-containing protein 35 OS=Mus musculus OX=10090 GN=Trim35 PE=1 SV=2	1	2	1
Tpp2	Tripeptidyl-peptidase 2 OS=Mus musculus OX=10090 GN=Tpp2 PE=1 SV=3	36	18	10
Trmt1l	TRMT1-like protein OS=Mus musculus OX=10090 GN=Trmt1l PE=1 SV=1	2	0	0
Trmt61a	tRNA (adenine(58)-N(1))-methyltransferase catalytic subunit TRMT61A OS=Mus musculus OX=10090 GN=Trmt61a PE=1 SV=1	6	0	0
Trmt6	tRNA (adenine(58)-N(1))-methyltransferase non-catalytic subunit TRM6 OS=Mus musculus OX=10090 GN=Trmt6 PE=1 SV=1	8	0	0
Nsun2	tRNA (cytosine(34)-C(5))-methyltransferase OS=Mus musculus OX=10090 GN=Nsun2 PE=1 SV=2	22	19	13
Wdr4	tRNA (guanine-N(7)-)-methyltransferase non-catalytic subunit WDR4 OS=Mus musculus OX=10090 GN=Wdr4 PE=1 SV=2	6	0	0
Mettl1	tRNA (guanine-N(7)-)-methyltransferase OS=Mus musculus OX=10090 GN=Mettl1 PE=1 SV=1	5	1	1
Trmt1	tRNA (guanine(26)-N(2))-dimethyltransferase OS=Mus musculus OX=10090 GN=Trmt1 PE=1 SV=2	10	0	0
Dus3l	tRNA-dihydrouridine(47) synthase [NAD(P)(+)]-like OS=Mus musculus OX=10090 GN=Dus3l PE=1 SV=1	11	3	2
Tsen34	tRNA-splicing endonuclease subunit Sen34 OS=Mus musculus OX=10090 GN=Tsen34 PE=2 SV=2	0	3	1
Rtcb	tRNA-splicing ligase RtcB homolog OS=Mus musculus OX=10090 GN=Rtcb PE=1 SV=1	17	11	9
Tpm4	Tropomyosin alpha-4 chain OS=Mus musculus OX=10090 GN=Tpm4 PE=1 SV=3	4	0	0
Wars	Tryptophan--tRNA ligase, cytoplasmic OS=Mus musculus OX=10090 GN=Wars PE=1 SV=2	17	5	3
Tubg1	Tubulin gamma-1 chain OS=Mus musculus OX=10090 GN=Tubg1 PE=1 SV=1	5	2	1
Tbcb	Tubulin-folding cofactor B OS=Mus musculus OX=10090 GN=Tbcb PE=1 SV=2	8	3	2
Twf1	Twinfilin-1 OS=Mus musculus OX=10090 GN=Twf1 PE=1 SV=2	3	1	0
Yars	Tyrosine--tRNA ligase, cytoplasmic OS=Mus musculus OX=10090 GN=Yars PE=1 SV=3	18	20	17
Yars2	Tyrosine--tRNA ligase, mitochondrial OS=Mus musculus OX=10090 GN=Yars2 PE=1 SV=2	3	1	1
Baz1b	Tyrosine-protein kinase BAZ1B OS=Mus musculus OX=10090 GN=Baz1b PE=1 SV=2	2	2	0
Ptpn11	Tyrosine-protein phosphatase non-receptor type 11 OS=Mus musculus OX=10090 GN=Ptpn11 PE=1 SV=2	16	0	0
Ptpn12	Tyrosine-protein phosphatase non-receptor type 12 OS=Mus musculus OX=10090 GN=Ptpn12 PE=1 SV=3	2	0	0
Tdp1	Tyrosyl-DNA phosphodiesterase 1 OS=Mus musculus OX=10090 GN=Tdp1 PE=1 SV=2	4	0	0
Snrnp70	U1 small nuclear ribonucleoprotein 70 kDa OS=Mus musculus OX=10090 GN=Snrnp70 PE=1 SV=2	8	9	6
Snrpa	U1 small nuclear ribonucleoprotein A OS=Mus musculus OX=10090 GN=Snrpa PE=1 SV=3	2	0	0
Snrpc	U1 small nuclear ribonucleoprotein C OS=Mus musculus OX=10090 GN=Snrpc PE=1 SV=1	2	1	0
Snrpa1	U2 small nuclear ribonucleoprotein A' OS=Mus musculus OX=10090 GN=Snrpa1 PE=1 SV=2	10	7	7
Snrpb2	U2 small nuclear ribonucleoprotein B'' OS=Mus musculus OX=10090 GN=Snrpb2 PE=1 SV=1	3	1	1
U2surp	U2 snRNP-associated SURP motif-containing protein OS=Mus musculus OX=10090 GN=U2surp PE=1 SV=3	11	8	6
Mphosph10	U3 small nucleolar ribonucleoprotein protein MPP10 OS=Mus musculus OX=10090 GN=Mphosph10 PE=1 SV=2	2	1	0
Utp15	U3 small nucleolar RNA-associated protein 15 homolog OS=Mus musculus OX=10090 GN=Utp15 PE=1 SV=1	0	4	0
Utp18	U3 small nucleolar RNA-associated protein 18 homolog OS=Mus musculus OX=10090 GN=Utp18 PE=1 SV=1	1	3	1
Utp4	U3 small nucleolar RNA-associated protein 4 homolog OS=Mus musculus OX=10090 GN=Utp4 PE=2 SV=3	1	3	0
Prpf3	U4/U6 small nuclear ribonucleoprotein Prp3 OS=Mus musculus OX=10090 GN=Prpf3 PE=1 SV=1	4	2	2
Prpf31	U4/U6 small nuclear ribonucleoprotein Prp31 OS=Mus musculus OX=10090 GN=Prpf31 PE=1 SV=3	3	2	1
Prpf4	U4/U6 small nuclear ribonucleoprotein Prp4 OS=Mus musculus OX=10090 GN=Prpf4 PE=1 SV=1	4	9	4
Usp39	U4/U6.U5 tri-snRNP-associated protein 2 OS=Mus musculus OX=10090 GN=Usp39 PE=1 SV=2	6	4	3
Snrnp200	U5 small nuclear ribonucleoprotein 200 kDa helicase OS=Mus musculus OX=10090 GN=Snrnp200 PE=1 SV=1	38	32	23
Snrnp40	U5 small nuclear ribonucleoprotein 40 kDa protein OS=Mus musculus OX=10090 GN=Snrnp40 PE=1 SV=1	4	5	1
Usp10	Ubiquitin carboxyl-terminal hydrolase 10 OS=Mus musculus OX=10090 GN=Usp10 PE=1 SV=3	7	4	3
Usp14	Ubiquitin carboxyl-terminal hydrolase 14 OS=Mus musculus OX=10090 GN=Usp14 PE=1 SV=3	15	12	12
Usp15	Ubiquitin carboxyl-terminal hydrolase 15 OS=Mus musculus OX=10090 GN=Usp15 PE=1 SV=1	31	6	8
Usp19	Ubiquitin carboxyl-terminal hydrolase 19 OS=Mus musculus OX=10090 GN=Usp19 PE=1 SV=1	8	1	1
Usp4	Ubiquitin carboxyl-terminal hydrolase 4 OS=Mus musculus OX=10090 GN=Usp4 PE=1 SV=3	5	2	0
Usp48	Ubiquitin carboxyl-terminal hydrolase 48 OS=Mus musculus OX=10090 GN=Usp48 PE=1 SV=2	10	6	4
Usp5	Ubiquitin carboxyl-terminal hydrolase 5 OS=Mus musculus OX=10090 GN=Usp5 PE=1 SV=1	17	0	0
Usp7	Ubiquitin carboxyl-terminal hydrolase 7 OS=Mus musculus OX=10090 GN=Usp7 PE=1 SV=1	22	13	13
Uchl1	Ubiquitin carboxyl-terminal hydrolase isozyme L1 OS=Mus musculus OX=10090 GN=Uchl1 PE=1 SV=1	2	0	0
Uchl5	Ubiquitin carboxyl-terminal hydrolase isozyme L5 OS=Mus musculus OX=10090 GN=Uchl5 PE=1 SV=2	15	7	6
MINDY3	Ubiquitin carboxyl-terminal hydrolase MINDY-3 OS=Mus musculus OX=10090 GN=MINDY3 PE=1 SV=2	4	0	0
Ube4b	Ubiquitin conjugation factor E4 B OS=Mus musculus OX=10090 GN=Ube4b PE=1 SV=3	10	5	2
Otub1	Ubiquitin thioesterase OTUB1 OS=Mus musculus OX=10090 GN=Otub1 PE=1 SV=2	2	2	3
Ubap2	Ubiquitin-associated protein 2 OS=Mus musculus OX=10090 GN=Ubap2 PE=1 SV=1	11	2	3
Ubap2l	Ubiquitin-associated protein 2-like OS=Mus musculus OX=10090 GN=Ubap2l PE=1 SV=1	8	6	3
Ube2a	Ubiquitin-conjugating enzyme E2 A OS=Mus musculus OX=10090 GN=Ube2a PE=1 SV=1	3	0	0
Ube2c	Ubiquitin-conjugating enzyme E2 C OS=Mus musculus OX=10090 GN=Ube2c PE=1 SV=1	2	0	1
Ube2d3	Ubiquitin-conjugating enzyme E2 D3 OS=Mus musculus OX=10090 GN=Ube2d3 PE=1 SV=1	3	2	2
Ube2l3	Ubiquitin-conjugating enzyme E2 L3 OS=Mus musculus OX=10090 GN=Ube2l3 PE=1 SV=1	12	1	1
Ube2n	Ubiquitin-conjugating enzyme E2 N OS=Mus musculus OX=10090 GN=Ube2n PE=1 SV=1	4	2	3
Ube2s	Ubiquitin-conjugating enzyme E2 S OS=Mus musculus OX=10090 GN=Ube2s PE=1 SV=1	4	3	0
Ufc1	Ubiquitin-fold modifier-conjugating enzyme 1 OS=Mus musculus OX=10090 GN=Ufc1 PE=1 SV=1	5	0	1
Uba1	Ubiquitin-like modifier-activating enzyme 1 OS=Mus musculus OX=10090 GN=Uba1 PE=1 SV=1	33	27	27
Uba6	Ubiquitin-like modifier-activating enzyme 6 OS=Mus musculus OX=10090 GN=Uba6 PE=1 SV=1	9	1	0
Ubxn1	UBX domain-containing protein 1 OS=Mus musculus OX=10090 GN=Ubxn1 PE=1 SV=1	8	3	6
Ubxn7	UBX domain-containing protein 7 OS=Mus musculus OX=10090 GN=Ubxn7 PE=1 SV=2	2	0	0
Ugdh	UDP-glucose 6-dehydrogenase OS=Mus musculus OX=10090 GN=Ugdh PE=1 SV=1	3	5	2
Uggt1	UDP-glucose:glycoprotein glucosyltransferase 1 OS=Mus musculus OX=10090 GN=Uggt1 PE=1 SV=4	5	2	1
Ogt	UDP-N-acetylglucosamine--peptide N-acetylglucosaminyltransferase 110 kDa subunit OS=Mus musculus OX=10090 GN=Ogt PE=1 SV=2	26	10	9
Uap1l1	UDP-N-acetylhexosamine pyrophosphorylase-like protein 1 OS=Mus musculus OX=10090 GN=Uap1l1 PE=1 SV=1	7	0	0
Cmpk1	UMP-CMP kinase OS=Mus musculus OX=10090 GN=Cmpk1 PE=1 SV=1	5	5	2
C12orf29	Uncharacterized protein C12orf29 homolog OS=Mus musculus OX=10090 PE=2 SV=1	3	0	0
C6orf203	Uncharacterized protein C6orf203 homolog OS=Mus musculus OX=10090 PE=1 SV=1	0	1	2
C7orf50	Uncharacterized protein C7orf50 homolog OS=Mus musculus OX=10090 PE=1 SV=3	0	1	2
Myo1b	Unconventional myosin-Ib OS=Mus musculus OX=10090 GN=Myo1b PE=1 SV=3	1	8	0
Myo1c	Unconventional myosin-Ic OS=Mus musculus OX=10090 GN=Myo1c PE=1 SV=2	1	4	1
Myo5a	Unconventional myosin-Va OS=Mus musculus OX=10090 GN=Myo5a PE=1 SV=2	0	12	0
Myo18a	Unconventional myosin-XVIIIa OS=Mus musculus OX=10090 GN=Myo18a PE=1 SV=2	0	2	0
Utf1	Undifferentiated embryonic cell transcription factor 1 OS=Mus musculus OX=10090 GN=Utf1 PE=1 SV=2	6	6	6
C20orf27	UPF0687 protein C20orf27 homolog OS=Mus musculus OX=10090 PE=1 SV=3	2	0	0
C1orf174	UPF0688 protein C1orf174 homolog OS=Mus musculus OX=10090 PE=1 SV=1	2	0	0
Umps	Uridine 5'-monophosphate synthase OS=Mus musculus OX=10090 GN=Umps PE=1 SV=3	24	13	13
Upp1	Uridine phosphorylase 1 OS=Mus musculus OX=10090 GN=Upp1 PE=1 SV=2	18	4	4
Uck2	Uridine-cytidine kinase 2 OS=Mus musculus OX=10090 GN=Uck2 PE=1 SV=1	8	7	4
Urod	Uroporphyrinogen decarboxylase OS=Mus musculus OX=10090 GN=Urod PE=1 SV=2	2	1	0
Atp6v1a	V-type proton ATPase catalytic subunit A OS=Mus musculus OX=10090 GN=Atp6v1a PE=1 SV=2	9	7	3
Atp6v1b2	V-type proton ATPase subunit B, brain isoform OS=Mus musculus OX=10090 GN=Atp6v1b2 PE=1 SV=1	4	0	0
Atp6v1c1	V-type proton ATPase subunit C 1 OS=Mus musculus OX=10090 GN=Atp6v1c1 PE=1 SV=4	3	2	0
Atp6v1h	V-type proton ATPase subunit H OS=Mus musculus OX=10090 GN=Atp6v1h PE=1 SV=1	3	1	1
Vps29	Vacuolar protein sorting-associated protein 29 OS=Mus musculus OX=10090 GN=Vps29 PE=1 SV=1	2	0	0
Vps25	Vacuolar protein-sorting-associated protein 25 OS=Mus musculus OX=10090 GN=Vps25 PE=1 SV=1	2	1	0
Vps36	Vacuolar protein-sorting-associated protein 36 OS=Mus musculus OX=10090 GN=Vps36 PE=1 SV=1	0	2	1
Vars	Valine--tRNA ligase OS=Mus musculus OX=10090 GN=Vars PE=1 SV=1	36	26	23
Vasp	Vasodilator-stimulated phosphoprotein OS=Mus musculus OX=10090 GN=Vasp PE=1 SV=4	5	6	5
Hsd17b12	Very-long-chain 3-oxoacyl-CoA reductase OS=Mus musculus OX=10090 GN=Hsd17b12 PE=1 SV=1	4	6	0
Nsf	Vesicle-fusing ATPase OS=Mus musculus OX=10090 GN=Nsf PE=1 SV=2	9	10	4
Sec22b	Vesicle-trafficking protein SEC22b OS=Mus musculus OX=10090 GN=Sec22b PE=1 SV=3	3	2	2
Hdlbp	Vigilin OS=Mus musculus OX=10090 GN=Hdlbp PE=1 SV=1	31	25	13
Vim	Vimentin OS=Mus musculus OX=10090 GN=Vim PE=1 SV=3	2	21	7
Vdac1	Voltage-dependent anion-selective channel protein 1 OS=Mus musculus OX=10090 GN=Vdac1 PE=1 SV=3	0	2	3
Vdac2	Voltage-dependent anion-selective channel protein 2 OS=Mus musculus OX=10090 GN=Vdac2 PE=1 SV=2	0	3	1
Washc5	WASH complex subunit 5 OS=Mus musculus OX=10090 GN=Washc5 PE=1 SV=2	0	2	0
Wdtc1	WD and tetratricopeptide repeats protein 1 OS=Mus musculus OX=10090 GN=Wdtc1 PE=1 SV=1	4	5	2
Wdhd1	WD repeat and HMG-box DNA-binding protein 1 OS=Mus musculus OX=10090 GN=Wdhd1 PE=1 SV=2	10	1	0
Wipi2	WD repeat domain phosphoinositide-interacting protein 2 OS=Mus musculus OX=10090 GN=Wipi2 PE=1 SV=1	2	1	0
Wdr18	WD repeat-containing protein 18 OS=Mus musculus OX=10090 GN=Wdr18 PE=1 SV=1	9	8	2
Wdr26	WD repeat-containing protein 26 OS=Mus musculus OX=10090 GN=Wdr26 PE=1 SV=3	11	0	0
Wdr43	WD repeat-containing protein 43 OS=Mus musculus OX=10090 GN=Wdr43 PE=2 SV=2	5	1	1
Wdr46	WD repeat-containing protein 46 OS=Mus musculus OX=10090 GN=Wdr46 PE=2 SV=1	0	3	0
Wdr47	WD repeat-containing protein 47 OS=Mus musculus OX=10090 GN=Wdr47 PE=1 SV=2	2	0	0
Wdr48	WD repeat-containing protein 48 OS=Mus musculus OX=10090 GN=Wdr48 PE=1 SV=1	2	0	0
Wdr5	WD repeat-containing protein 5 OS=Mus musculus OX=10090 GN=Wdr5 PE=1 SV=1	6	6	2
Wdr6	WD repeat-containing protein 6 OS=Mus musculus OX=10090 GN=Wdr6 PE=1 SV=1	3	2	1
Wdr61	WD repeat-containing protein 61 OS=Mus musculus OX=10090 GN=Wdr61 PE=1 SV=1	3	0	0
Wdr82	WD repeat-containing protein 82 OS=Mus musculus OX=10090 GN=Wdr82 PE=1 SV=1	1	2	0
Wapl	Wings apart-like protein homolog OS=Mus musculus OX=10090 GN=Wapl PE=1 SV=2	8	1	1
Wasf1	Wiskott-Aldrich syndrome protein family member 1 OS=Mus musculus OX=10090 GN=Wasf1 PE=1 SV=2	2	0	0
Wbp11	WW domain-binding protein 11 OS=Mus musculus OX=10090 GN=Wbp11 PE=1 SV=2	5	3	2
Wac	WW domain-containing adapter protein with coiled-coil OS=Mus musculus OX=10090 GN=Wac PE=1 SV=2	2	0	0
Xrcc5	X-ray repair cross-complementing protein 5 OS=Mus musculus OX=10090 GN=Xrcc5 PE=1 SV=4	6	2	0
Xpnpep1	Xaa-Pro aminopeptidase 1 OS=Mus musculus OX=10090 GN=Xpnpep1 PE=1 SV=1	4	4	1
Pepd	Xaa-Pro dipeptidase OS=Mus musculus OX=10090 GN=Pepd PE=1 SV=3	15	3	1
Yrdc	YrdC domain-containing protein, mitochondrial OS=Mus musculus OX=10090 GN=Yrdc PE=1 SV=1	8	0	0
Zscan10	Zinc finger and SCAN domain-containing protein 10 OS=Mus musculus OX=10090 GN=Zscan10 PE=1 SV=2	0	1	2
Zc3h11a	Zinc finger CCCH domain-containing protein 11A OS=Mus musculus OX=10090 GN=Zc3h11a PE=1 SV=1	12	4	3
Zc3h15	Zinc finger CCCH domain-containing protein 15 OS=Mus musculus OX=10090 GN=Zc3h15 PE=1 SV=2	2	3	2
Zc3h18	Zinc finger CCCH domain-containing protein 18 OS=Mus musculus OX=10090 GN=Zc3h18 PE=1 SV=1	2	2	2
Zc3h4	Zinc finger CCCH domain-containing protein 4 OS=Mus musculus OX=10090 GN=Zc3h4 PE=1 SV=2	2	0	0
Zcchc10	Zinc finger CCHC domain-containing protein 10 OS=Mus musculus OX=10090 GN=Zcchc10 PE=2 SV=1	1	2	2
Zcchc8	Zinc finger CCHC domain-containing protein 8 OS=Mus musculus OX=10090 GN=Zcchc8 PE=1 SV=3	10	0	0
Znf296	Zinc finger protein 296 OS=Mus musculus OX=10090 GN=Znf296 PE=1 SV=1	0	2	0
Zfp57	Zinc finger protein 57 OS=Mus musculus OX=10090 GN=Zfp57 PE=1 SV=1	3	2	1
Znf622	Zinc finger protein 622 OS=Mus musculus OX=10090 GN=Znf622 PE=1 SV=1	0	3	2
Znf638	Zinc finger protein 638 OS=Mus musculus OX=10090 GN=Znf638 PE=1 SV=2	2	0	0
Dpf2	Zinc finger protein ubi-d4 OS=Mus musculus OX=10090 GN=Dpf2 PE=1 SV=1	2	2	0
Zranb2	Zinc finger Ran-binding domain-containing protein 2 OS=Mus musculus OX=10090 GN=Zranb2 PE=1 SV=2	3	9	9
Zfr	Zinc finger RNA-binding protein OS=Mus musculus OX=10090 GN=Zfr PE=1 SV=2	3	2	0

## Sheet: P7DN_MS1_MS2
SILAC_DOWN	>2 peptide_MS1_2	Pramel7DN-ESC 2 peptides>	Log2FC>0.5 in both MS1_2	Average Log2FC>1	MS1_Gene name	Identified Proteins (1076/1089)	ESC+Pramel7DN	ESC+Pramel7WT	ESC	P7DN-ESC	P7-ESC	Log2 (P7DN-ESC)/(P7-ESC)	MS2_Gene name	Identified Proteins (1996/2021)	ESC+Pramel7DN	ESC+Pramel7WT	ESC	P7DN-ESC	P7-ESC	Log2 (P7DN-ESC)/(P7-ESC)	Average Log2 (P7DN-ESC)/(P7-ESC)	Average P7DN peptides
SILAC_DOWN	YES	YES	YES	YES	Map4	Microtubule-associated protein 4 OS=Mus musculus GN=Map4 PE=1 SV=3	6	0	0	6	0	2.58496	Map4	Microtubule-associated protein 4 OS=Mus musculus OX=10090 GN=Map4 PE=1 SV=3	34	9	8	26	1	4.70044	4	20
SILAC_DOWN	YES	YES	YES	YES	Paics	Multifunctional protein ADE2 OS=Mus musculus GN=Paics PE=1 SV=4	7	2	0	7	2	1.80735	Paics	Multifunctional protein ADE2 OS=Mus musculus OX=10090 GN=Paics PE=1 SV=4	31	13	12	19	1	4.24793	3.49185	19
SILAC_DOWN	YES	YES	YES	YES	Uhrf1	E3 ubiquitin-protein ligase UHRF1 OS=Mus musculus GN=Uhrf1 PE=1 SV=2	11	0	0	11	0	3.45943	Uhrf1	E3 ubiquitin-protein ligase UHRF1 OS=Mus musculus OX=10090 GN=Uhrf1 PE=1 SV=2	13	0	5	8	-5	3	3.24793	12
SILAC_DOWN	YES	YES	YES	YES	Dnmt1	DNA (cytosine-5)-methyltransferase 1 OS=Mus musculus GN=Dnmt1 PE=1 SV=5	6	0	0	6	0	2.58496	Dnmt1	DNA (cytosine-5)-methyltransferase 1 OS=Mus musculus OX=10090 GN=Dnmt1 PE=1 SV=5	15	1	3	12	-2	3.58496	3.16993	10.5
SILAC_DOWN	YES	YES	YES	YES	Asns	Asparagine synthetase [glutamine-hydrolyzing] OS=Mus musculus GN=Asns PE=1 SV=3	11	5	0	11	5	1.1375	Asns	Asparagine synthetase [glutamine-hydrolyzing] OS=Mus musculus OX=10090 GN=Asns PE=1 SV=3	31	12	16	15	-4	3.90689	3.10434	21
SILAC_DOWN	YES	YES	YES	YES	Nedd4	E3 ubiquitin-protein ligase NEDD4 OS=Mus musculus GN=Nedd4 PE=1 SV=3	16	8	2	14	6	1.22239	Nedd4	E3 ubiquitin-protein ligase NEDD4 OS=Mus musculus OX=10090 GN=Nedd4 PE=1 SV=3	24	11	13	11	-2	3.45943	2.73697	20
SILAC_DOWN	YES	YES	YES	YES	Snd1	Staphylococcal nuclease domain-containing protein 1 OS=Mus musculus GN=Snd1 PE=1 SV=1	18	5	3	15	2	2.90689	Snd1	Staphylococcal nuclease domain-containing protein 1 OS=Mus musculus OX=10090 GN=Snd1 PE=1 SV=1	33	24	21	12	3	2	2.52356	25.5
SILAC_DOWN	YES	YES	YES	YES	Aldh2	Aldehyde dehydrogenase, mitochondrial OS=Mus musculus GN=Aldh2 PE=1 SV=1	4	2	0	4	2	1	Aldh2	Aldehyde dehydrogenase, mitochondrial OS=Mus musculus OX=10090 GN=Aldh2 PE=1 SV=1	21	5	3	18	2	3.16993	2.45943	12.5
SILAC_DOWN	YES	YES	YES	YES	Chd4	Chromodomain-helicase-DNA-binding protein 4 OS=Mus musculus GN=Chd4 PE=1 SV=1	28	12	0	28	12	1.22239	Chd4	Chromodomain-helicase-DNA-binding protein 4 OS=Mus musculus OX=10090 GN=Chd4 PE=1 SV=1	49	41	41	8	0	3	2.36923	38.5
SILAC_DOWN	YES	YES	YES	YES	Tpi1	Triosephosphate isomerase OS=Mus musculus GN=Tpi1 PE=1 SV=4	2	0	0	2	0	1	Tpi1	Triosephosphate isomerase OS=Mus musculus OX=10090 GN=Tpi1 PE=1 SV=4	19	11	11	8	0	3	2.32193	10.5
SILAC_DOWN	YES	YES	YES	YES	Tcea1	Transcription elongation factor A protein 1 OS=Mus musculus GN=Tcea1 PE=1 SV=2	3	0	0	3	0	1.58496	Tcea1	Transcription elongation factor A protein 1 OS=Mus musculus OX=10090 GN=Tcea1 PE=1 SV=2	10	3	3	7	0	2.80735	2.32193	6.5
SILAC_DOWN	YES	YES	YES	YES	Fkbp4	Peptidyl-prolyl cis-trans isomerase FKBP4 OS=Mus musculus GN=Fkbp4 PE=1 SV=5	5	2	0	5	2	1.32193	Fkbp4	Peptidyl-prolyl cis-trans isomerase FKBP4 OS=Mus musculus OX=10090 GN=Fkbp4 PE=1 SV=5	24	16	17	7	-1	2.80735	2.24793	14.5
SILAC_DOWN	YES	YES	YES	YES	Lrpprc	Leucine-rich PPR motif-containing protein, mitochondrial OS=Mus musculus GN=Lrpprc PE=1 SV=2	22	12	3	19	9	1.078	Lrpprc	Leucine-rich PPR motif-containing protein, mitochondrial OS=Mus musculus OX=10090 GN=Lrpprc PE=1 SV=2	26	17	19	7	-2	2.80735	2.18763	24
SILAC_DOWN	YES	YES	YES	YES	Uba1	Ubiquitin-like modifier-activating enzyme 1 OS=Mus musculus GN=Uba1 PE=1 SV=1	20	10	4	16	6	1.41504	Uba1	Ubiquitin-like modifier-activating enzyme 1 OS=Mus musculus OX=10090 GN=Uba1 PE=1 SV=1	33	27	27	6	0	2.58496	2.11548	26.5
SILAC_DOWN	YES	YES	YES	YES	Hyou1	Hypoxia up-regulated protein 1 OS=Mus musculus GN=Hyou1 PE=1 SV=1	10	5	0	10	5	1	Hyou1	Hypoxia up-regulated protein 1 OS=Mus musculus OX=10090 GN=Hyou1 PE=1 SV=1	26	15	13	13	2	2.70044	2.08746	18
SILAC_DOWN	YES	YES	YES	YES	Rbbp7	Histone-binding protein RBBP7 OS=Mus musculus GN=Rbbp7 PE=1 SV=1	5	2	0	5	2	1.32193	Rbbp7	Histone-binding protein RBBP7 OS=Mus musculus OX=10090 GN=Rbbp7 PE=1 SV=1	9	1	3	6	-2	2.58496	2.08746	7
SILAC_DOWN	YES	YES	YES	YES	Hist1h1a	Histone H1.1 OS=Mus musculus GN=Hist1h1a PE=1 SV=2	7	3	4	3	-1	1.58496	Hist1h1a	Histone H1.1 OS=Mus musculus OX=10090 GN=Hist1h1a PE=1 SV=2	6	3	2	4	1	2	1.80735	6.5
SILAC_DOWN	YES	YES	YES	YES	Usp10	Ubiquitin carboxyl-terminal hydrolase 10 OS=Mus musculus GN=Usp10 PE=1 SV=3	3	0	0	3	0	1.58496	Usp10	Ubiquitin carboxyl-terminal hydrolase 10 OS=Mus musculus OX=10090 GN=Usp10 PE=1 SV=3	7	4	3	4	1	2	1.80735	5
SILAC_DOWN	YES	YES	YES	YES	Pml	Protein PML OS=Mus musculus GN=Pml PE=1 SV=3	3	0	0	3	0	1.58496	Pml	Protein PML OS=Mus musculus OX=10090 GN=Pml PE=1 SV=3	4	1	1	3	0	1.58496	1.58496	3.5
SILAC_DOWN	YES	YES	YES	YES	Tdh	L-threonine 3-dehydrogenase, mitochondrial OS=Mus musculus GN=Tdh PE=1 SV=1	12	7	5	7	2	1.80735	Tdh	L-threonine 3-dehydrogenase, mitochondrial OS=Mus musculus OX=10090 GN=Tdh PE=1 SV=1	17	13	15	2	-2	1	1.45943	14.5
SILAC_DOWN	YES	YES	YES	YES	Flna	Filamin-A OS=Mus musculus GN=Flna PE=1 SV=5	45	22	3	42	19	1.14439	Flna	Filamin-A OS=Mus musculus OX=10090 GN=Flna PE=1 SV=5	61	43	35	26	8	1.70044	1.44904	53
SILAC_DOWN	YES	YES	YES	YES	Rab5c	Ras-related protein Rab-5C OS=Mus musculus GN=Rab5c PE=1 SV=2	4	2	0	4	2	1	Rab5c	Ras-related protein Rab-5C OS=Mus musculus OX=10090 GN=Rab5c PE=1 SV=2	4	2	1	3	1	1.58496	1.32193	4
SILAC_DOWN	YES	YES	YES	YES	Ctnnbl1	Beta-catenin-like protein 1 OS=Mus musculus GN=Ctnnbl1 PE=1 SV=1	3	0	0	3	0	1.58496	Ctnnbl1	Beta-catenin-like protein 1 OS=Mus musculus OX=10090 GN=Ctnnbl1 PE=1 SV=1	5	4	3	2	1	1	1.32193	4
SILAC_DOWN	YES	YES	YES	YES	Msh2	DNA mismatch repair protein Msh2 OS=Mus musculus GN=Msh2 PE=1 SV=1	21	13	9	12	4	1.58496	Msh2	DNA mismatch repair protein Msh2 OS=Mus musculus OX=10090 GN=Msh2 PE=1 SV=1	31	26	21	10	5	1	1.32193	26
SILAC_DOWN	YES	YES	YES	YES	Nop2	Probable 28S rRNA (cytosine-C(5))-methyltransferase OS=Mus musculus GN=Nop2 PE=1 SV=1	11	5	2	9	3	1.58496	Nop2	Probable 28S rRNA (cytosine-C(5))-methyltransferase OS=Mus musculus OX=10090 GN=Nop2 PE=1 SV=1	12	11	10	2	1	1	1.32193	11.5
SILAC_DOWN	YES	YES	YES	YES	Lars	Leucine--tRNA ligase, cytoplasmic OS=Mus musculus GN=Lars PE=1 SV=2	25	16	7	18	9	1	Lars	Leucine--tRNA ligase, cytoplasmic OS=Mus musculus OX=10090 GN=Lars PE=1 SV=2	50	41	35	15	6	1.32193	1.16993	37.5
SILAC_DOWN	YES	YES	YES	YES	Tubb3	Tubulin beta-3 chain OS=Mus musculus GN=Tubb3 PE=1 SV=1	15	11	8	7	3	1.22239	Tubb3	Tubulin beta-3 chain OS=Mus musculus OX=10090 GN=Tubb3 PE=1 SV=1	6	0	4	2	-4	1	1.11548	10.5
SILAC_DOWN	YES	YES	YES	YES	Numa1	Nuclear mitotic apparatus protein 1 OS=Mus musculus OX=10090 GN=Numa1 PE=1 SV=1	16	7	0	16	7	1.19265	Numa1	Nuclear mitotic apparatus protein 1 OS=Mus musculus OX=10090 GN=Numa1 PE=1 SV=1	2	1	0	2	1	1	1.09954	9
SILAC_DOWN	YES	YES	YES	YES	Rbm26	RNA-binding protein 26 OS=Mus musculus GN=Rbm26 PE=1 SV=2	2	0	0	2	0	1	Rbm26	RNA-binding protein 26 OS=Mus musculus OX=10090 GN=Rbm26 PE=1 SV=2	3	0	1	2	-1	1	1	2.5
SILAC_DOWN	YES	YES	YES	YES	Gars	Glycine--tRNA ligase OS=Mus musculus OX=10090 GN=Gars PE=1 SV=1	13	10	3	10	7	0.514573	Gars	Glycine--tRNA ligase OS=Mus musculus OX=10090 GN=Gars PE=1 SV=1	37	15	19	18	-4	4.16993	3.28011	25
SILAC_DOWN	YES	YES	YES	YES	Ctnna1	Catenin alpha-1 OS=Mus musculus GN=Ctnna1 PE=1 SV=1	6	4	0	6	4	0.584963	Ctnna1	Catenin alpha-1 OS=Mus musculus OX=10090 GN=Ctnna1 PE=1 SV=1	20	8	7	13	1	3.70044	2.85798	13
SILAC_DOWN	YES	YES	YES	YES	Phgdh	D-3-phosphoglycerate dehydrogenase OS=Mus musculus GN=Phgdh PE=1 SV=3	9	7	4	5	3	0.736966	Phgdh	D-3-phosphoglycerate dehydrogenase OS=Mus musculus OX=10090 GN=Phgdh PE=1 SV=3	20	10	8	12	2	2.58496	1.9386	14.5
SILAC_DOWN	YES	YES	YES	YES	Dstn	Destrin OS=Mus musculus GN=Dstn PE=1 SV=3	5	3	0	5	3	0.736966	Dstn	Destrin OS=Mus musculus OX=10090 GN=Dstn PE=1 SV=3	15	8	6	9	2	2.16993	1.62449	10
SILAC_DOWN	YES	YES	YES	YES	Mcm4	DNA replication licensing factor MCM4 OS=Mus musculus GN=Mcm4 PE=1 SV=1	13	8	6	7	2	1.80735	Mcm4	DNA replication licensing factor MCM4 OS=Mus musculus OX=10090 GN=Mcm4 PE=1 SV=1	27	23	16	11	7	0.652077	1.34239	20
SILAC_DOWN	YES	YES	YES	YES	Ebna1bp2	Probable rRNA-processing protein EBP2 OS=Mus musculus GN=Ebna1bp2 PE=2 SV=1	9	7	4	5	3	0.736966	Ebna1bp2	Probable rRNA-processing protein EBP2 OS=Mus musculus OX=10090 GN=Ebna1bp2 PE=2 SV=1	8	6	5	3	1	1.58496	1.22239	8.5
SILAC_DOWN	YES	YES	YES	YES	Atp1a1	Sodium/potassium-transporting ATPase subunit alpha-1 OS=Mus musculus GN=Atp1a1 PE=1 SV=1	15	9	2	13	7	0.893085	Atp1a1	Sodium/potassium-transporting ATPase subunit alpha-1 OS=Mus musculus OX=10090 GN=Atp1a1 PE=1 SV=1	16	11	8	8	3	1.41504	1.17754	15.5
SILAC_DOWN	YES	YES	YES	YES	Ptcd3	Pentatricopeptide repeat domain-containing protein 3, mitochondrial OS=Mus musculus GN=Ptcd3 PE=1 SV=2	3	0	0	3	0	1.58496	Ptcd3	Pentatricopeptide repeat domain-containing protein 3, mitochondrial OS=Mus musculus OX=10090 GN=Ptcd3 PE=1 SV=2	4	3	1	3	2	0.584963	1.16993	3.5
SILAC_DOWN	YES	YES	YES	YES	Msh6	DNA mismatch repair protein Msh6 OS=Mus musculus GN=Msh6 PE=1 SV=3	25	17	5	20	12	0.736966	Msh6	DNA mismatch repair protein Msh6 OS=Mus musculus OX=10090 GN=Msh6 PE=1 SV=3	31	25	21	10	4	1.32193	1.05889	28
SILAC_DOWN	YES	YES	YES		Psip1	PC4 and SFRS1-interacting protein OS=Mus musculus GN=Psip1 PE=1 SV=1	9	4	0	9	4	1.16993	Psip1	PC4 and SFRS1-interacting protein OS=Mus musculus OX=10090 GN=Psip1 PE=1 SV=1	12	11	9	3	2	0.584963	0.906891	10.5
SILAC_DOWN	YES	YES	YES		Iars	Isoleucine--tRNA ligase, cytoplasmic OS=Mus musculus GN=Iars PE=1 SV=2	26	16	5	21	11	0.932886	Iars	Isoleucine--tRNA ligase, cytoplasmic OS=Mus musculus OX=10090 GN=Iars PE=1 SV=2	34	30	25	9	5	0.847997	0.891066	30
SILAC_DOWN	YES	YES	YES		Cyb5r3	NADH-cytochrome b5 reductase 3 OS=Mus musculus GN=Cyb5r3 PE=1 SV=3	6	4	0	6	4	0.584963	Cyb5r3	NADH-cytochrome b5 reductase 3 OS=Mus musculus OX=10090 GN=Cyb5r3 PE=1 SV=3	8	5	1	7	4	0.807355	0.70044	7
SILAC_DOWN	YES	YES	YES		Aifm1	Apoptosis-inducing factor 1, mitochondrial OS=Mus musculus GN=Aifm1 PE=1 SV=1	5	3	0	5	3	0.736966	Aifm1	Apoptosis-inducing factor 1, mitochondrial OS=Mus musculus OX=10090 GN=Aifm1 PE=1 SV=1	8	7	5	3	2	0.584963	0.662965	6.5
SILAC_DOWN	YES	YES	YES		Smarca5	SWI/SNF-related matrix-associated actin-dependent regulator of chromatin subfamily A member 5 OS=Mus musculus GN=Smarca5 PE=1 SV=1	19	13	3	16	10	0.678072	Smarca5	SWI/SNF-related matrix-associated actin-dependent regulator of chromatin subfamily A member 5 OS=Mus musculus OX=10090 GN=Smarca5 PE=1 SV=1	26	25	23	3	2	0.584963	0.632268	22.5
SILAC_DOWN	YES	YES	YES		Mcm2	DNA replication licensing factor MCM2 OS=Mus musculus GN=Mcm2 PE=1 SV=3	15	12	5	10	7	0.514573	Mcm2	DNA replication licensing factor MCM2 OS=Mus musculus OX=10090 GN=Mcm2 PE=1 SV=3	21	20	18	3	2	0.584963	0.550197	18
	YES	YES	YES	YES	Akap12	A-kinase anchor protein 12 OS=Mus musculus GN=Akap12 PE=1 SV=1	8	0	0	8	0	3	Akap12	A-kinase anchor protein 12 OS=Mus musculus OX=10090 GN=Akap12 PE=1 SV=1	46	9	7	39	2	4.2854	3.78136	27
	YES	YES	YES	YES	Khsrp	Far upstream element-binding protein 2 OS=Mus musculus GN=Khsrp PE=1 SV=2	3	0	0	3	0	1.58496	Khsrp	Far upstream element-binding protein 2 OS=Mus musculus OX=10090 GN=Khsrp PE=1 SV=2	27	7	6	21	1	4.39232	3.58496	15
	YES	YES	YES	YES	Ogt	UDP-N-acetylglucosamine--peptide N-acetylglucosaminyltransferase 110 kDa subunit OS=Mus musculus GN=Ogt PE=1 SV=2	3	0	0	3	0	1.58496	Ogt	UDP-N-acetylglucosamine--peptide N-acetylglucosaminyltransferase 110 kDa subunit OS=Mus musculus OX=10090 GN=Ogt PE=1 SV=2	26	10	9	17	1	4.08746	3.32193	14.5
	YES	YES	YES	YES	Prrc2c	Protein PRRC2C OS=Mus musculus GN=Prrc2c PE=1 SV=3	8	2	0	8	2	2	Prrc2c	Protein PRRC2C OS=Mus musculus OX=10090 GN=Prrc2c PE=1 SV=3	17	0	1	16	-1	4	3.32193	12.5
	YES	YES	YES	YES	Ldha	L-lactate dehydrogenase A chain OS=Mus musculus GN=Ldha PE=1 SV=3	4	2	2	2	0	1	Ldha	L-lactate dehydrogenase A chain OS=Mus musculus OX=10090 GN=Ldha PE=1 SV=3	32	14	16	16	-2	4	3.16993	18
	YES	YES	YES	YES	Fasn	Fatty acid synthase OS=Mus musculus GN=Fasn PE=1 SV=2	4	0	0	4	0	2	Fasn	Fatty acid synthase OS=Mus musculus OX=10090 GN=Fasn PE=1 SV=2	96	32	27	69	5	3.7866	3.15381	50
	YES	YES	YES	YES	Sf3b1	Splicing factor 3B subunit 1 OS=Mus musculus GN=Sf3b1 PE=1 SV=1	19	10	5	14	5	1.48543	Sf3b1	Splicing factor 3B subunit 1 OS=Mus musculus OX=10090 GN=Sf3b1 PE=1 SV=1	32	16	18	14	-2	3.80735	3.07039	25.5
	YES	YES	YES	YES	Ywhaq	14-3-3 protein theta OS=Mus musculus GN=Ywhaq PE=1 SV=1	4	2	2	2	0	1	Ywhaq	14-3-3 protein theta OS=Mus musculus OX=10090 GN=Ywhaq PE=1 SV=1	18	2	4	14	-2	3.80735	3	11
	YES	YES	YES	YES	Pkm	Pyruvate kinase PKM OS=Mus musculus GN=Pkm PE=1 SV=4	7	4	4	3	0	1.58496	Pkm	Pyruvate kinase PKM OS=Mus musculus OX=10090 GN=Pkm PE=1 SV=4	33	21	20	13	1	3.70044	3	20
	YES	YES	YES	YES	Aars	Alanine--tRNA ligase, cytoplasmic OS=Mus musculus GN=Aars PE=1 SV=1	9	2	2	7	0	2.80735	Aars	Alanine--tRNA ligase, cytoplasmic OS=Mus musculus OX=10090 GN=Aars PE=1 SV=1	50	18	14	36	4	3.16993	3	29.5
	YES	YES	YES	YES	Hnrnpu	Heterogeneous nuclear ribonucleoprotein U OS=Mus musculus GN=Hnrnpu PE=1 SV=1	17	13	12	5	1	2.32193	Hnrnpu	Heterogeneous nuclear ribonucleoprotein U OS=Mus musculus OX=10090 GN=Hnrnpu PE=1 SV=1	28	19	18	10	1	3.32193	2.90689	22.5
	YES	YES	YES	YES	Pfkl	ATP-dependent 6-phosphofructokinase, liver type OS=Mus musculus GN=Pfkl PE=1 SV=4	9	5	2	7	3	1.22239	Pfkl	ATP-dependent 6-phosphofructokinase, liver type OS=Mus musculus OX=10090 GN=Pfkl PE=1 SV=4	21	9	9	12	0	3.58496	2.8413	15
	YES	YES	YES	YES	Psmd13	26S proteasome non-ATPase regulatory subunit 13 OS=Mus musculus GN=Psmd13 PE=1 SV=1	10	6	5	5	1	2.32193	Psmd13	26S proteasome non-ATPase regulatory subunit 13 OS=Mus musculus OX=10090 GN=Psmd13 PE=1 SV=1	18	9	9	9	0	3.16993	2.80735	14
	YES	YES	YES	YES	Aldoa	Fructose-bisphosphate aldolase A OS=Mus musculus GN=Aldoa PE=1 SV=2	9	0	0	9	0	3.16993	Aldoa	Fructose-bisphosphate aldolase A OS=Mus musculus OX=10090 GN=Aldoa PE=1 SV=2	20	13	10	10	3	1.73697	2.62449	14.5
	YES	YES	YES	YES	Kars	Lysine--tRNA ligase OS=Mus musculus GN=Kars PE=1 SV=1	4	0	0	4	0	2	Kars	Lysine--tRNA ligase OS=Mus musculus OX=10090 GN=Kars PE=1 SV=1	22	15	14	8	1	3	2.58496	13
	YES	YES	YES	YES	Strap	Serine-threonine kinase receptor-associated protein OS=Mus musculus GN=Strap PE=1 SV=2	4	0	0	4	0	2	Strap	Serine-threonine kinase receptor-associated protein OS=Mus musculus OX=10090 GN=Strap PE=1 SV=2	13	6	5	8	1	3	2.58496	8.5
	YES	YES	YES	YES	Eef1g	Elongation factor 1-gamma OS=Mus musculus GN=Eef1g PE=1 SV=3	10	5	4	6	1	2.58496	Eef1g	Elongation factor 1-gamma OS=Mus musculus OX=10090 GN=Eef1g PE=1 SV=3	21	14	15	6	-1	2.58496	2.58496	15.5
	YES	YES	YES	YES	Rangap1	Ran GTPase-activating protein 1 OS=Mus musculus GN=Rangap1 PE=1 SV=2	5	2	0	5	2	1.32193	Rangap1	Ran GTPase-activating protein 1 OS=Mus musculus OX=10090 GN=Rangap1 PE=1 SV=2	16	5	7	9	-2	3.16993	2.52356	10.5
	YES	YES	YES	YES	Usp7	Ubiquitin carboxyl-terminal hydrolase 7 OS=Mus musculus GN=Usp7 PE=1 SV=1	9	4	0	9	4	1.16993	Usp7	Ubiquitin carboxyl-terminal hydrolase 7 OS=Mus musculus OX=10090 GN=Usp7 PE=1 SV=1	22	13	13	9	0	3.16993	2.49185	15.5
	YES	YES	YES	YES	Zc3h11a	Zinc finger CCCH domain-containing protein 11A OS=Mus musculus GN=Zc3h11a PE=1 SV=1	2	0	0	2	0	1	Zc3h11a	Zinc finger CCCH domain-containing protein 11A OS=Mus musculus OX=10090 GN=Zc3h11a PE=1 SV=1	12	4	3	9	1	3.16993	2.45943	7
	YES	YES	YES	YES	Huwe1	E3 ubiquitin-protein ligase HUWE1 OS=Mus musculus GN=Huwe1 PE=1 SV=5	10	2	0	10	2	2.32193	Huwe1	E3 ubiquitin-protein ligase HUWE1 OS=Mus musculus OX=10090 GN=Huwe1 PE=1 SV=5	28	13	10	18	3	2.58496	2.45943	19
	YES	YES	YES	YES	Smarcad1	SWI/SNF-related matrix-associated actin-dependent regulator of chromatin subfamily A containing DEAD/H box 1 OS=Mus musculus GN=Smarcad1 PE=1 SV=2	9	2	0	9	2	2.16993	Smarcad1	SWI/SNF-related matrix-associated actin-dependent regulator of chromatin subfamily A containing DEAD/H box 1 OS=Mus musculus OX=10090 GN=Smarcad1 PE=1 SV=2	10	4	4	6	0	2.58496	2.39232	9.5
	YES	YES	YES	YES	Kpnb1	Importin subunit beta-1 OS=Mus musculus GN=Kpnb1 PE=1 SV=2	4	2	0	4	2	1	Kpnb1	Importin subunit beta-1 OS=Mus musculus OX=10090 GN=Kpnb1 PE=1 SV=2	19	9	11	8	-2	3	2.32193	11.5
	YES	YES	YES	YES	Ubap2	Ubiquitin-associated protein 2 OS=Mus musculus GN=Ubap2 PE=1 SV=1	2	0	0	2	0	1	Ubap2	Ubiquitin-associated protein 2 OS=Mus musculus OX=10090 GN=Ubap2 PE=1 SV=1	11	2	3	8	-1	3	2.32193	6.5
	YES	YES	YES	YES	Ptges3	Prostaglandin E synthase 3 OS=Mus musculus GN=Ptges3 PE=1 SV=1	2	0	0	2	0	1	Ptges3	Prostaglandin E synthase 3 OS=Mus musculus OX=10090 GN=Ptges3 PE=1 SV=1	10	1	2	8	-1	3	2.32193	6
	YES	YES	YES	YES	Nup50	Nuclear pore complex protein Nup50 OS=Mus musculus GN=Nup50 PE=1 SV=3	2	0	0	2	0	1	Nup50	Nuclear pore complex protein Nup50 OS=Mus musculus OX=10090 GN=Nup50 PE=1 SV=3	10	2	2	8	0	3	2.32193	6
	YES	YES	YES	YES	Tufm	Elongation factor Tu, mitochondrial OS=Mus musculus GN=Tufm PE=1 SV=1	13	8	3	10	5	1	Tufm	Elongation factor Tu, mitochondrial OS=Mus musculus OX=10090 GN=Tufm PE=1 SV=1	22	14	14	8	0	3	2.32193	17.5
	YES	YES	YES	YES	Cobl	Protein cordon-bleu OS=Mus musculus GN=Cobl PE=1 SV=1	2	0	0	2	0	1	Cobl	Protein cordon-bleu OS=Mus musculus OX=10090 GN=Cobl PE=1 SV=1	8	1	0	8	1	3	2.32193	5
	YES	YES	YES	YES	Pcbp1	Poly(rC)-binding protein 1 OS=Mus musculus GN=Pcbp1 PE=1 SV=1	7	6	5	2	1	1	Pcbp1	Poly(rC)-binding protein 1 OS=Mus musculus OX=10090 GN=Pcbp1 PE=1 SV=1	10	3	2	8	1	3	2.32193	8.5
	YES	YES	YES	YES	Cpsf3	Cleavage and polyadenylation specificity factor subunit 3 OS=Mus musculus GN=Cpsf3 PE=1 SV=2	3	0	0	3	0	1.58496	Cpsf3	Cleavage and polyadenylation specificity factor subunit 3 OS=Mus musculus OX=10090 GN=Cpsf3 PE=1 SV=2	8	1	1	7	0	2.80735	2.32193	5.5
	YES	YES	YES	YES	Jarid2	Protein Jumonji OS=Mus musculus GN=Jarid2 PE=1 SV=1	3	0	0	3	0	1.58496	Jarid2	Protein Jumonji OS=Mus musculus OX=10090 GN=Jarid2 PE=1 SV=1	7	0	0	7	0	2.80735	2.32193	5
	YES	YES	YES	YES	Ranbp3	Ran-binding protein 3 OS=Mus musculus GN=Ranbp3 PE=1 SV=2	3	0	0	3	0	1.58496	Ranbp3	Ran-binding protein 3 OS=Mus musculus OX=10090 GN=Ranbp3 PE=1 SV=2	7	0	0	7	0	2.80735	2.32193	5
	YES	YES	YES	YES	Actr3	Actin-related protein 3 OS=Mus musculus GN=Actr3 PE=1 SV=3	3	0	0	3	0	1.58496	Actr3	Actin-related protein 3 OS=Mus musculus OX=10090 GN=Actr3 PE=1 SV=3	9	3	2	7	1	2.80735	2.32193	6
	YES	YES	YES	YES	Dido1	Death-inducer obliterator 1 OS=Mus musculus GN=Dido1 PE=1 SV=4	7	0	0	7	0	2.80735	Dido1	Death-inducer obliterator 1 OS=Mus musculus OX=10090 GN=Dido1 PE=1 SV=4	6	2	0	6	2	1.58496	2.32193	6.5
	YES	YES	YES	YES	Plaa	Phospholipase A-2-activating protein OS=Mus musculus GN=Plaa PE=1 SV=4	8	0	0	8	0	3	Plaa	Phospholipase A-2-activating protein OS=Mus musculus OX=10090 GN=Plaa PE=1 SV=4	10	8	8	2	0	1	2.32193	9
	YES	YES	YES	YES	Pfkp	ATP-dependent 6-phosphofructokinase, platelet type OS=Mus musculus GN=Pfkp PE=1 SV=1	12	5	2	10	3	1.73697	Pfkp	ATP-dependent 6-phosphofructokinase, platelet type OS=Mus musculus OX=10090 GN=Pfkp PE=1 SV=1	28	12	9	19	3	2.66297	2.27302	20
	YES	YES	YES	YES	Tcof1	Treacle protein OS=Mus musculus GN=Tcof1 PE=1 SV=1	21	16	12	9	4	1.16993	Tcof1	Treacle protein OS=Mus musculus OX=10090 GN=Tcof1 PE=1 SV=1	12	4	5	7	-1	2.80735	2.20945	16.5
	YES	YES	YES	YES	Prmt5	Protein arginine N-methyltransferase 5 OS=Mus musculus GN=Prmt5 PE=1 SV=3	16	13	11	5	2	1.32193	Prmt5	Protein arginine N-methyltransferase 5 OS=Mus musculus OX=10090 GN=Prmt5 PE=1 SV=3	37	20	17	20	3	2.73697	2.1964	26.5
	YES	YES	YES	YES	Sf3b3	Splicing factor 3B subunit 3 OS=Mus musculus GN=Sf3b3 PE=1 SV=1	11	5	4	7	1	2.80735	Sf3b3	Splicing factor 3B subunit 3 OS=Mus musculus OX=10090 GN=Sf3b3 PE=1 SV=1	20	13	7	13	6	1.11548	2.1964	15.5
	YES	YES	YES	YES	Tmpo	Lamina-associated polypeptide 2, isoforms beta/delta/epsilon/gamma OS=Mus musculus GN=Tmpo PE=1 SV=4	6	3	0	6	3	1	Tmpo	Lamina-associated polypeptide 2, isoforms alpha/zeta OS=Mus musculus OX=10090 GN=Tmpo PE=1 SV=4	7	0	0	7	0	2.80735	2.16993	6.5
	YES	YES	YES	YES	Ruvbl1	RuvB-like 1 OS=Mus musculus GN=Ruvbl1 PE=1 SV=1	8	6	4	4	2	1	Ruvbl1	RuvB-like 1 OS=Mus musculus OX=10090 GN=Ruvbl1 PE=1 SV=1	13	7	6	7	1	2.80735	2.16993	10.5
	YES	YES	YES	YES	Wdr77	Methylosome protein 50 OS=Mus musculus GN=Wdr77 PE=1 SV=1	6	2	3	3	-1	1.58496	Wdr77	Methylosome protein 50 OS=Mus musculus OX=10090 GN=Wdr77 PE=1 SV=1	12	7	6	6	1	2.58496	2.16993	9
	YES	YES	YES	YES	Macf1	Microtubule-actin cross-linking factor 1 OS=Mus musculus GN=Macf1 PE=1 SV=2	4	0	0	4	0	2	Macf1	Microtubule-actin cross-linking factor 1 OS=Mus musculus OX=10090 GN=Macf1 PE=1 SV=2	6	0	1	5	-1	2.32193	2.16993	5
	YES	YES	YES	YES	Safb	Scaffold attachment factor B1 OS=Mus musculus GN=Safb PE=1 SV=2	5	0	0	5	0	2.32193	Safb	Scaffold attachment factor B1 OS=Mus musculus OX=10090 GN=Safb PE=1 SV=2	7	2	3	4	-1	2	2.16993	6
	YES	YES	YES	YES	Srpk1	SRSF protein kinase 1 OS=Mus musculus GN=Srpk1 PE=1 SV=2	5	0	0	5	0	2.32193	Srpk1	SRSF protein kinase 1 OS=Mus musculus OX=10090 GN=Srpk1 PE=1 SV=2	10	6	6	4	0	2	2.16993	7.5
	YES	YES	YES	YES	Tomm70	Mitochondrial import receptor subunit TOM70 OS=Mus musculus GN=Tomm70 PE=1 SV=2	5	0	0	5	0	2.32193	Tomm70	Mitochondrial import receptor subunit TOM70 OS=Mus musculus OX=10090 GN=Tomm70 PE=1 SV=2	6	3	2	4	1	2	2.16993	5.5
	YES	YES	YES	YES	Cct4	T-complex protein 1 subunit delta OS=Mus musculus GN=Cct4 PE=1 SV=3	10	7	4	6	3	1	Cct4	T-complex protein 1 subunit delta OS=Mus musculus OX=10090 GN=Cct4 PE=1 SV=3	28	17	15	13	2	2.70044	2.08746	19
	YES	YES	YES	YES	Ctnnb1	Catenin beta-1 OS=Mus musculus GN=Ctnnb1 PE=1 SV=1	5	2	0	5	2	1.32193	Ctnnb1	Catenin beta-1 OS=Mus musculus OX=10090 GN=Ctnnb1 PE=1 SV=1	9	3	3	6	0	2.58496	2.08746	7
	YES	YES	YES	YES	Eif5b	Eukaryotic translation initiation factor 5B OS=Mus musculus GN=Eif5b PE=1 SV=2	16	8	2	14	6	1.22239	Eif5b	Eukaryotic translation initiation factor 5B OS=Mus musculus OX=10090 GN=Eif5b PE=1 SV=2	24	18	18	6	0	2.58496	2.05889	20
	YES	YES	YES	YES	Coro1c	Coronin-1C OS=Mus musculus GN=Coro1c PE=1 SV=2	2	0	0	2	0	1	Coro1c	Coronin-1C OS=Mus musculus OX=10090 GN=Coro1c PE=1 SV=2	13	3	1	12	2	2.58496	2	7.5
	YES	YES	YES	YES	Acaa1a	3-ketoacyl-CoA thiolase A, peroxisomal OS=Mus musculus GN=Acaa1a PE=1 SV=1	2	0	0	2	0	1	Acaa1a	3-ketoacyl-CoA thiolase A, peroxisomal OS=Mus musculus OX=10090 GN=Acaa1a PE=1 SV=1	6	1	0	6	1	2.58496	2	4
	YES	YES	YES	YES	Mat2b	Methionine adenosyltransferase 2 subunit beta OS=Mus musculus GN=Mat2b PE=1 SV=1	3	0	0	3	0	1.58496	Mat2b	Methionine adenosyltransferase 2 subunit beta OS=Mus musculus OX=10090 GN=Mat2b PE=1 SV=1	8	2	3	5	-1	2.32193	2	5.5
	YES	YES	YES	YES	Ywhag	14-3-3 protein gamma OS=Mus musculus GN=Ywhag PE=1 SV=2	3	0	0	3	0	1.58496	Ywhag	14-3-3 protein gamma OS=Mus musculus OX=10090 GN=Ywhag PE=1 SV=2	7	1	2	5	-1	2.32193	2	5
	YES	YES	YES	YES	Rps6	40S ribosomal protein S6 OS=Mus musculus GN=Rps6 PE=1 SV=1	6	4	3	3	1	1.58496	Rps6	40S ribosomal protein S6 OS=Mus musculus OX=10090 GN=Rps6 PE=1 SV=1	14	8	9	5	-1	2.32193	2	10
	YES	YES	YES	YES	Ran	GTP-binding nuclear protein Ran OS=Mus musculus GN=Ran PE=1 SV=3	3	0	0	3	0	1.58496	Ran	GTP-binding nuclear protein Ran OS=Mus musculus OX=10090 GN=Ran PE=1 SV=3	12	8	7	5	1	2.32193	2	7.5
	YES	YES	YES	YES	Sf3a3	Splicing factor 3A subunit 3 OS=Mus musculus GN=Sf3a3 PE=1 SV=2	3	0	0	3	0	1.58496	Sf3a3	Splicing factor 3A subunit 3 OS=Mus musculus OX=10090 GN=Sf3a3 PE=1 SV=2	10	6	5	5	1	2.32193	2	6.5
	YES	YES	YES	YES	Polr2a	DNA-directed RNA polymerase II subunit RPB1 OS=Mus musculus GN=Polr2a PE=1 SV=3	4	0	0	4	0	2	Polr2a	DNA-directed RNA polymerase II subunit RPB1 OS=Mus musculus OX=10090 GN=Polr2a PE=1 SV=3	17	8	5	12	3	2	2	10.5
	YES	YES	YES	YES	Tomm34	Mitochondrial import receptor subunit TOM34 OS=Mus musculus GN=Tomm34 PE=1 SV=1	5	0	0	5	0	2.32193	Tomm34	Mitochondrial import receptor subunit TOM34 OS=Mus musculus OX=10090 GN=Tomm34 PE=1 SV=1	8	4	2	6	2	1.58496	2	6.5
	YES	YES	YES	YES	Fus	RNA-binding protein FUS OS=Mus musculus GN=Fus PE=1 SV=1	5	0	0	5	0	2.32193	Fus	RNA-binding protein FUS OS=Mus musculus OX=10090 GN=Fus PE=1 SV=1	9	7	6	3	1	1.58496	2	7
	YES	YES	YES	YES	Copb2	Coatomer subunit beta' OS=Mus musculus GN=Copb2 PE=1 SV=2	5	0	0	5	0	2.32193	Copb2	Coatomer subunit beta' OS=Mus musculus OX=10090 GN=Copb2 PE=1 SV=2	9	4	1	8	3	1.41504	1.9386	7
	YES	YES	YES	YES	Srp54	Signal recognition particle 54 kDa protein OS=Mus musculus GN=Srp54 PE=1 SV=2	5	0	0	5	0	2.32193	Srp54	Signal recognition particle 54 kDa protein OS=Mus musculus OX=10090 GN=Srp54 PE=1 SV=2	8	3	0	8	3	1.41504	1.9386	6.5
	YES	YES	YES	YES	Pds5a	Sister chromatid cohesion protein PDS5 homolog A OS=Mus musculus GN=Pds5a PE=1 SV=3	8	4	0	8	4	1	Pds5a	Sister chromatid cohesion protein PDS5 homolog A OS=Mus musculus OX=10090 GN=Pds5a PE=1 SV=3	12	3	1	11	2	2.45943	1.90689	10
	YES	YES	YES	YES	Psmd12	26S proteasome non-ATPase regulatory subunit 12 OS=Mus musculus GN=Psmd12 PE=1 SV=4	9	5	4	5	1	2.32193	Psmd12	26S proteasome non-ATPase regulatory subunit 12 OS=Mus musculus OX=10090 GN=Psmd12 PE=1 SV=4	20	14	10	10	4	1.32193	1.90689	14.5
	YES	YES	YES	YES	Rpl7a	60S ribosomal protein L7a OS=Mus musculus GN=Rpl7a PE=1 SV=2	14	10	9	5	1	2.32193	Rpl7a	60S ribosomal protein L7a OS=Mus musculus OX=10090 GN=Rpl7a PE=1 SV=2	21	18	16	5	2	1.32193	1.90689	17.5
	YES	YES	YES	YES	Larp4	La-related protein 4 OS=Mus musculus GN=Larp4 PE=1 SV=2	4	0	0	4	0	2	Larp4	La-related protein 4 OS=Mus musculus OX=10090 GN=Larp4 PE=1 SV=2	15	8	5	10	3	1.73697	1.87447	9.5
	YES	YES	YES	YES	Ddx5	Probable ATP-dependent RNA helicase DDX5 OS=Mus musculus GN=Ddx5 PE=1 SV=2	26	15	12	14	3	2.22239	Ddx5	Probable ATP-dependent RNA helicase DDX5 OS=Mus musculus OX=10090 GN=Ddx5 PE=1 SV=2	30	20	14	16	6	1.41504	1.87447	28
	YES	YES	YES	YES	Fkbp5	Peptidyl-prolyl cis-trans isomerase FKBP5 OS=Mus musculus GN=Fkbp5 PE=1 SV=1	6	2	0	6	2	1.58496	Fkbp5	Peptidyl-prolyl cis-trans isomerase FKBP5 OS=Mus musculus OX=10090 GN=Fkbp5 PE=1 SV=1	9	2	5	4	-3	2	1.80735	7.5
	YES	YES	YES	YES	Nip7	60S ribosome subunit biogenesis protein NIP7 homolog OS=Mus musculus GN=Nip7 PE=1 SV=1	3	0	0	3	0	1.58496	Nip7	60S ribosome subunit biogenesis protein NIP7 homolog OS=Mus musculus OX=10090 GN=Nip7 PE=1 SV=1	7	3	3	4	0	2	1.80735	5
	YES	YES	YES	YES	Rpa3	Replication protein A 14 kDa subunit OS=Mus musculus GN=Rpa3 PE=1 SV=1	3	0	0	3	0	1.58496	Rpa3	Replication protein A 14 kDa subunit OS=Mus musculus OX=10090 GN=Rpa3 PE=1 SV=1	5	1	1	4	0	2	1.80735	4
	YES	YES	YES	YES	Arf5	ADP-ribosylation factor 5 OS=Mus musculus GN=Arf5 PE=1 SV=2	6	4	3	3	1	1.58496	Arf5	ADP-ribosylation factor 5 OS=Mus musculus OX=10090 GN=Arf5 PE=1 SV=2	4	0	0	4	0	2	1.80735	5
	YES	YES	YES	YES	Tns3	Tensin-3 OS=Mus musculus GN=Tns3 PE=1 SV=1	3	0	0	3	0	1.58496	Tns3	Tensin-3 OS=Mus musculus OX=10090 GN=Tns3 PE=1 SV=1	6	3	2	4	1	2	1.80735	4.5
	YES	YES	YES	YES	Ckap5	Cytoskeleton-associated protein 5 OS=Mus musculus GN=Ckap5 PE=1 SV=1	4	0	0	4	0	2	Ckap5	Cytoskeleton-associated protein 5 OS=Mus musculus OX=10090 GN=Ckap5 PE=1 SV=1	12	4	0	12	4	1.58496	1.80735	8
	YES	YES	YES	YES	Usp39	U4/U6.U5 tri-snRNP-associated protein 2 OS=Mus musculus GN=Usp39 PE=1 SV=2	4	0	0	4	0	2	Usp39	U4/U6.U5 tri-snRNP-associated protein 2 OS=Mus musculus OX=10090 GN=Usp39 PE=1 SV=2	6	4	3	3	1	1.58496	1.80735	5
	YES	YES	YES	YES	Ankrd17	Ankyrin repeat domain-containing protein 17 OS=Mus musculus GN=Ankrd17 PE=1 SV=2	2	0	0	2	0	1	Ankrd17	Ankyrin repeat domain-containing protein 17 OS=Mus musculus OX=10090 GN=Ankrd17 PE=1 SV=2	6	1	1	5	0	2.32193	1.80735	4
	YES	YES	YES	YES	Birc6	Baculoviral IAP repeat-containing protein 6 OS=Mus musculus GN=Birc6 PE=1 SV=2	2	0	0	2	0	1	Birc6	Baculoviral IAP repeat-containing protein 6 OS=Mus musculus OX=10090 GN=Birc6 PE=1 SV=2	12	4	2	10	2	2.32193	1.80735	7
	YES	YES	YES	YES	Ints4	Integrator complex subunit 4 OS=Mus musculus GN=Ints4 PE=1 SV=1	2	0	0	2	0	1	Ints4	Integrator complex subunit 4 OS=Mus musculus OX=10090 GN=Ints4 PE=1 SV=1	5	1	0	5	1	2.32193	1.80735	3.5
	YES	YES	YES	YES	Hsp90b1	Endoplasmin OS=Mus musculus GN=Hsp90b1 PE=1 SV=2	10	7	4	6	3	1	Hsp90b1	Endoplasmin OS=Mus musculus OX=10090 GN=Hsp90b1 PE=1 SV=2	30	22	20	10	2	2.32193	1.80735	20
	YES	YES	YES	YES	Dhfr	Dihydrofolate reductase OS=Mus musculus GN=Dhfr PE=1 SV=3	5	0	0	5	0	2.32193	Dhfr	Dihydrofolate reductase OS=Mus musculus OX=10090 GN=Dhfr PE=1 SV=3	5	4	3	2	1	1	1.80735	5
	YES	YES	YES	YES	Ktn1	Kinectin OS=Mus musculus GN=Ktn1 PE=1 SV=1	6	2	0	6	2	1.58496	Ktn1	Kinectin OS=Mus musculus OX=10090 GN=Ktn1 PE=1 SV=1	14	6	3	11	3	1.87447	1.73697	10
	YES	YES	YES	YES	Stat3	Signal transducer and activator of transcription 3 OS=Mus musculus GN=Stat3 PE=1 SV=2	8	4	0	8	4	1	Stat3	Signal transducer and activator of transcription 3 OS=Mus musculus OX=10090 GN=Stat3 PE=1 SV=2	15	8	6	9	2	2.16993	1.70044	11.5
	YES	YES	YES	YES	Sfpq	Splicing factor, proline- and glutamine-rich OS=Mus musculus GN=Sfpq PE=1 SV=1	10	7	5	5	2	1.32193	Sfpq	Splicing factor, proline- and glutamine-rich OS=Mus musculus OX=10090 GN=Sfpq PE=1 SV=1	21	16	17	4	-1	2	1.70044	15.5
	YES	YES	YES	YES	Psmd11	26S proteasome non-ATPase regulatory subunit 11 OS=Mus musculus GN=Psmd11 PE=1 SV=3	10	7	5	5	2	1.32193	Psmd11	26S proteasome non-ATPase regulatory subunit 11 OS=Mus musculus OX=10090 GN=Psmd11 PE=1 SV=3	20	16	16	4	0	2	1.70044	15
	YES	YES	YES	YES	Sfxn1	Sideroflexin-1 OS=Mus musculus GN=Sfxn1 PE=1 SV=3	5	2	0	5	2	1.32193	Sfxn1	Sideroflexin-1 OS=Mus musculus OX=10090 GN=Sfxn1 PE=1 SV=3	4	0	0	4	0	2	1.70044	4.5
	YES	YES	YES	YES	Dhx15	Pre-mRNA-splicing factor ATP-dependent RNA helicase DHX15 OS=Mus musculus GN=Dhx15 PE=1 SV=2	6	4	2	4	2	1	Dhx15	Pre-mRNA-splicing factor ATP-dependent RNA helicase DHX15 OS=Mus musculus OX=10090 GN=Dhx15 PE=1 SV=2	18	8	5	13	3	2.11548	1.66297	12
	YES	YES	YES	YES	Hnrnpc	Heterogeneous nuclear ribonucleoproteins C1/C2 OS=Mus musculus GN=Hnrnpc PE=1 SV=1	16	10	5	11	5	1.1375	Hnrnpc	Heterogeneous nuclear ribonucleoproteins C1/C2 OS=Mus musculus OX=10090 GN=Hnrnpc PE=1 SV=1	16	12	12	4	0	2	1.63227	16
	YES	YES	YES	YES	Dis3	Exosome complex exonuclease RRP44 OS=Mus musculus GN=Dis3 PE=1 SV=4	4	2	0	4	2	1	Dis3	Exosome complex exonuclease RRP44 OS=Mus musculus OX=10090 GN=Dis3 PE=1 SV=4	13	8	9	4	-1	2	1.58496	8.5
	YES	YES	YES	YES	Sec23b	Protein transport protein Sec23B OS=Mus musculus GN=Sec23b PE=1 SV=1	2	0	0	2	0	1	Sec23b	Protein transport protein Sec23B OS=Mus musculus OX=10090 GN=Sec23b PE=1 SV=1	4	1	0	4	1	2	1.58496	3
	YES	YES	YES	YES	Fam129b	Niban-like protein 1 OS=Mus musculus GN=Fam129b PE=1 SV=2	2	0	0	2	0	1	Fam129b	Niban-like protein 1 OS=Mus musculus OX=10090 GN=Fam129b PE=1 SV=2	4	1	0	4	1	2	1.58496	3
	YES	YES	YES	YES	Snw1	SNW domain-containing protein 1 OS=Mus musculus GN=Snw1 PE=1 SV=3	2	0	0	2	0	1	Snw1	SNW domain-containing protein 1 OS=Mus musculus OX=10090 GN=Snw1 PE=1 SV=3	4	1	0	4	1	2	1.58496	3
	YES	YES	YES	YES	Copa	Coatomer subunit alpha OS=Mus musculus GN=Copa PE=1 SV=2	15	9	3	12	6	1	Copa	Coatomer subunit alpha OS=Mus musculus OX=10090 GN=Copa PE=1 SV=2	15	12	11	4	1	2	1.58496	15
	YES	YES	YES	YES	Hnrnpa2b1	Heterogeneous nuclear ribonucleoproteins A2/B1 OS=Mus musculus GN=Hnrnpa2b1 PE=1 SV=2	13	9	5	8	4	1	Hnrnpa2b1	Heterogeneous nuclear ribonucleoproteins A2/B1 OS=Mus musculus OX=10090 GN=Hnrnpa2b1 PE=1 SV=2	18	15	14	4	1	2	1.58496	15.5
	YES	YES	YES	YES	Map2k1	Dual specificity mitogen-activated protein kinase kinase 1 OS=Mus musculus GN=Map2k1 PE=1 SV=2	3	0	0	3	0	1.58496	Map2k1	Dual specificity mitogen-activated protein kinase kinase 1 OS=Mus musculus OX=10090 GN=Map2k1 PE=1 SV=2	6	3	3	3	0	1.58496	1.58496	4.5
	YES	YES	YES	YES	Usp48	Ubiquitin carboxyl-terminal hydrolase 48 OS=Mus musculus GN=Usp48 PE=1 SV=2	3	0	0	3	0	1.58496	Usp48	Ubiquitin carboxyl-terminal hydrolase 48 OS=Mus musculus OX=10090 GN=Usp48 PE=1 SV=2	10	6	4	6	2	1.58496	1.58496	6.5
	YES	YES	YES	YES	Bzw2	Basic leucine zipper and W2 domain-containing protein 2 OS=Mus musculus GN=Bzw2 PE=1 SV=1	3	0	0	3	0	1.58496	Bzw2	Basic leucine zipper and W2 domain-containing protein 2 OS=Mus musculus OX=10090 GN=Bzw2 PE=1 SV=1	5	3	2	3	1	1.58496	1.58496	4
	YES	YES	YES	YES	Rae1	mRNA export factor OS=Mus musculus GN=Rae1 PE=1 SV=1	3	0	0	3	0	1.58496	Rae1	mRNA export factor OS=Mus musculus OX=10090 GN=Rae1 PE=1 SV=1	3	1	0	3	1	1.58496	1.58496	3
	YES	YES	YES	YES	Hk2	Hexokinase-2 OS=Mus musculus GN=Hk2 PE=1 SV=1	15	6	2	13	4	1.70044	Hk2	Hexokinase-2 OS=Mus musculus OX=10090 GN=Hk2 PE=1 SV=1	22	15	11	11	4	1.45943	1.58496	18.5
	YES	YES	YES	YES	Rplp0	60S acidic ribosomal protein P0 OS=Mus musculus GN=Rplp0 PE=1 SV=3	9	6	5	4	1	2	Rplp0	60S acidic ribosomal protein P0 OS=Mus musculus OX=10090 GN=Rplp0 PE=1 SV=3	18	16	16	2	0	1	1.58496	13.5
	YES	YES	YES	YES	Nolc1	Nucleolar and coiled-body phosphoprotein 1 OS=Mus musculus OX=10090 GN=Nolc1 PE=1 SV=1	6	3	2	4	1	2	Nolc1	Nucleolar and coiled-body phosphoprotein 1 OS=Mus musculus OX=10090 GN=Nolc1 PE=1 SV=1	6	4	4	2	0	1	1.58496	6
	YES	YES	YES	YES	Ncaph	Condensin complex subunit 2 OS=Mus musculus GN=Ncaph PE=1 SV=1	4	0	0	4	0	2	Ncaph	Condensin complex subunit 2 OS=Mus musculus OX=10090 GN=Ncaph PE=1 SV=1	4	2	0	4	2	1	1.58496	4
	YES	YES	YES	YES	Eif2s3x	Eukaryotic translation initiation factor 2 subunit 3, X-linked OS=Mus musculus GN=Eif2s3x PE=1 SV=2	8	5	4	4	1	2	Eif2s3x	Eukaryotic translation initiation factor 2 subunit 3, X-linked OS=Mus musculus OX=10090 GN=Eif2s3x PE=1 SV=2	15	14	13	2	1	1	1.58496	11.5
	YES	YES	YES	YES	Caprin1	Caprin-1 OS=Mus musculus GN=Caprin1 PE=1 SV=2	9	6	3	6	3	1	Caprin1	Caprin-1 OS=Mus musculus OX=10090 GN=Caprin1 PE=1 SV=2	17	12	10	7	2	1.80735	1.45943	13
	YES	YES	YES	YES	Eef1b	Elongation factor 1-beta OS=Mus musculus GN=Eef1b PE=1 SV=5	4	2	0	4	2	1	Eef1b	Elongation factor 1-beta OS=Mus musculus OX=10090 GN=Eef1b PE=1 SV=5	11	6	4	7	2	1.80735	1.45943	7.5
	YES	YES	YES	YES	Csde1	Cold shock domain-containing protein E1 OS=Mus musculus GN=Csde1 PE=1 SV=1	10	4	0	10	4	1.32193	Csde1	Cold shock domain-containing protein E1 OS=Mus musculus OX=10090 GN=Csde1 PE=1 SV=1	13	10	10	3	0	1.58496	1.45943	11.5
	YES	YES	YES	YES	Usp14	Ubiquitin carboxyl-terminal hydrolase 14 OS=Mus musculus GN=Usp14 PE=1 SV=3	7	4	2	5	2	1.32193	Usp14	Ubiquitin carboxyl-terminal hydrolase 14 OS=Mus musculus OX=10090 GN=Usp14 PE=1 SV=3	15	12	12	3	0	1.58496	1.45943	11
	YES	YES	YES	YES	Rps2	40S ribosomal protein S2 OS=Mus musculus GN=Rps2 PE=1 SV=3	11	8	6	5	2	1.32193	Rps2	40S ribosomal protein S2 OS=Mus musculus OX=10090 GN=Rps2 PE=1 SV=3	18	12	9	9	3	1.58496	1.45943	14.5
	YES	YES	YES	YES	Api5	Apoptosis inhibitor 5 OS=Mus musculus GN=Api5 PE=1 SV=2	3	0	0	3	0	1.58496	Api5	Apoptosis inhibitor 5 OS=Mus musculus OX=10090 GN=Api5 PE=1 SV=2	6	3	1	5	2	1.32193	1.45943	4.5
	YES	YES	YES	YES	Ckap4	Cytoskeleton-associated protein 4 OS=Mus musculus GN=Ckap4 PE=1 SV=2	3	0	0	3	0	1.58496	Ckap4	Cytoskeleton-associated protein 4 OS=Mus musculus OX=10090 GN=Ckap4 PE=1 SV=2	6	3	1	5	2	1.32193	1.45943	4.5
	YES	YES	YES	YES	Rps17	40S ribosomal protein S17 OS=Mus musculus GN=Rps17 PE=1 SV=2	9	7	6	3	1	1.58496	Rps17	40S ribosomal protein S17 OS=Mus musculus OX=10090 GN=Rps17 PE=1 SV=2	8	5	3	5	2	1.32193	1.45943	8.5
	YES	YES	YES	YES	Hspa8	Heat shock cognate 71 kDa protein OS=Mus musculus GN=Hspa8 PE=1 SV=1	26	20	14	12	6	1	Hspa8	Heat shock cognate 71 kDa protein OS=Mus musculus OX=10090 GN=Hspa8 PE=1 SV=1	34	27	24	10	3	1.73697	1.41504	30
	YES	YES	YES	YES	Hspa5	Endoplasmic reticulum chaperone BiP OS=Mus musculus OX=10090 GN=Hspa5 PE=1 SV=3	17	14	11	6	3	1	Hspa5	Endoplasmic reticulum chaperone BiP OS=Mus musculus OX=10090 GN=Hspa5 PE=1 SV=3	29	20	16	13	4	1.70044	1.39232	23
	YES	YES	YES	YES	Cnn3	Calponin-3 OS=Mus musculus GN=Cnn3 PE=1 SV=1	5	2	0	5	2	1.32193	Cnn3	Calponin-3 OS=Mus musculus OX=10090 GN=Cnn3 PE=1 SV=1	10	5	2	8	3	1.41504	1.36923	7.5
	YES	YES	YES	YES	Mthfd1	C-1-tetrahydrofolate synthase, cytoplasmic OS=Mus musculus GN=Mthfd1 PE=1 SV=4	28	18	9	19	9	1.078	Mthfd1	C-1-tetrahydrofolate synthase, cytoplasmic OS=Mus musculus OX=10090 GN=Mthfd1 PE=1 SV=4	43	37	34	9	3	1.58496	1.35364	35.5
	YES	YES	YES	YES	Mettl16	Methyltransferase-like protein 16 OS=Mus musculus GN=Mettl16 PE=1 SV=1	2	0	0	2	0	1	Mettl16	RNA N6-adenosine-methyltransferase METTL16 OS=Mus musculus OX=10090 GN=Mettl16 PE=1 SV=1	3	0	0	3	0	1.58496	1.32193	2.5
	YES	YES	YES	YES	Nup188	Nucleoporin NUP188 homolog OS=Mus musculus GN=Nup188 PE=1 SV=2	2	0	0	2	0	1	Nup188	Nucleoporin NUP188 homolog OS=Mus musculus OX=10090 GN=Nup188 PE=1 SV=2	3	0	0	3	0	1.58496	1.32193	2.5
	YES	YES	YES	YES	Tnpo3	Transportin-3 OS=Mus musculus GN=Tnpo3 PE=1 SV=1	4	2	0	4	2	1	Tnpo3	Transportin-3 OS=Mus musculus OX=10090 GN=Tnpo3 PE=1 SV=1	6	3	3	3	0	1.58496	1.32193	5
	YES	YES	YES	YES	Rnmt	mRNA cap guanine-N7 methyltransferase OS=Mus musculus GN=Rnmt PE=1 SV=1	2	0	0	2	0	1	Rnmt	mRNA cap guanine-N7 methyltransferase OS=Mus musculus OX=10090 GN=Rnmt PE=1 SV=1	9	3	0	9	3	1.58496	1.32193	5.5
	YES	YES	YES	YES	Supt6h	Transcription elongation factor SPT6 OS=Mus musculus GN=Supt6h PE=1 SV=2	2	0	0	2	0	1	Supt6h	Transcription elongation factor SPT6 OS=Mus musculus OX=10090 GN=Supt6h PE=1 SV=2	11	7	5	6	2	1.58496	1.32193	6.5
	YES	YES	YES	YES	Ndufa10	NADH dehydrogenase [ubiquinone] 1 alpha subcomplex subunit 10, mitochondrial OS=Mus musculus GN=Ndufa10 PE=1 SV=1	2	0	0	2	0	1	Ndufa10	NADH dehydrogenase [ubiquinone] 1 alpha subcomplex subunit 10, mitochondrial OS=Mus musculus OX=10090 GN=Ndufa10 PE=1 SV=1	3	1	0	3	1	1.58496	1.32193	2.5
	YES	YES	YES	YES	Capza2	F-actin-capping protein subunit alpha-2 OS=Mus musculus GN=Capza2 PE=1 SV=3	4	2	0	4	2	1	Capza2	F-actin-capping protein subunit alpha-2 OS=Mus musculus OX=10090 GN=Capza2 PE=1 SV=3	10	4	1	9	3	1.58496	1.32193	7
	YES	YES	YES	YES	Trim28	Transcription intermediary factor 1-beta OS=Mus musculus GN=Trim28 PE=1 SV=3	15	10	5	10	5	1	Trim28	Transcription intermediary factor 1-beta OS=Mus musculus OX=10090 GN=Trim28 PE=1 SV=3	26	22	20	6	2	1.58496	1.32193	20.5
	YES	YES	YES	YES	Sf3a1	Splicing factor 3A subunit 1 OS=Mus musculus GN=Sf3a1 PE=1 SV=1	4	2	0	4	2	1	Sf3a1	Splicing factor 3A subunit 1 OS=Mus musculus OX=10090 GN=Sf3a1 PE=1 SV=1	10	6	4	6	2	1.58496	1.32193	7
	YES	YES	YES	YES	Rfc2	Replication factor C subunit 2 OS=Mus musculus GN=Rfc2 PE=1 SV=1	4	2	0	4	2	1	Rfc2	Replication factor C subunit 2 OS=Mus musculus OX=10090 GN=Rfc2 PE=1 SV=1	8	4	2	6	2	1.58496	1.32193	6
	YES	YES	YES	YES	Hdac1	Histone deacetylase 1 OS=Mus musculus GN=Hdac1 PE=1 SV=1	8	4	0	8	4	1	Hdac1	Histone deacetylase 1 OS=Mus musculus OX=10090 GN=Hdac1 PE=1 SV=1	9	7	6	3	1	1.58496	1.32193	8.5
	YES	YES	YES	YES	Rfc3	Replication factor C subunit 3 OS=Mus musculus GN=Rfc3 PE=1 SV=1	4	2	0	4	2	1	Rfc3	Replication factor C subunit 3 OS=Mus musculus OX=10090 GN=Rfc3 PE=1 SV=1	5	3	2	3	1	1.58496	1.32193	4.5
	YES	YES	YES	YES	Rbm27	RNA-binding protein 27 OS=Mus musculus GN=Rbm27 PE=1 SV=3	4	2	0	4	2	1	Rbm27	RNA-binding protein 27 OS=Mus musculus OX=10090 GN=Rbm27 PE=1 SV=3	3	1	0	3	1	1.58496	1.32193	3.5
	YES	YES	YES	YES	Dnm1l	Dynamin-1-like protein OS=Mus musculus GN=Dnm1l PE=1 SV=2	7	3	0	7	3	1.22239	Dnm1l	Dynamin-1-like protein OS=Mus musculus OX=10090 GN=Dnm1l PE=1 SV=2	8	3	0	8	3	1.41504	1.32193	7.5
	YES	YES	YES	YES	Lyar	Cell growth-regulating nucleolar protein OS=Mus musculus GN=Lyar PE=1 SV=2	3	0	0	3	0	1.58496	Lyar	Cell growth-regulating nucleolar protein OS=Mus musculus OX=10090 GN=Lyar PE=1 SV=2	13	9	11	2	-2	1	1.32193	8
	YES	YES	YES	YES	Snrpb2	U2 small nuclear ribonucleoprotein B'' OS=Mus musculus GN=Snrpb2 PE=1 SV=1	3	0	0	3	0	1.58496	Snrpb2	U2 small nuclear ribonucleoprotein B'' OS=Mus musculus OX=10090 GN=Snrpb2 PE=1 SV=1	3	1	1	2	0	1	1.32193	3
	YES	YES	YES	YES	Rpap1	RNA polymerase II-associated protein 1 OS=Mus musculus GN=Rpap1 PE=1 SV=2	3	0	0	3	0	1.58496	Rpap1	RNA polymerase II-associated protein 1 OS=Mus musculus OX=10090 GN=Rpap1 PE=1 SV=2	2	0	0	2	0	1	1.32193	2.5
	YES	YES	YES	YES	Rpl27	60S ribosomal protein L27 OS=Mus musculus GN=Rpl27 PE=1 SV=2	9	6	6	3	0	1.58496	Rpl27	60S ribosomal protein L27 OS=Mus musculus OX=10090 GN=Rpl27 PE=1 SV=2	10	8	8	2	0	1	1.32193	9.5
	YES	YES	YES	YES	Sin3a	Paired amphipathic helix protein Sin3a OS=Mus musculus GN=Sin3a PE=1 SV=3	3	0	0	3	0	1.58496	Sin3a	Paired amphipathic helix protein Sin3a OS=Mus musculus OX=10090 GN=Sin3a PE=1 SV=3	11	8	5	6	3	1	1.32193	7
	YES	YES	YES	YES	Khdrbs1	KH domain-containing, RNA-binding, signal transduction-associated protein 1 OS=Mus musculus GN=Khdrbs1 PE=1 SV=2	3	0	0	3	0	1.58496	Khdrbs1	KH domain-containing, RNA-binding, signal transduction-associated protein 1 OS=Mus musculus OX=10090 GN=Khdrbs1 PE=1 SV=2	6	4	2	4	2	1	1.32193	4.5
	YES	YES	YES	YES	Eif2d	Eukaryotic translation initiation factor 2D OS=Mus musculus GN=Eif2d PE=1 SV=3	3	0	0	3	0	1.58496	Eif2d	Eukaryotic translation initiation factor 2D OS=Mus musculus OX=10090 GN=Eif2d PE=1 SV=3	5	3	1	4	2	1	1.32193	4
	YES	YES	YES	YES	Vac14	Protein VAC14 homolog OS=Mus musculus GN=Vac14 PE=1 SV=1	3	0	0	3	0	1.58496	Vac14	Protein VAC14 homolog OS=Mus musculus OX=10090 GN=Vac14 PE=1 SV=1	3	2	1	2	1	1	1.32193	3
	YES	YES	YES	YES	Ezh2	Histone-lysine N-methyltransferase EZH2 OS=Mus musculus GN=Ezh2 PE=1 SV=2	3	0	0	3	0	1.58496	Ezh2	Histone-lysine N-methyltransferase EZH2 OS=Mus musculus OX=10090 GN=Ezh2 PE=1 SV=2	2	1	0	2	1	1	1.32193	2.5
	YES	YES	YES	YES	Rpl27a	60S ribosomal protein L27a OS=Mus musculus GN=Rpl27a PE=1 SV=5	6	2	0	6	2	1.58496	Rpl27a	60S ribosomal protein L27a OS=Mus musculus OX=10090 GN=Rpl27a PE=1 SV=5	7	6	5	2	1	1	1.32193	6.5
	YES	YES	YES	YES	Sugt1	Protein SGT1 homolog OS=Mus musculus GN=Sugt1 PE=1 SV=3	5	2	0	5	2	1.32193	Sugt1	Protein SGT1 homolog OS=Mus musculus OX=10090 GN=Sugt1 PE=1 SV=3	12	8	5	7	3	1.22239	1.27302	8.5
	YES	YES	YES	YES	Cul1	Cullin-1 OS=Mus musculus GN=Cul1 PE=1 SV=1	4	2	0	4	2	1	Cul1	Cullin-1 OS=Mus musculus OX=10090 GN=Cul1 PE=1 SV=1	13	6	2	11	4	1.45943	1.24793	8.5
	YES	YES	YES	YES	U2surp	U2 snRNP-associated SURP motif-containing protein OS=Mus musculus GN=U2surp PE=1 SV=3	16	11	7	9	4	1.16993	U2surp	U2 snRNP-associated SURP motif-containing protein OS=Mus musculus OX=10090 GN=U2surp PE=1 SV=3	11	8	6	5	2	1.32193	1.24793	13.5
	YES	YES	YES	YES	Morc3	MORC family CW-type zinc finger protein 3 OS=Mus musculus GN=Morc3 PE=1 SV=1	2	0	0	2	0	1	Morc3	MORC family CW-type zinc finger protein 3 OS=Mus musculus OX=10090 GN=Morc3 PE=1 SV=1	16	11	8	8	3	1.41504	1.22239	9
	YES	YES	YES	YES	Kdm3a	Lysine-specific demethylase 3A OS=Mus musculus GN=Kdm3a PE=1 SV=1	2	0	0	2	0	1	Kdm3a	Lysine-specific demethylase 3A OS=Mus musculus OX=10090 GN=Kdm3a PE=1 SV=1	8	3	0	8	3	1.41504	1.22239	5
	YES	YES	YES	YES	Polr1a	DNA-directed RNA polymerase I subunit RPA1 OS=Mus musculus GN=Polr1a PE=1 SV=2	2	0	0	2	0	1	Polr1a	DNA-directed RNA polymerase I subunit RPA1 OS=Mus musculus OX=10090 GN=Polr1a PE=1 SV=2	8	3	0	8	3	1.41504	1.22239	5
	YES	YES	YES	YES	Ube4b	Ubiquitin conjugation factor E4 B OS=Mus musculus GN=Ube4b PE=1 SV=3	4	2	0	4	2	1	Ube4b	Ubiquitin conjugation factor E4 B OS=Mus musculus OX=10090 GN=Ube4b PE=1 SV=3	10	5	2	8	3	1.41504	1.22239	7
	YES	YES	YES	YES	Rpa2	Replication protein A 32 kDa subunit OS=Mus musculus GN=Rpa2 PE=1 SV=1	2	0	0	2	0	1	Rpa2	Replication protein A 32 kDa subunit OS=Mus musculus OX=10090 GN=Rpa2 PE=1 SV=1	6	3	1	5	2	1.32193	1.16993	4
	YES	YES	YES	YES	Lonp1	Lon protease homolog, mitochondrial OS=Mus musculus GN=Lonp1 PE=1 SV=2	8	4	0	8	4	1	Lonp1	Lon protease homolog, mitochondrial OS=Mus musculus OX=10090 GN=Lonp1 PE=1 SV=2	15	9	5	10	4	1.32193	1.16993	11.5
	YES	YES	YES	YES	Rrbp1	Ribosome-binding protein 1 OS=Mus musculus GN=Rrbp1 PE=1 SV=2	8	4	0	8	4	1	Rrbp1	Ribosome-binding protein 1 OS=Mus musculus OX=10090 GN=Rrbp1 PE=1 SV=2	8	5	3	5	2	1.32193	1.16993	8
	YES	YES	YES	YES	Rps6ka1	Ribosomal protein S6 kinase alpha-1 OS=Mus musculus GN=Rps6ka1 PE=1 SV=1	4	2	0	4	2	1	Rps6ka1	Ribosomal protein S6 kinase alpha-1 OS=Mus musculus OX=10090 GN=Rps6ka1 PE=1 SV=1	6	3	1	5	2	1.32193	1.16993	5
	YES	YES	YES	YES	Vps4b	Vacuolar protein sorting-associated protein 4B OS=Mus musculus GN=Vps4b PE=1 SV=2	4	2	0	4	2	1	Vps4b	Vacuolar protein sorting-associated protein 4B OS=Mus musculus OX=10090 GN=Vps4b PE=1 SV=2	6	3	1	5	2	1.32193	1.16993	5
	YES	YES	YES	YES	Eif2s1	Eukaryotic translation initiation factor 2 subunit 1 OS=Mus musculus GN=Eif2s1 PE=1 SV=3	14	7	2	12	5	1.26303	Eif2s1	Eukaryotic translation initiation factor 2 subunit 1 OS=Mus musculus OX=10090 GN=Eif2s1 PE=1 SV=3	21	18	15	6	3	1	1.1375	17.5
	YES	YES	YES	YES	Kif5b	Kinesin-1 heavy chain OS=Mus musculus GN=Kif5b PE=1 SV=3	4	2	0	4	2	1	Kif5b	Kinesin-1 heavy chain OS=Mus musculus OX=10090 GN=Kif5b PE=1 SV=3	20	15	11	9	4	1.16993	1.08746	12
	YES	YES	YES	YES	Tuba4a	Tubulin alpha-4A chain OS=Mus musculus GN=Tuba4a PE=1 SV=1	17	12	8	9	4	1.16993	Tuba4a	Tubulin alpha-4A chain OS=Mus musculus OX=10090 GN=Tuba4a PE=1 SV=1	3	1	1	2	0	1	1.08746	10
	YES	YES	YES	YES	Mtrex	Exosome RNA helicase MTR4 OS=Mus musculus OX=10090 GN=Mtrex PE=1 SV=1	6	3	0	6	3	1	Mtrex	Exosome RNA helicase MTR4 OS=Mus musculus OX=10090 GN=Mtrex PE=1 SV=1	18	10	3	15	7	1.09954	1.05063	12
	YES	YES	YES	YES	Sec31a	Protein transport protein Sec31A OS=Mus musculus GN=Sec31a PE=1 SV=2	4	2	0	4	2	1	Sec31a	Protein transport protein Sec31A OS=Mus musculus OX=10090 GN=Sec31a PE=1 SV=2	10	4	8	2	-4	1	1	7
	YES	YES	YES	YES	Ubxn1	UBX domain-containing protein 1 OS=Mus musculus GN=Ubxn1 PE=1 SV=1	2	0	0	2	0	1	Ubxn1	UBX domain-containing protein 1 OS=Mus musculus OX=10090 GN=Ubxn1 PE=1 SV=1	8	3	6	2	-3	1	1	5
	YES	YES	YES	YES	Ranbp1	Ran-specific GTPase-activating protein OS=Mus musculus GN=Ranbp1 PE=1 SV=2	2	0	0	2	0	1	Ranbp1	Ran-specific GTPase-activating protein OS=Mus musculus OX=10090 GN=Ranbp1 PE=1 SV=2	7	5	5	2	0	1	1	4.5
	YES	YES	YES	YES	Ap3b1	AP-3 complex subunit beta-1 OS=Mus musculus GN=Ap3b1 PE=1 SV=2	2	0	0	2	0	1	Ap3b1	AP-3 complex subunit beta-1 OS=Mus musculus OX=10090 GN=Ap3b1 PE=1 SV=2	3	1	1	2	0	1	1	2.5
	YES	YES	YES	YES	Eif1a	Eukaryotic translation initiation factor 1A OS=Mus musculus GN=Eif1a PE=2 SV=3	2	0	0	2	0	1	Eif1a	Eukaryotic translation initiation factor 1A OS=Mus musculus OX=10090 GN=Eif1a PE=2 SV=3	3	1	1	2	0	1	1	2.5
	YES	YES	YES	YES	Snrpd1	Small nuclear ribonucleoprotein Sm D1 OS=Mus musculus GN=Snrpd1 PE=1 SV=1	4	2	0	4	2	1	Snrpd1	Small nuclear ribonucleoprotein Sm D1 OS=Mus musculus OX=10090 GN=Snrpd1 PE=1 SV=1	4	2	2	2	0	1	1	4
	YES	YES	YES	YES	Psmd5	26S proteasome non-ATPase regulatory subunit 5 OS=Mus musculus GN=Psmd5 PE=1 SV=4	2	0	0	2	0	1	Psmd5	26S proteasome non-ATPase regulatory subunit 5 OS=Mus musculus OX=10090 GN=Psmd5 PE=1 SV=4	11	8	5	6	3	1	1	6.5
	YES	YES	YES	YES	Sympk	Symplekin OS=Mus musculus GN=Sympk PE=1 SV=1	2	0	0	2	0	1	Sympk	Symplekin OS=Mus musculus OX=10090 GN=Sympk PE=1 SV=1	6	4	2	4	2	1	1	4
	YES	YES	YES	YES	Tpx2	Targeting protein for Xklp2 OS=Mus musculus GN=Tpx2 PE=1 SV=1	2	0	0	2	0	1	Tpx2	Targeting protein for Xklp2 OS=Mus musculus OX=10090 GN=Tpx2 PE=1 SV=1	4	2	0	4	2	1	1	3
	YES	YES	YES	YES	Drg1	Developmentally-regulated GTP-binding protein 1 OS=Mus musculus GN=Drg1 PE=1 SV=1	2	0	0	2	0	1	Drg1	Developmentally-regulated GTP-binding protein 1 OS=Mus musculus OX=10090 GN=Drg1 PE=1 SV=1	5	4	3	2	1	1	1	3.5
	YES	YES	YES	YES	Pura	Transcriptional activator protein Pur-alpha OS=Mus musculus GN=Pura PE=1 SV=1	2	0	0	2	0	1	Pura	Transcriptional activator protein Pur-alpha OS=Mus musculus OX=10090 GN=Pura PE=1 SV=1	5	4	3	2	1	1	1	3.5
	YES	YES	YES	YES	Naa25	N-alpha-acetyltransferase 25, NatB auxiliary subunit OS=Mus musculus GN=Naa25 PE=1 SV=1	2	0	0	2	0	1	Naa25	N-alpha-acetyltransferase 25, NatB auxiliary subunit OS=Mus musculus OX=10090 GN=Naa25 PE=1 SV=1	3	2	1	2	1	1	1	2.5
	YES	YES	YES	YES	Prpf31	U4/U6 small nuclear ribonucleoprotein Prp31 OS=Mus musculus GN=Prpf31 PE=1 SV=3	2	0	0	2	0	1	Prpf31	U4/U6 small nuclear ribonucleoprotein Prp31 OS=Mus musculus OX=10090 GN=Prpf31 PE=1 SV=3	3	2	1	2	1	1	1	2.5
	YES	YES	YES	YES	Rnf2	E3 ubiquitin-protein ligase RING2 OS=Mus musculus GN=Rnf2 PE=1 SV=1	2	0	0	2	0	1	Rnf2	E3 ubiquitin-protein ligase RING2 OS=Mus musculus OX=10090 GN=Rnf2 PE=1 SV=1	3	2	1	2	1	1	1	2.5
	YES	YES	YES	YES	Tomm22	Mitochondrial import receptor subunit TOM22 homolog OS=Mus musculus GN=Tomm22 PE=1 SV=3	2	0	0	2	0	1	Tomm22	Mitochondrial import receptor subunit TOM22 homolog OS=Mus musculus OX=10090 GN=Tomm22 PE=1 SV=3	3	2	1	2	1	1	1	2.5
	YES	YES	YES	YES	Parg	Poly(ADP-ribose) glycohydrolase OS=Mus musculus GN=Parg PE=1 SV=2	2	0	0	2	0	1	Parg	Poly(ADP-ribose) glycohydrolase OS=Mus musculus OX=10090 GN=Parg PE=1 SV=2	2	1	0	2	1	1	1	2
	YES	YES	YES	YES	Csnk2b	Casein kinase II subunit beta OS=Mus musculus GN=Csnk2b PE=1 SV=1	2	0	0	2	0	1	Csnk2b	Casein kinase II subunit beta OS=Mus musculus OX=10090 GN=Csnk2b PE=1 SV=1	2	1	0	2	1	1	1	2
	YES	YES	YES	YES	Exoc4	Exocyst complex component 4 OS=Mus musculus GN=Exoc4 PE=1 SV=2	2	0	0	2	0	1	Exoc4	Exocyst complex component 4 OS=Mus musculus OX=10090 GN=Exoc4 PE=1 SV=2	2	1	0	2	1	1	1	2
	YES	YES	YES	YES	Ncln	Nicalin OS=Mus musculus GN=Ncln PE=1 SV=2	2	0	0	2	0	1	Ncln	Nicalin OS=Mus musculus OX=10090 GN=Ncln PE=1 SV=2	2	1	0	2	1	1	1	2
	YES	YES	YES	YES	Orc2	Origin recognition complex subunit 2 OS=Mus musculus GN=Orc2 PE=1 SV=1	2	0	0	2	0	1	Orc2	Origin recognition complex subunit 2 OS=Mus musculus OX=10090 GN=Orc2 PE=1 SV=1	2	1	0	2	1	1	1	2
	YES	YES	YES	YES	Yme1l1	ATP-dependent zinc metalloprotease YME1L1 OS=Mus musculus GN=Yme1l1 PE=1 SV=1	2	0	0	2	0	1	Yme1l1	ATP-dependent zinc metalloprotease YME1L1 OS=Mus musculus OX=10090 GN=Yme1l1 PE=1 SV=1	2	1	0	2	1	1	1	2
	YES	YES	YES		Tars	Threonine--tRNA ligase, cytoplasmic OS=Mus musculus GN=Tars PE=1 SV=2	2	0	0	2	0	1	Tars	Threonine--tRNA ligase, cytoplasmic OS=Mus musculus OX=10090 GN=Tars PE=1 SV=2	12	9	2	10	7	0.514573	0.777608	7
	YES	YES	YES	YES	Hsp90aa1	Heat shock protein HSP 90-alpha OS=Mus musculus GN=Hsp90aa1 PE=1 SV=4	26	20	10	16	10	0.678072	Hsp90aa1	Heat shock protein HSP 90-alpha OS=Mus musculus OX=10090 GN=Hsp90aa1 PE=1 SV=4	34	22	23	11	-1	3.45943	2.65535	30
	YES	YES	YES	YES	Gspt1	Eukaryotic peptide chain release factor GTP-binding subunit ERF3A OS=Mus musculus GN=Gspt1 PE=1 SV=2	11	6	0	11	6	0.874469	Gspt1	Eukaryotic peptide chain release factor GTP-binding subunit ERF3A OS=Mus musculus OX=10090 GN=Gspt1 PE=1 SV=2	21	12	11	10	1	3.32193	2.56478	16
	YES	YES	YES	YES	Mcm7	DNA replication licensing factor MCM7 OS=Mus musculus GN=Mcm7 PE=1 SV=1	16	12	4	12	8	0.584963	Mcm7	DNA replication licensing factor MCM7 OS=Mus musculus OX=10090 GN=Mcm7 PE=1 SV=1	30	20	21	9	-1	3.16993	2.39232	23
	YES	YES	YES	YES	Smc4	Structural maintenance of chromosomes protein 4 OS=Mus musculus GN=Smc4 PE=1 SV=1	7	4	0	7	4	0.807355	Smc4	Structural maintenance of chromosomes protein 4 OS=Mus musculus OX=10090 GN=Smc4 PE=1 SV=1	13	6	5	8	1	3	2.2854	10
	YES	YES	YES	YES	Kpna2	Importin subunit alpha-1 OS=Mus musculus GN=Kpna2 PE=1 SV=2	12	9	4	8	5	0.678072	Kpna2	Importin subunit alpha-1 OS=Mus musculus OX=10090 GN=Kpna2 PE=1 SV=2	19	9	11	8	-2	3	2.26303	15.5
	YES	YES	YES	YES	Vapa	Vesicle-associated membrane protein-associated protein A OS=Mus musculus GN=Vapa PE=1 SV=2	3	2	0	3	2	0.584963	Vapa	Vesicle-associated membrane protein-associated protein A OS=Mus musculus OX=10090 GN=Vapa PE=1 SV=2	9	2	1	8	1	3	2.24793	6
	YES	YES	YES	YES	Hnrnpf	Heterogeneous nuclear ribonucleoprotein F OS=Mus musculus GN=Hnrnpf PE=1 SV=3	8	6	2	6	4	0.584963	Hnrnpf	Heterogeneous nuclear ribonucleoprotein F OS=Mus musculus OX=10090 GN=Hnrnpf PE=1 SV=3	21	8	6	15	2	2.90689	2.16993	14.5
	YES	YES	YES	YES	Mat2a	S-adenosylmethionine synthase isoform type-2 OS=Mus musculus GN=Mat2a PE=1 SV=2	6	5	3	3	2	0.584963	Mat2a	S-adenosylmethionine synthase isoform type-2 OS=Mus musculus OX=10090 GN=Mat2a PE=1 SV=2	27	14	12	15	2	2.90689	2.16993	16.5
	YES	YES	YES	YES	Ipo5	Importin-5 OS=Mus musculus GN=Ipo5 PE=1 SV=3	17	9	0	17	9	0.917538	Ipo5	Importin-5 OS=Mus musculus OX=10090 GN=Ipo5 PE=1 SV=3	38	20	17	21	3	2.80735	2.152	27.5
	YES	YES	YES	YES	Serbp1	Plasminogen activator inhibitor 1 RNA-binding protein OS=Mus musculus GN=Serbp1 PE=1 SV=2	7	4	0	7	4	0.807355	Serbp1	Plasminogen activator inhibitor 1 RNA-binding protein OS=Mus musculus OX=10090 GN=Serbp1 PE=1 SV=2	12	2	5	7	-3	2.80735	2.12928	9.5
	YES	YES	YES	YES	G3bp1	Ras GTPase-activating protein-binding protein 1 OS=Mus musculus GN=G3bp1 PE=1 SV=1	10	8	4	6	4	0.584963	G3bp1	Ras GTPase-activating protein-binding protein 1 OS=Mus musculus OX=10090 GN=G3bp1 PE=1 SV=1	19	10	12	7	-2	2.80735	2.08746	14.5
	YES	YES	YES	YES	Psmd2	26S proteasome non-ATPase regulatory subunit 2 OS=Mus musculus GN=Psmd2 PE=1 SV=1	19	13	3	16	10	0.678072	Psmd2	26S proteasome non-ATPase regulatory subunit 2 OS=Mus musculus OX=10090 GN=Psmd2 PE=1 SV=1	40	29	27	13	2	2.70044	2.01792	29.5
	YES	YES	YES	YES	Gemin5	Gem-associated protein 5 OS=Mus musculus GN=Gemin5 PE=1 SV=2	8	2	2	6	0	2.58496	Gemin5	Gem-associated protein 5 OS=Mus musculus OX=10090 GN=Gemin5 PE=1 SV=2	4	3	1	3	2	0.584963	1.90689	6
	YES	YES	YES	YES	Gapdh	Glyceraldehyde-3-phosphate dehydrogenase OS=Mus musculus GN=Gapdh PE=1 SV=2	26	21	14	12	7	0.777608	Gapdh	Glyceraldehyde-3-phosphate dehydrogenase OS=Mus musculus OX=10090 GN=Gapdh PE=1 SV=2	32	24	22	10	2	2.32193	1.74723	29
	YES	YES	YES	YES	Eif3g	Eukaryotic translation initiation factor 3 subunit G OS=Mus musculus GN=Eif3g PE=1 SV=2	5	3	0	5	3	0.736966	Eif3g	Eukaryotic translation initiation factor 3 subunit G OS=Mus musculus OX=10090 GN=Eif3g PE=1 SV=2	12	8	7	5	1	2.32193	1.73697	8.5
	YES	YES	YES	YES	Rpl5	60S ribosomal protein L5 OS=Mus musculus GN=Rpl5 PE=1 SV=3	11	7	0	11	7	0.652077	Rpl5	60S ribosomal protein L5 OS=Mus musculus OX=10090 GN=Rpl5 PE=1 SV=3	21	15	16	5	-1	2.32193	1.71621	16
	YES	YES	YES	YES	Ruvbl2	RuvB-like 2 OS=Mus musculus GN=Ruvbl2 PE=1 SV=3	11	7	0	11	7	0.652077	Ruvbl2	RuvB-like 2 OS=Mus musculus OX=10090 GN=Ruvbl2 PE=1 SV=3	13	9	8	5	1	2.32193	1.71621	12
	YES	YES	YES	YES	Csnk2a1	Casein kinase II subunit alpha OS=Mus musculus GN=Csnk2a1 PE=1 SV=2	3	2	0	3	2	0.584963	Csnk2a1	Casein kinase II subunit alpha OS=Mus musculus OX=10090 GN=Csnk2a1 PE=1 SV=2	8	3	3	5	0	2.32193	1.70044	5.5
	YES	YES	YES	YES	Ywhaz	14-3-3 protein zeta/delta OS=Mus musculus GN=Ywhaz PE=1 SV=1	3	2	0	3	2	0.584963	Ywhaz	14-3-3 protein zeta/delta OS=Mus musculus OX=10090 GN=Ywhaz PE=1 SV=1	8	3	3	5	0	2.32193	1.70044	5.5
	YES	YES	YES	YES	Rps12	40S ribosomal protein S12 OS=Mus musculus GN=Rps12 PE=1 SV=2	3	2	0	3	2	0.584963	Rps12	40S ribosomal protein S12 OS=Mus musculus OX=10090 GN=Rps12 PE=1 SV=2	6	1	1	5	0	2.32193	1.70044	4.5
	YES	YES	YES	YES	Flnb	Filamin-B OS=Mus musculus GN=Flnb PE=1 SV=3	39	20	0	39	20	0.963474	Flnb	Filamin-B OS=Mus musculus OX=10090 GN=Flnb PE=1 SV=3	58	31	23	35	8	2.12928	1.66107	48.5
	YES	YES	YES	YES	Vars	Valine--tRNA ligase OS=Mus musculus GN=Vars PE=1 SV=1	15	8	0	15	8	0.906891	Vars	Valine--tRNA ligase OS=Mus musculus OX=10090 GN=Vars PE=1 SV=1	36	26	23	13	3	2.11548	1.63421	25.5
	YES	YES	YES	YES	Eprs	Bifunctional glutamate/proline--tRNA ligase OS=Mus musculus GN=Eprs PE=1 SV=4	28	22	11	17	11	0.628031	Eprs	Bifunctional glutamate/proline--tRNA ligase OS=Mus musculus OX=10090 GN=Eprs PE=1 SV=4	68	49	43	25	6	2.05889	1.51403	48
	YES	YES	YES	YES	Psmc2	26S protease regulatory subunit 7 OS=Mus musculus GN=Psmc2 PE=1 SV=5	10	8	5	5	3	0.736966	Psmc2	26S proteasome regulatory subunit 7 OS=Mus musculus OX=10090 GN=Psmc2 PE=1 SV=5	30	21	18	12	3	2	1.5025	20
	YES	YES	YES	YES	Hspa14	Heat shock 70 kDa protein 14 OS=Mus musculus GN=Hspa14 PE=1 SV=2	7	3	3	4	0	2	Hspa14	Heat shock 70 kDa protein 14 OS=Mus musculus OX=10090 GN=Hspa14 PE=1 SV=2	9	7	4	5	3	0.736966	1.5025	8
	YES	YES	YES	YES	Hnrnpk	Heterogeneous nuclear ribonucleoprotein K OS=Mus musculus GN=Hnrnpk PE=1 SV=1	11	10	8	3	2	0.584963	Hnrnpk	Heterogeneous nuclear ribonucleoprotein K OS=Mus musculus OX=10090 GN=Hnrnpk PE=1 SV=1	25	19	17	8	2	2	1.45943	18
	YES	YES	YES	YES	Baz2a	Bromodomain adjacent to zinc finger domain protein 2A OS=Mus musculus GN=Baz2a PE=1 SV=2	3	2	0	3	2	0.584963	Baz2a	Bromodomain adjacent to zinc finger domain protein 2A OS=Mus musculus OX=10090 GN=Baz2a PE=1 SV=2	5	2	1	4	1	2	1.45943	4
	YES	YES	YES	YES	Rpl6	60S ribosomal protein L6 OS=Mus musculus GN=Rpl6 PE=1 SV=3	11	8	7	4	1	2	Rpl6	60S ribosomal protein L6 OS=Mus musculus OX=10090 GN=Rpl6 PE=1 SV=3	22	20	16	6	4	0.584963	1.45943	16.5
	YES	YES	YES	YES	Eftud2	116 kDa U5 small nuclear ribonucleoprotein component OS=Mus musculus GN=Eftud2 PE=1 SV=1	14	6	2	12	4	1.58496	Eftud2	116 kDa U5 small nuclear ribonucleoprotein component OS=Mus musculus OX=10090 GN=Eftud2 PE=1 SV=1	21	12	2	19	10	0.925999	1.29278	17.5
	YES	YES	YES	YES	Hspd1	60 kDa heat shock protein, mitochondrial OS=Mus musculus GN=Hspd1 PE=1 SV=1	19	13	6	13	7	0.893085	Hspd1	60 kDa heat shock protein, mitochondrial OS=Mus musculus OX=10090 GN=Hspd1 PE=1 SV=1	41	35	32	9	3	1.58496	1.28011	30
	YES	YES	YES	YES	Smarcc1	SWI/SNF complex subunit SMARCC1 OS=Mus musculus GN=Smarcc1 PE=1 SV=2	12	8	0	12	8	0.584963	Smarcc1	SWI/SNF complex subunit SMARCC1 OS=Mus musculus OX=10090 GN=Smarcc1 PE=1 SV=2	19	10	6	13	4	1.70044	1.24793	15.5
	YES	YES	YES	YES	Rplp2	60S acidic ribosomal protein P2 OS=Mus musculus GN=Rplp2 PE=1 SV=3	10	7	3	7	4	0.807355	Rplp2	60S acidic ribosomal protein P2 OS=Mus musculus OX=10090 GN=Rplp2 PE=1 SV=3	12	8	9	3	-1	1.58496	1.24793	11
	YES	YES	YES	YES	Usp9x	Probable ubiquitin carboxyl-terminal hydrolase FAF-X OS=Mus musculus GN=Usp9x PE=1 SV=2	16	10	2	14	8	0.807355	Usp9x	Probable ubiquitin carboxyl-terminal hydrolase FAF-X OS=Mus musculus OX=10090 GN=Usp9x PE=1 SV=2	24	20	18	6	2	1.58496	1.24793	20
	YES	YES	YES	YES	Eif3h	Eukaryotic translation initiation factor 3 subunit H OS=Mus musculus GN=Eif3h PE=1 SV=1	5	3	0	5	3	0.736966	Eif3h	Eukaryotic translation initiation factor 3 subunit H OS=Mus musculus OX=10090 GN=Eif3h PE=1 SV=1	11	7	8	3	-1	1.58496	1.22239	8
	YES	YES	YES	YES	Nufip2	Nuclear fragile X mental retardation-interacting protein 2 OS=Mus musculus GN=Nufip2 PE=1 SV=1	5	3	0	5	3	0.736966	Nufip2	Nuclear fragile X mental retardation-interacting protein 2 OS=Mus musculus OX=10090 GN=Nufip2 PE=1 SV=1	9	5	3	6	2	1.58496	1.22239	7
	YES	YES	YES	YES	Nono	Non-POU domain-containing octamer-binding protein OS=Mus musculus GN=Nono PE=1 SV=3	9	5	3	6	2	1.58496	Nono	Non-POU domain-containing octamer-binding protein OS=Mus musculus OX=10090 GN=Nono PE=1 SV=3	22	20	17	5	3	0.736966	1.22239	15.5
	YES	YES	YES	YES	Clic4	Chloride intracellular channel protein 4 OS=Mus musculus GN=Clic4 PE=1 SV=3	3	2	0	3	2	0.584963	Clic4	Chloride intracellular channel protein 4 OS=Mus musculus OX=10090 GN=Clic4 PE=1 SV=3	7	2	4	3	-2	1.58496	1.16993	5
	YES	YES	YES	YES	Cul4b	Cullin-4B OS=Mus musculus GN=Cul4b PE=1 SV=1	17	12	2	15	10	0.584963	Cul4b	Cullin-4B OS=Mus musculus OX=10090 GN=Cul4b PE=1 SV=1	21	17	18	3	-1	1.58496	1.16993	19
	YES	YES	YES	YES	Ppp1ca	Serine/threonine-protein phosphatase PP1-alpha catalytic subunit OS=Mus musculus GN=Ppp1ca PE=1 SV=1	6	4	0	6	4	0.584963	Ppp1ca	Serine/threonine-protein phosphatase PP1-alpha catalytic subunit OS=Mus musculus OX=10090 GN=Ppp1ca PE=1 SV=1	5	2	2	3	0	1.58496	1.16993	5.5
	YES	YES	YES	YES	Dppa5a	Developmental pluripotency-associated protein 5A OS=Mus musculus GN=Dppa5a PE=1 SV=2	3	2	0	3	2	0.584963	Dppa5a	Developmental pluripotency-associated protein 5A OS=Mus musculus OX=10090 GN=Dppa5a PE=1 SV=2	5	2	2	3	0	1.58496	1.16993	4
	YES	YES	YES	YES	Arhgef1	Rho guanine nucleotide exchange factor 1 OS=Mus musculus GN=Arhgef1 PE=1 SV=2	3	0	0	3	0	1.58496	Arhgef1	Rho guanine nucleotide exchange factor 1 OS=Mus musculus OX=10090 GN=Arhgef1 PE=1 SV=2	6	4	0	6	4	0.584963	1.16993	4.5
	YES	YES	YES	YES	Mta2	Metastasis-associated protein MTA2 OS=Mus musculus GN=Mta2 PE=1 SV=1	8	3	0	8	3	1.41504	Mta2	Metastasis-associated protein MTA2 OS=Mus musculus OX=10090 GN=Mta2 PE=1 SV=1	16	12	7	9	5	0.847997	1.1592	12
	YES	YES	YES	YES	Fbl	rRNA 2'-O-methyltransferase fibrillarin OS=Mus musculus GN=Fbl PE=1 SV=2	9	7	4	5	3	0.736966	Fbl	rRNA 2'-O-methyltransferase fibrillarin OS=Mus musculus OX=10090 GN=Fbl PE=1 SV=2	17	12	9	8	3	1.41504	1.11548	13
	YES	YES	YES	YES	Psmc3	26S protease regulatory subunit 6A OS=Mus musculus GN=Psmc3 PE=1 SV=2	13	8	0	13	8	0.70044	Psmc3	26S proteasome regulatory subunit 6A OS=Mus musculus OX=10090 GN=Psmc3 PE=1 SV=2	26	21	18	8	3	1.41504	1.10154	19.5
	YES	YES	YES	YES	Rps3a	40S ribosomal protein S3a OS=Mus musculus GN=Rps3a PE=1 SV=3	10	9	7	3	2	0.584963	Rps3a	40S ribosomal protein S3a OS=Mus musculus OX=10090 GN=Rps3a PE=1 SV=3	21	16	13	8	3	1.41504	1.05889	15.5
	YES	YES	YES	YES	Cad	CAD protein OS=Mus musculus GN=Cad PE=1 SV=1	25	18	5	20	13	0.621488	Cad	CAD protein OS=Mus musculus OX=10090 GN=Cad PE=1 SV=1	59	43	33	26	10	1.37851	1.04909	42
	YES	YES	YES	YES	Nop58	Nucleolar protein 58 OS=Mus musculus GN=Nop58 PE=1 SV=1	11	8	3	8	5	0.678072	Nop58	Nucleolar protein 58 OS=Mus musculus OX=10090 GN=Nop58 PE=1 SV=1	17	11	7	10	4	1.32193	1.03562	14
	YES	YES	YES	YES	Cope	Coatomer subunit epsilon OS=Mus musculus GN=Cope PE=1 SV=3	3	2	0	3	2	0.584963	Cope	Coatomer subunit epsilon OS=Mus musculus OX=10090 GN=Cope PE=1 SV=3	5	2	0	5	2	1.32193	1	4
	YES	YES	YES	YES	Nup98	Nuclear pore complex protein Nup98-Nup96 OS=Mus musculus GN=Nup98 PE=1 SV=2	5	3	0	5	3	0.736966	Nup98	Nuclear pore complex protein Nup98-Nup96 OS=Mus musculus OX=10090 GN=Nup98 PE=1 SV=2	11	7	4	7	3	1.22239	1	8
	YES	YES	YES	YES	Eef1d	Elongation factor 1-delta OS=Mus musculus GN=Eef1d PE=1 SV=3	7	4	2	5	2	1.32193	Eef1d	Elongation factor 1-delta OS=Mus musculus OX=10090 GN=Eef1d PE=1 SV=3	10	9	7	3	2	0.584963	1	8.5
	YES	YES	YES		Hnrnpl	Heterogeneous nuclear ribonucleoprotein L OS=Mus musculus GN=Hnrnpl PE=1 SV=2	15	9	4	11	5	1.1375	Hnrnpl	Heterogeneous nuclear ribonucleoprotein L OS=Mus musculus OX=10090 GN=Hnrnpl PE=1 SV=2	20	17	13	7	4	0.807355	0.981853	17.5
	YES	YES	YES		Tpm3	Tropomyosin alpha-3 chain OS=Mus musculus GN=Tpm3 PE=1 SV=3	8	5	0	8	5	0.678072	Tpm3	Tropomyosin alpha-3 chain OS=Mus musculus OX=10090 GN=Tpm3 PE=1 SV=3	9	5	2	7	3	1.22239	0.975752	8.5
	YES	YES	YES		Eno1	Alpha-enolase OS=Mus musculus GN=Eno1 PE=1 SV=3	2	0	0	2	0	1	Eno1	Alpha-enolase OS=Mus musculus OX=10090 GN=Eno1 PE=1 SV=3	21	15	8	13	7	0.893085	0.947533	11.5
	YES	YES	YES		Capza1	F-actin-capping protein subunit alpha-1 OS=Mus musculus GN=Capza1 PE=1 SV=4	3	2	0	3	2	0.584963	Capza1	F-actin-capping protein subunit alpha-1 OS=Mus musculus OX=10090 GN=Capza1 PE=1 SV=4	9	5	2	7	3	1.22239	0.938599	6
	YES	YES	YES		Rsl1d1	Ribosomal L1 domain-containing protein 1 OS=Mus musculus GN=Rsl1d1 PE=1 SV=1	13	9	0	13	9	0.530515	Rsl1d1	Ribosomal L1 domain-containing protein 1 OS=Mus musculus OX=10090 GN=Rsl1d1 PE=1 SV=1	16	12	9	7	3	1.22239	0.917538	14.5
	YES	YES	YES		Rif1	Telomere-associated protein RIF1 OS=Mus musculus GN=Rif1 PE=1 SV=2	17	9	0	17	9	0.917538	Rif1	Telomere-associated protein RIF1 OS=Mus musculus OX=10090 GN=Rif1 PE=1 SV=2	28	20	11	17	9	0.917538	0.917538	22.5
	YES	YES	YES		Hnrnpll	Heterogeneous nuclear ribonucleoprotein L-like OS=Mus musculus GN=Hnrnpll PE=1 SV=3	2	0	0	2	0	1	Hnrnpll	Heterogeneous nuclear ribonucleoprotein L-like OS=Mus musculus OX=10090 GN=Hnrnpll PE=1 SV=3	7	5	2	5	3	0.736966	0.874469	4.5
	YES	YES	YES		Itpk1	Inositol-tetrakisphosphate 1-kinase OS=Mus musculus GN=Itpk1 PE=2 SV=1	2	0	0	2	0	1	Itpk1	Inositol-tetrakisphosphate 1-kinase OS=Mus musculus OX=10090 GN=Itpk1 PE=2 SV=1	6	4	1	5	3	0.736966	0.874469	4
	YES	YES	YES		Slc3a2	4F2 cell-surface antigen heavy chain OS=Mus musculus GN=Slc3a2 PE=1 SV=1	10	5	0	10	5	1	Slc3a2	4F2 cell-surface antigen heavy chain OS=Mus musculus OX=10090 GN=Slc3a2 PE=1 SV=1	14	10	4	10	6	0.736966	0.874469	12
	YES	YES	YES		Cnot1	CCR4-NOT transcription complex subunit 1 OS=Mus musculus GN=Cnot1 PE=1 SV=2	13	7	0	13	7	0.893085	Cnot1	CCR4-NOT transcription complex subunit 1 OS=Mus musculus OX=10090 GN=Cnot1 PE=1 SV=2	12	10	7	5	3	0.736966	0.817136	12.5
	YES	YES	YES		Psmd7	26S proteasome non-ATPase regulatory subunit 7 OS=Mus musculus GN=Psmd7 PE=1 SV=2	9	6	0	9	6	0.584963	Psmd7	26S proteasome non-ATPase regulatory subunit 7 OS=Mus musculus OX=10090 GN=Psmd7 PE=1 SV=2	13	9	11	2	-2	1	0.807355	11
	YES	YES	YES		Rpl28	60S ribosomal protein L28 OS=Mus musculus GN=Rpl28 PE=1 SV=2	3	2	0	3	2	0.584963	Rpl28	60S ribosomal protein L28 OS=Mus musculus OX=10090 GN=Rpl28 PE=1 SV=2	9	7	7	2	0	1	0.807355	6
	YES	YES	YES		Fanci	Fanconi anemia group I protein homolog OS=Mus musculus GN=Fanci PE=1 SV=2	3	2	0	3	2	0.584963	Fanci	Fanconi anemia group I protein homolog OS=Mus musculus OX=10090 GN=Fanci PE=1 SV=2	2	0	0	2	0	1	0.807355	2.5
	YES	YES	YES		Ppp1r12a	Protein phosphatase 1 regulatory subunit 12A OS=Mus musculus GN=Ppp1r12a PE=1 SV=2	3	2	0	3	2	0.584963	Ppp1r12a	Protein phosphatase 1 regulatory subunit 12A OS=Mus musculus OX=10090 GN=Ppp1r12a PE=1 SV=2	2	0	0	2	0	1	0.807355	2.5
	YES	YES	YES		Eif3a	Eukaryotic translation initiation factor 3 subunit A OS=Mus musculus GN=Eif3a PE=1 SV=5	15	12	6	9	6	0.584963	Eif3a	Eukaryotic translation initiation factor 3 subunit A OS=Mus musculus OX=10090 GN=Eif3a PE=1 SV=5	36	32	28	8	4	1	0.807355	25.5
	YES	YES	YES		Prdx6	Peroxiredoxin-6 OS=Mus musculus GN=Prdx6 PE=1 SV=3	10	8	4	6	4	0.584963	Prdx6	Peroxiredoxin-6 OS=Mus musculus OX=10090 GN=Prdx6 PE=1 SV=3	22	18	14	8	4	1	0.807355	16
	YES	YES	YES		Gtse1	G2 and S phase-expressed protein 1 OS=Mus musculus GN=Gtse1 PE=1 SV=2	3	2	0	3	2	0.584963	Gtse1	G2 and S phase-expressed protein 1 OS=Mus musculus OX=10090 GN=Gtse1 PE=1 SV=2	4	2	0	4	2	1	0.807355	3.5
	YES	YES	YES		Hmgb2	High mobility group protein B2 OS=Mus musculus GN=Hmgb2 PE=1 SV=3	3	2	0	3	2	0.584963	Hmgb2	High mobility group protein B2 OS=Mus musculus OX=10090 GN=Hmgb2 PE=1 SV=3	5	4	3	2	1	1	0.807355	4
	YES	YES	YES		Hspe1	10 kDa heat shock protein, mitochondrial OS=Mus musculus GN=Hspe1 PE=1 SV=2	3	2	0	3	2	0.584963	Hspe1	10 kDa heat shock protein, mitochondrial OS=Mus musculus OX=10090 GN=Hspe1 PE=1 SV=2	5	4	3	2	1	1	0.807355	4
	YES	YES	YES		Kif2c	Kinesin-like protein KIF2C OS=Mus musculus GN=Kif2c PE=1 SV=1	3	2	0	3	2	0.584963	Kif2c	Kinesin-like protein KIF2C OS=Mus musculus OX=10090 GN=Kif2c PE=1 SV=1	4	3	2	2	1	1	0.807355	3.5
	YES	YES	YES		Dpy30	Protein dpy-30 homolog OS=Mus musculus GN=Dpy30 PE=1 SV=1	3	2	0	3	2	0.584963	Dpy30	Protein dpy-30 homolog OS=Mus musculus OX=10090 GN=Dpy30 PE=1 SV=1	2	1	0	2	1	1	0.807355	2.5
	YES	YES	YES		Flii	Protein flightless-1 homolog OS=Mus musculus GN=Flii PE=1 SV=1	3	2	0	3	2	0.584963	Flii	Protein flightless-1 homolog OS=Mus musculus OX=10090 GN=Flii PE=1 SV=1	2	1	0	2	1	1	0.807355	2.5
	YES	YES	YES		Gtf2i	General transcription factor II-I OS=Mus musculus GN=Gtf2i PE=1 SV=3	2	0	0	2	0	1	Gtf2i	General transcription factor II-I OS=Mus musculus OX=10090 GN=Gtf2i PE=1 SV=3	8	7	5	3	2	0.584963	0.807355	5
	YES	YES	YES		Gigyf2	GRB10-interacting GYF protein 2 OS=Mus musculus OX=10090 GN=Gigyf2 PE=1 SV=2	2	0	0	2	0	1	Gigyf2	GRB10-interacting GYF protein 2 OS=Mus musculus OX=10090 GN=Gigyf2 PE=1 SV=2	4	3	1	3	2	0.584963	0.807355	3
	YES	YES	YES		Rplp1	60S acidic ribosomal protein P1 OS=Mus musculus GN=Rplp1 PE=1 SV=1	2	0	0	2	0	1	Rplp1	60S acidic ribosomal protein P1 OS=Mus musculus OX=10090 GN=Rplp1 PE=1 SV=1	4	3	1	3	2	0.584963	0.807355	3
	YES	YES	YES		Sf3b4	Splicing factor 3B subunit 4 OS=Mus musculus GN=Sf3b4 PE=1 SV=1	2	0	0	2	0	1	Sf3b4	Splicing factor 3B subunit 4 OS=Mus musculus OX=10090 GN=Sf3b4 PE=1 SV=1	3	2	0	3	2	0.584963	0.807355	2.5
	YES	YES	YES		Nsun2	tRNA (cytosine(34)-C(5))-methyltransferase OS=Mus musculus GN=Nsun2 PE=1 SV=2	16	8	0	16	8	1	Nsun2	tRNA (cytosine(34)-C(5))-methyltransferase OS=Mus musculus OX=10090 GN=Nsun2 PE=1 SV=2	22	19	13	9	6	0.584963	0.807355	19
	YES	YES	YES		Hdlbp	Vigilin OS=Mus musculus GN=Hdlbp PE=1 SV=1	15	9	2	13	7	0.893085	Hdlbp	Vigilin OS=Mus musculus OX=10090 GN=Hdlbp PE=1 SV=1	31	25	13	18	12	0.584963	0.747234	23
	YES	YES	YES		Ncapd2	Condensin complex subunit 1 OS=Mus musculus GN=Ncapd2 PE=1 SV=2	13	7	0	13	7	0.893085	Ncapd2	Condensin complex subunit 1 OS=Mus musculus OX=10090 GN=Ncapd2 PE=1 SV=2	10	8	4	6	4	0.584963	0.747234	11.5
	YES	YES	YES		Syncrip	Heterogeneous nuclear ribonucleoprotein Q OS=Mus musculus GN=Syncrip PE=1 SV=2	8	5	0	8	5	0.678072	Syncrip	Heterogeneous nuclear ribonucleoprotein Q OS=Mus musculus OX=10090 GN=Syncrip PE=1 SV=2	13	10	6	7	4	0.807355	0.744161	10.5
	YES	YES	YES		Eif3c	Eukaryotic translation initiation factor 3 subunit C OS=Mus musculus GN=Eif3c PE=1 SV=1	11	8	2	9	6	0.584963	Eif3c	Eukaryotic translation initiation factor 3 subunit C OS=Mus musculus OX=10090 GN=Eif3c PE=1 SV=1	22	20	17	5	3	0.736966	0.662965	16.5
	YES	YES	YES		Polr2b	DNA-directed RNA polymerase II subunit RPB2 OS=Mus musculus GN=Polr2b PE=1 SV=2	3	2	0	3	2	0.584963	Polr2b	DNA-directed RNA polymerase II subunit RPB2 OS=Mus musculus OX=10090 GN=Polr2b PE=1 SV=2	12	10	7	5	3	0.736966	0.662965	7.5
	YES	YES	YES		Fen1	Flap endonuclease 1 OS=Mus musculus GN=Fen1 PE=1 SV=1	3	2	0	3	2	0.584963	Fen1	Flap endonuclease 1 OS=Mus musculus OX=10090 GN=Fen1 PE=1 SV=1	7	5	2	5	3	0.736966	0.662965	5
	YES	YES	YES		Lig1	DNA ligase 1 OS=Mus musculus GN=Lig1 PE=1 SV=2	12	8	0	12	8	0.584963	Lig1	DNA ligase 1 OS=Mus musculus OX=10090 GN=Lig1 PE=1 SV=2	21	16	8	13	8	0.70044	0.643856	16.5
	YES	YES	YES		Pabpc1	Polyadenylate-binding protein 1 OS=Mus musculus GN=Pabpc1 PE=1 SV=2	24	20	11	13	9	0.530515	Pabpc1	Polyadenylate-binding protein 1 OS=Mus musculus OX=10090 GN=Pabpc1 PE=1 SV=2	34	30	24	10	6	0.736966	0.63743	29
	YES	YES	YES		Snrnp200	U5 small nuclear ribonucleoprotein 200 kDa helicase OS=Mus musculus GN=Snrnp200 PE=1 SV=1	29	22	6	23	16	0.523562	Snrnp200	U5 small nuclear ribonucleoprotein 200 kDa helicase OS=Mus musculus OX=10090 GN=Snrnp200 PE=1 SV=1	38	32	23	15	9	0.736966	0.634206	33.5
	YES	YES	YES		Nxf1	Nuclear RNA export factor 1 OS=Mus musculus GN=Nxf1 PE=1 SV=3	3	2	0	3	2	0.584963	Nxf1	Nuclear RNA export factor 1 OS=Mus musculus OX=10090 GN=Nxf1 PE=1 SV=3	7	6	4	3	2	0.584963	0.584963	5
	YES	YES	YES		Actl6a	Actin-like protein 6A OS=Mus musculus GN=Actl6a PE=1 SV=2	3	2	0	3	2	0.584963	Actl6a	Actin-like protein 6A OS=Mus musculus OX=10090 GN=Actl6a PE=1 SV=2	4	3	1	3	2	0.584963	0.584963	3.5
	YES	YES	YES		Ap2a1	AP-2 complex subunit alpha-1 OS=Mus musculus GN=Ap2a1 PE=1 SV=1	3	2	0	3	2	0.584963	Ap2a1	AP-2 complex subunit alpha-1 OS=Mus musculus OX=10090 GN=Ap2a1 PE=1 SV=1	3	2	0	3	2	0.584963	0.584963	3
	YES	YES			Eef2	Elongation factor 2 OS=Mus musculus GN=Eef2 PE=1 SV=2	14	12	6	8	6	0.415037	Eef2	Elongation factor 2 OS=Mus musculus OX=10090 GN=Eef2 PE=1 SV=2	65	28	31	34	-3	5.08746	4.14296	39.5
	YES	YES			Gart	Trifunctional purine biosynthetic protein adenosine-3 OS=Mus musculus GN=Gart PE=1 SV=3	14	13	0	14	13	0.106915	Gart	Trifunctional purine biosynthetic protein adenosine-3 OS=Mus musculus OX=10090 GN=Gart PE=1 SV=3	56	28	28	28	0	4.80735	3.8618	35
	YES	YES			Tp53bp1	Tumor suppressor p53-binding protein 1 OS=Mus musculus GN=Tp53bp1 PE=1 SV=2	42	43	34	8	9	-0.169925	Tp53bp1	TP53-binding protein 1 OS=Mus musculus OX=10090 GN=Tp53bp1 PE=1 SV=3	16	0	0	16	0	4	3.078	29
	YES	YES			Cct8	T-complex protein 1 subunit theta OS=Mus musculus GN=Cct8 PE=1 SV=3	9	11	6	3	5	-0.736966	Cct8	T-complex protein 1 subunit theta OS=Mus musculus OX=10090 GN=Cct8 PE=1 SV=3	35	19	19	16	0	4	3.05311	22
	YES	YES			Rrm1	Ribonucleoside-diphosphate reductase large subunit OS=Mus musculus GN=Rrm1 PE=1 SV=2	7	6	2	5	4	0.321928	Rrm1	Ribonucleoside-diphosphate reductase large subunit OS=Mus musculus OX=10090 GN=Rrm1 PE=1 SV=2	23	9	8	15	1	3.90689	3.02237	15
	YES	YES			Hsp90ab1	Heat shock protein HSP 90-beta OS=Mus musculus GN=Hsp90ab1 PE=1 SV=3	33	28	16	17	12	0.5025	Hsp90ab1	Heat shock protein HSP 90-beta OS=Mus musculus OX=10090 GN=Hsp90ab1 PE=1 SV=3	42	27	28	14	-1	3.80735	2.94642	37.5
	YES	YES			Sall4	Sal-like protein 4 OS=Mus musculus GN=Sall4 PE=1 SV=2	6	6	0	6	6	0	Sall4	Sal-like protein 4 OS=Mus musculus OX=10090 GN=Sall4 PE=1 SV=2	16	5	4	12	1	3.58496	2.70044	11
	YES	YES			Capzb	F-actin-capping protein subunit beta OS=Mus musculus GN=Capzb PE=1 SV=3	3	3	0	3	3	0	Capzb	F-actin-capping protein subunit beta OS=Mus musculus OX=10090 GN=Capzb PE=1 SV=3	16	5	4	12	1	3.58496	2.70044	9.5
	YES	YES			Umps	Uridine 5'-monophosphate synthase OS=Mus musculus GN=Umps PE=1 SV=3	10	9	4	6	5	0.263034	Umps	Uridine 5'-monophosphate synthase OS=Mus musculus OX=10090 GN=Umps PE=1 SV=3	24	13	13	11	0	3.45943	2.60881	17
	YES	YES			Hnrnpa3	Heterogeneous nuclear ribonucleoprotein A3 OS=Mus musculus GN=Hnrnpa3 PE=1 SV=1	12	10	4	8	6	0.415037	Hnrnpa3	Heterogeneous nuclear ribonucleoprotein A3 OS=Mus musculus OX=10090 GN=Hnrnpa3 PE=1 SV=1	27	17	17	10	0	3.32193	2.5025	19.5
	YES	YES			U2af2	Splicing factor U2AF 65 kDa subunit OS=Mus musculus GN=U2af2 PE=1 SV=3	9	10	4	5	6	-0.263034	U2af2	Splicing factor U2AF 65 kDa subunit OS=Mus musculus OX=10090 GN=U2af2 PE=1 SV=3	12	3	2	10	1	3.32193	2.43741	10.5
	YES	YES			Ddx1	ATP-dependent RNA helicase DDX1 OS=Mus musculus GN=Ddx1 PE=1 SV=1	10	8	3	7	5	0.485427	Ddx1	ATP-dependent RNA helicase DDX1 OS=Mus musculus OX=10090 GN=Ddx1 PE=1 SV=1	18	8	9	9	-1	3.16993	2.37851	14
	YES	YES			Rbbp4	Histone-binding protein RBBP4 OS=Mus musculus GN=Rbbp4 PE=1 SV=5	4	3	0	4	3	0.415037	Rbbp4	Histone-binding protein RBBP4 OS=Mus musculus OX=10090 GN=Rbbp4 PE=1 SV=5	9	0	0	9	0	3.16993	2.36923	6.5
	YES	YES			Dnaja1	DnaJ homolog subfamily A member 1 OS=Mus musculus GN=Dnaja1 PE=1 SV=1	2	2	0	2	2	0	Dnaja1	DnaJ homolog subfamily A member 1 OS=Mus musculus OX=10090 GN=Dnaja1 PE=1 SV=1	18	9	9	9	0	3.16993	2.32193	10
	YES	YES			Uchl5	Ubiquitin carboxyl-terminal hydrolase isozyme L5 OS=Mus musculus GN=Uchl5 PE=1 SV=2	5	5	0	5	5	0	Uchl5	Ubiquitin carboxyl-terminal hydrolase isozyme L5 OS=Mus musculus OX=10090 GN=Uchl5 PE=1 SV=2	15	7	6	9	1	3.16993	2.32193	10
	YES	YES			Arid1a	AT-rich interactive domain-containing protein 1A OS=Mus musculus GN=Arid1a PE=1 SV=1	9	0	0	9	0	3.16993	Arid1a	AT-rich interactive domain-containing protein 1A OS=Mus musculus OX=10090 GN=Arid1a PE=1 SV=1	5	7	3	2	4	-1	2.24793	7
	YES	YES			Ptbp1	Polypyrimidine tract-binding protein 1 OS=Mus musculus GN=Ptbp1 PE=1 SV=2	12	10	5	7	5	0.485427	Ptbp1	Polypyrimidine tract-binding protein 1 OS=Mus musculus OX=10090 GN=Ptbp1 PE=1 SV=2	20	11	12	8	-1	3	2.23266	16
	YES	YES			Psmc4	26S protease regulatory subunit 6B OS=Mus musculus GN=Psmc4 PE=1 SV=2	9	8	4	5	4	0.321928	Psmc4	26S proteasome regulatory subunit 6B OS=Mus musculus OX=10090 GN=Psmc4 PE=1 SV=2	26	18	18	8	0	3	2.20945	17.5
	YES	YES			Eif4g1	Eukaryotic translation initiation factor 4 gamma 1 OS=Mus musculus GN=Eif4g1 PE=1 SV=1	21	16	3	18	13	0.469485	Eif4g1	Eukaryotic translation initiation factor 4 gamma 1 OS=Mus musculus OX=10090 GN=Eif4g1 PE=1 SV=1	28	20	21	7	-1	2.80735	2.06774	24.5
	YES	YES			Bclaf1	Bcl-2-associated transcription factor 1 OS=Mus musculus GN=Bclaf1 PE=1 SV=2	7	0	0	7	0	2.80735	Bclaf1	Bcl-2-associated transcription factor 1 OS=Mus musculus OX=10090 GN=Bclaf1 PE=1 SV=2	21	21	13	8	8	0	2	14
	YES	YES			Eif5a	Eukaryotic translation initiation factor 5A-1 OS=Mus musculus GN=Eif5a PE=1 SV=2	5	5	3	2	2	0	Eif5a	Eukaryotic translation initiation factor 5A-1 OS=Mus musculus OX=10090 GN=Eif5a PE=1 SV=2	14	6	7	7	-1	2.80735	2	9.5
	YES	YES			Psmd1	26S proteasome non-ATPase regulatory subunit 1 OS=Mus musculus GN=Psmd1 PE=1 SV=1	11	9	0	11	9	0.289507	Psmd1	26S proteasome non-ATPase regulatory subunit 1 OS=Mus musculus OX=10090 GN=Psmd1 PE=1 SV=1	33	22	20	13	2	2.70044	1.94902	22
	YES	YES			Aimp1	Aminoacyl tRNA synthase complex-interacting multifunctional protein 1 OS=Mus musculus GN=Aimp1 PE=1 SV=2	8	6	0	8	6	0.415037	Aimp1	Aminoacyl tRNA synthase complex-interacting multifunctional protein 1 OS=Mus musculus OX=10090 GN=Aimp1 PE=1 SV=2	13	8	7	6	1	2.58496	1.87447	10.5
SILAC_DOWN	YES	YES			Igf2bp3	Insulin-like growth factor 2 mRNA-binding protein 3 OS=Mus musculus GN=Igf2bp3 PE=1 SV=1	13	10	0	13	10	0.378512	Igf2bp3	Insulin-like growth factor 2 mRNA-binding protein 3 OS=Mus musculus OX=10090 GN=Igf2bp3 PE=1 SV=1	11	4	5	6	-1	2.58496	1.8679	12
	YES	YES			Psmc6	26S protease regulatory subunit 10B OS=Mus musculus GN=Psmc6 PE=1 SV=1	10	8	0	10	8	0.321928	Psmc6	26S proteasome regulatory subunit 10B OS=Mus musculus OX=10090 GN=Psmc6 PE=1 SV=1	21	16	15	6	1	2.58496	1.85798	15.5
	YES	YES			Ncl	Nucleolin OS=Mus musculus GN=Ncl PE=1 SV=2	19	18	13	6	5	0.263034	Ncl	Nucleolin OS=Mus musculus OX=10090 GN=Ncl PE=1 SV=2	34	26	28	6	-2	2.58496	1.848	26.5
	YES	YES			Qars	Glutamine--tRNA ligase OS=Mus musculus OX=10090 GN=Qars PE=1 SV=1	16	14	3	13	11	0.241008	Qars	Glutamine--tRNA ligase OS=Mus musculus OX=10090 GN=Qars PE=1 SV=1	24	16	18	6	-2	2.58496	1.84435	20
	YES	YES			Mars	Methionine--tRNA ligase, cytoplasmic OS=Mus musculus GN=Mars PE=1 SV=1	15	13	0	15	13	0.206451	Mars	Methionine--tRNA ligase, cytoplasmic OS=Mus musculus OX=10090 GN=Mars PE=1 SV=1	24	19	18	6	1	2.58496	1.83872	19.5
	YES	YES			Actn1	Alpha-actinin-1 OS=Mus musculus GN=Actn1 PE=1 SV=1	2	2	0	2	2	0	Actn1	Alpha-actinin-1 OS=Mus musculus OX=10090 GN=Actn1 PE=1 SV=1	8	0	2	6	-2	2.58496	1.80735	5
	YES	YES			Tnpo1	Transportin-1 OS=Mus musculus GN=Tnpo1 PE=1 SV=2	11	11	5	6	6	0	Tnpo1	Transportin-1 OS=Mus musculus OX=10090 GN=Tnpo1 PE=1 SV=2	11	4	5	6	-1	2.58496	1.80735	11
	YES	YES			Etf1	Eukaryotic peptide chain release factor subunit 1 OS=Mus musculus GN=Etf1 PE=1 SV=4	7	7	4	3	3	0	Etf1	Eukaryotic peptide chain release factor subunit 1 OS=Mus musculus OX=10090 GN=Etf1 PE=1 SV=4	15	8	9	6	-1	2.58496	1.80735	11
	YES	YES			Copb1	Coatomer subunit beta OS=Mus musculus GN=Copb1 PE=1 SV=1	5	5	0	5	5	0	Copb1	Coatomer subunit beta OS=Mus musculus OX=10090 GN=Copb1 PE=1 SV=1	12	7	6	6	1	2.58496	1.80735	8.5
	YES	YES			Xrn2	5'-3' exoribonuclease 2 OS=Mus musculus GN=Xrn2 PE=1 SV=1	2	3	0	2	3	-0.584963	Xrn2	5'-3' exoribonuclease 2 OS=Mus musculus OX=10090 GN=Xrn2 PE=1 SV=1	24	9	6	18	3	2.58496	1.73697	13
	YES	YES			Rbmxl1	RNA binding motif protein, X-linked-like-1 OS=Mus musculus GN=Rbmxl1 PE=2 SV=1	9	4	3	6	1	2.58496	Rbmxl1	RNA binding motif protein, X-linked-like-1 OS=Mus musculus OX=10090 GN=Rbmxl1 PE=2 SV=1	8	10	6	2	4	-1	1.70044	8.5
	YES	YES			Tcp1	T-complex protein 1 subunit alpha OS=Mus musculus GN=Tcp1 PE=1 SV=3	11	10	0	11	10	0.137504	Tcp1	T-complex protein 1 subunit alpha OS=Mus musculus OX=10090 GN=Tcp1 PE=1 SV=3	31	18	15	16	3	2.41504	1.68557	21
SILAC_DOWN	YES	YES			Mcm5	DNA replication licensing factor MCM5 OS=Mus musculus GN=Mcm5 PE=1 SV=1	19	15	5	14	10	0.485427	Mcm5	DNA replication licensing factor MCM5 OS=Mus musculus OX=10090 GN=Mcm5 PE=1 SV=2	28	23	23	5	0	2.32193	1.67807	23.5
	YES	YES			Hnrnpa1	Heterogeneous nuclear ribonucleoprotein A1 OS=Mus musculus GN=Hnrnpa1 PE=1 SV=2	12	10	5	7	5	0.485427	Hnrnpa1	Heterogeneous nuclear ribonucleoprotein A1 OS=Mus musculus OX=10090 GN=Hnrnpa1 PE=1 SV=2	17	12	12	5	0	2.32193	1.67807	14.5
	YES	YES			Hnrnpd	Heterogeneous nuclear ribonucleoprotein D0 OS=Mus musculus GN=Hnrnpd PE=1 SV=2	6	5	2	4	3	0.415037	Hnrnpd	Heterogeneous nuclear ribonucleoprotein D0 OS=Mus musculus OX=10090 GN=Hnrnpd PE=1 SV=2	13	6	8	5	-2	2.32193	1.66297	9.5
	YES	YES			Ddx39b	Spliceosome RNA helicase Ddx39b OS=Mus musculus GN=Ddx39b PE=1 SV=1	10	9	6	4	3	0.415037	Ddx39b	Spliceosome RNA helicase Ddx39b OS=Mus musculus OX=10090 GN=Ddx39b PE=1 SV=1	13	5	3	10	2	2.32193	1.66297	11.5
SILAC_DOWN	YES	YES			Pck2	Phosphoenolpyruvate carboxykinase [GTP], mitochondrial OS=Mus musculus GN=Pck2 PE=1 SV=1	10	8	0	10	8	0.321928	Pck2	Phosphoenolpyruvate carboxykinase [GTP], mitochondrial OS=Mus musculus OX=10090 GN=Pck2 PE=1 SV=1	18	13	13	5	0	2.32193	1.64386	14
SILAC_DOWN	YES	YES			Mthfd1l	Monofunctional C1-tetrahydrofolate synthase, mitochondrial OS=Mus musculus GN=Mthfd1l PE=1 SV=2	20	16	5	15	11	0.447459	Mthfd1l	Monofunctional C1-tetrahydrofolate synthase, mitochondrial OS=Mus musculus OX=10090 GN=Mthfd1l PE=1 SV=2	50	23	16	34	7	2.28011	1.6371	35
	YES	YES			Diaph1	Protein diaphanous homolog 1 OS=Mus musculus GN=Diaph1 PE=1 SV=1	2	2	0	2	2	0	Diaph1	Protein diaphanous homolog 1 OS=Mus musculus OX=10090 GN=Diaph1 PE=1 SV=1	6	2	1	5	1	2.32193	1.58496	4
SILAC_DOWN	YES	YES			Hcfc1	Host cell factor 1 OS=Mus musculus GN=Hcfc1 PE=1 SV=2	3	4	0	3	4	-0.415037	Hcfc1	Host cell factor 1 OS=Mus musculus OX=10090 GN=Hcfc1 PE=1 SV=2	14	7	9	5	-2	2.32193	1.52356	8.5
	YES	YES			Aimp2	Aminoacyl tRNA synthase complex-interacting multifunctional protein 2 OS=Mus musculus GN=Aimp2 PE=1 SV=2	2	3	0	2	3	-0.584963	Aimp2	Aminoacyl tRNA synthase complex-interacting multifunctional protein 2 OS=Mus musculus OX=10090 GN=Aimp2 PE=1 SV=2	8	2	3	5	-1	2.32193	1.5025	5
	YES	YES			Cdk2	Cyclin-dependent kinase 2 OS=Mus musculus GN=Cdk2 PE=1 SV=2	2	4	0	2	4	-1	Cdk2	Cyclin-dependent kinase 2 OS=Mus musculus OX=10090 GN=Cdk2 PE=1 SV=2	6	2	1	5	1	2.32193	1.45943	4
	YES	YES			Rtcb	tRNA-splicing ligase RtcB homolog OS=Mus musculus GN=Rtcb PE=1 SV=1	10	8	3	7	5	0.485427	Rtcb	tRNA-splicing ligase RtcB homolog OS=Mus musculus OX=10090 GN=Rtcb PE=1 SV=1	17	11	9	8	2	2	1.43296	13.5
	YES	YES			Ddx47	Probable ATP-dependent RNA helicase DDX47 OS=Mus musculus GN=Ddx47 PE=2 SV=2	4	0	0	4	0	2	Ddx47	Probable ATP-dependent RNA helicase DDX47 OS=Mus musculus OX=10090 GN=Ddx47 PE=2 SV=2	6	5	2	4	3	0.415037	1.41504	5
	YES	YES			Eif3b	Eukaryotic translation initiation factor 3 subunit B OS=Mus musculus GN=Eif3b PE=1 SV=1	13	14	5	8	9	-0.169925	Eif3b	Eukaryotic translation initiation factor 3 subunit B OS=Mus musculus OX=10090 GN=Eif3b PE=1 SV=1	28	18	15	13	3	2.11548	1.38466	20.5
	YES	YES			Dars	Aspartate--tRNA ligase, cytoplasmic OS=Mus musculus GN=Dars PE=1 SV=2	10	9	3	7	6	0.222392	Dars	Aspartate--tRNA ligase, cytoplasmic OS=Mus musculus OX=10090 GN=Dars PE=1 SV=2	23	17	19	4	-2	2	1.36923	16.5
	YES	YES			Tardbp	TAR DNA-binding protein 43 OS=Mus musculus GN=Tardbp PE=1 SV=1	10	9	3	7	6	0.222392	Tardbp	TAR DNA-binding protein 43 OS=Mus musculus OX=10090 GN=Tardbp PE=1 SV=1	13	9	9	4	0	2	1.36923	11.5
	YES	YES			Supt5h	Transcription elongation factor SPT5 OS=Mus musculus GN=Supt5h PE=1 SV=1	11	3	0	11	3	1.87447	Supt5h	Transcription elongation factor SPT5 OS=Mus musculus OX=10090 GN=Supt5h PE=1 SV=1	18	16	11	7	5	0.485427	1.34104	14.5
	YES	YES			Gatad2a	Transcriptional repressor p66 alpha OS=Mus musculus GN=Gatad2a PE=1 SV=2	4	0	0	4	0	2	Gatad2a	Transcriptional repressor p66 alpha OS=Mus musculus OX=10090 GN=Gatad2a PE=1 SV=2	7	7	2	5	5	0	1.32193	5.5
	YES	YES			Scfd1	Sec1 family domain-containing protein 1 OS=Mus musculus GN=Scfd1 PE=1 SV=1	4	0	0	4	0	2	Scfd1	Sec1 family domain-containing protein 1 OS=Mus musculus OX=10090 GN=Scfd1 PE=1 SV=1	4	4	2	2	2	0	1.32193	4
	YES	YES			Rars	Arginine--tRNA ligase, cytoplasmic OS=Mus musculus GN=Rars PE=1 SV=2	15	15	6	9	9	0	Rars	Arginine--tRNA ligase, cytoplasmic OS=Mus musculus OX=10090 GN=Rars PE=1 SV=2	23	18	19	4	-1	2	1.32193	19
	YES	YES			Srrt	Serrate RNA effector molecule homolog OS=Mus musculus GN=Srrt PE=1 SV=1	7	7	0	7	7	0	Srrt	Serrate RNA effector molecule homolog OS=Mus musculus OX=10090 GN=Srrt PE=1 SV=1	14	10	10	4	0	2	1.32193	10.5
	YES	YES			Eif2s2	Eukaryotic translation initiation factor 2 subunit 2 OS=Mus musculus GN=Eif2s2 PE=1 SV=1	8	8	4	4	4	0	Eif2s2	Eukaryotic translation initiation factor 2 subunit 2 OS=Mus musculus OX=10090 GN=Eif2s2 PE=1 SV=1	17	13	13	4	0	2	1.32193	12.5
	YES	YES			Ola1	Obg-like ATPase 1 OS=Mus musculus GN=Ola1 PE=1 SV=1	2	2	0	2	2	0	Ola1	Obg-like ATPase 1 OS=Mus musculus OX=10090 GN=Ola1 PE=1 SV=1	10	6	6	4	0	2	1.32193	6
	YES	YES			Cct6a	T-complex protein 1 subunit zeta OS=Mus musculus GN=Cct6a PE=1 SV=3	8	8	3	5	5	0	Cct6a	T-complex protein 1 subunit zeta OS=Mus musculus OX=10090 GN=Cct6a PE=1 SV=3	26	17	14	12	3	2	1.32193	17
	YES	YES			Pdhb	Pyruvate dehydrogenase E1 component subunit beta, mitochondrial OS=Mus musculus GN=Pdhb PE=1 SV=1	7	7	0	7	7	0	Pdhb	Pyruvate dehydrogenase E1 component subunit beta, mitochondrial OS=Mus musculus OX=10090 GN=Pdhb PE=1 SV=1	11	8	7	4	1	2	1.32193	9
	YES	YES			Snx2	Sorting nexin-2 OS=Mus musculus GN=Snx2 PE=1 SV=2	4	0	0	4	0	2	Snx2	Sorting nexin-2 OS=Mus musculus OX=10090 GN=Snx2 PE=1 SV=2	6	7	3	3	4	-0.415037	1.24793	5
	YES	YES			Hsd17b12	Very-long-chain 3-oxoacyl-CoA reductase OS=Mus musculus GN=Hsd17b12 PE=1 SV=1	4	0	0	4	0	2	Hsd17b12	Very-long-chain 3-oxoacyl-CoA reductase OS=Mus musculus OX=10090 GN=Hsd17b12 PE=1 SV=1	4	6	0	4	6	-0.584963	1.22239	4
	YES	YES			Sptbn1	Spectrin beta chain, non-erythrocytic 1 OS=Mus musculus GN=Sptbn1 PE=1 SV=2	4	0	0	4	0	2	Sptbn1	Spectrin beta chain, non-erythrocytic 1 OS=Mus musculus OX=10090 GN=Sptbn1 PE=1 SV=2	15	20	6	9	14	-0.63743	1.21501	9.5
	YES	YES			Cct2	T-complex protein 1 subunit beta OS=Mus musculus GN=Cct2 PE=1 SV=4	15	11	0	15	11	0.447459	Cct2	T-complex protein 1 subunit beta OS=Mus musculus OX=10090 GN=Cct2 PE=1 SV=4	34	25	21	13	4	1.70044	1.2059	24.5
	YES	YES			Actb	Actin, cytoplasmic 1 OS=Mus musculus GN=Actb PE=1 SV=1	24	23	14	10	9	0.152003	Actb	Actin, cytoplasmic 1 OS=Mus musculus OX=10090 GN=Actb PE=1 SV=1	15	10	8	7	2	1.80735	1.20511	19.5
	YES	YES			Cse1l	Exportin-2 OS=Mus musculus GN=Cse1l PE=1 SV=1	23	18	6	17	12	0.5025	Cse1l	Exportin-2 OS=Mus musculus OX=10090 GN=Cse1l PE=1 SV=1	21	18	18	3	0	1.58496	1.14296	22
	YES	YES			Ddx6	Probable ATP-dependent RNA helicase DDX6 OS=Mus musculus GN=Ddx6 PE=1 SV=1	7	5	0	7	5	0.485427	Ddx6	Probable ATP-dependent RNA helicase DDX6 OS=Mus musculus OX=10090 GN=Ddx6 PE=1 SV=1	9	7	6	3	1	1.58496	1.1375	8
	YES	YES			Ass1	Argininosuccinate synthase OS=Mus musculus GN=Ass1 PE=1 SV=1	12	9	0	12	9	0.415037	Ass1	Argininosuccinate synthase OS=Mus musculus OX=10090 GN=Ass1 PE=1 SV=1	18	13	15	3	-2	1.58496	1.11548	15
	YES	YES			Lsg1	Large subunit GTPase 1 homolog OS=Mus musculus GN=Lsg1 PE=1 SV=2	4	3	0	4	3	0.415037	Lsg1	Large subunit GTPase 1 homolog OS=Mus musculus OX=10090 GN=Lsg1 PE=1 SV=2	3	1	0	3	1	1.58496	1.11548	3.5
	YES	YES			Eif4a1	Eukaryotic initiation factor 4A-I OS=Mus musculus GN=Eif4a1 PE=1 SV=1	18	17	13	5	4	0.321928	Eif4a1	Eukaryotic initiation factor 4A-I OS=Mus musculus OX=10090 GN=Eif4a1 PE=1 SV=1	15	13	12	3	1	1.58496	1.08746	16.5
	YES	YES			Psmc1	26S protease regulatory subunit 4 OS=Mus musculus GN=Psmc1 PE=1 SV=1	8	7	2	6	5	0.263034	Psmc1	26S proteasome regulatory subunit 4 OS=Mus musculus OX=10090 GN=Psmc1 PE=1 SV=1	21	15	12	9	3	1.58496	1.07039	14.5
	YES	YES			Eif3d	Eukaryotic translation initiation factor 3 subunit D OS=Mus musculus GN=Eif3d PE=1 SV=2	7	6	0	7	6	0.222392	Eif3d	Eukaryotic translation initiation factor 3 subunit D OS=Mus musculus OX=10090 GN=Eif3d PE=1 SV=2	16	12	10	6	2	1.58496	1.05889	11.5
	YES	YES			Rpl3	60S ribosomal protein L3 OS=Mus musculus GN=Rpl3 PE=1 SV=3	13	12	5	8	7	0.192645	Rpl3	60S ribosomal protein L3 OS=Mus musculus OX=10090 GN=Rpl3 PE=1 SV=3	21	16	18	3	-2	1.58496	1.05063	17
	YES	YES			Nop56	Nucleolar protein 56 OS=Mus musculus GN=Nop56 PE=1 SV=2	16	7	2	14	5	1.48543	Nop56	Nucleolar protein 56 OS=Mus musculus OX=10090 GN=Nop56 PE=1 SV=2	23	20	11	12	9	0.415037	1.04731	19.5
	YES	YES			Parp1	Poly [ADP-ribose] polymerase 1 OS=Mus musculus GN=Parp1 PE=1 SV=3	20	10	6	14	4	1.80735	Parp1	Poly [ADP-ribose] polymerase 1 OS=Mus musculus OX=10090 GN=Parp1 PE=1 SV=3	22	25	18	4	7	-0.807355	1.02554	21
	YES	YES			Tigar	Fructose-2,6-bisphosphatase TIGAR OS=Mus musculus GN=Tigar PE=1 SV=1	3	0	0	3	0	1.58496	Tigar	Fructose-2,6-bisphosphatase TIGAR OS=Mus musculus OX=10090 GN=Tigar PE=1 SV=1	3	3	1	2	2	0	1	3
	YES	YES			Cnot11	CCR4-NOT transcription complex subunit 11 OS=Mus musculus GN=Cnot11 PE=1 SV=1	3	0	0	3	0	1.58496	Cnot11	CCR4-NOT transcription complex subunit 11 OS=Mus musculus OX=10090 GN=Cnot11 PE=1 SV=1	2	2	0	2	2	0	1	2.5
	YES	YES			Ehd4	EH domain-containing protein 4 OS=Mus musculus GN=Ehd4 PE=1 SV=1	3	0	0	3	0	1.58496	Ehd4	EH domain-containing protein 4 OS=Mus musculus OX=10090 GN=Ehd4 PE=1 SV=1	2	2	0	2	2	0	1	2.5
SILAC_DOWN	YES	YES			Ak4	Adenylate kinase 4, mitochondrial OS=Mus musculus GN=Ak4 PE=1 SV=1	5	3	2	3	1	1.58496	Ak4	Adenylate kinase 4, mitochondrial OS=Mus musculus OX=10090 GN=Ak4 PE=1 SV=1	6	6	4	2	2	0	1	5.5
	YES	YES			Nap1l1	Nucleosome assembly protein 1-like 1 OS=Mus musculus GN=Nap1l1 PE=1 SV=2	3	3	0	3	3	0	Nap1l1	Nucleosome assembly protein 1-like 1 OS=Mus musculus OX=10090 GN=Nap1l1 PE=1 SV=2	9	4	6	3	-2	1.58496	1	6
	YES	YES			Idh1	Isocitrate dehydrogenase [NADP] cytoplasmic OS=Mus musculus GN=Idh1 PE=1 SV=2	3	3	0	3	3	0	Idh1	Isocitrate dehydrogenase [NADP] cytoplasmic OS=Mus musculus OX=10090 GN=Idh1 PE=1 SV=2	9	5	6	3	-1	1.58496	1	6
	YES	YES			Psmd8	26S proteasome non-ATPase regulatory subunit 8 OS=Mus musculus GN=Psmd8 PE=1 SV=2	3	3	0	3	3	0	Psmd8	26S proteasome non-ATPase regulatory subunit 8 OS=Mus musculus OX=10090 GN=Psmd8 PE=1 SV=2	8	4	5	3	-1	1.58496	1	5.5
	YES	YES			Pspc1	Paraspeckle component 1 OS=Mus musculus GN=Pspc1 PE=1 SV=1	2	2	0	2	2	0	Pspc1	Paraspeckle component 1 OS=Mus musculus OX=10090 GN=Pspc1 PE=1 SV=1	8	4	5	3	-1	1.58496	1	5
	YES	YES			Snrpa1	U2 small nuclear ribonucleoprotein A' OS=Mus musculus GN=Snrpa1 PE=1 SV=2	6	6	2	4	4	0	Snrpa1	U2 small nuclear ribonucleoprotein A' OS=Mus musculus OX=10090 GN=Snrpa1 PE=1 SV=2	10	7	7	3	0	1.58496	1	8
	YES	YES			Eif3m	Eukaryotic translation initiation factor 3 subunit M OS=Mus musculus GN=Eif3m PE=1 SV=1	4	4	0	4	4	0	Eif3m	Eukaryotic translation initiation factor 3 subunit M OS=Mus musculus OX=10090 GN=Eif3m PE=1 SV=1	9	6	6	3	0	1.58496	1	6.5
	YES	YES			Ppia	Peptidyl-prolyl cis-trans isomerase A OS=Mus musculus GN=Ppia PE=1 SV=2	2	2	0	2	2	0	Ppia	Peptidyl-prolyl cis-trans isomerase A OS=Mus musculus OX=10090 GN=Ppia PE=1 SV=2	9	6	6	3	0	1.58496	1	5.5
	YES	YES			Ppan	Suppressor of SWI4 1 homolog OS=Mus musculus GN=Ppan PE=1 SV=2	2	2	0	2	2	0	Ppan	Suppressor of SWI4 1 homolog OS=Mus musculus OX=10090 GN=Ppan PE=1 SV=2	4	1	1	3	0	1.58496	1	3
	YES	YES			Cct5	T-complex protein 1 subunit epsilon OS=Mus musculus GN=Cct5 PE=1 SV=1	3	3	0	3	3	0	Cct5	T-complex protein 1 subunit epsilon OS=Mus musculus OX=10090 GN=Cct5 PE=1 SV=1	25	19	16	9	3	1.58496	1	14
	YES	YES			Impact	Protein IMPACT OS=Mus musculus GN=Impact PE=1 SV=2	2	2	0	2	2	0	Impact	Protein IMPACT OS=Mus musculus OX=10090 GN=Impact PE=1 SV=2	5	3	2	3	1	1.58496	1	3.5
	YES	YES			Srrm2	Serine/arginine repetitive matrix protein 2 OS=Mus musculus GN=Srrm2 PE=1 SV=3	10	5	2	8	3	1.41504	Srrm2	Serine/arginine repetitive matrix protein 2 OS=Mus musculus OX=10090 GN=Srrm2 PE=1 SV=3	24	23	20	4	3	0.415037	1	17
	YES	YES			Gcn1	eIF-2-alpha kinase activator GCN1 OS=Mus musculus GN=Gcn1 PE=1 SV=1	12	13	0	12	13	-0.115477	Gcn1	eIF-2-alpha kinase activator GCN1 OS=Mus musculus OX=10090 GN=Gcn1 PE=1 SV=1	12	4	0	12	4	1.58496	0.971986	12
	YES	YES			Rpl4	60S ribosomal protein L4 OS=Mus musculus GN=Rpl4 PE=1 SV=3	16	14	9	7	5	0.485427	Rpl4	60S ribosomal protein L4 OS=Mus musculus OX=10090 GN=Rpl4 PE=1 SV=3	27	24	22	5	2	1.32193	0.963474	21.5
	YES	YES			Eif4g2	Eukaryotic translation initiation factor 4 gamma 2 OS=Mus musculus GN=Eif4g2 PE=1 SV=2	19	6	0	19	6	1.66297	Eif4g2	Eukaryotic translation initiation factor 4 gamma 2 OS=Mus musculus OX=10090 GN=Eif4g2 PE=1 SV=2	8	10	3	5	7	-0.485427	0.956411	13.5
	YES	YES			Uck2	Uridine-cytidine kinase 2 OS=Mus musculus GN=Uck2 PE=1 SV=1	5	2	0	5	2	1.32193	Uck2	Uridine-cytidine kinase 2 OS=Mus musculus OX=10090 GN=Uck2 PE=1 SV=1	8	7	4	4	3	0.415037	0.938599	6.5
SILAC_DOWN	YES	YES			Prpf19	Pre-mRNA-processing factor 19 OS=Mus musculus GN=Prpf19 PE=1 SV=1	7	6	3	4	3	0.415037	Prpf19	Pre-mRNA-processing factor 19 OS=Mus musculus OX=10090 GN=Prpf19 PE=1 SV=1	10	7	5	5	2	1.32193	0.938599	8.5
	YES	YES			Dbn1	Drebrin OS=Mus musculus GN=Dbn1 PE=1 SV=4	12	11	0	12	11	0.125531	Dbn1	Drebrin OS=Mus musculus OX=10090 GN=Dbn1 PE=1 SV=4	10	5	2	8	3	1.41504	0.909802	11
	YES	YES			Ddx39a	ATP-dependent RNA helicase DDX39A OS=Mus musculus GN=Ddx39a PE=1 SV=1	10	9	5	5	4	0.321928	Ddx39a	ATP-dependent RNA helicase DDX39A OS=Mus musculus OX=10090 GN=Ddx39a PE=1 SV=1	9	6	4	5	2	1.32193	0.906891	9.5
	YES	YES			Bzw1	Basic leucine zipper and W2 domain-containing protein 1 OS=Mus musculus GN=Bzw1 PE=1 SV=1	10	9	4	6	5	0.263034	Bzw1	Basic leucine zipper and W2 domain-containing protein 1 OS=Mus musculus OX=10090 GN=Bzw1 PE=1 SV=1	15	12	10	5	2	1.32193	0.887525	12.5
	YES	YES			Wbp11	WW domain-binding protein 11 OS=Mus musculus GN=Wbp11 PE=1 SV=2	2	3	0	2	3	-0.584963	Wbp11	WW domain-binding protein 11 OS=Mus musculus OX=10090 GN=Wbp11 PE=1 SV=2	5	3	2	3	1	1.58496	0.874469	3.5
	YES	YES			Cct3	T-complex protein 1 subunit gamma OS=Mus musculus GN=Cct3 PE=1 SV=1	6	6	2	4	4	0	Cct3	T-complex protein 1 subunit gamma OS=Mus musculus OX=10090 GN=Cct3 PE=1 SV=1	26	16	10	16	6	1.41504	0.874469	16
	YES	YES			Eef1a1	Elongation factor 1-alpha 1 OS=Mus musculus GN=Eef1a1 PE=1 SV=3	15	14	10	5	4	0.321928	Eef1a1	Elongation factor 1-alpha 1 OS=Mus musculus OX=10090 GN=Eef1a1 PE=1 SV=3	33	26	21	12	5	1.26303	0.867896	24
	YES	YES			Atxn2l	Ataxin-2-like protein OS=Mus musculus GN=Atxn2l PE=1 SV=1	12	5	0	12	5	1.26303	Atxn2l	Ataxin-2-like protein OS=Mus musculus OX=10090 GN=Atxn2l PE=1 SV=1	13	12	5	8	7	0.192645	0.824913	12.5
	YES	YES			Copg1	Coatomer subunit gamma-1 OS=Mus musculus GN=Copg1 PE=1 SV=1	2	4	0	2	4	-1	Copg1	Coatomer subunit gamma-1 OS=Mus musculus OX=10090 GN=Copg1 PE=1 SV=1	9	3	0	9	3	1.58496	0.807355	5.5
	YES	YES			Ppp2r1b	Serine/threonine-protein phosphatase 2A 65 kDa regulatory subunit A beta isoform OS=Mus musculus GN=Ppp2r1b PE=1 SV=2	5	2	0	5	2	1.32193	Ppp2r1b	Serine/threonine-protein phosphatase 2A 65 kDa regulatory subunit A beta isoform OS=Mus musculus OX=10090 GN=Ppp2r1b PE=1 SV=2	5	5	3	2	2	0	0.807355	5
	YES	YES			Smc2	Structural maintenance of chromosomes protein 2 OS=Mus musculus GN=Smc2 PE=1 SV=2	21	10	3	18	7	1.36257	Smc2	Structural maintenance of chromosomes protein 2 OS=Mus musculus OX=10090 GN=Smc2 PE=1 SV=2	19	20	11	8	9	-0.169925	0.790904	20
	YES	YES			Puf60	Poly(U)-binding-splicing factor PUF60 OS=Mus musculus GN=Puf60 PE=1 SV=2	14	12	7	7	5	0.485427	Puf60	Poly(U)-binding-splicing factor PUF60 OS=Mus musculus OX=10090 GN=Puf60 PE=1 SV=2	7	5	3	4	2	1	0.765535	10.5
	YES	YES			Pcbp2	Poly(rC)-binding protein 2 OS=Mus musculus GN=Pcbp2 PE=1 SV=1	9	9	4	5	5	0	Pcbp2	Poly(rC)-binding protein 2 OS=Mus musculus OX=10090 GN=Pcbp2 PE=1 SV=1	11	7	4	7	3	1.22239	0.736966	10
	YES	YES			Cfl1	Cofilin-1 OS=Mus musculus GN=Cfl1 PE=1 SV=3	4	4	0	4	4	0	Cfl1	Cofilin-1 OS=Mus musculus OX=10090 GN=Cfl1 PE=1 SV=3	13	9	6	7	3	1.22239	0.736966	8.5
	YES	YES			Fxr1	Fragile X mental retardation syndrome-related protein 1 OS=Mus musculus GN=Fxr1 PE=1 SV=2	18	12	6	12	6	1	Fxr1	Fragile X mental retardation syndrome-related protein 1 OS=Mus musculus OX=10090 GN=Fxr1 PE=1 SV=2	13	12	9	4	3	0.415037	0.736966	15.5
	YES	YES			Polr2e	DNA-directed RNA polymerases I, II, and III subunit RPABC1 OS=Mus musculus GN=Polr2e PE=1 SV=1	4	3	0	4	3	0.415037	Polr2e	DNA-directed RNA polymerases I, II, and III subunit RPABC1 OS=Mus musculus OX=10090 GN=Polr2e PE=1 SV=1	7	4	5	2	-1	1	0.736966	5.5
	YES	YES			Prpf3	U4/U6 small nuclear ribonucleoprotein Prp3 OS=Mus musculus GN=Prpf3 PE=1 SV=1	4	3	0	4	3	0.415037	Prpf3	U4/U6 small nuclear ribonucleoprotein Prp3 OS=Mus musculus OX=10090 GN=Prpf3 PE=1 SV=1	4	2	2	2	0	1	0.736966	4
	YES	YES			Rpa1	Replication protein A 70 kDa DNA-binding subunit OS=Mus musculus GN=Rpa1 PE=1 SV=1	8	6	0	8	6	0.415037	Rpa1	Replication protein A 70 kDa DNA-binding subunit OS=Mus musculus OX=10090 GN=Rpa1 PE=1 SV=1	15	12	9	6	3	1	0.736966	11.5
	YES	YES			Elavl1	ELAV-like protein 1 OS=Mus musculus GN=Elavl1 PE=1 SV=2	7	6	3	4	3	0.415037	Elavl1	ELAV-like protein 1 OS=Mus musculus OX=10090 GN=Elavl1 PE=1 SV=2	12	10	8	4	2	1	0.736966	9.5
	YES	YES			Rpl9	60S ribosomal protein L9 OS=Mus musculus GN=Rpl9 PE=2 SV=2	7	6	3	4	3	0.415037	Rpl9	60S ribosomal protein L9 OS=Mus musculus OX=10090 GN=Rpl9 PE=2 SV=2	11	10	9	2	1	1	0.736966	9
	YES	YES			Oxsr1	Serine/threonine-protein kinase OSR1 OS=Mus musculus GN=Oxsr1 PE=1 SV=1	4	3	0	4	3	0.415037	Oxsr1	Serine/threonine-protein kinase OSR1 OS=Mus musculus OX=10090 GN=Oxsr1 PE=1 SV=1	3	2	1	2	1	1	0.736966	3.5
	YES	YES			Rcc2	Protein RCC2 OS=Mus musculus GN=Rcc2 PE=1 SV=1	11	12	5	6	7	-0.222392	Rcc2	Protein RCC2 OS=Mus musculus OX=10090 GN=Rcc2 PE=1 SV=1	23	16	11	12	5	1.26303	0.703607	17
	YES	YES			Tsr1	Pre-rRNA-processing protein TSR1 homolog OS=Mus musculus GN=Tsr1 PE=1 SV=1	6	3	4	2	-1	1	Tsr1	Pre-rRNA-processing protein TSR1 homolog OS=Mus musculus OX=10090 GN=Tsr1 PE=1 SV=1	7	6	2	5	4	0.321928	0.70044	6.5
	YES	YES			Snrnp40	U5 small nuclear ribonucleoprotein 40 kDa protein OS=Mus musculus GN=Snrnp40 PE=1 SV=1	5	2	0	5	2	1.32193	Snrnp40	U5 small nuclear ribonucleoprotein 40 kDa protein OS=Mus musculus OX=10090 GN=Snrnp40 PE=1 SV=1	4	5	1	3	4	-0.415037	0.70044	4.5
	YES	YES			Eif2b1	Translation initiation factor eIF-2B subunit alpha OS=Mus musculus GN=Eif2b1 PE=1 SV=1	5	4	0	5	4	0.321928	Eif2b1	Translation initiation factor eIF-2B subunit alpha OS=Mus musculus OX=10090 GN=Eif2b1 PE=1 SV=1	4	2	2	2	0	1	0.70044	4.5
	YES	YES			Cand1	Cullin-associated NEDD8-dissociated protein 1 OS=Mus musculus GN=Cand1 PE=1 SV=2	23	19	9	14	10	0.485427	Cand1	Cullin-associated NEDD8-dissociated protein 1 OS=Mus musculus OX=10090 GN=Cand1 PE=1 SV=2	29	24	18	11	6	0.874469	0.693022	26
SILAC_DOWN	YES	YES			Mcm3	DNA replication licensing factor MCM3 OS=Mus musculus GN=Mcm3 PE=1 SV=2	22	20	10	12	10	0.263034	Mcm3	DNA replication licensing factor MCM3 OS=Mus musculus OX=10090 GN=Mcm3 PE=1 SV=2	34	26	18	16	8	1	0.678072	28
	YES	YES			Uba2	SUMO-activating enzyme subunit 2 OS=Mus musculus GN=Uba2 PE=1 SV=1	11	11	5	6	6	0	Uba2	SUMO-activating enzyme subunit 2 OS=Mus musculus OX=10090 GN=Uba2 PE=1 SV=1	20	14	9	11	5	1.1375	0.678072	15.5
	YES	YES			Smc3	Structural maintenance of chromosomes protein 3 OS=Mus musculus GN=Smc3 PE=1 SV=2	10	4	0	10	4	1.32193	Smc3	Structural maintenance of chromosomes protein 3 OS=Mus musculus OX=10090 GN=Smc3 PE=1 SV=2	15	18	9	6	9	-0.584963	0.662965	12.5
	YES	YES			Nars	Asparagine--tRNA ligase, cytoplasmic OS=Mus musculus GN=Nars PE=1 SV=2	13	9	4	9	5	0.847997	Nars	Asparagine--tRNA ligase, cytoplasmic OS=Mus musculus OX=10090 GN=Nars PE=1 SV=2	23	21	15	8	6	0.415037	0.647698	18
	YES	YES			Rps4x	40S ribosomal protein S4, X isoform OS=Mus musculus GN=Rps4x PE=1 SV=2	17	14	10	7	4	0.807355	Rps4x	40S ribosomal protein S4, X isoform OS=Mus musculus OX=10090 GN=Rps4x PE=1 SV=2	26	24	18	8	6	0.415037	0.624491	21.5
	YES	YES			Kif11	Kinesin-like protein KIF11 OS=Mus musculus GN=Kif11 PE=1 SV=1	5	2	0	5	2	1.32193	Kif11	Kinesin-like protein KIF11 OS=Mus musculus OX=10090 GN=Kif11 PE=1 SV=1	4	7	0	4	7	-0.807355	0.61891	4.5
	YES	YES			Acadm	Medium-chain specific acyl-CoA dehydrogenase, mitochondrial OS=Mus musculus GN=Acadm PE=1 SV=1	7	5	2	5	3	0.736966	Acadm	Medium-chain specific acyl-CoA dehydrogenase, mitochondrial OS=Mus musculus OX=10090 GN=Acadm PE=1 SV=1	9	8	5	4	3	0.415037	0.584963	8
	YES	YES			Plk1	Serine/threonine-protein kinase PLK1 OS=Mus musculus GN=Plk1 PE=1 SV=2	2	0	0	2	0	1	Plk1	Serine/threonine-protein kinase PLK1 OS=Mus musculus OX=10090 GN=Plk1 PE=1 SV=2	2	2	0	2	2	0	0.584963	2
	YES	YES			Baz1b	Tyrosine-protein kinase BAZ1B OS=Mus musculus GN=Baz1b PE=1 SV=2	2	0	0	2	0	1	Baz1b	Tyrosine-protein kinase BAZ1B OS=Mus musculus OX=10090 GN=Baz1b PE=1 SV=2	2	2	0	2	2	0	0.584963	2
	YES	YES			Dnaja3	DnaJ homolog subfamily A member 3, mitochondrial OS=Mus musculus GN=Dnaja3 PE=1 SV=1	2	0	0	2	0	1	Dnaja3	DnaJ homolog subfamily A member 3, mitochondrial OS=Mus musculus OX=10090 GN=Dnaja3 PE=1 SV=1	2	2	0	2	2	0	0.584963	2
	YES	YES			Irf2bpl	Interferon regulatory factor 2-binding protein-like OS=Mus musculus GN=Irf2bpl PE=1 SV=1	2	0	0	2	0	1	Irf2bpl	Probable E3 ubiquitin-protein ligase IRF2BPL OS=Mus musculus OX=10090 GN=Irf2bpl PE=1 SV=1	2	2	0	2	2	0	0.584963	2
	YES	YES			Rpl35	60S ribosomal protein L35 OS=Mus musculus GN=Rpl35 PE=1 SV=1	4	2	2	2	0	1	Rpl35	60S ribosomal protein L35 OS=Mus musculus OX=10090 GN=Rpl35 PE=1 SV=1	7	7	4	3	3	0	0.584963	5.5
	YES	YES			Hadha	Trifunctional enzyme subunit alpha, mitochondrial OS=Mus musculus GN=Hadha PE=1 SV=1	10	5	0	10	5	1	Hadha	Trifunctional enzyme subunit alpha, mitochondrial OS=Mus musculus OX=10090 GN=Hadha PE=1 SV=1	15	15	9	6	6	0	0.584963	12.5
	YES	YES			Trim71	E3 ubiquitin-protein ligase TRIM71 OS=Mus musculus GN=Trim71 PE=1 SV=1	6	3	0	6	3	1	Trim71	E3 ubiquitin-protein ligase TRIM71 OS=Mus musculus OX=10090 GN=Trim71 PE=1 SV=1	5	5	0	5	5	0	0.584963	5.5
	YES	YES			Eif2b4	Translation initiation factor eIF-2B subunit delta OS=Mus musculus GN=Eif2b4 PE=1 SV=2	8	4	0	8	4	1	Eif2b4	Translation initiation factor eIF-2B subunit delta OS=Mus musculus OX=10090 GN=Eif2b4 PE=1 SV=2	7	7	5	2	2	0	0.584963	7.5
	YES	YES			Dcakd	Dephospho-CoA kinase domain-containing protein OS=Mus musculus GN=Dcakd PE=1 SV=1	4	3	2	2	1	1	Dcakd	Dephospho-CoA kinase domain-containing protein OS=Mus musculus OX=10090 GN=Dcakd PE=1 SV=1	5	5	3	2	2	0	0.584963	4.5
	YES	YES			Smarca4	Transcription activator BRG1 OS=Mus musculus GN=Smarca4 PE=1 SV=1	11	5	0	11	5	1.1375	Smarca4	Transcription activator BRG1 OS=Mus musculus OX=10090 GN=Smarca4 PE=1 SV=1	11	12	7	4	5	-0.321928	0.584963	11
	YES	YES			Ilf2	Interleukin enhancer-binding factor 2 OS=Mus musculus GN=Ilf2 PE=1 SV=1	7	3	0	7	3	1.22239	Ilf2	Interleukin enhancer-binding factor 2 OS=Mus musculus OX=10090 GN=Ilf2 PE=1 SV=1	7	9	3	4	6	-0.584963	0.584963	7
	YES	YES			Suclg1	Succinyl-CoA ligase [ADP/GDP-forming] subunit alpha, mitochondrial OS=Mus musculus GN=Suclg1 PE=1 SV=4	5	2	0	5	2	1.32193	Suclg1	Succinate--CoA ligase [ADP/GDP-forming] subunit alpha, mitochondrial OS=Mus musculus OX=10090 GN=Suclg1 PE=1 SV=4	4	6	2	2	4	-1	0.584963	4.5
	YES	YES			Ubap2l	Ubiquitin-associated protein 2-like OS=Mus musculus GN=Ubap2l PE=1 SV=1	4	3	0	4	3	0.415037	Ubap2l	Ubiquitin-associated protein 2-like OS=Mus musculus OX=10090 GN=Ubap2l PE=1 SV=1	8	6	3	5	3	0.736966	0.584963	6
	YES	YES			Rack1	Receptor of activated protein C kinase 1 OS=Mus musculus GN=Rack1 PE=1 SV=3	2	2	0	2	2	0	Rack1	Receptor of activated protein C kinase 1 OS=Mus musculus OX=10090 GN=Rack1 PE=1 SV=3	8	5	6	2	-1	1	0.584963	5
	YES	YES			Cdk4	Cyclin-dependent kinase 4 OS=Mus musculus GN=Cdk4 PE=1 SV=1	3	3	0	3	3	0	Cdk4	Cyclin-dependent kinase 4 OS=Mus musculus OX=10090 GN=Cdk4 PE=1 SV=1	6	4	4	2	0	1	0.584963	4.5
	YES	YES			Polr1b	DNA-directed RNA polymerase I subunit RPA2 OS=Mus musculus GN=Polr1b PE=1 SV=2	3	3	0	3	3	0	Polr1b	DNA-directed RNA polymerase I subunit RPA2 OS=Mus musculus OX=10090 GN=Polr1b PE=1 SV=2	4	2	2	2	0	1	0.584963	3.5
SILAC_DOWN	YES	YES			Atp1b1	Sodium/potassium-transporting ATPase subunit beta-1 OS=Mus musculus GN=Atp1b1 PE=1 SV=1	2	2	0	2	2	0	Atp1b1	Sodium/potassium-transporting ATPase subunit beta-1 OS=Mus musculus OX=10090 GN=Atp1b1 PE=1 SV=1	5	3	3	2	0	1	0.584963	3.5
	YES	YES			Mcmbp	Mini-chromosome maintenance complex-binding protein OS=Mus musculus GN=Mcmbp PE=1 SV=1	2	2	0	2	2	0	Mcmbp	Mini-chromosome maintenance complex-binding protein OS=Mus musculus OX=10090 GN=Mcmbp PE=1 SV=1	3	1	1	2	0	1	0.584963	2.5
	YES	YES			Arl1	ADP-ribosylation factor-like protein 1 OS=Mus musculus GN=Arl1 PE=1 SV=1	2	2	0	2	2	0	Arl1	ADP-ribosylation factor-like protein 1 OS=Mus musculus OX=10090 GN=Arl1 PE=1 SV=1	2	0	0	2	0	1	0.584963	2
	YES	YES			Dynll2	Dynein light chain 2, cytoplasmic OS=Mus musculus GN=Dynll2 PE=1 SV=1	2	2	0	2	2	0	Dynll2	Dynein light chain 2, cytoplasmic OS=Mus musculus OX=10090 GN=Dynll2 PE=1 SV=1	2	0	0	2	0	1	0.584963	2
	YES	YES			Rcc1	Regulator of chromosome condensation OS=Mus musculus GN=Rcc1 PE=1 SV=1	3	3	0	3	3	0	Rcc1	Regulator of chromosome condensation OS=Mus musculus OX=10090 GN=Rcc1 PE=1 SV=1	11	7	3	8	4	1	0.584963	7
	YES	YES			Ccar2	Cell cycle and apoptosis regulator protein 2 OS=Mus musculus GN=Ccar2 PE=1 SV=2	2	2	0	2	2	0	Ccar2	Cell cycle and apoptosis regulator protein 2 OS=Mus musculus OX=10090 GN=Ccar2 PE=1 SV=2	8	4	0	8	4	1	0.584963	5
	YES	YES			Cdk1	Cyclin-dependent kinase 1 OS=Mus musculus GN=Cdk1 PE=1 SV=3	6	6	0	6	6	0	Cdk1	Cyclin-dependent kinase 1 OS=Mus musculus OX=10090 GN=Cdk1 PE=1 SV=3	13	10	7	6	3	1	0.584963	9.5
	YES	YES			Cdc5l	Cell division cycle 5-like protein OS=Mus musculus GN=Cdc5l PE=1 SV=2	6	6	0	6	6	0	Cdc5l	Cell division cycle 5-like protein OS=Mus musculus OX=10090 GN=Cdc5l PE=1 SV=2	10	8	6	4	2	1	0.584963	8
	YES	YES			Cs	Citrate synthase, mitochondrial OS=Mus musculus GN=Cs PE=1 SV=1	5	5	0	5	5	0	Cs	Citrate synthase, mitochondrial OS=Mus musculus OX=10090 GN=Cs PE=1 SV=1	5	4	3	2	1	1	0.584963	5
	YES	YES			Anp32b	Acidic leucine-rich nuclear phosphoprotein 32 family member B OS=Mus musculus GN=Anp32b PE=1 SV=1	4	4	0	4	4	0	Anp32b	Acidic leucine-rich nuclear phosphoprotein 32 family member B OS=Mus musculus OX=10090 GN=Anp32b PE=1 SV=1	5	4	3	2	1	1	0.584963	4.5
	YES	YES			Pabpn1	Polyadenylate-binding protein 2 OS=Mus musculus GN=Pabpn1 PE=1 SV=3	2	2	0	2	2	0	Pabpn1	Polyadenylate-binding protein 2 OS=Mus musculus OX=10090 GN=Pabpn1 PE=1 SV=3	4	3	2	2	1	1	0.584963	3
	YES	YES			Zfp57	Zinc finger protein 57 OS=Mus musculus GN=Zfp57 PE=1 SV=1	2	2	0	2	2	0	Zfp57	Zinc finger protein 57 OS=Mus musculus OX=10090 GN=Zfp57 PE=1 SV=1	3	2	1	2	1	1	0.584963	2.5
SILAC_DOWN	YES	YES			Ctnnd1	Catenin delta-1 OS=Mus musculus GN=Ctnnd1 PE=1 SV=2	10	5	0	10	5	1	Ctnnd1	Catenin delta-1 OS=Mus musculus OX=10090 GN=Ctnnd1 PE=1 SV=2	11	12	3	8	9	-0.169925	0.530515	10.5
SILAC_DOWN	YES	YES			Aldh18a1	Delta-1-pyrroline-5-carboxylate synthase OS=Mus musculus GN=Aldh18a1 PE=1 SV=2	13	8	3	10	5	1	Aldh18a1	Delta-1-pyrroline-5-carboxylate synthase OS=Mus musculus OX=10090 GN=Aldh18a1 PE=1 SV=2	17	18	10	7	8	-0.192645	0.523562	15
SILAC_DOWN	YES	YES			Top2a	DNA topoisomerase 2-alpha OS=Mus musculus GN=Top2a PE=1 SV=2	34	24	9	25	15	0.736966	Top2a	DNA topoisomerase 2-alpha OS=Mus musculus OX=10090 GN=Top2a PE=1 SV=2	32	30	20	12	10	0.263034	0.519374	33
	YES	YES			Hspa9	Stress-70 protein, mitochondrial OS=Mus musculus GN=Hspa9 PE=1 SV=3	17	12	7	10	5	1	Hspa9	Stress-70 protein, mitochondrial OS=Mus musculus OX=10090 GN=Hspa9 PE=1 SV=3	28	29	22	6	7	-0.222392	0.514573	22.5
	YES	YES			Tjp2	Tight junction protein ZO-2 OS=Mus musculus GN=Tjp2 PE=1 SV=2	16	7	0	16	7	1.19265	Tjp2	Tight junction protein ZO-2 OS=Mus musculus OX=10090 GN=Tjp2 PE=1 SV=2	13	17	8	5	9	-0.847997	0.506536	14.5
	YES	YES			Etfa	Electron transfer flavoprotein subunit alpha, mitochondrial OS=Mus musculus GN=Etfa PE=1 SV=2	2	4	0	2	4	-1	Etfa	Electron transfer flavoprotein subunit alpha, mitochondrial OS=Mus musculus OX=10090 GN=Etfa PE=1 SV=2	9	5	2	7	3	1.22239	0.5025	5.5
	YES	YES			Cdk9	Cyclin-dependent kinase 9 OS=Mus musculus GN=Cdk9 PE=1 SV=1	4	3	0	4	3	0.415037	Cdk9	Cyclin-dependent kinase 9 OS=Mus musculus OX=10090 GN=Cdk9 PE=1 SV=1	5	4	2	3	2	0.584963	0.5025	4.5
SILAC_DOWN	YES	YES			Ndufs1	NADH-ubiquinone oxidoreductase 75 kDa subunit, mitochondrial OS=Mus musculus GN=Ndufs1 PE=1 SV=2	8	5	0	8	5	0.678072	Ndufs1	NADH-ubiquinone oxidoreductase 75 kDa subunit, mitochondrial OS=Mus musculus OX=10090 GN=Ndufs1 PE=1 SV=2	10	9	4	6	5	0.263034	0.485427	9
	YES	YES			Tjp1	Tight junction protein ZO-1 OS=Mus musculus GN=Tjp1 PE=1 SV=2	6	3	0	6	3	1	Tjp1	Tight junction protein ZO-1 OS=Mus musculus OX=10090 GN=Tjp1 PE=1 SV=2	6	7	2	4	5	-0.321928	0.485427	6
	YES	YES			Matr3	Matrin-3 OS=Mus musculus GN=Matr3 PE=1 SV=1	15	11	2	13	9	0.530515	Matr3	Matrin-3 OS=Mus musculus OX=10090 GN=Matr3 PE=1 SV=1	21	19	13	8	6	0.415037	0.473931	18
	YES	YES			Akap1	A-kinase anchor protein 1, mitochondrial OS=Mus musculus GN=Akap1 PE=1 SV=4	2	2	0	2	2	0	Akap1	A-kinase anchor protein 1, mitochondrial OS=Mus musculus OX=10090 GN=Akap1 PE=1 SV=4	8	5	1	7	4	0.807355	0.459432	5
	YES	YES			Hadhb	Trifunctional enzyme subunit beta, mitochondrial OS=Mus musculus GN=Hadhb PE=1 SV=1	3	2	0	3	2	0.584963	Hadhb	Trifunctional enzyme subunit beta, mitochondrial OS=Mus musculus OX=10090 GN=Hadhb PE=1 SV=1	6	5	0	6	5	0.263034	0.432959	4.5
	YES	YES			RTRAF	RNA transcription, translation and transport factor protein OS=Mus musculus OX=10090 GN=RTRAF PE=1 SV=1	7	7	0	7	7	0	RTRAF	RNA transcription, translation and transport factor protein OS=Mus musculus OX=10090 GN=RTRAF PE=1 SV=1	8	6	3	5	3	0.736966	0.415037	7.5
	YES	YES			Dynll1	Dynein light chain 1, cytoplasmic OS=Mus musculus GN=Dynll1 PE=1 SV=1	2	3	0	2	3	-0.584963	Dynll1	Dynein light chain 1, cytoplasmic OS=Mus musculus OX=10090 GN=Dynll1 PE=1 SV=1	3	1	1	2	0	1	0.415037	2.5
SILAC_DOWN	YES	YES			Dync1li1	Cytoplasmic dynein 1 light intermediate chain 1 OS=Mus musculus GN=Dync1li1 PE=1 SV=1	2	3	0	2	3	-0.584963	Dync1li1	Cytoplasmic dynein 1 light intermediate chain 1 OS=Mus musculus OX=10090 GN=Dync1li1 PE=1 SV=1	6	5	4	2	1	1	0.415037	4
	YES	YES			Ddx17	Probable ATP-dependent RNA helicase DDX17 OS=Mus musculus GN=Ddx17 PE=1 SV=1	19	15	4	15	11	0.447459	Ddx17	Probable ATP-dependent RNA helicase DDX17 OS=Mus musculus OX=10090 GN=Ddx17 PE=1 SV=1	14	13	9	5	4	0.321928	0.386058	16.5
	YES	YES			Igf2bp1	Insulin-like growth factor 2 mRNA-binding protein 1 OS=Mus musculus GN=Igf2bp1 PE=1 SV=1	15	12	6	9	6	0.584963	Igf2bp1	Insulin-like growth factor 2 mRNA-binding protein 1 OS=Mus musculus OX=10090 GN=Igf2bp1 PE=1 SV=1	17	17	13	4	4	0	0.321928	16
	YES	YES			Rps5	40S ribosomal protein S5 OS=Mus musculus GN=Rps5 PE=1 SV=3	8	6	2	6	4	0.584963	Rps5	40S ribosomal protein S5 OS=Mus musculus OX=10090 GN=Rps5 PE=1 SV=3	8	8	5	3	3	0	0.321928	8
	YES	YES			Ilf3	Interleukin enhancer-binding factor 3 OS=Mus musculus GN=Ilf3 PE=1 SV=2	3	2	0	3	2	0.584963	Ilf3	Interleukin enhancer-binding factor 3 OS=Mus musculus OX=10090 GN=Ilf3 PE=1 SV=2	7	7	5	2	2	0	0.321928	5
	YES	YES			Trim25	E3 ubiquitin/ISG15 ligase TRIM25 OS=Mus musculus GN=Trim25 PE=1 SV=2	7	4	0	7	4	0.807355	Trim25	E3 ubiquitin/ISG15 ligase TRIM25 OS=Mus musculus OX=10090 GN=Trim25 PE=1 SV=2	7	8	4	3	4	-0.415037	0.321928	7
	YES	YES			Rfc4	Replication factor C subunit 4 OS=Mus musculus GN=Rfc4 PE=1 SV=1	2	0	0	2	0	1	Rfc4	Replication factor C subunit 4 OS=Mus musculus OX=10090 GN=Rfc4 PE=1 SV=1	3	5	1	2	4	-1	0.321928	2.5
	YES	YES			Rps8	40S ribosomal protein S8 OS=Mus musculus GN=Rps8 PE=1 SV=2	8	8	5	3	3	0	Rps8	40S ribosomal protein S8 OS=Mus musculus OX=10090 GN=Rps8 PE=1 SV=2	10	9	7	3	2	0.584963	0.321928	9
	YES	YES			Psma5	Proteasome subunit alpha type-5 OS=Mus musculus GN=Psma5 PE=1 SV=1	3	3	0	3	3	0	Psma5	Proteasome subunit alpha type-5 OS=Mus musculus OX=10090 GN=Psma5 PE=1 SV=1	7	6	4	3	2	0.584963	0.321928	5
	YES	YES			Dhx9	ATP-dependent RNA helicase A OS=Mus musculus GN=Dhx9 PE=1 SV=2	24	20	10	14	10	0.485427	Dhx9	ATP-dependent RNA helicase A OS=Mus musculus OX=10090 GN=Dhx9 PE=1 SV=2	32	32	24	8	8	0	0.263034	28
	YES	YES			Slc25a3	Phosphate carrier protein, mitochondrial OS=Mus musculus GN=Slc25a3 PE=1 SV=1	10	8	3	7	5	0.485427	Slc25a3	Phosphate carrier protein, mitochondrial OS=Mus musculus OX=10090 GN=Slc25a3 PE=1 SV=1	10	10	8	2	2	0	0.263034	10
	YES	YES			Hnrnph1	Heterogeneous nuclear ribonucleoprotein H OS=Mus musculus GN=Hnrnph1 PE=1 SV=3	9	10	3	6	7	-0.222392	Hnrnph1	Heterogeneous nuclear ribonucleoprotein H OS=Mus musculus OX=10090 GN=Hnrnph1 PE=1 SV=3	3	2	0	3	2	0.584963	0.237039	6
	YES	YES			Rpn2	Dolichyl-diphosphooligosaccharide--protein glycosyltransferase subunit 2 OS=Mus musculus GN=Rpn2 PE=1 SV=1	7	6	0	7	6	0.222392	Rpn2	Dolichyl-diphosphooligosaccharide--protein glycosyltransferase subunit 2 OS=Mus musculus OX=10090 GN=Rpn2 PE=1 SV=1	9	8	2	7	6	0.222392	0.222392	8
	YES	YES			Abcf2	ATP-binding cassette sub-family F member 2 OS=Mus musculus GN=Abcf2 PE=1 SV=1	16	10	4	12	6	1	Abcf2	ATP-binding cassette sub-family F member 2 OS=Mus musculus OX=10090 GN=Abcf2 PE=1 SV=1	10	14	8	2	6	-1.58496	0.222392	13
	YES	YES			Serpinh1	Serpin H1 OS=Mus musculus GN=Serpinh1 PE=1 SV=3	4	3	0	4	3	0.415037	Serpinh1	Serpin H1 OS=Mus musculus OX=10090 GN=Serpinh1 PE=1 SV=3	10	10	6	4	4	0	0.222392	7
	YES	YES			Sf1	Splicing factor 1 OS=Mus musculus GN=Sf1 PE=1 SV=6	4	3	0	4	3	0.415037	Sf1	Splicing factor 1 OS=Mus musculus OX=10090 GN=Sf1 PE=1 SV=6	6	6	3	3	3	0	0.222392	5
	YES	YES			Hdac2	Histone deacetylase 2 OS=Mus musculus GN=Hdac2 PE=1 SV=1	4	3	0	4	3	0.415037	Hdac2	Histone deacetylase 2 OS=Mus musculus OX=10090 GN=Hdac2 PE=1 SV=1	4	4	2	2	2	0	0.222392	4
	YES	YES			Hells	Lymphocyte-specific helicase OS=Mus musculus GN=Hells PE=1 SV=2	9	11	0	9	11	-0.289507	Hells	Lymphocyte-specific helicase OS=Mus musculus OX=10090 GN=Hells PE=1 SV=2	16	12	4	12	8	0.584963	0.212994	12.5
	YES	YES			Eif2b2	Translation initiation factor eIF-2B subunit beta OS=Mus musculus GN=Eif2b2 PE=1 SV=1	3	2	0	3	2	0.584963	Eif2b2	Translation initiation factor eIF-2B subunit beta OS=Mus musculus OX=10090 GN=Eif2b2 PE=1 SV=1	4	5	0	4	5	-0.321928	0.201634	3.5
	YES	YES			Hat1	Histone acetyltransferase type B catalytic subunit OS=Mus musculus GN=Hat1 PE=1 SV=1	5	4	0	5	4	0.321928	Hat1	Histone acetyltransferase type B catalytic subunit OS=Mus musculus OX=10090 GN=Hat1 PE=1 SV=1	8	8	6	2	2	0	0.169925	6.5
	YES	YES			Prpf8	Pre-mRNA-processing-splicing factor 8 OS=Mus musculus GN=Prpf8 PE=1 SV=2	35	24	9	26	15	0.793549	Prpf8	Pre-mRNA-processing-splicing factor 8 OS=Mus musculus OX=10090 GN=Prpf8 PE=1 SV=2	39	45	34	5	11	-1.1375	0.129533	37
	YES	YES			Atp2a2	Sarcoplasmic/endoplasmic reticulum calcium ATPase 2 OS=Mus musculus GN=Atp2a2 PE=1 SV=2	5	3	0	5	3	0.736966	Atp2a2	Sarcoplasmic/endoplasmic reticulum calcium ATPase 2 OS=Mus musculus OX=10090 GN=Atp2a2 PE=1 SV=2	3	5	1	2	4	-1	0.115477	4
	YES	YES			Ahsa1	Activator of 90 kDa heat shock protein ATPase homolog 1 OS=Mus musculus GN=Ahsa1 PE=1 SV=2	7	6	0	7	6	0.222392	Ahsa1	Activator of 90 kDa heat shock protein ATPase homolog 1 OS=Mus musculus OX=10090 GN=Ahsa1 PE=1 SV=2	14	14	12	2	2	0	0.115477	10.5
	YES	YES			Abce1	ATP-binding cassette sub-family E member 1 OS=Mus musculus GN=Abce1 PE=1 SV=1	3	5	0	3	5	-0.736966	Abce1	ATP-binding cassette sub-family E member 1 OS=Mus musculus OX=10090 GN=Abce1 PE=1 SV=1	11	9	5	6	4	0.584963	0.0703893	7
	YES	YES			Ehd1	EH domain-containing protein 1 OS=Mus musculus GN=Ehd1 PE=1 SV=1	14	12	3	11	9	0.289507	Ehd1	EH domain-containing protein 1 OS=Mus musculus OX=10090 GN=Ehd1 PE=1 SV=1	12	13	6	6	7	-0.222392	0.0561431	13
SILAC_DOWN	YES	YES			Trap1	Heat shock protein 75 kDa, mitochondrial OS=Mus musculus GN=Trap1 PE=1 SV=1	8	7	5	3	2	0.584963	Trap1	Heat shock protein 75 kDa, mitochondrial OS=Mus musculus OX=10090 GN=Trap1 PE=1 SV=1	18	22	13	5	9	-0.847997	0.0395284	13
	YES	YES			Psmd3	26S proteasome non-ATPase regulatory subunit 3 OS=Mus musculus GN=Psmd3 PE=1 SV=3	9	9	3	6	6	0	Psmd3	26S proteasome non-ATPase regulatory subunit 3 OS=Mus musculus OX=10090 GN=Psmd3 PE=1 SV=3	18	18	13	5	5	0	0	13.5
	YES	YES			Edc4	Enhancer of mRNA-decapping protein 4 OS=Mus musculus GN=Edc4 PE=1 SV=2	2	2	0	2	2	0	Edc4	Enhancer of mRNA-decapping protein 4 OS=Mus musculus OX=10090 GN=Edc4 PE=1 SV=2	4	4	0	4	4	0	0	3
	YES	YES			G3bp2	Ras GTPase-activating protein-binding protein 2 OS=Mus musculus GN=G3bp2 PE=1 SV=2	11	11	6	5	5	0	G3bp2	Ras GTPase-activating protein-binding protein 2 OS=Mus musculus OX=10090 GN=G3bp2 PE=1 SV=2	13	13	10	3	3	0	0	12
	YES	YES			Pdk1	[Pyruvate dehydrogenase (acetyl-transferring)] kinase isozyme 1, mitochondrial OS=Mus musculus GN=Pdk1 PE=1 SV=2	3	3	0	3	3	0	Pdk1	[Pyruvate dehydrogenase (acetyl-transferring)] kinase isozyme 1, mitochondrial OS=Mus musculus OX=10090 GN=Pdk1 PE=1 SV=2	4	4	1	3	3	0	0	3.5
	YES	YES			Ppp2r5c	Serine/threonine-protein phosphatase 2A 56 kDa regulatory subunit gamma isoform OS=Mus musculus GN=Ppp2r5c PE=1 SV=2	3	3	0	3	3	0	Ppp2r5c	Serine/threonine-protein phosphatase 2A 56 kDa regulatory subunit gamma isoform OS=Mus musculus OX=10090 GN=Ppp2r5c PE=1 SV=2	3	3	0	3	3	0	0	3
	YES	YES			Eif3f	Eukaryotic translation initiation factor 3 subunit F OS=Mus musculus GN=Eif3f PE=1 SV=2	9	9	6	3	3	0	Eif3f	Eukaryotic translation initiation factor 3 subunit F OS=Mus musculus OX=10090 GN=Eif3f PE=1 SV=2	10	10	8	2	2	0	0	9.5
SILAC_DOWN	YES	YES			Hnrnpul2	Heterogeneous nuclear ribonucleoprotein U-like protein 2 OS=Mus musculus GN=Hnrnpul2 PE=1 SV=2	3	4	0	3	4	-0.415037	Hnrnpul2	Heterogeneous nuclear ribonucleoprotein U-like protein 2 OS=Mus musculus OX=10090 GN=Hnrnpul2 PE=1 SV=2	7	6	2	5	4	0.321928	0	5
	YES	YES			Srsf1	Serine/arginine-rich splicing factor 1 OS=Mus musculus GN=Srsf1 PE=1 SV=3	5	4	0	5	4	0.321928	Srsf1	Serine/arginine-rich splicing factor 1 OS=Mus musculus OX=10090 GN=Srsf1 PE=1 SV=3	9	10	7	2	3	-0.584963	-0.0614005	7
	YES	YES			Rrp12	RRP12-like protein OS=Mus musculus GN=Rrp12 PE=1 SV=1	6	4	0	6	4	0.584963	Rrp12	RRP12-like protein OS=Mus musculus OX=10090 GN=Rrp12 PE=1 SV=1	3	6	1	2	5	-1.32193	-0.0740006	4.5
	YES	YES			Iqgap1	Ras GTPase-activating-like protein IQGAP1 OS=Mus musculus GN=Iqgap1 PE=1 SV=2	17	12	0	17	12	0.5025	Iqgap1	Ras GTPase-activating-like protein IQGAP1 OS=Mus musculus OX=10090 GN=Iqgap1 PE=1 SV=2	11	20	3	8	17	-1.08746	-0.0837107	14
	YES	YES			Myl12b	Myosin regulatory light chain 12B OS=Mus musculus GN=Myl12b PE=1 SV=2	10	9	3	7	6	0.222392	Myl12b	Myosin regulatory light chain 12B OS=Mus musculus OX=10090 GN=Myl12b PE=1 SV=2	7	10	1	6	9	-0.584963	-0.125531	8.5
[truncated: 418 more rows]

## Sheet: STRING_Cellular components
#term ID	Term description P7DN-interacting proteins	observed gene count	background gene count	strength	false discovery rate	matching proteins in your network (IDs)	matching proteins in your network (labels)
[truncated: 149 more rows]
