# Supplementary material for: PRAMEL7 and CUL2 decrease NuRD stability to establish ground-state pluripotency
Source: EMBO Rep. 2024 Feb 8;25(3):1453–68. doi: 10.1038/s44319-024-00083-z (PMC10933316; doi:10.1038/s44319-024-00083-z)
Supplement: Supplementary file 8 — Dataset EV7 [file 44319_2024_83_MOESM8_ESM.xlsx]

## Sheet: Legend
Dataset EV7
Mass-spectrometry of CUL2-interacting proteins

## Sheet: Cul2_IP_MS
Identified Proteins		Pramel7-interacting proteins	Downregulated in ESC+Pramel	>2 peptide in both MS1&MS2	Lg2 FC > 1.58 in both MS1&MS2	Cul2_ESC_MS1	Cul2_ESC+Pramel7_MS1	Cul2_ESC_MS2	Cul2_ESC+Pramel7_MS2	(Cul2_ESC+Pramel7)-(Cul2_ESC)_MS1	(Cul2_ESC+Pramel7)-(Cul2_ESC)_MS2	MS1 log2 FC (Cul2_ESC+Pramel7)/(Cul2_ESC)	MS2 log2 FC (Cul2_ESC+Pramel7)/(Cul2_ESC)	Average pept (Cul2_ESC+Pramel7)-(Cul2_ESC)	Average_log2 FC (Cul2_ESC+Pramel7)/(Cul2_ESC)
Aldehyde dehydrogenase, mitochondrial OS=Mus musculus OX=10090 GN=Aldh2 PE=1 SV=1	Aldh2	Yes	Yes	Yes	Yes	0	6	0	3	6	3	2.58496	1.58496	4.5	2.16993
Asparagine synthetase [glutamine-hydrolyzing] OS=Mus musculus OX=10090 GN=Asns PE=1 SV=3	Asns	Yes	Yes	Yes	Yes	0	11	0	7	11	7	3.45943	2.80735	9	3.16993
Chromodomain-helicase-DNA-binding protein 4 OS=Mus musculus OX=10090 GN=Chd4 PE=1 SV=1	Chd4	Yes	Yes	Yes	Yes	1	47	0	48	46	48	5.55459	5.58496	47	5.56986
Catenin alpha-1 OS=Mus musculus OX=10090 GN=Ctnna1 PE=1 SV=1	Ctnna1	Yes	Yes	Yes	Yes	0	21	0	3	21	3	4.39232	1.58496	12	3.58496
Beta-catenin-like protein 1 OS=Mus musculus OX=10090 GN=Ctnnbl1 PE=1 SV=1	Ctnnbl1	Yes	Yes	Yes	Yes	0	4	0	4	4	4	2	2	4	2
DNA (cytosine-5)-methyltransferase 1 OS=Mus musculus OX=10090 GN=Dnmt1 PE=1 SV=5	Dnmt1	Yes	Yes	Yes	Yes	0	10	0	17	10	17	3.32193	4.08746	13.5	3.75489
Probable rRNA-processing protein EBP2 OS=Mus musculus OX=10090 GN=Ebna1bp2 PE=2 SV=1	Ebna1bp2	Yes	Yes	Yes	Yes	0	21	1	11	21	10	4.39232	3.45943	15.5	4
DNA replication licensing factor MCM4 OS=Mus musculus OX=10090 GN=Mcm4 PE=1 SV=1	Mcm4	Yes	Yes	Yes	Yes	0	4	0	13	4	13	2	3.70044	8.5	3.08746
DNA mismatch repair protein Msh2 OS=Mus musculus OX=10090 GN=Msh2 PE=1 SV=1	Msh2	Yes	Yes	Yes	Yes	1	13	0	8	12	8	3.70044	3	10	3.39232
DNA mismatch repair protein Msh6 OS=Mus musculus OX=10090 GN=Msh6 PE=1 SV=3	Msh6	Yes	Yes	Yes	Yes	1	31	0	20	30	20	4.9542	4.32193	25	4.67243
Probable 28S rRNA (cytosine-C(5))-methyltransferase OS=Mus musculus OX=10090 GN=Nop2 PE=1 SV=1	Nop2	Yes	Yes	Yes	Yes	0	31	4	29	31	25	4.9542	2.85798	28	4.25739
Nuclear mitotic apparatus protein 1 OS=Mus musculus OX=10090 GN=Numa1 PE=1 SV=1	Numa1	Yes	Yes	Yes	Yes	0	30	2	26	30	24	4.90689	3.70044	27	4.42626
D-3-phosphoglycerate dehydrogenase OS=Mus musculus OX=10090 GN=Phgdh PE=1 SV=3	Phgdh	Yes	Yes	Yes	Yes	0	5	0	4	5	4	2.32193	2	4.5	2.16993
Histone-binding protein RBBP7 OS=Mus musculus OX=10090 GN=Rbbp7 PE=1 SV=1	Rbbp7	Yes	Yes	Yes	Yes	0	3	0	3	3	3	1.58496	1.58496	3	1.58496
Staphylococcal nuclease domain-containing protein 1 OS=Mus musculus OX=10090 GN=Snd1 PE=1 SV=1	Snd1	Yes	Yes	Yes	Yes	0	6	0	6	6	6	2.58496	2.58496	6	2.58496
L-threonine 3-dehydrogenase, mitochondrial OS=Mus musculus OX=10090 GN=Tdh PE=1 SV=1	Tdh	Yes	Yes	Yes	Yes	1	11	1	13	10	12	3.45943	3.70044	11	3.58496
Triosephosphate isomerase OS=Mus musculus OX=10090 GN=Tpi1 PE=1 SV=4	Tpi1	Yes	Yes	Yes	Yes	0	5	0	3	5	3	2.32193	1.58496	4	2
Ubiquitin-like modifier-activating enzyme 1 OS=Mus musculus OX=10090 GN=Uba1 PE=1 SV=1	Uba1	Yes	Yes	Yes	Yes	0	9	0	5	9	5	3.16993	2.32193	7	2.80735
E3 ubiquitin-protein ligase UHRF1 OS=Mus musculus OX=10090 GN=Uhrf1 PE=1 SV=2	Uhrf1	Yes	Yes	Yes	Yes	0	17	2	16	17	14	4.08746	3	15.5	3.64386
Bromodomain adjacent to zinc finger domain protein 2A OS=Mus musculus OX=10090 GN=Baz2a PE=1 SV=2	Baz2a	Yes		Yes	Yes	0	33	1	25	33	24	5.04439	4.64386	28.5	4.85798
T-complex protein 1 subunit delta OS=Mus musculus OX=10090 GN=Cct4 PE=1 SV=3	Cct4	Yes		Yes	Yes	0	14	0	10	14	10	3.80735	3.32193	12	3.58496
Catenin beta-1 OS=Mus musculus OX=10090 GN=Ctnnb1 PE=1 SV=1	Ctnnb1	Yes		Yes	Yes	0	6	0	3	6	3	2.58496	1.58496	4.5	2.16993
Probable ATP-dependent RNA helicase DDX5 OS=Mus musculus OX=10090 GN=Ddx5 PE=1 SV=2	Ddx5	Yes		Yes	Yes	0	50	14	46	50	32	5.64386	1.71621	41	4.73568
Pre-mRNA-splicing factor ATP-dependent RNA helicase DHX15 OS=Mus musculus OX=10090 GN=Dhx15 PE=1 SV=2	Dhx15	Yes		Yes	Yes	0	27	1	32	27	31	4.75489	5	29	4.88264
Death-inducer obliterator 1 OS=Mus musculus OX=10090 GN=Dido1 PE=1 SV=4	Dido1	Yes		Yes	Yes	0	7	0	4	7	4	2.80735	2	5.5	2.45943
Exosome complex exonuclease RRP44 OS=Mus musculus OX=10090 GN=Dis3 PE=1 SV=4	Dis3	Yes		Yes	Yes	0	5	0	4	5	4	2.32193	2	4.5	2.16993
Elongation factor 1-delta OS=Mus musculus OX=10090 GN=Eef1d PE=1 SV=3	Eef1d	Yes		Yes	Yes	0	4	0	3	4	3	2	1.58496	3.5	1.80735
Elongation factor 1-gamma OS=Mus musculus OX=10090 GN=Eef1g PE=1 SV=3	Eef1g	Yes		Yes	Yes	0	9	0	6	9	6	3.16993	2.58496	7.5	2.90689
116 kDa U5 small nuclear ribonucleoprotein component OS=Mus musculus OX=10090 GN=Eftud2 PE=1 SV=1	Eftud2	Yes		Yes	Yes	0	11	0	14	11	14	3.45943	3.80735	12.5	3.64386
Eukaryotic translation initiation factor 5B OS=Mus musculus OX=10090 GN=Eif5b PE=1 SV=2	Eif5b	Yes		Yes	Yes	1	7	0	21	6	21	2.80735	4.39232	13.5	3.80735
Bifunctional glutamate/proline--tRNA ligase OS=Mus musculus OX=10090 GN=Eprs PE=1 SV=4	Eprs	Yes		Yes	Yes	0	4	0	3	4	3	2	1.58496	3.5	1.80735
Histone-lysine N-methyltransferase EZH2 OS=Mus musculus OX=10090 GN=Ezh2 PE=1 SV=2	Ezh2	Yes		Yes	Yes	0	5	0	9	5	9	2.32193	3.16993	7	2.80735
rRNA 2'-O-methyltransferase fibrillarin OS=Mus musculus OX=10090 GN=Fbl PE=1 SV=2	Fbl	Yes		Yes	Yes	1	28	6	22	27	16	4.80735	1.87447	21.5	3.98489
Glyceraldehyde-3-phosphate dehydrogenase OS=Mus musculus OX=10090 GN=Gapdh PE=1 SV=2	Gapdh	Yes		Yes	Yes	2	28	4	17	26	13	3.80735	2.08746	19.5	3.18982
Histone deacetylase 1 OS=Mus musculus OX=10090 GN=Hdac1 PE=1 SV=1	Hdac1	Yes		Yes	Yes	0	3	0	5	3	5	1.58496	2.32193	4	2
Heterogeneous nuclear ribonucleoproteins C1/C2 OS=Mus musculus OX=10090 GN=Hnrnpc PE=1 SV=1	Hnrnpc	Yes		Yes	Yes	1	18	5	19	17	14	4.16993	1.926	15.5	3.44626
Heterogeneous nuclear ribonucleoprotein F OS=Mus musculus OX=10090 GN=Hnrnpf PE=1 SV=3	Hnrnpf	Yes		Yes	Yes	2	18	3	14	16	11	3.16993	2.22239	13.5	2.77259
Heterogeneous nuclear ribonucleoprotein K OS=Mus musculus OX=10090 GN=Hnrnpk PE=1 SV=1	Hnrnpk	Yes		Yes	Yes	0	24	9	28	24	19	4.58496	1.63743	21.5	3.76081
Heat shock protein HSP 90-alpha OS=Mus musculus OX=10090 GN=Hsp90aa1 PE=1 SV=4	Hsp90aa1	Yes		Yes	Yes	0	15	2	21	15	19	3.90689	3.39232	17	3.67243
Endoplasmin OS=Mus musculus OX=10090 GN=Hsp90b1 PE=1 SV=2	Hsp90b1	Yes		Yes	Yes	0	3	0	5	3	5	1.58496	2.32193	4	2
Endoplasmic reticulum chaperone BiP OS=Mus musculus OX=10090 GN=Hspa5 PE=1 SV=3	Hspa5	Yes		Yes	Yes	0	20	0	7	20	7	4.32193	2.80735	13.5	3.75489
Heat shock cognate 71 kDa protein OS=Mus musculus OX=10090 GN=Hspa8 PE=1 SV=1	Hspa8	Yes		Yes	Yes	0	35	6	31	35	25	5.12928	2.36923	30	4.32793
60 kDa heat shock protein, mitochondrial OS=Mus musculus OX=10090 GN=Hspd1 PE=1 SV=1	Hspd1	Yes		Yes	Yes	1	24	1	10	23	9	4.58496	3.32193	16	4.08746
Protein Jumonji OS=Mus musculus OX=10090 GN=Jarid2 PE=1 SV=1	Jarid2	Yes		Yes	Yes	0	15	0	19	15	19	3.90689	4.24793	17	4.08746
KH domain-containing, RNA-binding, signal transduction-associated protein 1 OS=Mus musculus OX=10090 GN=Khdrbs1 PE=1 SV=2	Khdrbs1	Yes		Yes	Yes	0	6	0	7	6	7	2.58496	2.80735	6.5	2.70044
Far upstream element-binding protein 2 OS=Mus musculus OX=10090 GN=Khsrp PE=1 SV=2	Khsrp	Yes		Yes	Yes	0	10	0	7	10	7	3.32193	2.80735	8.5	3.08746
Importin subunit alpha-1 OS=Mus musculus OX=10090 GN=Kpna2 PE=1 SV=2	Kpna2	Yes		Yes	Yes	0	18	0	19	18	19	4.16993	4.24793	18.5	4.20945
Importin subunit beta-1 OS=Mus musculus OX=10090 GN=Kpnb1 PE=1 SV=2	Kpnb1	Yes		Yes	Yes	0	12	0	14	12	14	3.58496	3.80735	13	3.70044
Cell growth-regulating nucleolar protein OS=Mus musculus OX=10090 GN=Lyar PE=1 SV=2	Lyar	Yes		Yes	Yes	0	9	0	11	9	11	3.16993	3.45943	10	3.32193
DNA replication licensing factor MCM7 OS=Mus musculus OX=10090 GN=Mcm7 PE=1 SV=1	Mcm7	Yes		Yes	Yes	0	14	0	20	14	20	3.80735	4.32193	17	4.08746
Metastasis-associated protein MTA2 OS=Mus musculus OX=10090 GN=Mta2 PE=1 SV=1	Mta2	Yes		Yes	Yes	0	9	0	11	9	11	3.16993	3.45943	10	3.32193
C-1-tetrahydrofolate synthase, cytoplasmic OS=Mus musculus OX=10090 GN=Mthfd1 PE=1 SV=4	Mthfd1	Yes		Yes	Yes	0	10	0	6	10	6	3.32193	2.58496	8	3
Exosome RNA helicase MTR4 OS=Mus musculus OX=10090 GN=Mtrex PE=1 SV=1	Mtrex	Yes		Yes	Yes	0	6	0	18	6	18	2.58496	4.16993	12	3.58496
60S ribosome subunit biogenesis protein NIP7 homolog OS=Mus musculus OX=10090 GN=Nip7 PE=1 SV=1	Nip7	Yes		Yes	Yes	0	8	0	10	8	10	3	3.32193	9	3.16993
Nucleolar and coiled-body phosphoprotein 1 OS=Mus musculus OX=10090 GN=Nolc1 PE=1 SV=1	Nolc1	Yes		Yes	Yes	0	5	1	8	5	7	2.32193	3	6	2.70044
Non-POU domain-containing octamer-binding protein OS=Mus musculus OX=10090 GN=Nono PE=1 SV=3	Nono	Yes		Yes	Yes	0	9	2	24	9	22	3.16993	3.58496	15.5	3.39232
Nucleolar protein 58 OS=Mus musculus OX=10090 GN=Nop58 PE=1 SV=1	Nop58	Yes		Yes	Yes	0	38	5	27	38	22	5.24793	2.43296	30	4.43962
Nucleoporin NUP188 homolog OS=Mus musculus OX=10090 GN=Nup188 PE=1 SV=2	Nup188	Yes		Yes	Yes	0	17	0	13	17	13	4.08746	3.70044	15	3.90689
Nuclear pore complex protein Nup50 OS=Mus musculus OX=10090 GN=Nup50 PE=1 SV=3	Nup50	Yes		Yes	Yes	0	14	0	9	14	9	3.80735	3.16993	11.5	3.52356
Nuclear pore complex protein Nup98-Nup96 OS=Mus musculus OX=10090 GN=Nup98 PE=1 SV=2	Nup98	Yes		Yes	Yes	0	49	1	36	49	35	5.61471	5.16993	42	5.40939
Origin recognition complex subunit 2 OS=Mus musculus OX=10090 GN=Orc2 PE=1 SV=1	Orc2	Yes		Yes	Yes	0	17	0	7	17	7	4.08746	2.80735	12	3.58496
Poly(rC)-binding protein 1 OS=Mus musculus OX=10090 GN=Pcbp1 PE=1 SV=1	Pcbp1	Yes		Yes	Yes	1	8	0	9	7	9	3	3.16993	8	3.08746
Sister chromatid cohesion protein PDS5 homolog A OS=Mus musculus OX=10090 GN=Pds5a PE=1 SV=3	Pds5a	Yes		Yes	Yes	0	7	0	4	7	4	2.80735	2	5.5	2.45943
ATP-dependent 6-phosphofructokinase, platelet type OS=Mus musculus OX=10090 GN=Pfkp PE=1 SV=1	Pfkp	Yes		Yes	Yes	0	3	0	4	3	4	1.58496	2	3.5	1.80735
Pyruvate kinase PKM OS=Mus musculus OX=10090 GN=Pkm PE=1 SV=4	Pkm	Yes		Yes	Yes	0	9	0	6	9	6	3.16993	2.58496	7.5	2.90689
DNA-directed RNA polymerase II subunit RPB1 OS=Mus musculus OX=10090 GN=Polr2a PE=1 SV=3	Polr2a	Yes		Yes	Yes	0	20	0	19	20	19	4.32193	4.24793	19.5	4.2854
mRNA export factor OS=Mus musculus OX=10090 GN=Rae1 PE=1 SV=1	Rae1	Yes		Yes	Yes	0	18	0	5	18	5	4.16993	2.32193	11.5	3.52356
Ran GTPase-activating protein 1 OS=Mus musculus OX=10090 GN=Rangap1 PE=1 SV=2	Rangap1	Yes		Yes	Yes	0	5	0	4	5	4	2.32193	2	4.5	2.16993
Replication factor C subunit 2 OS=Mus musculus OX=10090 GN=Rfc2 PE=1 SV=1	Rfc2	Yes		Yes	Yes	0	9	0	7	9	7	3.16993	2.80735	8	3
Replication factor C subunit 3 OS=Mus musculus OX=10090 GN=Rfc3 PE=1 SV=1	Rfc3	Yes		Yes	Yes	0	4	0	7	4	7	2	2.80735	5.5	2.45943
60S ribosomal protein L27a OS=Mus musculus OX=10090 GN=Rpl27a PE=1 SV=5	Rpl27a	Yes		Yes	Yes	0	6	2	8	6	6	2.58496	2	6	2.32193
60S ribosomal protein L5 OS=Mus musculus OX=10090 GN=Rpl5 PE=1 SV=3	Rpl5	Yes		Yes	Yes	0	16	0	12	16	12	4	3.58496	14	3.80735
60S ribosomal protein L6 OS=Mus musculus OX=10090 GN=Rpl6 PE=1 SV=3	Rpl6	Yes		Yes	Yes	0	19	5	23	19	18	4.24793	2.20163	18.5	3.56071
60S ribosomal protein L7a OS=Mus musculus OX=10090 GN=Rpl7a PE=1 SV=2	Rpl7a	Yes		Yes	Yes	0	23	5	15	23	10	4.52356	1.58496	16.5	3.70044
40S ribosomal protein S2 OS=Mus musculus OX=10090 GN=Rps2 PE=1 SV=3	Rps2	Yes		Yes	Yes	0	5	0	5	5	5	2.32193	2.32193	5	2.32193
40S ribosomal protein S3a OS=Mus musculus OX=10090 GN=Rps3a PE=1 SV=3	Rps3a	Yes		Yes	Yes	0	12	0	10	12	10	3.58496	3.32193	11	3.45943
40S ribosomal protein S6 OS=Mus musculus OX=10090 GN=Rps6 PE=1 SV=1	Rps6	Yes		Yes	Yes	0	10	0	13	10	13	3.32193	3.70044	11.5	3.52356
RuvB-like 1 OS=Mus musculus OX=10090 GN=Ruvbl1 PE=1 SV=1	Ruvbl1	Yes		Yes	Yes	0	4	0	9	4	9	2	3.16993	6.5	2.70044
Scaffold attachment factor B1 OS=Mus musculus OX=10090 GN=Safb PE=1 SV=2	Safb	Yes		Yes	Yes	0	12	0	11	12	11	3.58496	3.45943	11.5	3.52356
Splicing factor 3A subunit 1 OS=Mus musculus OX=10090 GN=Sf3a1 PE=1 SV=1	Sf3a1	Yes		Yes	Yes	0	7	0	10	7	10	2.80735	3.32193	8.5	3.08746
Splicing factor 3A subunit 3 OS=Mus musculus OX=10090 GN=Sf3a3 PE=1 SV=2	Sf3a3	Yes		Yes	Yes	0	10	0	6	10	6	3.32193	2.58496	8	3
Splicing factor 3B subunit 1 OS=Mus musculus OX=10090 GN=Sf3b1 PE=1 SV=1	Sf3b1	Yes		Yes	Yes	0	33	2	51	33	49	5.04439	4.67243	41	4.87036
Splicing factor 3B subunit 3 OS=Mus musculus OX=10090 GN=Sf3b3 PE=1 SV=1	Sf3b3	Yes		Yes	Yes	0	6	0	11	6	11	2.58496	3.45943	8.5	3.08746
Splicing factor, proline- and glutamine-rich OS=Mus musculus OX=10090 GN=Sfpq PE=1 SV=1	Sfpq	Yes		Yes	Yes	0	11	6	32	11	26	3.45943	2.41504	18.5	3.02975
SWI/SNF-related matrix-associated actin-dependent regulator of chromatin subfamily A containing DEAD/H box 1 OS=Mus musculus OX=10090 GN=Smarcad1 PE=1 SV=2	Smarcad1	Yes		Yes	Yes	0	3	0	3	3	3	1.58496	1.58496	3	1.58496
SWI/SNF complex subunit SMARCC1 OS=Mus musculus OX=10090 GN=Smarcc1 PE=1 SV=2	Smarcc1	Yes		Yes	Yes	0	6	0	14	6	14	2.58496	3.80735	10	3.32193
SNW domain-containing protein 1 OS=Mus musculus OX=10090 GN=Snw1 PE=1 SV=3	Snw1	Yes		Yes	Yes	0	11	0	8	11	8	3.45943	3	9.5	3.24793
Transcription elongation factor SPT6 OS=Mus musculus OX=10090 GN=Supt6h PE=1 SV=2	Supt6h	Yes		Yes	Yes	0	10	0	11	10	11	3.32193	3.45943	10.5	3.39232
Treacle protein OS=Mus musculus OX=10090 GN=Tcof1 PE=1 SV=1	Tcof1	Yes		Yes	Yes	0	6	0	5	6	5	2.58496	2.32193	5.5	2.45943
Lamina-associated polypeptide 2, isoforms beta/delta/epsilon/gamma OS=Mus musculus OX=10090 GN=Tmpo PE=1 SV=4	Tmpo	Yes		Yes	Yes	0	16	0	8	16	8	4	3	12	3.58496
Targeting protein for Xklp2 OS=Mus musculus OX=10090 GN=Tpx2 PE=1 SV=1	Tpx2	Yes		Yes	Yes	0	29	0	24	29	24	4.85798	4.58496	26.5	4.72792
Transcription intermediary factor 1-beta OS=Mus musculus OX=10090 GN=Trim28 PE=1 SV=3	Trim28	Yes		Yes	Yes	0	25	1	18	25	17	4.64386	4.16993	21	4.42626
Elongation factor Tu, mitochondrial OS=Mus musculus OX=10090 GN=Tufm PE=1 SV=1	Tufm	Yes		Yes	Yes	0	5	0	8	5	8	2.32193	3	6.5	2.70044
U2 snRNP-associated SURP motif-containing protein OS=Mus musculus OX=10090 GN=U2surp PE=1 SV=3	U2surp	Yes		Yes	Yes	0	6	0	22	6	22	2.58496	4.45943	14	3.80735
U4/U6.U5 tri-snRNP-associated protein 2 OS=Mus musculus OX=10090 GN=Usp39 PE=1 SV=2	Usp39	Yes		Yes	Yes	0	3	0	11	3	11	1.58496	3.45943	7	2.80735
Ubiquitin carboxyl-terminal hydrolase 7 OS=Mus musculus OX=10090 GN=Usp7 PE=1 SV=1	Usp7	Yes		Yes	Yes	1	11	0	6	10	6	3.45943	2.58496	8	3.08746
SWI/SNF-related matrix-associated actin-dependent regulator of chromatin subfamily A member 5 OS=Mus musculus OX=10090 GN=Smarca5 PE=1 SV=1	Smarca5		Yes	Yes	Yes	0	50	4	43	50	39	5.64386	3.42626	44.5	4.92481
DNA topoisomerase 2-alpha OS=Mus musculus OX=10090 GN=Top2a PE=1 SV=2	Top2a		Yes	Yes	Yes	2	90	19	93	88	74	5.49185	2.29123	81	4.64082
CCAAT/enhancer-binding protein zeta OS=Mus musculus OX=10090 GN=Cebpz PE=1 SV=2	Cebpz		Yes	Yes	Yes	0	31	0	31	31	31	4.9542	4.9542	31	4.9542
Nucleolar transcription factor 1 OS=Mus musculus OX=10090 GN=Ubtf PE=1 SV=1	Ubtf		Yes	Yes	Yes	0	30	0	21	30	21	4.90689	4.39232	25.5	4.67243
PC4 and SFRS1-interacting protein OS=Mus musculus OX=10090 GN=Psip1 PE=1 SV=1	Psip1		Yes	Yes	Yes	0	22	0	10	22	10	4.45943	3.32193	16	4
Transducin beta-like protein 3 OS=Mus musculus OX=10090 GN=Tbl3 PE=2 SV=1	Tbl3		Yes	Yes	Yes	0	21	0	24	21	24	4.39232	4.58496	22.5	4.49185
Transcriptional regulator ATRX OS=Mus musculus OX=10090 GN=Atrx PE=1 SV=3	Atrx		Yes	Yes	Yes	0	19	0	23	19	23	4.24793	4.52356	21	4.39232
Serine hydroxymethyltransferase, mitochondrial OS=Mus musculus OX=10090 GN=Shmt2 PE=1 SV=1	Shmt2		Yes	Yes	Yes	0	19	0	14	19	14	4.24793	3.80735	16.5	4.04439
DNA replication licensing factor MCM3 OS=Mus musculus OX=10090 GN=Mcm3 PE=1 SV=2	Mcm3		Yes	Yes	Yes	0	19	1	14	19	13	4.24793	3.80735	16	4.04439
Putative oxidoreductase GLYR1 OS=Mus musculus OX=10090 GN=Glyr1 PE=1 SV=1	Glyr1		Yes	Yes	Yes	0	16	0	14	16	14	4	3.80735	15	3.90689
Core histone macro-H2A.1 OS=Mus musculus OX=10090 GN=H2afy PE=1 SV=3	H2afy		Yes	Yes	Yes	0	16	0	10	16	10	4	3.32193	13	3.70044
Probable ATP-dependent RNA helicase DDX46 OS=Mus musculus OX=10090 GN=Ddx46 PE=1 SV=2	Ddx46		Yes	Yes	Yes	0	13	3	30	13	27	3.70044	3.32193	20	3.52356
Myb-binding protein 1A OS=Mus musculus OX=10090 GN=Mybbp1a PE=1 SV=2	Mybbp1a		Yes	Yes	Yes	7	82	21	99	75	78	3.5502	2.23704	76.5	3.03814
Chromobox protein homolog 5 OS=Mus musculus OX=10090 GN=Cbx5 PE=1 SV=1	Cbx5		Yes	Yes	Yes	0	10	0	9	10	9	3.32193	3.16993	9.5	3.24793
Phosphoenolpyruvate carboxykinase [GTP], mitochondrial OS=Mus musculus OX=10090 GN=Pck2 PE=1 SV=1	Pck2		Yes	Yes	Yes	0	10	0	6	10	6	3.32193	2.58496	8	3
Catenin delta-1 OS=Mus musculus OX=10090 GN=Ctnnd1 PE=1 SV=2	Ctnnd1		Yes	Yes	Yes	0	10	0	4	10	4	3.32193	2	7	2.80735
Chromobox protein homolog 3 OS=Mus musculus OX=10090 GN=Cbx3 PE=1 SV=2	Cbx3		Yes	Yes	Yes	0	10	2	8	10	6	3.32193	2	8	2.80735
RNA 3'-terminal phosphate cyclase-like protein OS=Mus musculus OX=10090 GN=Rcl1 PE=2 SV=1	Rcl1		Yes	Yes	Yes	0	9	0	6	9	6	3.16993	2.58496	7.5	2.90689
DNA replication licensing factor MCM5 OS=Mus musculus OX=10090 GN=Mcm5 PE=1 SV=2	Mcm5		Yes	Yes	Yes	0	8	0	17	8	17	3	4.08746	12.5	3.64386
Pre-mRNA-processing factor 19 OS=Mus musculus OX=10090 GN=Prpf19 PE=1 SV=1	Prpf19		Yes	Yes	Yes	0	8	0	13	8	13	3	3.70044	10.5	3.39232
Heterogeneous nuclear ribonucleoprotein U-like protein 2 OS=Mus musculus OX=10090 GN=Hnrnpul2 PE=1 SV=2	Hnrnpul2		Yes	Yes	Yes	0	7	0	13	7	13	2.80735	3.70044	10	3.32193
DNA replication licensing factor MCM6 OS=Mus musculus OX=10090 GN=Mcm6 PE=1 SV=1	Mcm6		Yes	Yes	Yes	0	6	0	14	6	14	2.58496	3.80735	10	3.32193
Myosin-9 OS=Mus musculus OX=10090 GN=Myh9 PE=1 SV=4	Myh9		Yes	Yes	Yes	0	6	0	4	6	4	2.58496	2	5	2.32193
Voltage-dependent anion-selective channel protein 1 OS=Mus musculus OX=10090 GN=Vdac1 PE=1 SV=3	Vdac1		Yes	Yes	Yes	0	6	2	8	6	6	2.58496	2	6	2.32193
Phosphoserine aminotransferase OS=Mus musculus OX=10090 GN=Psat1 PE=1 SV=1	Psat1		Yes	Yes	Yes	0	4	0	5	4	5	2	2.32193	4.5	2.16993
Pleiotropic regulator 1 OS=Mus musculus OX=10090 GN=Plrg1 PE=1 SV=1	Plrg1		Yes	Yes	Yes	0	4	0	5	4	5	2	2.32193	4.5	2.16993
C-terminal-binding protein 2 OS=Mus musculus OX=10090 GN=Ctbp2 PE=1 SV=2	Ctbp2		Yes	Yes	Yes	0	4	0	4	4	4	2	2	4	2
Unconventional myosin-Ic OS=Mus musculus OX=10090 GN=Myo1c PE=1 SV=2	Myo1c		Yes	Yes	Yes	0	4	0	4	4	4	2	2	4	2
DNA replication licensing factor MCM2 OS=Mus musculus OX=10090 GN=Mcm2 PE=1 SV=3	Mcm2		Yes	Yes	Yes	0	3	0	13	3	13	1.58496	3.70044	8	3
WD repeat-containing protein 5 OS=Mus musculus OX=10090 GN=Wdr5 PE=1 SV=1	Wdr5		Yes	Yes	Yes	0	3	0	4	3	4	1.58496	2	3.5	1.80735
Eukaryotic translation initiation factor 6 OS=Mus musculus OX=10090 GN=Eif6 PE=1 SV=2	Eif6		Yes	Yes	Yes	0	3	0	3	3	3	1.58496	1.58496	3	1.58496
Metastasis-associated protein MTA3 OS=Mus musculus OX=10090 GN=Mta3 PE=1 SV=1	Mta3		Yes	Yes	Yes	0	3	0	3	3	3	1.58496	1.58496	3	1.58496
Plectin OS=Mus musculus OX=10090 GN=Plec PE=1 SV=3	Plec			Yes	Yes	0	286	0	118	286	118	8.15987	6.88264	202	7.65821
Vimentin OS=Mus musculus OX=10090 GN=Vim PE=1 SV=3	Vim			Yes	Yes	0	69	3	42	69	39	6.10852	3.80735	54	5.37504
Nucleolar protein 56 OS=Mus musculus OX=10090 GN=Nop56 PE=1 SV=2	Nop56		Uhrf1,Msh6,Rbbp7,Chd4	Yes	Yes	1	65	6	44	64	38	6.02237	2.87447	51	5.17659
Protein ELYS OS=Mus musculus OX=10090 GN=Ahctf1 PE=1 SV=1	Ahctf1			Yes	Yes	0	62	1	31	62	30	5.9542	4.9542	46	5.53916
Nucleoprotein TPR OS=Mus musculus OX=10090 GN=Tpr PE=1 SV=1	Tpr			Yes	Yes	0	62	6	58	62	52	5.9542	3.27302	57	5.16323
Proliferation marker protein Ki-67 OS=Mus musculus OX=10090 GN=Mki67 PE=1 SV=1	Mki67			Yes	Yes	0	57	0	27	57	27	5.83289	4.75489	42	5.39232
Poly [ADP-ribose] polymerase 1 OS=Mus musculus OX=10090 GN=Parp1 PE=1 SV=3	Parp1			Yes	Yes	0	55	9	48	55	39	5.78136	2.41504	47	4.91488
E3 ubiquitin-protein ligase TRIP12 OS=Mus musculus OX=10090 GN=Trip12 PE=1 SV=1	Trip12			Yes	Yes	0	52	0	48	52	48	5.70044	5.58496	50	5.64386
ATP-dependent RNA helicase DDX18 OS=Mus musculus OX=10090 GN=Ddx18 PE=1 SV=1	Ddx18			Yes	Yes	0	52	3	42	52	39	5.70044	3.80735	45.5	5.04439
Tyrosine-protein kinase BAZ1B OS=Mus musculus OX=10090 GN=Baz1b PE=1 SV=2	Baz1b			Yes	Yes	0	50	0	21	50	21	5.64386	4.39232	35.5	5.14975
E3 SUMO-protein ligase RanBP2 OS=Mus musculus OX=10090 GN=Ranbp2 PE=1 SV=2	Ranbp2			Yes	Yes	0	48	0	35	48	35	5.58496	5.12928	41.5	5.37504
Small subunit processome component 20 homolog OS=Mus musculus OX=10090 GN=Utp20 PE=1 SV=2	Utp20			Yes	Yes	1	46	0	72	45	72	5.52356	6.16993	58.5	5.88264
Nucleolar protein 6 OS=Mus musculus OX=10090 GN=Nol6 PE=2 SV=2	Nol6			Yes	Yes	1	43	0	41	42	41	5.42626	5.35755	41.5	5.39232
Prelamin-A/C OS=Mus musculus OX=10090 GN=Lmna PE=1 SV=2	Lmna			Yes	Yes	0	43	1	28	43	27	5.42626	4.80735	35	5.14975
Probable ATP-dependent RNA helicase DDX27 OS=Mus musculus OX=10090 GN=Ddx27 PE=1 SV=3	Ddx27			Yes	Yes	0	41	0	37	41	37	5.35755	5.20945	39	5.2854
Structural maintenance of chromosomes protein 1A OS=Mus musculus OX=10090 GN=Smc1a PE=1 SV=4	Smc1a			Yes	Yes	0	41	0	21	41	21	5.35755	4.39232	31	4.9542
RNA cytidine acetyltransferase OS=Mus musculus OX=10090 GN=Nat10 PE=1 SV=1	Nat10			Yes	Yes	0	39	0	47	39	47	5.2854	5.55459	43	5.42626
DNA topoisomerase 1 OS=Mus musculus OX=10090 GN=Top1 PE=1 SV=2	Top1			Yes	Yes	0	38	0	35	38	35	5.24793	5.12928	36.5	5.18982
Lymphocyte-specific helicase OS=Mus musculus OX=10090 GN=Hells PE=1 SV=2	Hells			Yes	Yes	0	38	2	31	38	29	5.24793	3.9542	33.5	4.74147
pre-rRNA 2'-O-ribose RNA methyltransferase FTSJ3 OS=Mus musculus OX=10090 GN=Ftsj3 PE=1 SV=1	Ftsj3			Yes	Yes	0	36	2	31	36	29	5.16993	3.9542	32.5	4.6865
Lysine-specific demethylase 5B OS=Mus musculus OX=10090 GN=Kdm5b PE=1 SV=1	Kdm5b			Yes	Yes	0	36	0	15	36	15	5.16993	3.90689	25.5	4.67243
FACT complex subunit SPT16 OS=Mus musculus OX=10090 GN=Supt16h PE=1 SV=2	Supt16h			Yes	Yes	0	36	6	54	36	48	5.16993	3.16993	42	4.49185
Protein RRP5 homolog OS=Mus musculus OX=10090 GN=Pdcd11 PE=1 SV=2	Pdcd11			Yes	Yes	2	70	3	87	68	84	5.12928	4.85798	76	5
Ribosomal RNA processing protein 1 homolog B OS=Mus musculus OX=10090 GN=Rrp1b PE=1 SV=2	Rrp1b			Yes	Yes	0	35	1	28	35	27	5.12928	4.80735	31	4.97728
60S ribosomal protein L4 OS=Mus musculus OX=10090 GN=Rpl4 PE=1 SV=3	Rpl4			Yes	Yes	0	35	2	24	35	22	5.12928	3.58496	28.5	4.55459
Structural maintenance of chromosomes protein 3 OS=Mus musculus OX=10090 GN=Smc3 PE=1 SV=2	Smc3			Yes	Yes	0	33	0	28	33	28	5.04439	4.80735	30.5	4.93074
Nuclear pore complex protein Nup133 OS=Mus musculus OX=10090 GN=Nup133 PE=1 SV=2	Nup133			Yes	Yes	0	33	0	23	33	23	5.04439	4.52356	28	4.80735
Lamin-B2 OS=Mus musculus OX=10090 GN=Lmnb2 PE=1 SV=2	Lmnb2			Yes	Yes	1	33	1	16	32	15	5.04439	4	23.5	4.61471
Nuclear pore complex protein Nup93 OS=Mus musculus OX=10090 GN=Nup93 PE=1 SV=1	Nup93			Yes	Yes	0	33	2	25	33	23	5.04439	3.64386	28	4.50779
Nucleolin OS=Mus musculus OX=10090 GN=Ncl PE=1 SV=2	Ncl			Yes	Yes	2	65	11	46	63	35	5.02237	2.06413	49	4.19699
Pre-mRNA-processing-splicing factor 8 OS=Mus musculus OX=10090 GN=Prpf8 PE=1 SV=2	Prpf8			Yes	Yes	0	32	2	99	32	97	5	5.62936	64.5	5.34873
Ribosome biogenesis protein BOP1 OS=Mus musculus OX=10090 GN=Bop1 PE=1 SV=1	Bop1			Yes	Yes	0	32	0	31	32	31	5	4.9542	31.5	4.97728
Protein Jade-1 OS=Mus musculus OX=10090 GN=Jade1 PE=1 SV=2	Jade1			Yes	Yes	0	32	1	11	32	10	5	3.45943	21	4.42626
U5 small nuclear ribonucleoprotein 200 kDa helicase OS=Mus musculus OX=10090 GN=Snrnp200 PE=1 SV=1	Snrnp200			Yes	Yes	1	31	3	82	30	79	4.9542	4.77259	54.5	4.86625
Nuclear RNA export factor 1 OS=Mus musculus OX=10090 GN=Nxf1 PE=1 SV=3	Nxf1			Yes	Yes	0	31	0	23	31	23	4.9542	4.52356	27	4.75489
ATP-dependent RNA helicase A OS=Mus musculus OX=10090 GN=Dhx9 PE=1 SV=2	Dhx9			Yes	Yes	1	31	8	62	30	54	4.9542	2.9542	42	4.27612
Matrin-3 OS=Mus musculus OX=10090 GN=Matr3 PE=1 SV=1	Matr3			Yes	Yes	0	31	6	39	31	33	4.9542	2.70044	32	4.22882
Probable RNA-binding protein 19 OS=Mus musculus OX=10090 GN=Rbm19 PE=1 SV=1	Rbm19			Yes	Yes	0	30	0	26	30	26	4.90689	4.70044	28	4.80735
ATP-dependent RNA helicase DDX24 OS=Mus musculus OX=10090 GN=Ddx24 PE=1 SV=2	Ddx24			Yes	Yes	0	29	0	32	29	32	4.85798	5	30.5	4.93074
Undifferentiated embryonic cell transcription factor 1 OS=Mus musculus OX=10090 GN=Utf1 PE=1 SV=2	Utf1			Yes	Yes	0	29	2	10	29	8	4.85798	2.32193	18.5	4.08746
RNA-binding protein 28 OS=Mus musculus OX=10090 GN=Rbm28 PE=1 SV=4	Rbm28			Yes	Yes	0	27	0	34	27	34	4.75489	5.08746	30.5	4.93074
Probable ATP-dependent RNA helicase DDX10 OS=Mus musculus OX=10090 GN=Ddx10 PE=1 SV=2	Ddx10			Yes	Yes	0	27	0	27	27	27	4.75489	4.75489	27	4.75489
Kinesin-like protein KIF22 OS=Mus musculus OX=10090 GN=Kif22 PE=2 SV=2	Kif22			Yes	Yes	0	27	0	14	27	14	4.75489	3.80735	20.5	4.35755
Ribosome biogenesis regulatory protein homolog OS=Mus musculus OX=10090 GN=Rrs1 PE=1 SV=1	Rrs1			Yes	Yes	0	27	0	13	27	13	4.75489	3.70044	20	4.32193
Stress-70 protein, mitochondrial OS=Mus musculus OX=10090 GN=Hspa9 PE=1 SV=3	Hspa9			Yes	Yes	0	27	2	16	27	14	4.75489	3	20.5	4.12928
Bcl-2-associated transcription factor 1 OS=Mus musculus OX=10090 GN=Bclaf1 PE=1 SV=2	Bclaf1			Yes	Yes	1	27	4	21	26	17	4.75489	2.39232	21.5	4.01123
ATP-dependent RNA helicase DDX54 OS=Mus musculus OX=10090 GN=Ddx54 PE=1 SV=1	Ddx54			Yes	Yes	0	26	1	23	26	22	4.70044	4.52356	24	4.61471
Elongation factor 2 OS=Mus musculus OX=10090 GN=Eef2 PE=1 SV=2	Eef2			Yes	Yes	0	26	0	21	26	21	4.70044	4.39232	23.5	4.55459
U3 small nucleolar RNA-associated protein 14 homolog A OS=Mus musculus OX=10090 GN=Utp14a PE=1 SV=1	Utp14a			Yes	Yes	0	26	0	14	26	14	4.70044	3.80735	20	4.32193
Delta(14)-sterol reductase OS=Mus musculus OX=10090 GN=Lbr PE=1 SV=2	Lbr			Yes	Yes	0	26	0	14	26	14	4.70044	3.80735	20	4.32193
Nuclear valosin-containing protein-like OS=Mus musculus OX=10090 GN=Nvl PE=1 SV=1	Nvl			Yes	Yes	0	26	3	40	26	37	4.70044	3.73697	31.5	4.29768
Nucleolar GTP-binding protein 1 OS=Mus musculus OX=10090 GN=Gtpbp4 PE=1 SV=3	Gtpbp4			Yes	Yes	1	25	1	30	24	29	4.64386	4.90689	26.5	4.78136
Origin recognition complex subunit 1 OS=Mus musculus OX=10090 GN=Orc1 PE=1 SV=2	Orc1			Yes	Yes	0	25	0	20	25	20	4.64386	4.32193	22.5	4.49185
RNA binding motif protein, X-linked-like-1 OS=Mus musculus OX=10090 GN=Rbmxl1 PE=2 SV=1	Rbmxl1			Yes	Yes	0	25	6	23	25	17	4.64386	1.9386	21	3.84967
RRP12-like protein OS=Mus musculus OX=10090 GN=Rrp12 PE=1 SV=1	Rrp12			Yes	Yes	0	24	0	31	24	31	4.58496	4.9542	27.5	4.78136
U3 small nucleolar RNA-associated protein 18 homolog OS=Mus musculus OX=10090 GN=Utp18 PE=1 SV=1	Utp18			Yes	Yes	0	24	1	24	24	23	4.58496	4.58496	23.5	4.58496
Probable ATP-dependent RNA helicase DDX56 OS=Mus musculus OX=10090 GN=Ddx56 PE=2 SV=1	Ddx56			Yes	Yes	0	24	0	20	24	20	4.58496	4.32193	22	4.45943
ATP synthase subunit alpha, mitochondrial OS=Mus musculus OX=10090 GN=Atp5f1a PE=1 SV=1	Atp5f1a			Yes	Yes	1	24	0	15	23	15	4.58496	3.90689	19	4.2854
Heat shock protein HSP 90-beta OS=Mus musculus OX=10090 GN=Hsp90ab1 PE=1 SV=3	Hsp90ab1			Yes	Yes	1	24	4	20	23	16	4.58496	2.32193	19.5	3.85798
Epiplakin OS=Mus musculus OX=10090 GN=Eppk1 PE=1 SV=2	Eppk1			Yes	Yes	0	24	0	4	24	4	4.58496	2	14	3.80735
Heterogeneous nuclear ribonucleoprotein M OS=Mus musculus OX=10090 GN=Hnrnpm PE=1 SV=3	Hnrnpm			Yes	Yes	2	47	11	37	45	26	4.55459	1.75002	35.5	3.74758
Guanine nucleotide-binding protein-like 3 OS=Mus musculus OX=10090 GN=Gnl3 PE=1 SV=2	Gnl3			Yes	Yes	0	23	0	28	23	28	4.52356	4.80735	25.5	4.67243
FACT complex subunit SSRP1 OS=Mus musculus OX=10090 GN=Ssrp1 PE=1 SV=2	Ssrp1			Yes	Yes	1	23	1	28	22	27	4.52356	4.80735	24.5	4.67243
WD repeat-containing protein 3 OS=Mus musculus OX=10090 GN=Wdr3 PE=1 SV=1	Wdr3			Yes	Yes	1	23	0	26	22	26	4.52356	4.70044	24	4.61471
Nucleolar protein 14 OS=Mus musculus OX=10090 GN=Nop14 PE=1 SV=2	Nop14			Yes	Yes	0	23	0	21	23	21	4.52356	4.39232	22	4.45943
Nuclear pore complex protein Nup214 OS=Mus musculus OX=10090 GN=Nup214 PE=1 SV=2	Nup214			Yes	Yes	0	23	0	17	23	17	4.52356	4.08746	20	4.32193
tRNA (cytosine(34)-C(5))-methyltransferase OS=Mus musculus OX=10090 GN=Nsun2 PE=1 SV=2	Nsun2			Yes	Yes	0	23	0	13	23	13	4.52356	3.70044	18	4.16993
Probable ATP-dependent RNA helicase DDX17 OS=Mus musculus OX=10090 GN=Ddx17 PE=1 SV=1	Ddx17			Yes	Yes	0	23	4	29	23	25	4.52356	2.85798	24	3.91886
Serine/arginine repetitive matrix protein 2 OS=Mus musculus OX=10090 GN=Srrm2 PE=1 SV=3	Srrm2			Yes	Yes	0	23	9	34	23	25	4.52356	1.91754	24	3.74296
Nucleolar RNA helicase 2 OS=Mus musculus OX=10090 GN=Ddx21 PE=1 SV=3	Ddx21			Yes	Yes	3	67	6	67	64	61	4.48113	3.48113	62.5	4.06609
Nuclear pore complex protein Nup107 OS=Mus musculus OX=10090 GN=Nup107 PE=1 SV=1	Nup107			Yes	Yes	0	22	1	24	22	23	4.45943	4.58496	22.5	4.52356
Thyroid hormone receptor-associated protein 3 OS=Mus musculus OX=10090 GN=Thrap3 PE=1 SV=1	Thrap3			Yes	Yes	0	22	1	23	22	22	4.45943	4.52356	22	4.49185
Pescadillo homolog OS=Mus musculus OX=10090 GN=Pes1 PE=1 SV=1	Pes1			Yes	Yes	0	22	0	19	22	19	4.45943	4.24793	20.5	4.35755
Chromodomain-helicase-DNA-binding protein 1 OS=Mus musculus OX=10090 GN=Chd1 PE=1 SV=3	Chd1			Yes	Yes	0	22	0	15	22	15	4.45943	3.90689	18.5	4.20945
U3 small nucleolar ribonucleoprotein protein MPP10 OS=Mus musculus OX=10090 GN=Mphosph10 PE=1 SV=2	Mphosph10			Yes	Yes	0	22	0	14	22	14	4.45943	3.80735	18	4.16993
Inner centromere protein OS=Mus musculus OX=10090 GN=Incenp PE=1 SV=2	Incenp			Yes	Yes	1	22	0	6	21	6	4.45943	2.58496	13.5	3.80735
Pumilio homolog 3 OS=Mus musculus OX=10090 GN=Pum3 PE=1 SV=2	Pum3			Yes	Yes	0	21	0	35	21	35	4.39232	5.12928	28	4.80735
Spectrin alpha chain, non-erythrocytic 1 OS=Mus musculus OX=10090 GN=Sptan1 PE=1 SV=4	Sptan1			Yes	Yes	1	21	1	5	20	4	4.39232	2.32193	12	3.70044
Lamin-B1 OS=Mus musculus OX=10090 GN=Lmnb1 PE=1 SV=3	Lmnb1			Yes	Yes	3	61	15	48	58	33	4.34577	1.67807	45.5	3.55663
Histone acetyltransferase KAT7 OS=Mus musculus OX=10090 GN=Kat7 PE=1 SV=1	Kat7			Yes	Yes	0	20	0	21	20	21	4.32193	4.39232	20.5	4.35755
WD repeat-containing protein 43 OS=Mus musculus OX=10090 GN=Wdr43 PE=2 SV=2	Wdr43			Yes	Yes	0	20	0	20	20	20	4.32193	4.32193	20	4.32193
Origin recognition complex subunit 3 OS=Mus musculus OX=10090 GN=Orc3 PE=1 SV=1	Orc3			Yes	Yes	0	20	0	17	20	17	4.32193	4.08746	18.5	4.20945
Nucleolar complex protein 3 homolog OS=Mus musculus OX=10090 GN=Noc3l PE=2 SV=2	Noc3l			Yes	Yes	0	19	0	28	19	28	4.24793	4.80735	23.5	4.55459
Insulin-like growth factor 2 mRNA-binding protein 1 OS=Mus musculus OX=10090 GN=Igf2bp1 PE=1 SV=1	Igf2bp1			Yes	Yes	0	19	1	20	19	19	4.24793	4.32193	19	4.2854
Nuclear pore complex protein Nup160 OS=Mus musculus OX=10090 GN=Nup160 PE=1 SV=2	Nup160			Yes	Yes	0	19	1	20	19	19	4.24793	4.32193	19	4.2854
H/ACA ribonucleoprotein complex subunit DKC1 OS=Mus musculus OX=10090 GN=Dkc1 PE=1 SV=4	Dkc1			Yes	Yes	0	19	0	17	19	17	4.24793	4.08746	18	4.16993
60S ribosomal protein L7 OS=Mus musculus OX=10090 GN=Rpl7 PE=1 SV=2	Rpl7			Yes	Yes	0	19	1	16	19	15	4.24793	4	17	4.12928
Protein RCC2 OS=Mus musculus OX=10090 GN=Rcc2 PE=1 SV=1	Rcc2			Yes	Yes	1	19	4	26	18	22	4.24793	2.70044	20	3.67243
Probable ATP-dependent RNA helicase DDX52 OS=Mus musculus OX=10090 GN=Ddx52 PE=2 SV=2	Ddx52			Yes	Yes	0	18	0	16	18	16	4.16993	4	17	4.08746
Suppressor of SWI4 1 homolog OS=Mus musculus OX=10090 GN=Ppan PE=1 SV=2	Ppan			Yes	Yes	0	18	0	16	18	16	4.16993	4	17	4.08746
SUN domain-containing protein 1 OS=Mus musculus OX=10090 GN=Sun1 PE=1 SV=2	Sun1			Yes	Yes	0	18	0	13	18	13	4.16993	3.70044	15.5	3.9542
Nucleolar protein 8 OS=Mus musculus OX=10090 GN=Nol8 PE=1 SV=2	Nol8			Yes	Yes	0	18	0	11	18	11	4.16993	3.45943	14.5	3.85798
Nuclear pore complex protein Nup155 OS=Mus musculus OX=10090 GN=Nup155 PE=1 SV=1	Nup155			Yes	Yes	2	34	0	24	32	24	4.08746	4.58496	28	4.35755
LINE-1 type transposase domain-containing protein 1 OS=Mus musculus OX=10090 GN=L1td1 PE=2 SV=1	L1td1			Yes	Yes	0	17	0	23	17	23	4.08746	4.52356	20	4.32193
Ribosome production factor 2 homolog OS=Mus musculus OX=10090 GN=Rpf2 PE=2 SV=2	Rpf2			Yes	Yes	0	17	1	18	17	17	4.08746	4.16993	17	4.12928
RNA-binding protein 34 OS=Mus musculus OX=10090 GN=Rbm34 PE=1 SV=1	Rbm34			Yes	Yes	0	17	1	15	17	14	4.08746	3.90689	15.5	4
Polycomb protein Suz12 OS=Mus musculus OX=10090 GN=Suz12 PE=1 SV=2	Suz12			Yes	Yes	0	17	1	14	17	13	4.08746	3.80735	15	3.9542
DNA (cytosine-5)-methyltransferase 3-like OS=Mus musculus OX=10090 GN=Dnmt3l PE=1 SV=1	Dnmt3l			Yes	Yes	0	17	0	11	17	11	4.08746	3.45943	14	3.80735
Pogo transposable element with ZNF domain OS=Mus musculus OX=10090 GN=Pogz PE=1 SV=2	Pogz			Yes	Yes	0	17	0	8	17	8	4.08746	3	12.5	3.64386
RNA-binding protein 39 OS=Mus musculus OX=10090 GN=Rbm39 PE=1 SV=2	Rbm39			Yes	Yes	0	17	3	19	17	16	4.08746	2.66297	16.5	3.54432
Nuclear envelope pore membrane protein POM 121 OS=Mus musculus OX=10090 GN=Pom121 PE=1 SV=2	Pom121			Yes	Yes	0	17	0	6	17	6	4.08746	2.58496	11.5	3.52356
Borealin OS=Mus musculus OX=10090 GN=Cdca8 PE=1 SV=2	Cdca8			Yes	Yes	0	17	0	4	17	4	4.08746	2	10.5	3.39232
RNA-binding protein 25 OS=Mus musculus OX=10090 GN=Rbm25 PE=1 SV=2	Rbm25			Yes	Yes	0	16	0	25	16	25	4	4.64386	20.5	4.35755
Sal-like protein 4 OS=Mus musculus OX=10090 GN=Sall4 PE=1 SV=2	Sall4			Yes	Yes	0	16	0	18	16	18	4	4.16993	17	4.08746
MKI67 FHA domain-interacting nucleolar phosphoprotein OS=Mus musculus OX=10090 GN=Nifk PE=1 SV=1	Nifk			Yes	Yes	0	16	0	16	16	16	4	4	16	4
Nuclear pore complex protein Nup85 OS=Mus musculus OX=10090 GN=Nup85 PE=1 SV=1	Nup85			Yes	Yes	0	16	0	13	16	13	4	3.70044	14.5	3.85798
KRR1 small subunit processome component homolog OS=Mus musculus OX=10090 GN=Krr1 PE=2 SV=1	Krr1			Yes	Yes	0	16	0	12	16	12	4	3.58496	14	3.80735
ATP synthase subunit beta, mitochondrial OS=Mus musculus OX=10090 GN=Atp5f1b PE=1 SV=2	Atp5f1b			Yes	Yes	0	16	0	8	16	8	4	3	12	3.58496
DNA (cytosine-5)-methyltransferase 3B OS=Mus musculus OX=10090 GN=Dnmt3b PE=1 SV=2	Dnmt3b			Yes	Yes	0	16	0	8	16	8	4	3	12	3.58496
Structural maintenance of chromosomes flexible hinge domain-containing protein 1 OS=Mus musculus OX=10090 GN=Smchd1 PE=1 SV=2	Smchd1			Yes	Yes	0	16	0	8	16	8	4	3	12	3.58496
ATPase family AAA domain-containing protein 2 OS=Mus musculus OX=10090 GN=Atad2 PE=1 SV=1	Atad2			Yes	Yes	0	16	0	5	16	5	4	2.32193	10.5	3.39232
Cohesin subunit SA-1 OS=Mus musculus OX=10090 GN=Stag1 PE=1 SV=3	Stag1			Yes	Yes	0	16	0	4	16	4	4	2	10	3.32193
Spectrin beta chain, non-erythrocytic 1 OS=Mus musculus OX=10090 GN=Sptbn1 PE=1 SV=2	Sptbn1			Yes	Yes	0	16	0	3	16	3	4	1.58496	9.5	3.24793
Histone H1.2 OS=Mus musculus OX=10090 GN=Hist1h1c PE=1 SV=2	Hist1h1c			Yes	Yes	1	16	1	3	15	2	4	1.58496	8.5	3.24793
Nucleolar GTP-binding protein 2 OS=Mus musculus OX=10090 GN=Gnl2 PE=1 SV=2	Gnl2			Yes	Yes	0	15	0	19	15	19	3.90689	4.24793	17	4.08746
Nucleolar complex protein 2 homolog OS=Mus musculus OX=10090 GN=Noc2l PE=1 SV=2	Noc2l			Yes	Yes	0	15	0	18	15	18	3.90689	4.16993	16.5	4.04439
40S ribosomal protein S4, X isoform OS=Mus musculus OX=10090 GN=Rps4x PE=1 SV=2	Rps4x			Yes	Yes	0	15	0	17	15	17	3.90689	4.08746	16	4
Lupus La protein homolog OS=Mus musculus OX=10090 GN=Ssb PE=1 SV=1	Ssb			Yes	Yes	1	15	0	16	14	16	3.90689	4	15	3.9542
WD repeat-containing protein 75 OS=Mus musculus OX=10090 GN=Wdr75 PE=1 SV=1	Wdr75			Yes	Yes	0	15	0	14	15	14	3.90689	3.80735	14.5	3.85798
Deoxynucleotidyltransferase terminal-interacting protein 2 OS=Mus musculus OX=10090 GN=Dnttip2 PE=1 SV=1	Dnttip2			Yes	Yes	0	15	0	12	15	12	3.90689	3.58496	13.5	3.75489
Nucleoporin NUP35 OS=Mus musculus OX=10090 GN=Nup35 PE=1 SV=2	Nup35			Yes	Yes	0	15	0	9	15	9	3.90689	3.16993	12	3.58496
Kinesin-like protein KIF20A OS=Mus musculus OX=10090 GN=Kif20a PE=1 SV=1	Kif20a			Yes	Yes	0	15	0	9	15	9	3.90689	3.16993	12	3.58496
DNA (cytosine-5)-methyltransferase 3A OS=Mus musculus OX=10090 GN=Dnmt3a PE=1 SV=2	Dnmt3a			Yes	Yes	0	15	0	8	15	8	3.90689	3	11.5	3.52356
Cullin-2 OS=Mus musculus OX=10090 GN=Cul2 PE=1 SV=2	Cul2			Yes	Yes	0	15	3	22	15	19	3.90689	2.87447	17	3.48113
Developmental pluripotency-associated protein 2 OS=Mus musculus OX=10090 GN=Dppa2 PE=1 SV=1	Dppa2			Yes	Yes	0	15	0	7	15	7	3.90689	2.80735	11	3.45943
Structural maintenance of chromosomes protein 2 OS=Mus musculus OX=10090 GN=Smc2 PE=1 SV=2	Smc2			Yes	Yes	0	15	0	7	15	7	3.90689	2.80735	11	3.45943
Telomere-associated protein RIF1 OS=Mus musculus OX=10090 GN=Rif1 PE=1 SV=2	Rif1			Yes	Yes	0	14	0	23	14	23	3.80735	4.52356	18.5	4.20945
ESF1 homolog OS=Mus musculus OX=10090 GN=Esf1 PE=1 SV=1	Esf1			Yes	Yes	0	14	0	20	14	20	3.80735	4.32193	17	4.08746
ATP-dependent RNA helicase DDX51 OS=Mus musculus OX=10090 GN=Ddx51 PE=1 SV=1	Ddx51			Yes	Yes	0	14	0	19	14	19	3.80735	4.24793	16.5	4.04439
Kinesin-like protein KIFC1 OS=Mus musculus OX=10090 GN=Kifc1 PE=1 SV=2	Kifc1			Yes	Yes	0	14	1	17	14	16	3.80735	4.08746	15	3.9542
Peptidyl-prolyl cis-trans isomerase A OS=Mus musculus OX=10090 GN=Ppia PE=1 SV=2	Ppia			Yes	Yes	0	14	0	12	14	12	3.80735	3.58496	13	3.70044
Myelin expression factor 2 OS=Mus musculus OX=10090 GN=Myef2 PE=1 SV=1	Myef2			Yes	Yes	0	14	0	10	14	10	3.80735	3.32193	12	3.58496
Serine/threonine-protein kinase VRK1 OS=Mus musculus OX=10090 GN=Vrk1 PE=1 SV=2	Vrk1			Yes	Yes	0	14	0	9	14	9	3.80735	3.16993	11.5	3.52356
Transmembrane protein 209 OS=Mus musculus OX=10090 GN=Tmem209 PE=2 SV=1	Tmem209			Yes	Yes	0	14	0	8	14	8	3.80735	3	11	3.45943
Myosin-10 OS=Mus musculus OX=10090 GN=Myh10 PE=1 SV=2	Myh10			Yes	Yes	0	14	0	8	14	8	3.80735	3	11	3.45943
Histone acetyltransferase KAT6B OS=Mus musculus OX=10090 GN=Kat6b PE=1 SV=3	Kat6b			Yes	Yes	0	14	0	6	14	6	3.80735	2.58496	10	3.32193
60S ribosomal protein L3 OS=Mus musculus OX=10090 GN=Rpl3 PE=1 SV=3	Rpl3			Yes	Yes	0	14	5	22	14	17	3.80735	2.1375	15.5	3.20163
Nucleolar pre-ribosomal-associated protein 1 OS=Mus musculus OX=10090 GN=Urb1 PE=1 SV=2	Urb1			Yes	Yes	1	13	0	24	12	24	3.70044	4.58496	18	4.20945
Transcription activator BRG1 OS=Mus musculus OX=10090 GN=Smarca4 PE=1 SV=1	Smarca4			Yes	Yes	0	13	0	23	13	23	3.70044	4.52356	18	4.16993
DDB1- and CUL4-associated factor 13 OS=Mus musculus OX=10090 GN=Dcaf13 PE=2 SV=2	Dcaf13			Yes	Yes	0	13	0	20	13	20	3.70044	4.32193	16.5	4.04439
Cell division cycle 5-like protein OS=Mus musculus OX=10090 GN=Cdc5l PE=1 SV=2	Cdc5l			Yes	Yes	0	13	0	15	13	15	3.70044	3.90689	14	3.80735
5'-3' exoribonuclease 2 OS=Mus musculus OX=10090 GN=Xrn2 PE=1 SV=1	Xrn2			Yes	Yes	0	13	0	14	13	14	3.70044	3.80735	13.5	3.75489
Protein DEK OS=Mus musculus OX=10090 GN=Dek PE=1 SV=1	Dek			Yes	Yes	0	13	0	11	13	11	3.70044	3.45943	12	3.58496
Ribosomal RNA-processing protein 8 OS=Mus musculus OX=10090 GN=Rrp8 PE=1 SV=1	Rrp8			Yes	Yes	0	13	0	11	13	11	3.70044	3.45943	12	3.58496
40S ribosomal protein S13 OS=Mus musculus OX=10090 GN=Rps13 PE=1 SV=2	Rps13			Yes	Yes	0	13	0	8	13	8	3.70044	3	10.5	3.39232
RNA exonuclease 4 OS=Mus musculus OX=10090 GN=Rexo4 PE=2 SV=2	Rexo4			Yes	Yes	0	13	0	7	13	7	3.70044	2.80735	10	3.32193
60S ribosomal protein L18 OS=Mus musculus OX=10090 GN=Rpl18 PE=1 SV=3	Rpl18			Yes	Yes	0	13	2	13	13	11	3.70044	2.70044	12	3.2854
Kinesin-like protein KIF23 OS=Mus musculus OX=10090 GN=Kif23 PE=1 SV=1	Kif23			Yes	Yes	0	13	0	6	13	6	3.70044	2.58496	9.5	3.24793
AT-hook DNA-binding motif-containing protein 1 OS=Mus musculus OX=10090 GN=Ahdc1 PE=1 SV=1	Ahdc1			Yes	Yes	0	13	0	5	13	5	3.70044	2.32193	9	3.16993
TAR DNA-binding protein 43 OS=Mus musculus OX=10090 GN=Tardbp PE=1 SV=1	Tardbp			Yes	Yes	0	13	3	14	13	11	3.70044	2.22239	12	3.14296
Elongation factor 1-alpha 1 OS=Mus musculus OX=10090 GN=Eef1a1 PE=1 SV=3	Eef1a1			Yes	Yes	2	26	5	23	24	18	3.70044	2.20163	21	3.1375
Surfeit locus protein 6 OS=Mus musculus OX=10090 GN=Surf6 PE=1 SV=1	Surf6			Yes	Yes	0	13	0	4	13	4	3.70044	2	8.5	3.08746
60S ribosomal protein L13 OS=Mus musculus OX=10090 GN=Rpl13 PE=1 SV=3	Rpl13			Yes	Yes	0	13	3	9	13	6	3.70044	1.58496	9.5	3
Heterogeneous nuclear ribonucleoprotein L OS=Mus musculus OX=10090 GN=Hnrnpl PE=1 SV=2	Hnrnpl			Yes	Yes	2	25	8	31	23	23	3.64386	1.9542	23	3.03342
Eukaryotic initiation factor 4A-III OS=Mus musculus OX=10090 GN=Eif4a3 PE=1 SV=3	Eif4a3			Yes	Yes	0	12	0	16	12	16	3.58496	4	14	3.80735
Polymerase delta-interacting protein 3 OS=Mus musculus OX=10090 GN=Poldip3 PE=1 SV=1	Poldip3			Yes	Yes	0	12	0	13	12	13	3.58496	3.70044	12.5	3.64386
Sister chromatid cohesion protein PDS5 homolog B OS=Mus musculus OX=10090 GN=Pds5b PE=1 SV=1	Pds5b			Yes	Yes	0	12	0	13	12	13	3.58496	3.70044	12.5	3.64386
Apoptotic chromatin condensation inducer in the nucleus OS=Mus musculus OX=10090 GN=Acin1 PE=1 SV=3	Acin1			Yes	Yes	0	12	0	12	12	12	3.58496	3.58496	12	3.58496
Ribosome biogenesis protein NOP53 OS=Mus musculus OX=10090 GN=Nop53 PE=1 SV=1	Nop53			Yes	Yes	0	12	0	11	12	11	3.58496	3.45943	11.5	3.52356
U3 small nucleolar RNA-interacting protein 2 OS=Mus musculus OX=10090 GN=Rrp9 PE=1 SV=1	Rrp9			Yes	Yes	0	12	0	10	12	10	3.58496	3.32193	11	3.45943
Protein disulfide-isomerase A3 OS=Mus musculus OX=10090 GN=Pdia3 PE=1 SV=2	Pdia3			Yes	Yes	0	12	0	9	12	9	3.58496	3.16993	10.5	3.39232
Transcriptional repressor p66 alpha OS=Mus musculus OX=10090 GN=Gatad2a PE=1 SV=2	Gatad2a			Yes	Yes	0	12	0	9	12	9	3.58496	3.16993	10.5	3.39232
S1 RNA-binding domain-containing protein 1 OS=Mus musculus OX=10090 GN=Srbd1 PE=2 SV=3	Srbd1			Yes	Yes	0	12	0	8	12	8	3.58496	3	10	3.32193
Leucine-rich repeat and WD repeat-containing protein 1 OS=Mus musculus OX=10090 GN=LRWD1 PE=2 SV=1	LRWD1			Yes	Yes	0	12	0	7	12	7	3.58496	2.80735	9.5	3.24793
Heat shock protein beta-1 OS=Mus musculus OX=10090 GN=Hspb1 PE=1 SV=3	Hspb1			Yes	Yes	0	12	0	6	12	6	3.58496	2.58496	9	3.16993
RNA-binding protein 14 OS=Mus musculus OX=10090 GN=Rbm14 PE=1 SV=1	Rbm14			Yes	Yes	1	12	3	16	11	13	3.58496	2.41504	12	3.11548
Zinc finger and SCAN domain-containing protein 10 OS=Mus musculus OX=10090 GN=Zscan10 PE=1 SV=2	Zscan10			Yes	Yes	0	12	0	5	12	5	3.58496	2.32193	8.5	3.08746
ATP-dependent RNA helicase DDX50 OS=Mus musculus OX=10090 GN=Ddx50 PE=2 SV=1	Ddx50			Yes	Yes	0	12	0	5	12	5	3.58496	2.32193	8.5	3.08746
Sentrin-specific protease 1 OS=Mus musculus OX=10090 GN=Senp1 PE=1 SV=1	Senp1			Yes	Yes	0	12	0	4	12	4	3.58496	2	8	3
Cell division cycle-associated protein 7 OS=Mus musculus OX=10090 GN=Cdca7 PE=1 SV=1	Cdca7			Yes	Yes	0	12	0	3	12	3	3.58496	1.58496	7.5	2.90689
WD repeat-containing protein 46 OS=Mus musculus OX=10090 GN=Wdr46 PE=2 SV=1	Wdr46			Yes	Yes	2	23	0	17	21	17	3.52356	4.08746	19	3.83289
Exosome component 10 OS=Mus musculus OX=10090 GN=Exosc10 PE=1 SV=2	Exosc10			Yes	Yes	0	11	0	14	11	14	3.45943	3.80735	12.5	3.64386
Histone-lysine N-methyltransferase, H3 lysine-36 and H4 lysine-20 specific OS=Mus musculus OX=10090 GN=Nsd1 PE=1 SV=1	Nsd1			Yes	Yes	0	11	0	13	11	13	3.45943	3.70044	12	3.58496
Protein AATF OS=Mus musculus OX=10090 GN=Aatf PE=1 SV=1	Aatf			Yes	Yes	0	11	0	12	11	12	3.45943	3.58496	11.5	3.52356
U3 small nucleolar RNA-associated protein 6 homolog OS=Mus musculus OX=10090 GN=Utp6 PE=2 SV=1	Utp6			Yes	Yes	0	11	0	10	11	10	3.45943	3.32193	10.5	3.39232
Heterogeneous nuclear ribonucleoprotein H OS=Mus musculus OX=10090 GN=Hnrnph1 PE=1 SV=3	Hnrnph1			Yes	Yes	0	11	0	9	11	9	3.45943	3.16993	10	3.32193
Ribosomal RNA-processing protein 7 homolog A OS=Mus musculus OX=10090 GN=Rrp7a PE=2 SV=1	Rrp7a			Yes	Yes	0	11	0	8	11	8	3.45943	3	9.5	3.24793
Protein SON OS=Mus musculus OX=10090 GN=Son PE=1 SV=2	Son			Yes	Yes	0	11	0	8	11	8	3.45943	3	9.5	3.24793
Probable ATP-dependent RNA helicase DDX31 OS=Mus musculus OX=10090 GN=Ddx31 PE=2 SV=2	Ddx31			Yes	Yes	0	11	0	8	11	8	3.45943	3	9.5	3.24793
Nucleoporin NDC1 OS=Mus musculus OX=10090 GN=Ndc1 PE=1 SV=1	Ndc1			Yes	Yes	0	11	0	7	11	7	3.45943	2.80735	9	3.16993
40S ribosomal protein S11 OS=Mus musculus OX=10090 GN=Rps11 PE=1 SV=3	Rps11			Yes	Yes	0	11	2	13	11	11	3.45943	2.70044	11	3.12928
Transcriptional repressor CTCF OS=Mus musculus OX=10090 GN=Ctcf PE=1 SV=2	Ctcf			Yes	Yes	0	11	0	6	11	6	3.45943	2.58496	8.5	3.08746
Heterogeneous nuclear ribonucleoprotein A/B OS=Mus musculus OX=10090 GN=Hnrnpab PE=1 SV=1	Hnrnpab			Yes	Yes	0	11	2	10	11	8	3.45943	2.32193	9.5	3
Protein KRI1 homolog OS=Mus musculus OX=10090 GN=Kri1 PE=1 SV=3	Kri1			Yes	Yes	0	11	0	4	11	4	3.45943	2	7.5	2.90689
PH-interacting protein OS=Mus musculus OX=10090 GN=Phip PE=1 SV=2	Phip			Yes	Yes	0	11	0	3	11	3	3.45943	1.58496	7	2.80735
RRP15-like protein OS=Mus musculus OX=10090 GN=Rrp15 PE=1 SV=2	Rrp15			Yes	Yes	0	11	0	3	11	3	3.45943	1.58496	7	2.80735
Pre-mRNA-processing factor 40 homolog A OS=Mus musculus OX=10090 GN=Prpf40a PE=1 SV=1	Prpf40a			Yes	Yes	0	10	0	17	10	17	3.32193	4.08746	13.5	3.75489
Nucleolar protein 10 OS=Mus musculus OX=10090 GN=Nol10 PE=2 SV=1	Nol10			Yes	Yes	0	10	0	15	10	15	3.32193	3.90689	12.5	3.64386
Recombining binding protein suppressor of hairless OS=Mus musculus OX=10090 GN=Rbpj PE=1 SV=1	Rbpj			Yes	Yes	0	10	0	15	10	15	3.32193	3.90689	12.5	3.64386
RNA-binding protein 15 OS=Mus musculus OX=10090 GN=Rbm15 PE=1 SV=1	Rbm15			Yes	Yes	0	10	0	14	10	14	3.32193	3.80735	12	3.58496
Ubiquitin carboxyl-terminal hydrolase 36 OS=Mus musculus OX=10090 GN=Usp36 PE=1 SV=1	Usp36			Yes	Yes	0	10	0	14	10	14	3.32193	3.80735	12	3.58496
ATPase family AAA domain-containing protein 3 OS=Mus musculus OX=10090 GN=Atad3 PE=1 SV=1	Atad3			Yes	Yes	0	10	0	14	10	14	3.32193	3.80735	12	3.58496
Probable ATP-dependent RNA helicase DDX47 OS=Mus musculus OX=10090 GN=Ddx47 PE=2 SV=2	Ddx47			Yes	Yes	0	10	1	14	10	13	3.32193	3.80735	11.5	3.58496
Periodic tryptophan protein 2 homolog OS=Mus musculus OX=10090 GN=Pwp2 PE=1 SV=1	Pwp2			Yes	Yes	0	10	0	12	10	12	3.32193	3.58496	11	3.45943
60S ribosomal protein L7-like 1 OS=Mus musculus OX=10090 GN=Rpl7l1 PE=1 SV=1	Rpl7l1			Yes	Yes	0	10	1	10	10	9	3.32193	3.32193	9.5	3.32193
Clathrin heavy chain 1 OS=Mus musculus OX=10090 GN=Cltc PE=1 SV=3	Cltc			Yes	Yes	0	10	0	9	10	9	3.32193	3.16993	9.5	3.24793
40S ribosomal protein S14 OS=Mus musculus OX=10090 GN=Rps14 PE=1 SV=3	Rps14			Yes	Yes	0	10	0	8	10	8	3.32193	3	9	3.16993
Something about silencing protein 10 OS=Mus musculus OX=10090 GN=Utp3 PE=1 SV=1	Utp3			Yes	Yes	0	10	0	8	10	8	3.32193	3	9	3.16993
Zinc finger protein 512 OS=Mus musculus OX=10090 GN=Znf512 PE=2 SV=2	Znf512			Yes	Yes	0	10	0	8	10	8	3.32193	3	9	3.16993
Centromere protein V OS=Mus musculus OX=10090 GN=Cenpv PE=1 SV=2	Cenpv			Yes	Yes	0	10	1	8	10	7	3.32193	3	8.5	3.16993
60S ribosomal protein L10a OS=Mus musculus OX=10090 GN=Rpl10a PE=1 SV=3	Rpl10a			Yes	Yes	0	10	0	7	10	7	3.32193	2.80735	8.5	3.08746
ELAV-like protein 1 OS=Mus musculus OX=10090 GN=Elavl1 PE=1 SV=2	Elavl1			Yes	Yes	0	10	2	13	10	11	3.32193	2.70044	10.5	3.04439
Peroxiredoxin-1 OS=Mus musculus OX=10090 GN=Prdx1 PE=1 SV=1	Prdx1			Yes	Yes	1	10	0	6	9	6	3.32193	2.58496	7.5	3
Bystin OS=Mus musculus OX=10090 GN=Bysl PE=1 SV=3	Bysl			Yes	Yes	0	10	0	6	10	6	3.32193	2.58496	8	3
Ribosome production factor 1 OS=Mus musculus OX=10090 GN=Rpf1 PE=2 SV=2	Rpf1			Yes	Yes	0	10	0	5	10	5	3.32193	2.32193	7.5	2.90689
WD repeat-containing protein 74 OS=Mus musculus OX=10090 GN=Wdr74 PE=2 SV=1	Wdr74			Yes	Yes	0	10	0	5	10	5	3.32193	2.32193	7.5	2.90689
Bromodomain adjacent to zinc finger domain protein 1A OS=Mus musculus OX=10090 GN=Baz1a PE=1 SV=3	Baz1a			Yes	Yes	0	10	0	4	10	4	3.32193	2	7	2.80735
Polypyrimidine tract-binding protein 1 OS=Mus musculus OX=10090 GN=Ptbp1 PE=1 SV=2	Ptbp1			Yes	Yes	0	10	3	10	10	7	3.32193	1.73697	8.5	2.73697
Serrate RNA effector molecule homolog OS=Mus musculus OX=10090 GN=Srrt PE=1 SV=1	Srrt			Yes	Yes	0	9	0	18	9	18	3.16993	4.16993	13.5	3.75489
U3 small nucleolar RNA-associated protein 15 homolog OS=Mus musculus OX=10090 GN=Utp15 PE=1 SV=1	Utp15			Yes	Yes	0	9	0	17	9	17	3.16993	4.08746	13	3.70044
RNA-binding protein Raly OS=Mus musculus OX=10090 GN=Raly PE=1 SV=3	Raly			Yes	Yes	0	9	1	14	9	13	3.16993	3.80735	11	3.52356
Pinin OS=Mus musculus OX=10090 GN=Pnn PE=1 SV=4	Pnn			Yes	Yes	0	9	0	13	9	13	3.16993	3.70044	11	3.45943
U3 small nucleolar RNA-associated protein 4 homolog OS=Mus musculus OX=10090 GN=Utp4 PE=2 SV=3	Utp4			Yes	Yes	0	9	0	11	9	11	3.16993	3.45943	10	3.32193
Nucleolar protein 9 OS=Mus musculus OX=10090 GN=Nop9 PE=1 SV=1	Nop9			Yes	Yes	0	9	0	10	9	10	3.16993	3.32193	9.5	3.24793
Putative methyltransferase C9orf114 homolog OS=Mus musculus OX=10090 GN=Spout1 PE=1 SV=1	Spout1			Yes	Yes	0	9	0	10	9	10	3.16993	3.32193	9.5	3.24793
U3 small nucleolar ribonucleoprotein protein IMP4 OS=Mus musculus OX=10090 GN=Imp4 PE=2 SV=1	Imp4			Yes	Yes	0	9	1	9	9	8	3.16993	3.16993	8.5	3.16993
60S ribosomal protein L18a OS=Mus musculus OX=10090 GN=Rpl18a PE=1 SV=1	Rpl18a			Yes	Yes	0	9	2	15	9	13	3.16993	2.90689	11	3.04439
DBF4-type zinc finger-containing protein 2 homolog OS=Mus musculus OX=10090 GN=Zdbf2 PE=2 SV=1	Zdbf2			Yes	Yes	0	9	0	7	9	7	3.16993	2.80735	8	3
Zinc finger protein 281 OS=Mus musculus OX=10090 GN=Znf281 PE=1 SV=1	Znf281			Yes	Yes	0	9	0	7	9	7	3.16993	2.80735	8	3
Ribosomal L1 domain-containing protein 1 OS=Mus musculus OX=10090 GN=Rsl1d1 PE=1 SV=1	Rsl1d1			Yes	Yes	4	36	6	39	32	33	3.16993	2.70044	32.5	2.9542
NHP2-like protein 1 OS=Mus musculus OX=10090 GN=Snu13 PE=1 SV=4	Snu13			Yes	Yes	0	9	1	6	9	5	3.16993	2.58496	7	2.90689
40S ribosomal protein S8 OS=Mus musculus OX=10090 GN=Rps8 PE=1 SV=2	Rps8			Yes	Yes	0	9	3	16	9	13	3.16993	2.41504	11	2.8413
Transcriptional repressor p66-beta OS=Mus musculus OX=10090 GN=Gatad2b PE=1 SV=1	Gatad2b			Yes	Yes	0	9	0	5	9	5	3.16993	2.32193	7	2.80735
Rac GTPase-activating protein 1 OS=Mus musculus OX=10090 GN=Racgap1 PE=1 SV=1	Racgap1			Yes	Yes	0	9	0	4	9	4	3.16993	2	6.5	2.70044
Chromosome alignment-maintaining phosphoprotein 1 OS=Mus musculus OX=10090 GN=Champ1 PE=1 SV=1	Champ1			Yes	Yes	0	9	0	4	9	4	3.16993	2	6.5	2.70044
60S ribosomal protein L15 OS=Mus musculus OX=10090 GN=Rpl15 PE=1 SV=4	Rpl15			Yes	Yes	1	9	2	8	8	6	3.16993	2	7	2.70044
Glutamate dehydrogenase 1, mitochondrial OS=Mus musculus OX=10090 GN=Glud1 PE=1 SV=1	Glud1			Yes	Yes	0	9	0	3	9	3	3.16993	1.58496	6	2.58496
Transketolase OS=Mus musculus OX=10090 GN=Tkt PE=1 SV=1	Tkt			Yes	Yes	0	9	0	3	9	3	3.16993	1.58496	6	2.58496
T-complex protein 1 subunit beta OS=Mus musculus OX=10090 GN=Cct2 PE=1 SV=4	Cct2			Yes	Yes	0	9	0	3	9	3	3.16993	1.58496	6	2.58496
T-complex protein 1 subunit alpha OS=Mus musculus OX=10090 GN=Tcp1 PE=1 SV=3	Tcp1			Yes	Yes	0	9	0	3	9	3	3.16993	1.58496	6	2.58496
Interleukin enhancer-binding factor 3 OS=Mus musculus OX=10090 GN=Ilf3 PE=1 SV=2	Ilf3			Yes	Yes	0	8	0	25	8	25	3	4.64386	16.5	4.04439
Serine/threonine-protein kinase PRP4 homolog OS=Mus musculus OX=10090 GN=Prpf4b PE=1 SV=3	Prpf4b			Yes	Yes	0	8	0	16	8	16	3	4	12	3.58496
ATP-dependent RNA helicase DHX33 OS=Mus musculus OX=10090 GN=Dhx33 PE=1 SV=1	Dhx33			Yes	Yes	0	8	0	14	8	14	3	3.80735	11	3.45943
Lysine-rich nucleolar protein 1 OS=Mus musculus OX=10090 GN=Knop1 PE=1 SV=2	Knop1			Yes	Yes	0	8	0	12	8	12	3	3.58496	10	3.32193
Zinc finger protein 462 OS=Mus musculus OX=10090 GN=Znf462 PE=1 SV=1	Znf462			Yes	Yes	0	8	0	11	8	11	3	3.45943	9.5	3.24793
DNA-directed RNA polymerase II subunit RPB2 OS=Mus musculus OX=10090 GN=Polr2b PE=1 SV=2	Polr2b			Yes	Yes	0	8	0	10	8	10	3	3.32193	9	3.16993
Phosphoglycerate kinase 1 OS=Mus musculus OX=10090 GN=Pgk1 PE=1 SV=4	Pgk1			Yes	Yes	0	8	0	9	8	9	3	3.16993	8.5	3.08746
ATP-binding cassette sub-family F member 1 OS=Mus musculus OX=10090 GN=Abcf1 PE=1 SV=1	Abcf1			Yes	Yes	0	8	0	9	8	9	3	3.16993	8.5	3.08746
Replication factor C subunit 4 OS=Mus musculus OX=10090 GN=Rfc4 PE=1 SV=1	Rfc4			Yes	Yes	0	8	0	9	8	9	3	3.16993	8.5	3.08746
Tight junction protein ZO-2 OS=Mus musculus OX=10090 GN=Tjp2 PE=1 SV=2	Tjp2			Yes	Yes	0	8	0	9	8	9	3	3.16993	8.5	3.08746
Serine/arginine-rich splicing factor 9 OS=Mus musculus OX=10090 GN=Srsf9 PE=1 SV=1	Srsf9			Yes	Yes	0	8	1	9	8	8	3	3.16993	8	3.08746
Sphingomyelin phosphodiesterase 4 OS=Mus musculus OX=10090 GN=Smpd4 PE=1 SV=2	Smpd4			Yes	Yes	0	8	0	8	8	8	3	3	8	3
Inosine-5'-monophosphate dehydrogenase 2 OS=Mus musculus OX=10090 GN=Impdh2 PE=1 SV=2	Impdh2			Yes	Yes	0	8	0	7	8	7	3	2.80735	7.5	2.90689
Mediator of DNA damage checkpoint protein 1 OS=Mus musculus OX=10090 GN=Mdc1 PE=1 SV=1	Mdc1			Yes	Yes	0	8	0	7	8	7	3	2.80735	7.5	2.90689
Phosphoglycerate mutase 1 OS=Mus musculus OX=10090 GN=Pgam1 PE=1 SV=3	Pgam1			Yes	Yes	0	8	0	7	8	7	3	2.80735	7.5	2.90689
Kinesin-like protein KIF2C OS=Mus musculus OX=10090 GN=Kif2c PE=1 SV=1	Kif2c			Yes	Yes	0	8	0	7	8	7	3	2.80735	7.5	2.90689
Origin recognition complex subunit 4 OS=Mus musculus OX=10090 GN=Orc4 PE=1 SV=2	Orc4			Yes	Yes	0	8	0	7	8	7	3	2.80735	7.5	2.90689
Developmental pluripotency-associated protein 4 OS=Mus musculus OX=10090 GN=Dppa4 PE=1 SV=2	Dppa4			Yes	Yes	0	8	0	6	8	6	3	2.58496	7	2.80735
Protein MAK16 homolog OS=Mus musculus OX=10090 GN=Mak16 PE=1 SV=1	Mak16			Yes	Yes	0	8	0	6	8	6	3	2.58496	7	2.80735
40S ribosomal protein S5 OS=Mus musculus OX=10090 GN=Rps5 PE=1 SV=3	Rps5			Yes	Yes	0	8	0	6	8	6	3	2.58496	7	2.80735
Protein CMSS1 OS=Mus musculus OX=10090 GN=Cmss1 PE=2 SV=1	Cmss1			Yes	Yes	0	8	0	5	8	5	3	2.32193	6.5	2.70044
Zinc finger MYM-type protein 4 OS=Mus musculus OX=10090 GN=Zmym4 PE=1 SV=1	Zmym4			Yes	Yes	0	8	0	4	8	4	3	2	6	2.58496
Regulator of chromosome condensation OS=Mus musculus OX=10090 GN=Rcc1 PE=1 SV=1	Rcc1			Yes	Yes	3	23	1	16	20	15	2.9386	4	17.5	3.56478
Alpha-enolase OS=Mus musculus OX=10090 GN=Eno1 PE=1 SV=3	Eno1			Yes	Yes	3	23	0	14	20	14	2.9386	3.80735	17	3.43741
Heterogeneous nuclear ribonucleoprotein Q OS=Mus musculus OX=10090 GN=Syncrip PE=1 SV=2	Syncrip			Yes	Yes	0	7	1	14	7	13	2.80735	3.80735	10	3.39232
Calcium homeostasis endoplasmic reticulum protein OS=Mus musculus OX=10090 GN=Cherp PE=1 SV=1	Cherp			Yes	Yes	0	7	0	13	7	13	2.80735	3.70044	10	3.32193
Ribosome biogenesis protein BRX1 homolog OS=Mus musculus OX=10090 GN=Brix1 PE=1 SV=3	Brix1			Yes	Yes	0	7	1	13	7	12	2.80735	3.70044	9.5	3.32193
Protein Red OS=Mus musculus OX=10090 GN=Ik PE=1 SV=2	Ik			Yes	Yes	0	7	0	12	7	12	2.80735	3.58496	9.5	3.24793
Nucleolar complex protein 4 homolog OS=Mus musculus OX=10090 GN=Noc4l PE=2 SV=1	Noc4l			Yes	Yes	0	7	0	11	7	11	2.80735	3.45943	9	3.16993
Heterogeneous nuclear ribonucleoprotein A0 OS=Mus musculus OX=10090 GN=Hnrnpa0 PE=1 SV=1	Hnrnpa0			Yes	Yes	0	7	1	9	7	8	2.80735	3.16993	7.5	3
Nuclear receptor coactivator 5 OS=Mus musculus OX=10090 GN=Ncoa5 PE=1 SV=1	Ncoa5			Yes	Yes	0	7	0	8	7	8	2.80735	3	7.5	2.90689
DNA ligase 3 OS=Mus musculus OX=10090 GN=Lig3 PE=1 SV=2	Lig3			Yes	Yes	0	7	0	8	7	8	2.80735	3	7.5	2.90689
Chromobox protein homolog 1 OS=Mus musculus OX=10090 GN=Cbx1 PE=1 SV=1	Cbx1			Yes	Yes	0	7	0	7	7	7	2.80735	2.80735	7	2.80735
Telomeric repeat-binding factor 1 OS=Mus musculus OX=10090 GN=Terf1 PE=1 SV=1	Terf1			Yes	Yes	0	7	0	6	7	6	2.80735	2.58496	6.5	2.70044
YTH domain-containing protein 1 OS=Mus musculus OX=10090 GN=Ythdc1 PE=1 SV=2	Ythdc1			Yes	Yes	0	7	0	6	7	6	2.80735	2.58496	6.5	2.70044
Poly(rC)-binding protein 2 OS=Mus musculus OX=10090 GN=Pcbp2 PE=1 SV=1	Pcbp2			Yes	Yes	0	7	1	6	7	5	2.80735	2.58496	6	2.70044
60S ribosomal protein L23 OS=Mus musculus OX=10090 GN=Rpl23 PE=1 SV=1	Rpl23			Yes	Yes	0	7	2	11	7	9	2.80735	2.45943	8	2.64386
60S ribosomal protein L14 OS=Mus musculus OX=10090 GN=Rpl14 PE=1 SV=3	Rpl14			Yes	Yes	0	7	2	11	7	9	2.80735	2.45943	8	2.64386
U2 small nuclear ribonucleoprotein A' OS=Mus musculus OX=10090 GN=Snrpa1 PE=1 SV=2	Snrpa1			Yes	Yes	0	7	0	5	7	5	2.80735	2.32193	6	2.58496
Eukaryotic initiation factor 4A-I OS=Mus musculus OX=10090 GN=Eif4a1 PE=1 SV=1	Eif4a1			Yes	Yes	1	7	1	5	6	4	2.80735	2.32193	5	2.58496
T-complex protein 1 subunit zeta OS=Mus musculus OX=10090 GN=Cct6a PE=1 SV=3	Cct6a			Yes	Yes	0	7	0	4	7	4	2.80735	2	5.5	2.45943
DnaJ homolog subfamily A member 1 OS=Mus musculus OX=10090 GN=Dnaja1 PE=1 SV=1	Dnaja1			Yes	Yes	0	7	0	3	7	3	2.80735	1.58496	5	2.32193
H/ACA ribonucleoprotein complex subunit 2 OS=Mus musculus OX=10090 GN=Nhp2 PE=1 SV=1	Nhp2			Yes	Yes	0	7	0	3	7	3	2.80735	1.58496	5	2.32193
Serine/threonine-protein phosphatase 2A 65 kDa regulatory subunit A alpha isoform OS=Mus musculus OX=10090 GN=Ppp2r1a PE=1 SV=3	Ppp2r1a			Yes	Yes	0	7	0	3	7	3	2.80735	1.58496	5	2.32193
Cytochrome b-c1 complex subunit 2, mitochondrial OS=Mus musculus OX=10090 GN=Uqcrc2 PE=1 SV=1	Uqcrc2			Yes	Yes	0	7	0	3	7	3	2.80735	1.58496	5	2.32193
Transformer-2 protein homolog beta OS=Mus musculus OX=10090 GN=Tra2b PE=1 SV=1	Tra2b			Yes	Yes	2	13	3	9	11	6	2.70044	1.58496	8.5	2.24793
U4/U6.U5 tri-snRNP-associated protein 1 OS=Mus musculus OX=10090 GN=Sart1 PE=1 SV=1	Sart1			Yes	Yes	0	6	1	13	6	12	2.58496	3.70044	9	3.24793
MICOS complex subunit Mic60 OS=Mus musculus OX=10090 GN=Immt PE=1 SV=1	Immt			Yes	Yes	0	6	0	12	6	12	2.58496	3.58496	9	3.16993
U4/U6 small nuclear ribonucleoprotein Prp3 OS=Mus musculus OX=10090 GN=Prpf3 PE=1 SV=1	Prpf3			Yes	Yes	0	6	1	12	6	11	2.58496	3.58496	8.5	3.16993
Digestive organ expansion factor homolog OS=Mus musculus OX=10090 GN=Diexf PE=2 SV=2	Diexf			Yes	Yes	0	6	0	9	6	9	2.58496	3.16993	7.5	2.90689
Activity-dependent neuroprotector homeobox protein OS=Mus musculus OX=10090 GN=Adnp PE=1 SV=2	Adnp			Yes	Yes	0	6	0	9	6	9	2.58496	3.16993	7.5	2.90689
40S ribosomal protein S15a OS=Mus musculus OX=10090 GN=Rps15a PE=1 SV=2	Rps15a			Yes	Yes	0	6	0	9	6	9	2.58496	3.16993	7.5	2.90689
U4/U6 small nuclear ribonucleoprotein Prp4 OS=Mus musculus OX=10090 GN=Prpf4 PE=1 SV=1	Prpf4			Yes	Yes	0	6	0	9	6	9	2.58496	3.16993	7.5	2.90689
Transcription elongation factor SPT5 OS=Mus musculus OX=10090 GN=Supt5h PE=1 SV=1	Supt5h			Yes	Yes	0	6	0	8	6	8	2.58496	3	7	2.80735
Proline-, glutamic acid- and leucine-rich protein 1 OS=Mus musculus OX=10090 GN=Pelp1 PE=1 SV=2	Pelp1			Yes	Yes	0	6	0	8	6	8	2.58496	3	7	2.80735
Serine/threonine-protein kinase PLK1 OS=Mus musculus OX=10090 GN=Plk1 PE=1 SV=2	Plk1			Yes	Yes	0	6	0	8	6	8	2.58496	3	7	2.80735
Protein TASOR OS=Mus musculus OX=10090 GN=Tasor PE=1 SV=2	Tasor			Yes	Yes	0	6	0	7	6	7	2.58496	2.80735	6.5	2.70044
Sentrin-specific protease 3 OS=Mus musculus OX=10090 GN=Senp3 PE=1 SV=1	Senp3			Yes	Yes	0	6	0	7	6	7	2.58496	2.80735	6.5	2.70044
Poly [ADP-ribose] polymerase 2 OS=Mus musculus OX=10090 GN=Parp2 PE=1 SV=3	Parp2			Yes	Yes	0	6	0	6	6	6	2.58496	2.58496	6	2.58496
La-related protein 7 OS=Mus musculus OX=10090 GN=Larp7 PE=1 SV=2	Larp7			Yes	Yes	0	6	0	6	6	6	2.58496	2.58496	6	2.58496
Interferon-stimulated 20 kDa exonuclease-like 2 OS=Mus musculus OX=10090 GN=Isg20l2 PE=1 SV=2	Isg20l2			Yes	Yes	0	6	0	5	6	5	2.58496	2.32193	5.5	2.45943
Eukaryotic translation initiation factor 3 subunit D OS=Mus musculus OX=10090 GN=Eif3d PE=1 SV=2	Eif3d			Yes	Yes	0	6	0	5	6	5	2.58496	2.32193	5.5	2.45943
Guanine nucleotide-binding protein-like 3-like protein OS=Mus musculus OX=10090 GN=Gnl3l PE=1 SV=1	Gnl3l			Yes	Yes	0	6	0	5	6	5	2.58496	2.32193	5.5	2.45943
Zinc finger protein 638 OS=Mus musculus OX=10090 GN=Znf638 PE=1 SV=2	Znf638			Yes	Yes	0	6	0	5	6	5	2.58496	2.32193	5.5	2.45943
High mobility group protein B2 OS=Mus musculus OX=10090 GN=Hmgb2 PE=1 SV=3	Hmgb2			Yes	Yes	0	6	1	5	6	4	2.58496	2.32193	5	2.45943
Histone-lysine N-methyltransferase EHMT2 OS=Mus musculus OX=10090 GN=Ehmt2 PE=1 SV=2	Ehmt2			Yes	Yes	0	6	0	4	6	4	2.58496	2	5	2.32193
40S ribosomal protein S18 OS=Mus musculus OX=10090 GN=Rps18 PE=1 SV=3	Rps18			Yes	Yes	0	6	0	4	6	4	2.58496	2	5	2.32193
Probable U3 small nucleolar RNA-associated protein 11 OS=Mus musculus OX=10090 GN=Utp11 PE=2 SV=1	Utp11			Yes	Yes	0	6	0	4	6	4	2.58496	2	5	2.32193
Neuroguidin OS=Mus musculus OX=10090 GN=Ngdn PE=1 SV=1	Ngdn			Yes	Yes	0	6	0	4	6	4	2.58496	2	5	2.32193
Zinc finger protein RFP OS=Mus musculus OX=10090 GN=Trim27 PE=1 SV=2	Trim27			Yes	Yes	0	6	0	4	6	4	2.58496	2	5	2.32193
Cytochrome b-c1 complex subunit 1, mitochondrial OS=Mus musculus OX=10090 GN=Uqcrc1 PE=1 SV=2	Uqcrc1			Yes	Yes	0	6	0	4	6	4	2.58496	2	5	2.32193
Aladin OS=Mus musculus OX=10090 GN=Aaas PE=1 SV=1	Aaas			Yes	Yes	0	6	0	4	6	4	2.58496	2	5	2.32193
mRNA turnover protein 4 homolog OS=Mus musculus OX=10090 GN=Mrto4 PE=1 SV=1	Mrto4			Yes	Yes	0	6	0	4	6	4	2.58496	2	5	2.32193
High mobility group protein B1 OS=Mus musculus OX=10090 GN=Hmgb1 PE=1 SV=2	Hmgb1			Yes	Yes	0	6	0	3	6	3	2.58496	1.58496	4.5	2.16993
Asparagine--tRNA ligase, cytoplasmic OS=Mus musculus OX=10090 GN=Nars PE=1 SV=2	Nars			Yes	Yes	0	6	0	3	6	3	2.58496	1.58496	4.5	2.16993
Serum response factor-binding protein 1 OS=Mus musculus OX=10090 GN=Srfbp1 PE=1 SV=1	Srfbp1			Yes	Yes	0	6	0	3	6	3	2.58496	1.58496	4.5	2.16993
Aurora kinase B OS=Mus musculus OX=10090 GN=Aurkb PE=1 SV=2	Aurkb			Yes	Yes	0	6	0	3	6	3	2.58496	1.58496	4.5	2.16993
DNA repair protein XRCC1 OS=Mus musculus OX=10090 GN=Xrcc1 PE=1 SV=2	Xrcc1			Yes	Yes	0	6	0	3	6	3	2.58496	1.58496	4.5	2.16993
Actin, cytoplasmic 1 OS=Mus musculus OX=10090 GN=Actb PE=1 SV=1	Actb			Yes	Yes	2	11	2	10	9	8	2.45943	2.32193	8.5	2.39232
Serine/arginine-rich splicing factor 10 OS=Mus musculus OX=10090 GN=Srsf10 PE=1 SV=2	Srsf10			Yes	Yes	2	11	3	10	9	7	2.45943	1.73697	8	2.14296
Pre-mRNA-processing factor 6 OS=Mus musculus OX=10090 GN=Prpf6 PE=1 SV=1	Prpf6			Yes	Yes	0	5	0	27	5	27	2.32193	4.75489	16	4
60S ribosomal protein L10 OS=Mus musculus OX=10090 GN=Rpl10 PE=1 SV=3	Rpl10			Yes	Yes	0	5	0	12	5	12	2.32193	3.58496	8.5	3.08746
U1 small nuclear ribonucleoprotein 70 kDa OS=Mus musculus OX=10090 GN=Snrnp70 PE=1 SV=2	Snrnp70			Yes	Yes	0	5	1	12	5	11	2.32193	3.58496	8	3.08746
Polycomb protein EED OS=Mus musculus OX=10090 GN=Eed PE=1 SV=1	Eed			Yes	Yes	0	5	0	11	5	11	2.32193	3.45943	8	3
Polyadenylate-binding protein 1 OS=Mus musculus OX=10090 GN=Pabpc1 PE=1 SV=2	Pabpc1			Yes	Yes	0	5	0	10	5	10	2.32193	3.32193	7.5	2.90689
40S ribosomal protein S9 OS=Mus musculus OX=10090 GN=Rps9 PE=1 SV=3	Rps9			Yes	Yes	0	5	0	10	5	10	2.32193	3.32193	7.5	2.90689
Nucleolar protein 11 OS=Mus musculus OX=10090 GN=Nol11 PE=2 SV=1	Nol11			Yes	Yes	0	5	0	10	5	10	2.32193	3.32193	7.5	2.90689
Replication factor C subunit 1 OS=Mus musculus OX=10090 GN=Rfc1 PE=1 SV=2	Rfc1			Yes	Yes	0	5	0	9	5	9	2.32193	3.16993	7	2.80735
60S ribosomal protein L17 OS=Mus musculus OX=10090 GN=Rpl17 PE=1 SV=3	Rpl17			Yes	Yes	0	5	0	9	5	9	2.32193	3.16993	7	2.80735
60S ribosomal protein L21 OS=Mus musculus OX=10090 GN=Rpl21 PE=1 SV=3	Rpl21			Yes	Yes	0	5	1	9	5	8	2.32193	3.16993	6.5	2.80735
Protein lin-28 homolog A OS=Mus musculus OX=10090 GN=Lin28a PE=1 SV=1	Lin28a			Yes	Yes	0	5	0	8	5	8	2.32193	3	6.5	2.70044
Splicing factor U2AF 35 kDa subunit OS=Mus musculus OX=10090 GN=U2af1 PE=1 SV=4	U2af1			Yes	Yes	0	5	1	8	5	7	2.32193	3	6	2.70044
Methionine aminopeptidase 1 OS=Mus musculus OX=10090 GN=Metap1 PE=1 SV=1	Metap1			Yes	Yes	0	5	0	7	5	7	2.32193	2.80735	6	2.58496
Probable dimethyladenosine transferase OS=Mus musculus OX=10090 GN=Dimt1 PE=2 SV=1	Dimt1			Yes	Yes	0	5	0	6	5	6	2.32193	2.58496	5.5	2.45943
SAFB-like transcription modulator OS=Mus musculus OX=10090 GN=Sltm PE=1 SV=1	Sltm			Yes	Yes	0	5	0	6	5	6	2.32193	2.58496	5.5	2.45943
Splicing factor 1 OS=Mus musculus OX=10090 GN=Sf1 PE=1 SV=6	Sf1			Yes	Yes	0	5	0	6	5	6	2.32193	2.58496	5.5	2.45943
Replication factor C subunit 5 OS=Mus musculus OX=10090 GN=Rfc5 PE=1 SV=1	Rfc5			Yes	Yes	0	5	0	6	5	6	2.32193	2.58496	5.5	2.45943
Steroid hormone receptor ERR2 OS=Mus musculus OX=10090 GN=Esrrb PE=1 SV=2	Esrrb			Yes	Yes	0	5	1	6	5	5	2.32193	2.58496	5	2.45943
40S ribosomal protein S16 OS=Mus musculus OX=10090 GN=Rps16 PE=1 SV=4	Rps16			Yes	Yes	0	5	0	5	5	5	2.32193	2.32193	5	2.32193
rRNA-processing protein FCF1 homolog OS=Mus musculus OX=10090 GN=Fcf1 PE=2 SV=2	Fcf1			Yes	Yes	0	5	0	5	5	5	2.32193	2.32193	5	2.32193
Lysine-specific demethylase 2A OS=Mus musculus OX=10090 GN=Kdm2a PE=1 SV=2	Kdm2a			Yes	Yes	0	5	0	4	5	4	2.32193	2	4.5	2.16993
Cofilin-1 OS=Mus musculus OX=10090 GN=Cfl1 PE=1 SV=3	Cfl1			Yes	Yes	0	5	1	4	5	3	2.32193	2	4	2.16993
Voltage-dependent anion-selective channel protein 2 OS=Mus musculus OX=10090 GN=Vdac2 PE=1 SV=2	Vdac2			Yes	Yes	0	5	2	8	5	6	2.32193	2	5.5	2.16993
H/ACA ribonucleoprotein complex subunit 1 OS=Mus musculus OX=10090 GN=Gar1 PE=1 SV=1	Gar1			Yes	Yes	0	5	0	3	5	3	2.32193	1.58496	4	2
Bifunctional purine biosynthesis protein PURH OS=Mus musculus OX=10090 GN=Atic PE=1 SV=2	Atic			Yes	Yes	0	5	0	3	5	3	2.32193	1.58496	4	2
T-complex protein 1 subunit theta OS=Mus musculus OX=10090 GN=Cct8 PE=1 SV=3	Cct8			Yes	Yes	0	5	0	3	5	3	2.32193	1.58496	4	2
ATPase family protein 2 homolog OS=Mus musculus OX=10090 GN=Spata5 PE=1 SV=2	Spata5			Yes	Yes	0	5	0	3	5	3	2.32193	1.58496	4	2
Chromodomain-helicase-DNA-binding protein 2 OS=Mus musculus OX=10090 GN=Chd2 PE=1 SV=1	Chd2			Yes	Yes	0	5	0	3	5	3	2.32193	1.58496	4	2
Zinc finger protein 106 OS=Mus musculus OX=10090 GN=Znf106 PE=1 SV=3	Znf106			Yes	Yes	0	4	0	12	4	12	2	3.58496	8	3
Ribosome biogenesis protein NSA2 homolog OS=Mus musculus OX=10090 GN=Nsa2 PE=2 SV=1	Nsa2			Yes	Yes	0	4	0	10	4	10	2	3.32193	7	2.80735
Serine/arginine-rich splicing factor 5 OS=Mus musculus OX=10090 GN=Srsf5 PE=1 SV=2	Srsf5			Yes	Yes	2	8	0	10	6	10	2	3.32193	8	2.80735
Protein polybromo-1 OS=Mus musculus OX=10090 GN=Pbrm1 PE=1 SV=4	Pbrm1			Yes	Yes	0	4	0	10	4	10	2	3.32193	7	2.80735
ATP-dependent RNA helicase DDX1 OS=Mus musculus OX=10090 GN=Ddx1 PE=1 SV=1	Ddx1			Yes	Yes	0	4	0	9	4	9	2	3.16993	6.5	2.70044
Interleukin enhancer-binding factor 2 OS=Mus musculus OX=10090 GN=Ilf2 PE=1 SV=1	Ilf2			Yes	Yes	0	4	0	8	4	8	2	3	6	2.58496
Serine/arginine repetitive matrix protein 1 OS=Mus musculus OX=10090 GN=Srrm1 PE=1 SV=2	Srrm1			Yes	Yes	0	4	0	8	4	8	2	3	6	2.58496
40S ribosomal protein S7 OS=Mus musculus OX=10090 GN=Rps7 PE=2 SV=1	Rps7			Yes	Yes	0	4	0	8	4	8	2	3	6	2.58496
ADP/ATP translocase 2 OS=Mus musculus OX=10090 GN=Slc25a5 PE=1 SV=3	Slc25a5			Yes	Yes	0	4	0	8	4	8	2	3	6	2.58496
PWWP domain-containing DNA repair factor 3A OS=Mus musculus OX=10090 GN=Pwwp3a PE=1 SV=1	Pwwp3a			Yes	Yes	0	4	0	6	4	6	2	2.58496	5	2.32193
Nuclear pore complex protein Nup88 OS=Mus musculus OX=10090 GN=Nup88 PE=1 SV=1	Nup88			Yes	Yes	0	4	0	6	4	6	2	2.58496	5	2.32193
60S ribosomal protein L24 OS=Mus musculus OX=10090 GN=Rpl24 PE=1 SV=2	Rpl24			Yes	Yes	0	4	0	6	4	6	2	2.58496	5	2.32193
Splicing factor U2AF 65 kDa subunit OS=Mus musculus OX=10090 GN=U2af2 PE=1 SV=3	U2af2			Yes	Yes	0	4	0	6	4	6	2	2.58496	5	2.32193
Transcription elongation regulator 1 OS=Mus musculus OX=10090 GN=Tcerg1 PE=1 SV=2	Tcerg1			Yes	Yes	0	4	0	6	4	6	2	2.58496	5	2.32193
Histone deacetylase complex subunit SAP18 OS=Mus musculus OX=10090 GN=Sap18 PE=1 SV=1	Sap18			Yes	Yes	0	4	0	6	4	6	2	2.58496	5	2.32193
Tight junction protein ZO-1 OS=Mus musculus OX=10090 GN=Tjp1 PE=1 SV=2	Tjp1			Yes	Yes	0	4	0	6	4	6	2	2.58496	5	2.32193
DnaJ homolog subfamily A member 3, mitochondrial OS=Mus musculus OX=10090 GN=Dnaja3 PE=1 SV=1	Dnaja3			Yes	Yes	0	4	0	5	4	5	2	2.32193	4.5	2.16993
Histone-lysine N-methyltransferase EHMT1 OS=Mus musculus OX=10090 GN=Ehmt1 PE=1 SV=2	Ehmt1			Yes	Yes	0	4	0	5	4	5	2	2.32193	4.5	2.16993
rRNA-processing protein UTP23 homolog OS=Mus musculus OX=10090 GN=Utp23 PE=2 SV=1	Utp23			Yes	Yes	0	4	0	5	4	5	2	2.32193	4.5	2.16993
39S ribosomal protein L15, mitochondrial OS=Mus musculus OX=10090 GN=Mrpl15 PE=1 SV=1	Mrpl15			Yes	Yes	0	4	0	4	4	4	2	2	4	2
Cytochrome c oxidase subunit 2 OS=Mus musculus OX=10090 GN=Mtco2 PE=1 SV=1	Mtco2			Yes	Yes	0	4	0	4	4	4	2	2	4	2
Leucine-rich repeat-containing protein 59 OS=Mus musculus OX=10090 GN=Lrrc59 PE=1 SV=1	Lrrc59			Yes	Yes	0	4	0	4	4	4	2	2	4	2
U3 small nucleolar ribonucleoprotein protein IMP3 OS=Mus musculus OX=10090 GN=Imp3 PE=2 SV=1	Imp3			Yes	Yes	0	4	0	4	4	4	2	2	4	2
RNA-binding protein with multiple splicing 2 OS=Mus musculus OX=10090 GN=Rbpms2 PE=1 SV=1	Rbpms2			Yes	Yes	0	4	0	4	4	4	2	2	4	2
Transcription factor CP2-like protein 1 OS=Mus musculus OX=10090 GN=Tfcp2l1 PE=1 SV=2	Tfcp2l1			Yes	Yes	0	4	0	4	4	4	2	2	4	2
Preferentially expressed antigen in melanoma-like protein 7 OS=Mus musculus OX=10090 GN=Pramel7 PE=1 SV=1	Pramel7			Yes	Yes	0	4	0	3	4	3	2	1.58496	3.5	1.80735
Tubulin beta-2B chain OS=Mus musculus OX=10090 GN=Tubb2b PE=1 SV=1	Tubb2b			Yes	Yes	0	4	0	3	4	3	2	1.58496	3.5	1.80735
60S ribosomal protein L12 OS=Mus musculus OX=10090 GN=Rpl12 PE=1 SV=2	Rpl12			Yes	Yes	0	4	0	3	4	3	2	1.58496	3.5	1.80735
Microfibrillar-associated protein 1A OS=Mus musculus OX=10090 GN=Mfap1a PE=1 SV=1	Mfap1a			Yes	Yes	0	4	0	3	4	3	2	1.58496	3.5	1.80735
60S ribosomal protein L35 OS=Mus musculus OX=10090 GN=Rpl35 PE=1 SV=1	Rpl35			Yes	Yes	0	4	0	3	4	3	2	1.58496	3.5	1.80735
Exportin-1 OS=Mus musculus OX=10090 GN=Xpo1 PE=1 SV=1	Xpo1			Yes	Yes	0	4	0	3	4	3	2	1.58496	3.5	1.80735
Trifunctional enzyme subunit alpha, mitochondrial OS=Mus musculus OX=10090 GN=Hadha PE=1 SV=1	Hadha			Yes	Yes	0	4	0	3	4	3	2	1.58496	3.5	1.80735
Zinc finger protein 296 OS=Mus musculus OX=10090 GN=Znf296 PE=1 SV=1	Znf296			Yes	Yes	0	4	0	3	4	3	2	1.58496	3.5	1.80735
60S ribosomal protein L34 OS=Mus musculus OX=10090 GN=Rpl34 PE=1 SV=2	Rpl34			Yes	Yes	0	4	0	3	4	3	2	1.58496	3.5	1.80735
Exportin-2 OS=Mus musculus OX=10090 GN=Cse1l PE=1 SV=1	Cse1l			Yes	Yes	0	4	0	3	4	3	2	1.58496	3.5	1.80735
Sal-like protein 1 OS=Mus musculus OX=10090 GN=Sall1 PE=1 SV=1	Sall1			Yes	Yes	0	4	0	3	4	3	2	1.58496	3.5	1.80735
RNA-binding protein with serine-rich domain 1 OS=Mus musculus OX=10090 GN=Rnps1 PE=1 SV=1	Rnps1			Yes	Yes	2	7	2	6	5	4	1.80735	1.58496	4.5	1.70044
Ribosomal biogenesis protein LAS1L OS=Mus musculus OX=10090 GN=Las1l PE=1 SV=1	Las1l			Yes	Yes	0	3	0	11	3	11	1.58496	3.45943	7	2.80735
40S ribosomal protein S3 OS=Mus musculus OX=10090 GN=Rps3 PE=1 SV=1	Rps3			Yes	Yes	0	3	0	9	3	9	1.58496	3.16993	6	2.58496
Testis-expressed protein 10 OS=Mus musculus OX=10090 GN=Tex10 PE=1 SV=1	Tex10			Yes	Yes	0	3	0	8	3	8	1.58496	3	5.5	2.45943
Heterogeneous nuclear ribonucleoprotein D0 OS=Mus musculus OX=10090 GN=Hnrnpd PE=1 SV=2	Hnrnpd			Yes	Yes	0	3	1	8	3	7	1.58496	3	5	2.45943
60S ribosomal protein L26 OS=Mus musculus OX=10090 GN=Rpl26 PE=1 SV=1	Rpl26			Yes	Yes	0	3	0	7	3	7	1.58496	2.80735	5	2.32193
Nucleoporin SEH1 OS=Mus musculus OX=10090 GN=Seh1l PE=2 SV=1	Seh1l			Yes	Yes	0	3	0	7	3	7	1.58496	2.80735	5	2.32193
Nuclear receptor subfamily 0 group B member 1 OS=Mus musculus OX=10090 GN=Nr0b1 PE=1 SV=1	Nr0b1			Yes	Yes	0	3	0	7	3	7	1.58496	2.80735	5	2.32193
RNA helicase aquarius OS=Mus musculus OX=10090 GN=Aqr PE=1 SV=2	Aqr			Yes	Yes	0	3	0	6	3	6	1.58496	2.58496	4.5	2.16993
Ribosome biogenesis protein WDR12 OS=Mus musculus OX=10090 GN=Wdr12 PE=1 SV=1	Wdr12			Yes	Yes	0	3	0	6	3	6	1.58496	2.58496	4.5	2.16993
Eukaryotic translation initiation factor 2 subunit 2 OS=Mus musculus OX=10090 GN=Eif2s2 PE=1 SV=1	Eif2s2			Yes	Yes	0	3	0	6	3	6	1.58496	2.58496	4.5	2.16993
G2/mitotic-specific cyclin-B1 OS=Mus musculus OX=10090 GN=Ccnb1 PE=1 SV=3	Ccnb1			Yes	Yes	0	3	0	6	3	6	1.58496	2.58496	4.5	2.16993
M-phase phosphoprotein 8 OS=Mus musculus OX=10090 GN=Mphosph8 PE=1 SV=1	Mphosph8			Yes	Yes	0	3	0	6	3	6	1.58496	2.58496	4.5	2.16993
Pre-mRNA-splicing factor CWC22 homolog OS=Mus musculus OX=10090 GN=Cwc22 PE=1 SV=1	Cwc22			Yes	Yes	0	3	0	6	3	6	1.58496	2.58496	4.5	2.16993
Integrator complex subunit 3 OS=Mus musculus OX=10090 GN=Ints3 PE=1 SV=2	Ints3			Yes	Yes	0	3	0	6	3	6	1.58496	2.58496	4.5	2.16993
Ribonucleoprotein PTB-binding 1 OS=Mus musculus OX=10090 GN=Raver1 PE=1 SV=2	Raver1			Yes	Yes	0	3	0	6	3	6	1.58496	2.58496	4.5	2.16993
DNA-directed RNA polymerase I subunit RPA2 OS=Mus musculus OX=10090 GN=Polr1b PE=1 SV=2	Polr1b			Yes	Yes	0	3	0	5	3	5	1.58496	2.32193	4	2
Zinc finger CCCH domain-containing protein 14 OS=Mus musculus OX=10090 GN=Zc3h14 PE=1 SV=1	Zc3h14			Yes	Yes	0	3	0	5	3	5	1.58496	2.32193	4	2
Peptidyl-prolyl cis-trans isomerase G OS=Mus musculus OX=10090 GN=Ppig PE=1 SV=1	Ppig			Yes	Yes	0	3	0	5	3	5	1.58496	2.32193	4	2
Tubulin alpha-1B chain OS=Mus musculus OX=10090 GN=Tuba1b PE=1 SV=2	Tuba1b			Yes	Yes	0	3	0	5	3	5	1.58496	2.32193	4	2
Lysine-specific histone demethylase 1A OS=Mus musculus OX=10090 GN=Kdm1a PE=1 SV=2	Kdm1a			Yes	Yes	0	3	0	5	3	5	1.58496	2.32193	4	2
Probable ATP-dependent RNA helicase DDX49 OS=Mus musculus OX=10090 GN=Ddx49 PE=2 SV=1	Ddx49			Yes	Yes	0	3	0	5	3	5	1.58496	2.32193	4	2
ATP-binding cassette sub-family F member 2 OS=Mus musculus OX=10090 GN=Abcf2 PE=1 SV=1	Abcf2			Yes	Yes	0	3	0	5	3	5	1.58496	2.32193	4	2
Kinesin-like protein KIF2A OS=Mus musculus OX=10090 GN=Kif2a PE=1 SV=2	Kif2a			Yes	Yes	0	3	0	5	3	5	1.58496	2.32193	4	2
U5 small nuclear ribonucleoprotein 40 kDa protein OS=Mus musculus OX=10090 GN=Snrnp40 PE=1 SV=1	Snrnp40			Yes	Yes	0	3	1	5	3	4	1.58496	2.32193	3.5	2
60S ribosomal protein L8 OS=Mus musculus OX=10090 GN=Rpl8 PE=1 SV=2	Rpl8			Yes	Yes	0	3	2	9	3	7	1.58496	2.16993	5	1.90689
Protein FRG1 OS=Mus musculus OX=10090 GN=Frg1 PE=1 SV=2	Frg1			Yes	Yes	0	3	0	4	3	4	1.58496	2	3.5	1.80735
Splicing factor 3B subunit 6 OS=Mus musculus OX=10090 GN=Sf3b6 PE=1 SV=1	Sf3b6			Yes	Yes	0	3	0	4	3	4	1.58496	2	3.5	1.80735
YLP motif-containing protein 1 OS=Mus musculus OX=10090 GN=Ylpm1 PE=2 SV=2	Ylpm1			Yes	Yes	0	3	0	4	3	4	1.58496	2	3.5	1.80735
Histone-binding protein RBBP4 OS=Mus musculus OX=10090 GN=Rbbp4 PE=1 SV=5	Rbbp4			Yes	Yes	0	3	0	4	3	4	1.58496	2	3.5	1.80735
Eukaryotic translation initiation factor 5A-1 OS=Mus musculus OX=10090 GN=Eif5a PE=1 SV=2	Eif5a			Yes	Yes	0	3	0	4	3	4	1.58496	2	3.5	1.80735
Serpin H1 OS=Mus musculus OX=10090 GN=Serpinh1 PE=1 SV=3	Serpinh1			Yes	Yes	0	3	0	4	3	4	1.58496	2	3.5	1.80735
40S ribosomal protein S20 OS=Mus musculus OX=10090 GN=Rps20 PE=1 SV=1	Rps20			Yes	Yes	0	3	0	4	3	4	1.58496	2	3.5	1.80735
60S ribosomal protein L35a OS=Mus musculus OX=10090 GN=Rpl35a PE=1 SV=2	Rpl35a			Yes	Yes	0	3	1	4	3	3	1.58496	2	3	1.80735
Active regulator of SIRT1 OS=Mus musculus OX=10090 GN=Rps19bp1 PE=1 SV=1	Rps19bp1			Yes	Yes	0	3	0	3	3	3	1.58496	1.58496	3	1.58496
Metal-response element-binding transcription factor 2 OS=Mus musculus OX=10090 GN=Mtf2 PE=1 SV=2	Mtf2			Yes	Yes	0	3	0	3	3	3	1.58496	1.58496	3	1.58496
T-complex protein 1 subunit gamma OS=Mus musculus OX=10090 GN=Cct3 PE=1 SV=1	Cct3			Yes	Yes	0	3	0	3	3	3	1.58496	1.58496	3	1.58496
Pyrroline-5-carboxylate reductase 2 OS=Mus musculus OX=10090 GN=Pycr2 PE=1 SV=1	Pycr2			Yes	Yes	0	3	0	3	3	3	1.58496	1.58496	3	1.58496
UAP56-interacting factor OS=Mus musculus OX=10090 GN=Fyttd1 PE=1 SV=1	Fyttd1			Yes	Yes	0	3	0	3	3	3	1.58496	1.58496	3	1.58496
60S ribosomal protein L22 OS=Mus musculus OX=10090 GN=Rpl22 PE=1 SV=2	Rpl22			Yes	Yes	0	3	0	3	3	3	1.58496	1.58496	3	1.58496
Proliferating cell nuclear antigen OS=Mus musculus OX=10090 GN=Pcna PE=1 SV=2	Pcna			Yes	Yes	0	3	0	3	3	3	1.58496	1.58496	3	1.58496
Transcription intermediary factor 1-alpha OS=Mus musculus OX=10090 GN=Trim24 PE=1 SV=1	Trim24			Yes	Yes	0	3	0	3	3	3	1.58496	1.58496	3	1.58496
THO complex subunit 4 OS=Mus musculus OX=10090 GN=Alyref PE=1 SV=3	Alyref			Yes	Yes	0	3	1	3	3	2	1.58496	1.58496	2.5	1.58496
Heterogeneous nuclear ribonucleoprotein D-like OS=Mus musculus OX=10090 GN=Hnrnpdl PE=1 SV=1	Hnrnpdl			Yes	Yes	0	3	2	6	3	4	1.58496	1.58496	3.5	1.58496
Zinc finger protein 518B OS=Mus musculus OX=10090 GN=Znf518b PE=2 SV=1	Znf518b			Yes		0	19	0	2	19	2	4.24793	1	10.5	3.39232
Heterogeneous nuclear ribonucleoprotein A1 OS=Mus musculus OX=10090 GN=Hnrnpa1 PE=1 SV=2	Hnrnpa1			Yes		0	18	11	23	18	12	4.16993	1.06413	15	3.32847
Ubiquitin-40S ribosomal protein S27a OS=Mus musculus OX=10090 GN=Rps27a PE=1 SV=2	Rps27a			Yes		0	14	3	8	14	5	3.80735	1.41504	9.5	3.05889
Heterogeneous nuclear ribonucleoprotein U OS=Mus musculus OX=10090 GN=Hnrnpu PE=1 SV=1	Hnrnpu			Yes		3	37	16	43	34	27	3.62449	1.42626	30.5	2.90889
Heterogeneous nuclear ribonucleoprotein A3 OS=Mus musculus OX=10090 GN=Hnrnpa3 PE=1 SV=1	Hnrnpa3			Yes		2	24	13	32	22	19	3.58496	1.29956	20.5	2.85415
ATP-dependent RNA helicase DDX3X OS=Mus musculus OX=10090 GN=Ddx3x PE=1 SV=3	Ddx3x			Yes		0	11	2	5	11	3	3.45943	1.32193	7	2.75489
GTP-binding nuclear protein Ran OS=Mus musculus OX=10090 GN=Ran PE=1 SV=3	Ran			Yes		0	10	4	11	10	7	3.32193	1.45943	8.5	2.67243
Structural maintenance of chromosomes protein 6 OS=Mus musculus OX=10090 GN=Smc6 PE=1 SV=1	Smc6			Yes		0	10	0	2	10	2	3.32193	1	6	2.58496
Double-strand-break repair protein rad21 homolog OS=Mus musculus OX=10090 GN=Rad21 PE=1 SV=3	Rad21			Yes		0	9	0	2	9	2	3.16993	1	5.5	2.45943
Heterogeneous nuclear ribonucleoproteins A2/B1 OS=Mus musculus OX=10090 GN=Hnrnpa2b1 PE=1 SV=2	Hnrnpa2b1			Yes		2	17	10	25	15	15	3.08746	1.32193	15	2.45943
60S ribosomal protein L23a OS=Mus musculus OX=10090 GN=Rpl23a PE=1 SV=1	Rpl23a			Yes		1	8	3	7	7	4	3	1.22239	5.5	2.36923
Nucleoporin p58/p45 OS=Mus musculus OX=10090 GN=Nup58 PE=1 SV=1	Nup58			Yes		0	8	0	2	8	2	3	1	5	2.32193
Sororin OS=Mus musculus OX=10090 GN=Cdca5 PE=1 SV=1	Cdca5			Yes		0	8	0	2	8	2	3	1	5	2.32193
Vesicle-associated membrane protein-associated protein A OS=Mus musculus OX=10090 GN=Vapa PE=1 SV=2	Vapa			Yes		0	8	0	2	8	2	3	1	5	2.32193
60S ribosomal protein L13a OS=Mus musculus OX=10090 GN=Rpl13a PE=1 SV=4	Rpl13a			Yes		0	7	1	3	7	2	2.80735	1.58496	4.5	2.32193
Barrier-to-autointegration factor OS=Mus musculus OX=10090 GN=Banf1 PE=1 SV=1	Banf1			Yes		0	7	5	13	7	8	2.80735	1.37851	7.5	2.26303
Methyl-CpG-binding domain protein 3 OS=Mus musculus OX=10090 GN=Mbd3 PE=1 SV=1	Mbd3			Yes		0	7	0	2	7	2	2.80735	1	4.5	2.16993
Nuclear pore glycoprotein p62 OS=Mus musculus OX=10090 GN=Nup62 PE=1 SV=2	Nup62			Yes		0	7	0	2	7	2	2.80735	1	4.5	2.16993
E3 ubiquitin-protein ligase TRIM71 OS=Mus musculus OX=10090 GN=Trim71 PE=1 SV=1	Trim71			Yes		0	7	0	2	7	2	2.80735	1	4.5	2.16993
Chromatin assembly factor 1 subunit A OS=Mus musculus OX=10090 GN=Chaf1a PE=1 SV=1	Chaf1a			Yes		0	7	0	2	7	2	2.80735	1	4.5	2.16993
U3 small nucleolar RNA-associated protein 14 homolog B OS=Mus musculus OX=10090 GN=Utp14b PE=1 SV=2	Utp14b			Yes		0	7	0	2	7	2	2.80735	1	4.5	2.16993
Histone H1.4 OS=Mus musculus OX=10090 GN=Hist1h1e PE=1 SV=2	Hist1h1e			Yes		1	7	3	5	6	2	2.80735	0.736966	4	2.11548
60S ribosomal protein L27 OS=Mus musculus OX=10090 GN=Rpl27 PE=1 SV=2	Rpl27			Yes		1	6	4	11	5	7	2.58496	1.45943	6	2.12928
Nuclear autoantigenic sperm protein OS=Mus musculus OX=10090 GN=Nasp PE=1 SV=2	Nasp			Yes		0	6	0	2	6	2	2.58496	1	4	2
ATP synthase subunit O, mitochondrial OS=Mus musculus OX=10090 GN=Atp5po PE=1 SV=1	Atp5po			Yes		0	6	0	2	6	2	2.58496	1	4	2
Tubulin beta-5 chain OS=Mus musculus OX=10090 GN=Tubb5 PE=1 SV=1	Tubb5			Yes		0	6	3	6	6	3	2.58496	1	4.5	2
Histone H1.1 OS=Mus musculus OX=10090 GN=Hist1h1a PE=1 SV=2	Hist1h1a		SILAC_DOWN	Yes		4	21	3	7	17	4	2.39232	1.22239	10.5	1.92283
Nucleophosmin OS=Mus musculus OX=10090 GN=Npm1 PE=1 SV=1	Npm1			Yes		4	20	9	20	16	11	2.32193	1.152	13.5	1.85244
WD repeat-containing protein 76 OS=Mus musculus OX=10090 GN=Wdr76 PE=1 SV=1	Wdr76			Yes		0	5	0	2	5	2	2.32193	1	3.5	1.80735
14-3-3 protein zeta/delta OS=Mus musculus OX=10090 GN=Ywhaz PE=1 SV=1	Ywhaz			Yes		0	5	0	2	5	2	2.32193	1	3.5	1.80735
Leucine--tRNA ligase, cytoplasmic OS=Mus musculus OX=10090 GN=Lars PE=1 SV=2	Lars		SILAC_DOWN	Yes		0	5	0	2	5	2	2.32193	1	3.5	1.80735
60S ribosomal protein L36 OS=Mus musculus OX=10090 GN=Rpl36 PE=1 SV=2	Rpl36			Yes		0	5	0	2	5	2	2.32193	1	3.5	1.80735
N-alpha-acetyltransferase 40 OS=Mus musculus OX=10090 GN=Naa40 PE=1 SV=1	Naa40			Yes		0	5	0	2	5	2	2.32193	1	3.5	1.80735
Nucleoporin GLE1 OS=Mus musculus OX=10090 GN=Gle1 PE=1 SV=2	Gle1			Yes		0	5	0	2	5	2	2.32193	1	3.5	1.80735
Aconitate hydratase, mitochondrial OS=Mus musculus OX=10090 GN=Aco2 PE=1 SV=1	Aco2			Yes		0	5	0	2	5	2	2.32193	1	3.5	1.80735
Argininosuccinate synthase OS=Mus musculus OX=10090 GN=Ass1 PE=1 SV=1	Ass1			Yes		0	5	0	2	5	2	2.32193	1	3.5	1.80735
PHD finger protein 11 OS=Mus musculus OX=10090 GN=Phf11 PE=2 SV=1	Phf11			Yes		0	5	0	2	5	2	2.32193	1	3.5	1.80735
Histone H2A type 2-A OS=Mus musculus OX=10090 GN=Hist2h2aa1 PE=1 SV=3	Hist2h2aa1			Yes		1	5	1	2	4	1	2.32193	1	2.5	1.80735
60S ribosomal protein L19 OS=Mus musculus OX=10090 GN=Rpl19 PE=1 SV=1	Rpl19			Yes		0	5	1	2	5	1	2.32193	1	3	1.80735
ATP-dependent RNA helicase DHX30 OS=Mus musculus OX=10090 GN=Dhx30 PE=1 SV=1	Dhx30			Yes		0	4	0	2	4	2	2	1	3	1.58496
Fumarate hydratase, mitochondrial OS=Mus musculus OX=10090 GN=Fh PE=1 SV=3	Fh			Yes		0	4	0	2	4	2	2	1	3	1.58496
Histone acetyltransferase type B catalytic subunit OS=Mus musculus OX=10090 GN=Hat1 PE=1 SV=1	Hat1			Yes		0	4	0	2	4	2	2	1	3	1.58496
Alanine--tRNA ligase, cytoplasmic OS=Mus musculus OX=10090 GN=Aars PE=1 SV=1	Aars			Yes		0	4	0	2	4	2	2	1	3	1.58496
Bromodomain-containing protein 2 OS=Mus musculus OX=10090 GN=Brd2 PE=1 SV=1	Brd2			Yes		0	4	0	2	4	2	2	1	3	1.58496
Nipped-B-like protein OS=Mus musculus OX=10090 GN=Nipbl PE=1 SV=1	Nipbl			Yes		0	4	0	2	4	2	2	1	3	1.58496
60S ribosomal protein L31 OS=Mus musculus OX=10090 GN=Rpl31 PE=1 SV=1	Rpl31			Yes		1	4	1	2	3	1	2	1	2	1.58496
Histone H2A.Z OS=Mus musculus OX=10090 GN=H2afz PE=1 SV=2	H2afz			Yes		2	8	2	4	6	2	2	1	4	1.58496
Histone H1.5 OS=Mus musculus OX=10090 GN=Hist1h1b PE=1 SV=2	Hist1h1b			Yes		5	18	7	13	13	6	1.848	0.893085	9.5	1.44815
DNA-directed RNA polymerases I and III subunit RPAC1 OS=Mus musculus OX=10090 GN=Polr1c PE=1 SV=3	Polr1c			Yes		0	3	0	2	3	2	1.58496	1	2.5	1.32193
DnaJ homolog subfamily C member 11 OS=Mus musculus OX=10090 GN=Dnajc11 PE=1 SV=2	Dnajc11			Yes		0	3	0	2	3	2	1.58496	1	2.5	1.32193
Phenylalanine--tRNA ligase alpha subunit OS=Mus musculus OX=10090 GN=Farsa PE=1 SV=1	Farsa			Yes		0	3	0	2	3	2	1.58496	1	2.5	1.32193
SWI/SNF-related matrix-associated actin-dependent regulator of chromatin subfamily B member 1 OS=Mus musculus OX=10090 GN=Smarcb1 PE=1 SV=1	Smarcb1			Yes		0	3	0	2	3	2	1.58496	1	2.5	1.32193
26S proteasome regulatory subunit 10B OS=Mus musculus OX=10090 GN=Psmc6 PE=1 SV=1	Psmc6			Yes		0	3	0	2	3	2	1.58496	1	2.5	1.32193
14-3-3 protein theta OS=Mus musculus OX=10090 GN=Ywhaq PE=1 SV=1	Ywhaq			Yes		0	3	0	2	3	2	1.58496	1	2.5	1.32193
DNA damage-binding protein 1 OS=Mus musculus OX=10090 GN=Ddb1 PE=1 SV=2	Ddb1			Yes		0	3	0	2	3	2	1.58496	1	2.5	1.32193
DNA ligase 1 OS=Mus musculus OX=10090 GN=Lig1 PE=1 SV=2	Lig1			Yes		0	3	0	2	3	2	1.58496	1	2.5	1.32193
Integrator complex subunit 1 OS=Mus musculus OX=10090 GN=Ints1 PE=1 SV=2	Ints1			Yes		0	3	0	2	3	2	1.58496	1	2.5	1.32193
Serine/threonine-protein phosphatase PP1-alpha catalytic subunit OS=Mus musculus OX=10090 GN=Ppp1ca PE=1 SV=1	Ppp1ca			Yes		0	3	0	2	3	2	1.58496	1	2.5	1.32193
40S ribosomal protein S25 OS=Mus musculus OX=10090 GN=Rps25 PE=1 SV=1	Rps25			Yes		0	3	0	2	3	2	1.58496	1	2.5	1.32193
40S ribosomal protein SA OS=Mus musculus OX=10090 GN=Rpsa PE=1 SV=4	Rpsa			Yes		0	3	0	2	3	2	1.58496	1	2.5	1.32193
60S ribosomal protein L32 OS=Mus musculus OX=10090 GN=Rpl32 PE=1 SV=2	Rpl32			Yes		0	3	0	2	3	2	1.58496	1	2.5	1.32193
ATP-dependent RNA helicase DDX19A OS=Mus musculus OX=10090 GN=Ddx19a PE=1 SV=2	Ddx19a			Yes		0	3	0	2	3	2	1.58496	1	2.5	1.32193
Creatine kinase B-type OS=Mus musculus OX=10090 GN=Ckb PE=1 SV=1	Ckb			Yes		0	3	0	2	3	2	1.58496	1	2.5	1.32193
Integrator complex subunit 4 OS=Mus musculus OX=10090 GN=Ints4 PE=1 SV=1	Ints4			Yes		0	3	0	2	3	2	1.58496	1	2.5	1.32193
Monofunctional C1-tetrahydrofolate synthase, mitochondrial OS=Mus musculus OX=10090 GN=Mthfd1l PE=1 SV=2	Mthfd1l		SILAC_DOWN	Yes		0	3	0	2	3	2	1.58496	1	2.5	1.32193
Paraspeckle component 1 OS=Mus musculus OX=10090 GN=Pspc1 PE=1 SV=1	Pspc1			Yes		0	3	0	2	3	2	1.58496	1	2.5	1.32193
Peregrin OS=Mus musculus OX=10090 GN=Brpf1 PE=1 SV=1	Brpf1			Yes		0	3	0	2	3	2	1.58496	1	2.5	1.32193
Protein LLP homolog OS=Mus musculus OX=10090 GN=Llph PE=1 SV=1	Llph			Yes		0	3	0	2	3	2	1.58496	1	2.5	1.32193
Protein MCM10 homolog OS=Mus musculus OX=10090 GN=Mcm10 PE=1 SV=1	Mcm10			Yes		0	3	0	2	3	2	1.58496	1	2.5	1.32193
Succinate--CoA ligase [ADP/GDP-forming] subunit alpha, mitochondrial OS=Mus musculus OX=10090 GN=Suclg1 PE=1 SV=4	Suclg1			Yes		0	3	0	2	3	2	1.58496	1	2.5	1.32193
Histone H1.0 OS=Mus musculus OX=10090 GN=H1f0 PE=2 SV=4	H1f0			Yes		0	3	2	4	3	2	1.58496	1	2.5	1.32193
Serine/arginine-rich splicing factor 6 OS=Mus musculus OX=10090 GN=Srsf6 PE=1 SV=1	Srsf6			Yes		3	8	2	12	5	10	1.41504	2.58496	7.5	2.11548
Ribosomal RNA small subunit methyltransferase NEP1 OS=Mus musculus OX=10090 GN=Emg1 PE=1 SV=1	Emg1			Yes		0	2	0	11	2	11	1	3.45943	6.5	2.70044
DNA topoisomerase 2-beta OS=Mus musculus OX=10090 GN=Top2b PE=1 SV=2	Top2b			Yes		0	2	0	10	2	10	1	3.32193	6	2.58496
WD40 repeat-containing protein SMU1 OS=Mus musculus OX=10090 GN=Smu1 PE=2 SV=2	Smu1			Yes		0	2	0	10	2	10	1	3.32193	6	2.58496
p21-activated protein kinase-interacting protein 1 OS=Mus musculus OX=10090 GN=Pak1ip1 PE=1 SV=2	Pak1ip1			Yes		0	2	0	9	2	9	1	3.16993	5.5	2.45943
Metastasis-associated protein MTA1 OS=Mus musculus OX=10090 GN=Mta1 PE=1 SV=1	Mta1			Yes		0	2	0	8	2	8	1	3	5	2.32193
DNA-directed RNA polymerase I subunit RPA1 OS=Mus musculus OX=10090 GN=Polr1a PE=1 SV=2	Polr1a			Yes		0	2	0	8	2	8	1	3	5	2.32193
RNA-binding protein 10 OS=Mus musculus OX=10090 GN=Rbm10 PE=1 SV=1	Rbm10			Yes		0	2	0	8	2	8	1	3	5	2.32193
Cleavage and polyadenylation specificity factor subunit 2 OS=Mus musculus OX=10090 GN=Cpsf2 PE=1 SV=1	Cpsf2			Yes		0	2	0	7	2	7	1	2.80735	4.5	2.16993
Zinc finger CCCH domain-containing protein 18 OS=Mus musculus OX=10090 GN=Zc3h18 PE=1 SV=1	Zc3h18			Yes		0	2	0	7	2	7	1	2.80735	4.5	2.16993
Hepatoma-derived growth factor-related protein 2 OS=Mus musculus OX=10090 GN=Hdgfl2 PE=1 SV=1	Hdgfl2			Yes		0	2	0	7	2	7	1	2.80735	4.5	2.16993
60S ribosomal protein L28 OS=Mus musculus OX=10090 GN=Rpl28 PE=1 SV=2	Rpl28			Yes		0	2	1	7	2	6	1	2.80735	4	2.16993
RuvB-like 2 OS=Mus musculus OX=10090 GN=Ruvbl2 PE=1 SV=3	Ruvbl2			Yes		0	2	0	6	2	6	1	2.58496	4	2
U4/U6 small nuclear ribonucleoprotein Prp31 OS=Mus musculus OX=10090 GN=Prpf31 PE=1 SV=3	Prpf31			Yes		0	2	0	6	2	6	1	2.58496	4	2
Origin recognition complex subunit 5 OS=Mus musculus OX=10090 GN=Orc5 PE=2 SV=1	Orc5			Yes		0	2	0	6	2	6	1	2.58496	4	2
Casein kinase II subunit alpha OS=Mus musculus OX=10090 GN=Csnk2a1 PE=1 SV=2	Csnk2a1			Yes		0	2	0	6	2	6	1	2.58496	4	2
Scaffold attachment factor B2 OS=Mus musculus OX=10090 GN=Safb2 PE=1 SV=2	Safb2			Yes		0	2	0	6	2	6	1	2.58496	4	2
Luc7-like protein 3 OS=Mus musculus OX=10090 GN=Luc7l3 PE=1 SV=1	Luc7l3			Yes		0	2	1	6	2	5	1	2.58496	3.5	2
Ribosomal oxygenase 1 OS=Mus musculus OX=10090 GN=Riox1 PE=1 SV=2	Riox1			Yes		0	2	0	5	2	5	1	2.32193	3.5	1.80735
UDP-N-acetylglucosamine--peptide N-acetylglucosaminyltransferase 110 kDa subunit OS=Mus musculus OX=10090 GN=Ogt PE=1 SV=2	Ogt			Yes		0	2	0	5	2	5	1	2.32193	3.5	1.80735
Small nuclear ribonucleoprotein Sm D2 OS=Mus musculus OX=10090 GN=Snrpd2 PE=1 SV=1	Snrpd2			Yes		0	2	1	5	2	4	1	2.32193	3	1.80735
60S ribosomal protein L30 OS=Mus musculus OX=10090 GN=Rpl30 PE=1 SV=2	Rpl30			Yes		0	2	1	5	2	4	1	2.32193	3	1.80735
Splicing factor 3A subunit 2 OS=Mus musculus OX=10090 GN=Sf3a2 PE=1 SV=2	Sf3a2			Yes		0	2	0	4	2	4	1	2	3	1.58496
Nuclear pore complex protein Nup54 OS=Mus musculus OX=10090 GN=Nup54 PE=1 SV=1	Nup54			Yes		0	2	0	4	2	4	1	2	3	1.58496
Small nuclear ribonucleoprotein Sm D1 OS=Mus musculus OX=10090 GN=Snrpd1 PE=1 SV=1	Snrpd1			Yes		0	2	0	4	2	4	1	2	3	1.58496
Trifunctional purine biosynthetic protein adenosine-3 OS=Mus musculus OX=10090 GN=Gart PE=1 SV=3	Gart			Yes		0	2	0	4	2	4	1	2	3	1.58496
60S ribosomal protein L11 OS=Mus musculus OX=10090 GN=Rpl11 PE=1 SV=4	Rpl11			Yes		0	2	0	4	2	4	1	2	3	1.58496
Parafibromin OS=Mus musculus OX=10090 GN=Cdc73 PE=1 SV=1	Cdc73			Yes		0	2	0	4	2	4	1	2	3	1.58496
40S ribosomal protein S24 OS=Mus musculus OX=10090 GN=Rps24 PE=1 SV=1	Rps24			Yes		0	2	0	4	2	4	1	2	3	1.58496
AT-rich interactive domain-containing protein 1A OS=Mus musculus OX=10090 GN=Arid1a PE=1 SV=1	Arid1a			Yes		0	2	0	4	2	4	1	2	3	1.58496
Pre-mRNA 3'-end-processing factor FIP1 OS=Mus musculus OX=10090 GN=Fip1l1 PE=1 SV=1	Fip1l1			Yes		0	2	0	4	2	4	1	2	3	1.58496
Terminal nucleotidyltransferase 4A OS=Mus musculus OX=10090 GN=Tent4b PE=1 SV=2	Tent4b			Yes		0	2	0	4	2	4	1	2	3	1.58496
Poly(U)-binding-splicing factor PUF60 OS=Mus musculus OX=10090 GN=Puf60 PE=1 SV=2	Puf60			Yes		0	2	0	3	2	3	1	1.58496	2.5	1.32193
THO complex subunit 5 homolog OS=Mus musculus OX=10090 GN=Thoc5 PE=1 SV=2	Thoc5			Yes		0	2	0	3	2	3	1	1.58496	2.5	1.32193
Serine/arginine-rich splicing factor 4 OS=Mus musculus OX=10090 GN=Srsf4 PE=2 SV=1	Srsf4		SILAC_DOWN	Yes		0	2	0	3	2	3	1	1.58496	2.5	1.32193
Peroxisomal 2,4-dienoyl-CoA reductase OS=Mus musculus OX=10090 GN=Decr2 PE=1 SV=1	Decr2			Yes		0	2	0	3	2	3	1	1.58496	2.5	1.32193
Zinc finger CCCH domain-containing protein 11A OS=Mus musculus OX=10090 GN=Zc3h11a PE=1 SV=1	Zc3h11a			Yes		0	2	3	8	2	5	1	1.41504	3.5	1.22239
Glucose-6-phosphate isomerase OS=Mus musculus OX=10090 GN=Gpi PE=1 SV=4	Gpi			Yes		0	2	0	2	2	2	1	1	2	1
Medium-chain specific acyl-CoA dehydrogenase, mitochondrial OS=Mus musculus OX=10090 GN=Acadm PE=1 SV=1	Acadm			Yes		0	2	0	2	2	2	1	1	2	1
Nucleoporin Nup37 OS=Mus musculus OX=10090 GN=Nup37 PE=1 SV=2	Nup37			Yes		0	2	0	2	2	2	1	1	2	1
RE1-silencing transcription factor OS=Mus musculus OX=10090 GN=Rest PE=1 SV=2	Rest			Yes		0	2	0	2	2	2	1	1	2	1
RNA polymerase II-associated factor 1 homolog OS=Mus musculus OX=10090 GN=Paf1 PE=1 SV=1	Paf1			Yes		0	2	0	2	2	2	1	1	2	1
Small nuclear ribonucleoprotein-associated protein B OS=Mus musculus OX=10090 GN=Snrpb PE=1 SV=1	Snrpb			Yes		0	2	0	2	2	2	1	1	2	1
Trifunctional enzyme subunit beta, mitochondrial OS=Mus musculus OX=10090 GN=Hadhb PE=1 SV=1	Hadhb			Yes		0	2	0	2	2	2	1	1	2	1
Zinc finger MYM-type protein 3 OS=Mus musculus OX=10090 GN=Zmym3 PE=1 SV=1	Zmym3			Yes		0	2	0	2	2	2	1	1	2	1
14-3-3 protein gamma OS=Mus musculus OX=10090 GN=Ywhag PE=1 SV=2	Ywhag			Yes		0	2	0	2	2	2	1	1	2	1
N-acylneuraminate cytidylyltransferase OS=Mus musculus OX=10090 GN=Cmas PE=1 SV=2	Cmas			Yes		0	2	0	2	2	2	1	1	2	1
Tubulin alpha-4A chain OS=Mus musculus OX=10090 GN=Tuba4a PE=1 SV=1	Tuba4a			Yes		0	2	0	2	2	2	1	1	2	1
Histone-lysine N-methyltransferase SUV39H2 OS=Mus musculus OX=10090 GN=Suv39h2 PE=1 SV=1	Suv39h2			Yes		0	2	0	2	2	2	1	1	2	1
MORC family CW-type zinc finger protein 3 OS=Mus musculus OX=10090 GN=Morc3 PE=1 SV=1	Morc3			Yes		0	2	0	2	2	2	1	1	2	1
Small nuclear ribonucleoprotein E OS=Mus musculus OX=10090 GN=Snrpe PE=1 SV=1	Snrpe			Yes		0	2	0	2	2	2	1	1	2	1
tRNA-splicing ligase RtcB homolog OS=Mus musculus OX=10090 GN=Rtcb PE=1 SV=1	Rtcb			Yes		0	2	0	2	2	2	1	1	2	1
Core histone macro-H2A.2 OS=Mus musculus OX=10090 GN=H2afy2 PE=1 SV=3	H2afy2			Yes		0	2	0	2	2	2	1	1	2	1
DNA repair protein RAD50 OS=Mus musculus OX=10090 GN=Rad50 PE=1 SV=1	Rad50			Yes		0	2	0	2	2	2	1	1	2	1
Elongation factor 1-beta OS=Mus musculus OX=10090 GN=Eef1b PE=1 SV=5	Eef1b			Yes		0	2	0	2	2	2	1	1	2	1
Fragile X mental retardation syndrome-related protein 1 OS=Mus musculus OX=10090 GN=Fxr1 PE=1 SV=2	Fxr1			Yes		0	2	0	2	2	2	1	1	2	1
Glutathione S-transferase A4 OS=Mus musculus OX=10090 GN=Gsta4 PE=1 SV=3	Gsta4			Yes		0	2	0	2	2	2	1	1	2	1
Mitotic checkpoint protein BUB3 OS=Mus musculus OX=10090 GN=Bub3 PE=1 SV=2	Bub3			Yes		0	2	0	2	2	2	1	1	2	1
NADH-ubiquinone oxidoreductase 75 kDa subunit, mitochondrial OS=Mus musculus OX=10090 GN=Ndufs1 PE=1 SV=2	Ndufs1		SILAC_DOWN	Yes		0	2	0	2	2	2	1	1	2	1
Periodic tryptophan protein 1 homolog OS=Mus musculus OX=10090 GN=Pwp1 PE=1 SV=1	Pwp1			Yes		0	2	0	2	2	2	1	1	2	1
Pre-mRNA-splicing factor RBM22 OS=Mus musculus OX=10090 GN=Rbm22 PE=1 SV=1	Rbm22			Yes		0	2	0	2	2	2	1	1	2	1
Probable ribosome biogenesis protein RLP24 OS=Mus musculus OX=10090 GN=Rsl24d1 PE=2 SV=1	Rsl24d1			Yes		0	2	0	2	2	2	1	1	2	1
Protein disulfide-isomerase A4 OS=Mus musculus OX=10090 GN=Pdia4 PE=1 SV=3	Pdia4			Yes		0	2	0	2	2	2	1	1	2	1
S-adenosylmethionine synthase isoform type-2 OS=Mus musculus OX=10090 GN=Mat2a PE=1 SV=2	Mat2a			Yes		0	2	0	2	2	2	1	1	2	1
Small nuclear ribonucleoprotein Sm D3 OS=Mus musculus OX=10090 GN=Snrpd3 PE=1 SV=1	Snrpd3			Yes		0	2	0	2	2	2	1	1	2	1
Tuftelin-interacting protein 11 OS=Mus musculus OX=10090 GN=Tfip11 PE=1 SV=1	Tfip11			Yes		0	2	0	2	2	2	1	1	2	1
Uncharacterized protein C19orf47 homolog OS=Mus musculus OX=10090 PE=1 SV=2	C19orf47			Yes		0	2	0	2	2	2	1	1	2	1
Tubulin beta-4B chain OS=Mus musculus OX=10090 GN=Tubb4b PE=1 SV=1	Tubb4b			Yes		0	2	1	2	2	1	1	1	1.5	1
Interferon regulatory factor 2-binding protein 1 OS=Mus musculus OX=10090 GN=Irf2bp1 PE=1 SV=2	Irf2bp1			Yes		0	2	1	2	2	1	1	1	1.5	1
Histone H4 OS=Mus musculus OX=10090 GN=Hist1h4a PE=1 SV=2	Hist1h4a			Yes		12	22	10	16	10	6	0.874469	0.678072	8	0.77961
Serine/arginine-rich splicing factor 3 OS=Mus musculus OX=10090 GN=Srsf3 PE=1 SV=1	Srsf3			Yes		5	9	4	11	4	7	0.847997	1.45943	5.5	1.18587
Serine/arginine-rich splicing factor 7 OS=Mus musculus OX=10090 GN=Srsf7 PE=1 SV=1	Srsf7			Yes		6	7	4	6	1	2	0.222392	0.584963	1.5	0.415037
Arginine and glutamate-rich protein 1 OS=Mus musculus OX=10090 GN=Arglu1 PE=1 SV=2	Arglu1			Yes		2	2	7	2	0	-5	0	-1.80735	-2.5	-0.63743
Junction plakoglobin OS=Mus musculus OX=10090 GN=Jup PE=1 SV=3	Jup		SILAC_DOWN	Yes		9	7	5	5	-2	0	-0.36257	0	-1	-0.169925
Serine/arginine-rich splicing factor 1 OS=Mus musculus OX=10090 GN=Srsf1 PE=1 SV=3	Srsf1			Yes		14	10	4	16	-4	12	-0.485427	2	4	1.23704
Serine/arginine-rich splicing factor 2 OS=Mus musculus OX=10090 GN=Srsf2 PE=1 SV=4	Srsf2			Yes		3	2	2	3	-1	1	-0.584963	0.584963	0	0.115477
THO complex subunit 2 OS=Mus musculus OX=10090 GN=Thoc2 PE=1 SV=1	Thoc2		SILAC_DOWN			0	0	0	11	0	11	#NUM!	3.45943	5.5	2.47249
Probable E3 ubiquitin-protein ligase IRF2BPL OS=Mus musculus OX=10090 GN=Irf2bpl PE=1 SV=1	Irf2bpl					1	0	0	7	-1	7	#NUM!	2.80735	3	1.82782
Receptor of activated protein C kinase 1 OS=Mus musculus OX=10090 GN=Rack1 PE=1 SV=3	Rack1					0	0	0	6	0	6	#NUM!	2.58496	3	1.60881
Coilin OS=Mus musculus OX=10090 GN=Coil PE=1 SV=1	Coil					0	0	0	5	0	5	#NUM!	2.32193	2.5	1.3505
Cyclin-dependent kinase 11B OS=Mus musculus OX=10090 GN=Cdk11b PE=1 SV=2	Cdk11b					0	0	0	5	0	5	#NUM!	2.32193	2.5	1.3505
Nucleolus and neural progenitor protein OS=Mus musculus OX=10090 GN=Nepro PE=2 SV=1	Nepro					0	0	0	5	0	5	#NUM!	2.32193	2.5	1.3505
Ubiquitin carboxyl-terminal hydrolase 48 OS=Mus musculus OX=10090 GN=Usp48 PE=1 SV=2	Usp48					0	0	0	5	0	5	#NUM!	2.32193	2.5	1.3505
40S ribosomal protein S23 OS=Mus musculus OX=10090 GN=Rps23 PE=1 SV=3	Rps23					0	0	0	4	0	4	#NUM!	2	2	1.03562
ATP-dependent RNA helicase DHX8 OS=Mus musculus OX=10090 GN=Dhx8 PE=2 SV=1	Dhx8					0	0	0	4	0	4	#NUM!	2	2	1.03562
PAX3- and PAX7-binding protein 1 OS=Mus musculus OX=10090 GN=Paxbp1 PE=1 SV=3	Paxbp1					0	0	0	4	0	4	#NUM!	2	2	1.03562
Protein NipSnap homolog 1 OS=Mus musculus OX=10090 GN=Nipsnap1 PE=1 SV=1	Nipsnap1		SILAC_DOWN			0	0	0	4	0	4	#NUM!	2	2	1.03562
Protein virilizer homolog OS=Mus musculus OX=10090 GN=Virma PE=1 SV=1	Virma					0	0	0	4	0	4	#NUM!	2	2	1.03562
ATP-dependent RNA helicase DDX42 OS=Mus musculus OX=10090 GN=Ddx42 PE=1 SV=3	Ddx42					0	0	0	3	0	3	#NUM!	1.58496	1.5	0.632268
Cell division cycle and apoptosis regulator protein 1 OS=Mus musculus OX=10090 GN=Ccar1 PE=1 SV=1	Ccar1		SILAC_DOWN			0	0	0	3	0	3	#NUM!	1.58496	1.5	0.632268
Cleavage and polyadenylation specificity factor subunit 3 OS=Mus musculus OX=10090 GN=Cpsf3 PE=1 SV=2	Cpsf3					0	0	0	3	0	3	#NUM!	1.58496	1.5	0.632268
Cytoplasmic dynein 1 heavy chain 1 OS=Mus musculus OX=10090 GN=Dync1h1 PE=1 SV=2	Dync1h1					0	0	0	3	0	3	#NUM!	1.58496	1.5	0.632268
Nuclease-sensitive element-binding protein 1 OS=Mus musculus OX=10090 GN=Ybx1 PE=1 SV=3	Ybx1					0	0	0	3	0	3	#NUM!	1.58496	1.5	0.632268
pre-mRNA 3' end processing protein WDR33 OS=Mus musculus OX=10090 GN=Wdr33 PE=1 SV=1	Wdr33					0	0	0	3	0	3	#NUM!	1.58496	1.5	0.632268
Pre-rRNA-processing protein TSR1 homolog OS=Mus musculus OX=10090 GN=Tsr1 PE=1 SV=1	Tsr1					0	0	0	3	0	3	#NUM!	1.58496	1.5	0.632268
THO complex subunit 1 OS=Mus musculus OX=10090 GN=Thoc1 PE=1 SV=1	Thoc1					0	0	0	3	0	3	#NUM!	1.58496	1.5	0.632268
Transformer-2 protein homolog alpha OS=Mus musculus OX=10090 GN=Tra2a PE=1 SV=1	Tra2a					0	0	0	3	0	3	#NUM!	1.58496	1.5	0.632268
[Pyruvate dehydrogenase (acetyl-transferring)] kinase isozyme 1, mitochondrial OS=Mus musculus OX=10090 GN=Pdk1 PE=1 SV=2	Pdk1					0	0	0	2	0	2	#NUM!	1	1	0.0703893
[Pyruvate dehydrogenase (acetyl-transferring)] kinase isozyme 3, mitochondrial OS=Mus musculus OX=10090 GN=Pdk3 PE=1 SV=1	Pdk3					0	0	0	2	0	2	#NUM!	1	1	0.0703893
3-hydroxyacyl-CoA dehydrogenase type-2 OS=Mus musculus OX=10090 GN=Hsd17b10 PE=1 SV=4	Hsd17b10					0	0	0	2	0	2	#NUM!	1	1	0.0703893
60S ribosomal protein L36a OS=Mus musculus OX=10090 GN=Rpl36a PE=3 SV=2	Rpl36a					0	0	0	2	0	2	#NUM!	1	1	0.0703893
Aspartate--tRNA ligase, cytoplasmic OS=Mus musculus OX=10090 GN=Dars PE=1 SV=2	Dars					0	0	0	2	0	2	#NUM!	1	1	0.0703893
Cleavage stimulation factor subunit 3 OS=Mus musculus OX=10090 GN=Cstf3 PE=1 SV=1	Cstf3					0	0	0	2	0	2	#NUM!	1	1	0.0703893
Crooked neck-like protein 1 OS=Mus musculus OX=10090 GN=Crnkl1 PE=1 SV=1	Crnkl1					0	0	0	2	0	2	#NUM!	1	1	0.0703893
Cullin-4B OS=Mus musculus OX=10090 GN=Cul4b PE=1 SV=1	Cul4b					0	0	0	2	0	2	#NUM!	1	1	0.0703893
Dedicator of cytokinesis protein 6 OS=Mus musculus OX=10090 GN=Dock6 PE=1 SV=4	Dock6					0	0	0	2	0	2	#NUM!	1	1	0.0703893
Delta-1-pyrroline-5-carboxylate synthase OS=Mus musculus OX=10090 GN=Aldh18a1 PE=1 SV=2	Aldh18a1		SILAC_DOWN			0	0	0	2	0	2	#NUM!	1	1	0.0703893
Exosome complex component CSL4 OS=Mus musculus OX=10090 GN=Exosc1 PE=1 SV=1	Exosc1					0	0	0	2	0	2	#NUM!	1	1	0.0703893
Integrator complex subunit 2 OS=Mus musculus OX=10090 GN=Ints2 PE=1 SV=2	Ints2					0	0	0	2	0	2	#NUM!	1	1	0.0703893
Lethal(2) giant larvae protein homolog 2 OS=Mus musculus OX=10090 GN=Llgl2 PE=1 SV=2	Llgl2					0	0	0	2	0	2	#NUM!	1	1	0.0703893
Prostaglandin E synthase 3 OS=Mus musculus OX=10090 GN=Ptges3 PE=1 SV=1	Ptges3					0	0	0	2	0	2	#NUM!	1	1	0.0703893
Putative helicase MOV-10 OS=Mus musculus OX=10090 GN=Mov10 PE=1 SV=2	Mov10					0	0	0	2	0	2	#NUM!	1	1	0.0703893
RNA polymerase-associated protein CTR9 homolog OS=Mus musculus OX=10090 GN=Ctr9 PE=1 SV=2	Ctr9					0	0	0	2	0	2	#NUM!	1	1	0.0703893
Symplekin OS=Mus musculus OX=10090 GN=Sympk PE=1 SV=1	Sympk					0	0	0	2	0	2	#NUM!	1	1	0.0703893
Transcription initiation factor TFIID subunit 6 OS=Mus musculus OX=10090 GN=Taf6 PE=1 SV=1	Taf6					0	0	0	2	0	2	#NUM!	1	1	0.0703893
TRMT1-like protein OS=Mus musculus OX=10090 GN=Trmt1l PE=1 SV=1	Trmt1l					0	0	0	2	0	2	#NUM!	1	1	0.0703893
UPF0711 protein C18orf21 homolog OS=Mus musculus OX=10090 PE=2 SV=2	C18orf21					0	0	0	2	0	2	#NUM!	1	1	0.0703893
Zinc finger CCHC domain-containing protein 10 OS=Mus musculus OX=10090 GN=Zcchc10 PE=2 SV=1	Zcchc10					0	0	0	2	0	2	#NUM!	1	1	0.0703893
Cyclin-dependent kinase 12 OS=Mus musculus OX=10090 GN=Cdk12 PE=1 SV=2	Cdk12					0	0	0	1	0	1	#NUM!	0	0.5	-0.862496
Zinc finger protein 431 OS=Mus musculus OX=10090 GN=Znf431 PE=1 SV=1	Znf431					0	0	0	1	0	1	#NUM!	0	0.5	-0.862496
26S proteasome non-ATPase regulatory subunit 3 OS=Mus musculus OX=10090 GN=Psmd3 PE=1 SV=3	Psmd3					0	0	0	1	0	1	#NUM!	0	0.5	-0.862496
60S ribosomal protein L9 OS=Mus musculus OX=10090 GN=Rpl9 PE=2 SV=2	Rpl9					0	0	0	1	0	1	#NUM!	0	0.5	-0.862496
CWF19-like protein 2 OS=Mus musculus OX=10090 GN=Cwf19l2 PE=1 SV=1	Cwf19l2					0	0	0	1	0	1	#NUM!	0	0.5	-0.862496
Cysteine--tRNA ligase, cytoplasmic OS=Mus musculus OX=10090 GN=Cars PE=1 SV=2	Cars		SILAC_DOWN			0	0	0	1	0	1	#NUM!	0	0.5	-0.862496
Cytoplasmic FMR1-interacting protein 1 OS=Mus musculus OX=10090 GN=Cyfip1 PE=1 SV=1	Cyfip1					0	0	0	1	0	1	#NUM!	0	0.5	-0.862496
Elongator complex protein 2 OS=Mus musculus OX=10090 GN=Elp2 PE=1 SV=1	Elp2					0	0	0	1	0	1	#NUM!	0	0.5	-0.862496
Eukaryotic translation initiation factor 3 subunit B OS=Mus musculus OX=10090 GN=Eif3b PE=1 SV=1	Eif3b					0	0	0	1	0	1	#NUM!	0	0.5	-0.862496
Integrator complex subunit 11 OS=Mus musculus OX=10090 GN=Ints11 PE=1 SV=1	Ints11					0	0	0	1	0	1	#NUM!	0	0.5	-0.862496
Protein arginine N-methyltransferase 1 OS=Mus musculus OX=10090 GN=Prmt1 PE=1 SV=1	Prmt1					0	0	0	1	0	1	#NUM!	0	0.5	-0.862496
Protein SEC13 homolog OS=Mus musculus OX=10090 GN=Sec13 PE=1 SV=3	Sec13					0	0	0	1	0	1	#NUM!	0	0.5	-0.862496
Pyruvate dehydrogenase E1 component subunit alpha, somatic form, mitochondrial OS=Mus musculus OX=10090 GN=Pdha1 PE=1 SV=1	Pdha1					0	0	0	1	0	1	#NUM!	0	0.5	-0.862496
tRNA methyltransferase 10 homolog C OS=Mus musculus OX=10090 GN=Trmt10c PE=1 SV=2	Trmt10c					0	0	0	1	0	1	#NUM!	0	0.5	-0.862496
Plakophilin-1 OS=Mus musculus OX=10090 GN=Pkp1 PE=1 SV=1	Pkp1					0	0	1	0	0	-1	ns	#NUM!	-0.5	#NUM!
Nucleolar protein 16 OS=Mus musculus OX=10090 GN=Nop16 PE=1 SV=1	Nop16					0	15	0	1	15	1	3.90689	0	8	3
Very-long-chain enoyl-CoA reductase OS=Mus musculus OX=10090 GN=Tecr PE=1 SV=1	Tecr					0	11	0	1	11	1	3.45943	0	6	2.58496
Heterochromatin protein 1-binding protein 3 OS=Mus musculus OX=10090 GN=Hp1bp3 PE=1 SV=1	Hp1bp3					0	9	0	1	9	1	3.16993	0	5	2.32193
Activator of basal transcription 1 OS=Mus musculus OX=10090 GN=Abt1 PE=2 SV=1	Abt1					0	7	0	1	7	1	2.80735	0	4	2
Centromere protein C OS=Mus musculus OX=10090 GN=Cenpc PE=1 SV=2	Cenpc					0	7	0	1	7	1	2.80735	0	4	2
Nucleolar protein 7 OS=Mus musculus OX=10090 GN=Nol7 PE=1 SV=1	Nol7					0	7	0	1	7	1	2.80735	0	4	2
Proline/serine-rich coiled-coil protein 1 OS=Mus musculus OX=10090 GN=Psrc1 PE=1 SV=2	Psrc1					0	6	0	1	6	1	2.58496	0	3.5	1.80735
Krueppel-like factor 5 OS=Mus musculus OX=10090 GN=Klf5 PE=1 SV=2	Klf5					0	6	0	1	6	1	2.58496	0	3.5	1.80735
CAD protein OS=Mus musculus OX=10090 GN=Cad PE=1 SV=1	Cad					0	6	0	1	6	1	2.58496	0	3.5	1.80735
Electron transfer flavoprotein subunit alpha, mitochondrial OS=Mus musculus OX=10090 GN=Etfa PE=1 SV=2	Etfa					0	6	0	1	6	1	2.58496	0	3.5	1.80735
Protein disulfide-isomerase A6 OS=Mus musculus OX=10090 GN=Pdia6 PE=1 SV=3	Pdia6					0	6	0	1	6	1	2.58496	0	3.5	1.80735
Histone H1.3 OS=Mus musculus OX=10090 GN=Hist1h1d PE=1 SV=2	Hist1h1d					1	6	1	1	5	0	2.58496	0	2.5	1.80735
Elongator complex protein 1 OS=Mus musculus OX=10090 GN=Elp1 PE=1 SV=2	Elp1					0	5	0	1	5	1	2.32193	0	3	1.58496
Enhancer of mRNA-decapping protein 4 OS=Mus musculus OX=10090 GN=Edc4 PE=1 SV=2	Edc4					0	5	0	1	5	1	2.32193	0	3	1.58496
Transcription elongation factor A protein 3 OS=Mus musculus OX=10090 GN=Tcea3 PE=1 SV=3	Tcea3					0	5	0	1	5	1	2.32193	0	3	1.58496
Cytoskeleton-associated protein 4 OS=Mus musculus OX=10090 GN=Ckap4 PE=1 SV=2	Ckap4					0	5	0	1	5	1	2.32193	0	3	1.58496
Maternal embryonic leucine zipper kinase OS=Mus musculus OX=10090 GN=Melk PE=1 SV=2	Melk					0	5	0	1	5	1	2.32193	0	3	1.58496
DnaJ homolog subfamily C member 9 OS=Mus musculus OX=10090 GN=Dnajc9 PE=1 SV=2	Dnajc9					0	5	0	1	5	1	2.32193	0	3	1.58496
G patch domain-containing protein 4 OS=Mus musculus OX=10090 GN=Gpatch4 PE=1 SV=1	Gpatch4					0	5	0	1	5	1	2.32193	0	3	1.58496
Mitochondrial import inner membrane translocase subunit TIM50 OS=Mus musculus OX=10090 GN=Timm50 PE=1 SV=1	Timm50					0	5	0	1	5	1	2.32193	0	3	1.58496
PIN2/TERF1-interacting telomerase inhibitor 1 OS=Mus musculus OX=10090 GN=Pinx1 PE=1 SV=2	Pinx1					0	5	0	1	5	1	2.32193	0	3	1.58496
Adenylate kinase 4, mitochondrial OS=Mus musculus OX=10090 GN=Ak4 PE=1 SV=1	Ak4		SILAC_DOWN			0	5	0	1	5	1	2.32193	0	3	1.58496
Cytosol aminopeptidase OS=Mus musculus OX=10090 GN=Lap3 PE=1 SV=3	Lap3					0	5	0	1	5	1	2.32193	0	3	1.58496
G2 and S phase-expressed protein 1 OS=Mus musculus OX=10090 GN=Gtse1 PE=1 SV=2	Gtse1					0	5	0	1	5	1	2.32193	0	3	1.58496
Structural maintenance of chromosomes protein 4 OS=Mus musculus OX=10090 GN=Smc4 PE=1 SV=1	Smc4					0	5	0	1	5	1	2.32193	0	3	1.58496
Glutamate-rich WD repeat-containing protein 1 OS=Mus musculus OX=10090 GN=Grwd1 PE=1 SV=2	Grwd1					0	5	0	0	5	0	2.32193	#NUM!	2.5	#NUM!
Activity-dependent neuroprotector homeobox protein 2 OS=Mus musculus OX=10090 GN=Adnp2 PE=2 SV=2	Adnp2					0	4	0	1	4	1	2	0	2.5	1.32193
Apoptosis-enhancing nuclease OS=Mus musculus OX=10090 GN=Aen PE=2 SV=1	Aen					0	4	0	1	4	1	2	0	2.5	1.32193
La-related protein 4 OS=Mus musculus OX=10090 GN=Larp4 PE=1 SV=2	Larp4					0	4	0	1	4	1	2	0	2.5	1.32193
Nuclear receptor subfamily 5 group A member 2 OS=Mus musculus OX=10090 GN=Nr5a2 PE=1 SV=3	Nr5a2					0	4	0	1	4	1	2	0	2.5	1.32193
Nucleosome assembly protein 1-like 1 OS=Mus musculus OX=10090 GN=Nap1l1 PE=1 SV=2	Nap1l1					0	4	0	1	4	1	2	0	2.5	1.32193
Zinc finger protein 280C OS=Mus musculus OX=10090 GN=Znf280c PE=1 SV=1	Znf280c					0	4	0	1	4	1	2	0	2.5	1.32193
40S ribosomal protein S17 OS=Mus musculus OX=10090 GN=Rps17 PE=1 SV=2	Rps17					0	4	0	1	4	1	2	0	2.5	1.32193
Chromatin target of PRMT1 protein OS=Mus musculus OX=10090 GN=Chtop PE=1 SV=2	Chtop					0	4	0	1	4	1	2	0	2.5	1.32193
Coiled-coil domain-containing protein 86 OS=Mus musculus OX=10090 GN=Ccdc86 PE=1 SV=2	Ccdc86					0	4	0	1	4	1	2	0	2.5	1.32193
Fatty acid synthase OS=Mus musculus OX=10090 GN=Fasn PE=1 SV=2	Fasn					0	4	0	1	4	1	2	0	2.5	1.32193
POU domain, class 5, transcription factor 1 OS=Mus musculus OX=10090 GN=Pou5f1 PE=1 SV=1	Pou5f1					0	4	0	1	4	1	2	0	2.5	1.32193
Multifunctional protein ADE2 OS=Mus musculus OX=10090 GN=Paics PE=1 SV=4	Paics		SILAC_DOWN			0	4	0	1	4	1	2	0	2.5	1.32193
Tubulin alpha-3 chain OS=Mus musculus OX=10090 GN=Tuba3a PE=1 SV=1	Tuba3a					0	4	0	1	4	1	2	0	2.5	1.32193
Pyruvate dehydrogenase E1 component subunit beta, mitochondrial OS=Mus musculus OX=10090 GN=Pdhb PE=1 SV=1	Pdhb					0	4	0	1	4	1	2	0	2.5	1.32193
Uncharacterized protein C1orf131 homolog OS=Mus musculus OX=10090 PE=1 SV=1	C1orf131					0	4	0	1	4	1	2	0	2.5	1.32193
Tubulin beta-6 chain OS=Mus musculus OX=10090 GN=Tubb6 PE=1 SV=1	Tubb6					0	3	0	1	3	1	1.58496	0	2	1
ATP-binding cassette sub-family E member 1 OS=Mus musculus OX=10090 GN=Abce1 PE=1 SV=1	Abce1					0	3	0	1	3	1	1.58496	0	2	1
E3 ubiquitin-protein ligase NEDD4 OS=Mus musculus OX=10090 GN=Nedd4 PE=1 SV=3	Nedd4		SILAC_DOWN			0	3	0	1	3	1	1.58496	0	2	1
Hypoxia up-regulated protein 1 OS=Mus musculus OX=10090 GN=Hyou1 PE=1 SV=1	Hyou1		SILAC_DOWN			0	3	0	1	3	1	1.58496	0	2	1
NADH dehydrogenase [ubiquinone] 1 alpha subcomplex subunit 10, mitochondrial OS=Mus musculus OX=10090 GN=Ndufa10 PE=1 SV=1	Ndufa10					0	3	0	1	3	1	1.58496	0	2	1
NEDD8 OS=Mus musculus OX=10090 GN=Nedd8 PE=1 SV=2	Nedd8					0	3	0	1	3	1	1.58496	0	2	1
Nucleolar MIF4G domain-containing protein 1 OS=Mus musculus OX=10090 GN=Nom1 PE=1 SV=2	Nom1					0	3	0	1	3	1	1.58496	0	2	1
Uridine 5'-monophosphate synthase OS=Mus musculus OX=10090 GN=Umps PE=1 SV=3	Umps					0	3	0	1	3	1	1.58496	0	2	1
Histone H2AX OS=Mus musculus OX=10090 GN=H2afx PE=1 SV=2	H2afx					0	3	0	1	3	1	1.58496	0	2	1
40S ribosomal protein S19 OS=Mus musculus OX=10090 GN=Rps19 PE=1 SV=3	Rps19					0	3	0	1	3	1	1.58496	0	2	1
Protein transport protein Sec61 subunit beta OS=Mus musculus OX=10090 GN=Sec61b PE=1 SV=3	Sec61b					0	3	0	1	3	1	1.58496	0	2	1
Ribosomal RNA processing protein 1 homolog A OS=Mus musculus OX=10090 GN=Rrp1 PE=1 SV=2	Rrp1					0	3	0	1	3	1	1.58496	0	2	1
RNA-binding protein 5 OS=Mus musculus OX=10090 GN=Rbm5 PE=1 SV=1	Rbm5					0	3	0	1	3	1	1.58496	0	2	1
T-complex protein 1 subunit epsilon OS=Mus musculus OX=10090 GN=Cct5 PE=1 SV=1	Cct5					0	3	0	1	3	1	1.58496	0	2	1
TERF1-interacting nuclear factor 2 OS=Mus musculus OX=10090 GN=Tinf2 PE=1 SV=2	Tinf2					0	3	0	1	3	1	1.58496	0	2	1
3-ketoacyl-CoA thiolase A, peroxisomal OS=Mus musculus OX=10090 GN=Acaa1a PE=1 SV=1	Acaa1a					0	3	0	1	3	1	1.58496	0	2	1
ATP-citrate synthase OS=Mus musculus OX=10090 GN=Acly PE=1 SV=1	Acly					0	3	0	1	3	1	1.58496	0	2	1
Calreticulin OS=Mus musculus OX=10090 GN=Calr PE=1 SV=1	Calr					0	3	0	1	3	1	1.58496	0	2	1
E3 ubiquitin-protein ligase RING2 OS=Mus musculus OX=10090 GN=Rnf2 PE=1 SV=1	Rnf2					0	3	0	1	3	1	1.58496	0	2	1
GMP synthase [glutamine-hydrolyzing] OS=Mus musculus OX=10090 GN=Gmps PE=1 SV=2	Gmps					0	3	0	1	3	1	1.58496	0	2	1
H/ACA ribonucleoprotein complex subunit 3 OS=Mus musculus OX=10090 GN=Nop10 PE=3 SV=1	Nop10					0	3	0	1	3	1	1.58496	0	2	1
Malate dehydrogenase, mitochondrial OS=Mus musculus OX=10090 GN=Mdh2 PE=1 SV=3	Mdh2					0	3	0	1	3	1	1.58496	0	2	1
Phenylalanine--tRNA ligase beta subunit OS=Mus musculus OX=10090 GN=Farsb PE=1 SV=2	Farsb					0	3	0	1	3	1	1.58496	0	2	1
Probable 28S rRNA (cytosine-C(5))-methyltransferase OS=Mus musculus OX=10090 GN=Nsun5 PE=2 SV=2	Nsun5					0	3	0	1	3	1	1.58496	0	2	1
Ras GTPase-activating protein-binding protein 1 OS=Mus musculus OX=10090 GN=G3bp1 PE=1 SV=1	G3bp1					0	3	0	1	3	1	1.58496	0	2	1
Regulation of nuclear pre-mRNA domain-containing protein 1B OS=Mus musculus OX=10090 GN=Rprd1b PE=1 SV=2	Rprd1b					0	3	0	1	3	1	1.58496	0	2	1
Shugoshin 1 OS=Mus musculus OX=10090 GN=Sgo1 PE=2 SV=1	Sgo1					0	3	0	1	3	1	1.58496	0	2	1
SUN domain-containing protein 2 OS=Mus musculus OX=10090 GN=Sun2 PE=1 SV=3	Sun2					0	3	0	1	3	1	1.58496	0	2	1
tRNA-dihydrouridine(47) synthase [NAD(P)(+)]-like OS=Mus musculus OX=10090 GN=Dus3l PE=1 SV=1	Dus3l					0	3	0	1	3	1	1.58496	0	2	1
WW domain-binding protein 11 OS=Mus musculus OX=10090 GN=Wbp11 PE=1 SV=2	Wbp11					0	3	0	1	3	1	1.58496	0	2	1
X-ray repair cross-complementing protein 5 OS=Mus musculus OX=10090 GN=Xrcc5 PE=1 SV=4	Xrcc5					0	3	0	1	3	1	1.58496	0	2	1
Histone H3.2 OS=Mus musculus OX=10090 GN=Hist1h3b PE=1 SV=2	Hist1h3b					1	3	1	1	2	0	1.58496	0	1	1
Actin, alpha cardiac muscle 1 OS=Mus musculus OX=10090 GN=Actc1 PE=1 SV=1	Actc1					0	2	0	1	2	1	1	0	1.5	0.584963
Arginine--tRNA ligase, cytoplasmic OS=Mus musculus OX=10090 GN=Rars PE=1 SV=2	Rars					0	2	0	1	2	1	1	0	1.5	0.584963
Cactin OS=Mus musculus OX=10090 GN=Cactin PE=1 SV=2	Cactin					0	2	0	1	2	1	1	0	1.5	0.584963
Chromosome-associated kinesin KIF4 OS=Mus musculus OX=10090 GN=Kif4 PE=1 SV=3	Kif4					0	2	0	1	2	1	1	0	1.5	0.584963
E3 SUMO-protein ligase PIAS4 OS=Mus musculus OX=10090 GN=Pias4 PE=1 SV=2	Pias4					0	2	0	1	2	1	1	0	1.5	0.584963
Filamin-A OS=Mus musculus OX=10090 GN=Flna PE=1 SV=5	Flna		SILAC_DOWN			0	2	0	1	2	1	1	0	1.5	0.584963
Heat shock 70 kDa protein 4 OS=Mus musculus OX=10090 GN=Hspa4 PE=1 SV=1	Hspa4					0	2	0	1	2	1	1	0	1.5	0.584963
Isocitrate dehydrogenase [NADP], mitochondrial OS=Mus musculus OX=10090 GN=Idh2 PE=1 SV=3	Idh2		SILAC_DOWN			0	2	0	1	2	1	1	0	1.5	0.584963
Lysine--tRNA ligase OS=Mus musculus OX=10090 GN=Kars PE=1 SV=1	Kars					0	2	0	1	2	1	1	0	1.5	0.584963
Origin recognition complex subunit 6 OS=Mus musculus OX=10090 GN=Orc6 PE=1 SV=1	Orc6					0	2	0	1	2	1	1	0	1.5	0.584963
Proliferation-associated protein 2G4 OS=Mus musculus OX=10090 GN=Pa2g4 PE=1 SV=3	Pa2g4					0	2	0	1	2	1	1	0	1.5	0.584963
Protein ECT2 OS=Mus musculus OX=10090 GN=Ect2 PE=1 SV=2	Ect2					0	2	0	1	2	1	1	0	1.5	0.584963
Serine/threonine-protein phosphatase 2A catalytic subunit beta isoform OS=Mus musculus OX=10090 GN=Ppp2cb PE=1 SV=1	Ppp2cb					0	2	0	1	2	1	1	0	1.5	0.584963
40S ribosomal protein S28 OS=Mus musculus OX=10090 GN=Rps28 PE=1 SV=1	Rps28					0	2	0	1	2	1	1	0	1.5	0.584963
Calcium-binding mitochondrial carrier protein Aralar2 OS=Mus musculus OX=10090 GN=Slc25a13 PE=1 SV=1	Slc25a13		SILAC_DOWN			0	2	0	1	2	1	1	0	1.5	0.584963
Casein kinase II subunit beta OS=Mus musculus OX=10090 GN=Csnk2b PE=1 SV=1	Csnk2b					0	2	0	1	2	1	1	0	1.5	0.584963
Fibronectin OS=Mus musculus OX=10090 GN=Fn1 PE=1 SV=4	Fn1		SILAC_DOWN			0	2	0	1	2	1	1	0	1.5	0.584963
Peptidyl-tRNA hydrolase 2, mitochondrial OS=Mus musculus OX=10090 GN=Ptrh2 PE=1 SV=1	Ptrh2					0	2	0	1	2	1	1	0	1.5	0.584963
REST corepressor 2 OS=Mus musculus OX=10090 GN=Rcor2 PE=1 SV=1	Rcor2					0	2	0	1	2	1	1	0	1.5	0.584963
Small ubiquitin-related modifier 1 OS=Mus musculus OX=10090 GN=Sumo1 PE=1 SV=1	Sumo1					0	2	0	1	2	1	1	0	1.5	0.584963
Acidic leucine-rich nuclear phosphoprotein 32 family member A OS=Mus musculus OX=10090 GN=Anp32a PE=1 SV=1	Anp32a		SILAC_DOWN			0	2	0	1	2	1	1	0	1.5	0.584963
BRCA1-associated RING domain protein 1 OS=Mus musculus OX=10090 GN=Bard1 PE=2 SV=1	Bard1					0	2	0	1	2	1	1	0	1.5	0.584963
BUD13 homolog OS=Mus musculus OX=10090 GN=Bud13 PE=1 SV=1	Bud13					0	2	0	1	2	1	1	0	1.5	0.584963
Coatomer subunit alpha OS=Mus musculus OX=10090 GN=Copa PE=1 SV=2	Copa					0	2	0	1	2	1	1	0	1.5	0.584963
Cohesin subunit SA-2 OS=Mus musculus OX=10090 GN=Stag2 PE=1 SV=3	Stag2					0	2	0	1	2	1	1	0	1.5	0.584963
Glycine dehydrogenase (decarboxylating), mitochondrial OS=Mus musculus OX=10090 GN=Gldc PE=1 SV=1	Gldc					0	2	0	1	2	1	1	0	1.5	0.584963
Homeobox protein NANOG OS=Mus musculus OX=10090 GN=Nanog PE=1 SV=1	Nanog					0	2	0	1	2	1	1	0	1.5	0.584963
L-lactate dehydrogenase A chain OS=Mus musculus OX=10090 GN=Ldha PE=1 SV=3	Ldha					0	2	0	1	2	1	1	0	1.5	0.584963
Lysine-specific demethylase 3A OS=Mus musculus OX=10090 GN=Kdm3a PE=1 SV=1	Kdm3a					0	2	0	1	2	1	1	0	1.5	0.584963
Macrophage migration inhibitory factor OS=Mus musculus OX=10090 GN=Mif PE=1 SV=2	Mif					0	2	0	1	2	1	1	0	1.5	0.584963
Methylcytosine dioxygenase TET1 OS=Mus musculus OX=10090 GN=Tet1 PE=1 SV=2	Tet1					0	2	0	1	2	1	1	0	1.5	0.584963
Peptidyl-prolyl cis-trans isomerase D OS=Mus musculus OX=10090 GN=Ppid PE=1 SV=3	Ppid					0	2	0	1	2	1	1	0	1.5	0.584963
Regulation of nuclear pre-mRNA domain-containing protein 1A OS=Mus musculus OX=10090 GN=Rprd1a PE=1 SV=1	Rprd1a					0	2	0	1	2	1	1	0	1.5	0.584963
Splicing factor 3B subunit 4 OS=Mus musculus OX=10090 GN=Sf3b4 PE=1 SV=1	Sf3b4					0	2	0	1	2	1	1	0	1.5	0.584963
SUMO-activating enzyme subunit 2 OS=Mus musculus OX=10090 GN=Uba2 PE=1 SV=1	Uba2					0	2	0	1	2	1	1	0	1.5	0.584963
Histone H3.3 OS=Mus musculus OX=10090 GN=H3f3a PE=1 SV=2	H3f3a					1	2	1	1	1	0	1	0	0.5	0.584963
Polynucleotide 5'-hydroxyl-kinase NOL9 OS=Mus musculus OX=10090 GN=Nol9 PE=1 SV=1	Nol9					0	1	0	9	1	9	0	3.16993	5	2.32193
Aldo-keto reductase family 1 member B1 OS=Mus musculus OX=10090 GN=Akr1b1 PE=1 SV=3	Akr1b1					0	1	0	5	1	5	0	2.32193	3	1.58496
Mitotic spindle assembly checkpoint protein MAD1 OS=Mus musculus OX=10090 GN=Mad1l1 PE=1 SV=1	Mad1l1					0	1	0	5	1	5	0	2.32193	3	1.58496
Nuclear cap-binding protein subunit 1 OS=Mus musculus OX=10090 GN=Ncbp1 PE=1 SV=2	Ncbp1					0	1	0	5	1	5	0	2.32193	3	1.58496
60S acidic ribosomal protein P0 OS=Mus musculus OX=10090 GN=Rplp0 PE=1 SV=3	Rplp0					0	1	0	4	1	4	0	2	2.5	1.32193
DNA-directed RNA polymerase I subunit RPA49 OS=Mus musculus OX=10090 GN=Polr1e PE=1 SV=2	Polr1e					0	1	0	4	1	4	0	2	2.5	1.32193
NF-kappa-B-repressing factor OS=Mus musculus OX=10090 GN=Nkrf PE=2 SV=3	Nkrf					0	1	0	4	1	4	0	2	2.5	1.32193
Cleavage and polyadenylation specificity factor subunit 1 OS=Mus musculus OX=10090 GN=Cpsf1 PE=1 SV=1	Cpsf1					0	1	0	3	1	3	0	1.58496	2	1
Cleavage and polyadenylation specificity factor subunit 6 OS=Mus musculus OX=10090 GN=Cpsf6 PE=1 SV=1	Cpsf6					0	1	0	3	1	3	0	1.58496	2	1
Eukaryotic translation initiation factor 2 subunit 1 OS=Mus musculus OX=10090 GN=Eif2s1 PE=1 SV=3	Eif2s1					0	1	0	3	1	3	0	1.58496	2	1
Integrator complex subunit 6 OS=Mus musculus OX=10090 GN=Ints6 PE=1 SV=1	Ints6					0	1	0	3	1	3	0	1.58496	2	1
PCI domain-containing protein 2 OS=Mus musculus OX=10090 GN=Pcid2 PE=1 SV=1	Pcid2					0	1	0	3	1	3	0	1.58496	2	1
Probable ATP-dependent RNA helicase DDX41 OS=Mus musculus OX=10090 GN=Ddx41 PE=1 SV=2	Ddx41					0	1	0	3	1	3	0	1.58496	2	1
Zinc finger MYM-type protein 2 OS=Mus musculus OX=10090 GN=Zmym2 PE=1 SV=3	Zmym2					0	1	0	2	1	2	0	1	1.5	0.584963
60S ribosomal protein L38 OS=Mus musculus OX=10090 GN=Rpl38 PE=1 SV=3	Rpl38					0	1	0	2	1	2	0	1	1.5	0.584963
Arginine/serine-rich protein PNISR OS=Mus musculus OX=10090 GN=Pnisr PE=1 SV=1	Pnisr					0	1	0	2	1	2	0	1	1.5	0.584963
BEN domain-containing protein 3 OS=Mus musculus OX=10090 GN=Bend3 PE=1 SV=1	Bend3					0	1	0	2	1	2	0	1	1.5	0.584963
Bifunctional polynucleotide phosphatase/kinase OS=Mus musculus OX=10090 GN=Pnkp PE=1 SV=2	Pnkp					0	1	0	2	1	2	0	1	1.5	0.584963
Cleavage stimulation factor subunit 1 OS=Mus musculus OX=10090 GN=Cstf1 PE=1 SV=1	Cstf1					0	1	0	2	1	2	0	1	1.5	0.584963
General transcription factor 3C polypeptide 1 OS=Mus musculus OX=10090 GN=Gtf3c1 PE=1 SV=2	Gtf3c1					0	1	0	2	1	2	0	1	1.5	0.584963
General transcription factor IIH subunit 4 OS=Mus musculus OX=10090 GN=Gtf2h4 PE=1 SV=1	Gtf2h4					0	1	0	2	1	2	0	1	1.5	0.584963
Leukocyte receptor cluster member 8 homolog OS=Mus musculus OX=10090 GN=Leng8 PE=1 SV=1	Leng8					0	1	0	2	1	2	0	1	1.5	0.584963
Mitochondrial import receptor subunit TOM40 homolog OS=Mus musculus OX=10090 GN=Tomm40 PE=1 SV=3	Tomm40					0	1	0	2	1	2	0	1	1.5	0.584963
Poly(A)-specific ribonuclease PARN OS=Mus musculus OX=10090 GN=Parn PE=1 SV=1	Parn					0	1	0	2	1	2	0	1	1.5	0.584963
Pre-mRNA-splicing factor SYF1 OS=Mus musculus OX=10090 GN=Xab2 PE=1 SV=1	Xab2					0	1	0	2	1	2	0	1	1.5	0.584963
Ribonuclease P protein subunit p30 OS=Mus musculus OX=10090 GN=Rpp30 PE=1 SV=1	Rpp30					0	1	0	2	1	2	0	1	1.5	0.584963
RNA-binding protein 27 OS=Mus musculus OX=10090 GN=Rbm27 PE=1 SV=3	Rbm27					0	1	0	2	1	2	0	1	1.5	0.584963
RNA-binding protein PNO1 OS=Mus musculus OX=10090 GN=Pno1 PE=1 SV=1	Pno1					0	1	0	2	1	2	0	1	1.5	0.584963
Serine/threonine-protein phosphatase 1 regulatory subunit 10 OS=Mus musculus OX=10090 GN=Ppp1r10 PE=1 SV=1	Ppp1r10					0	1	0	2	1	2	0	1	1.5	0.584963
Signal recognition particle 14 kDa protein OS=Mus musculus OX=10090 GN=Srp14 PE=1 SV=1	Srp14					0	1	0	2	1	2	0	1	1.5	0.584963
Alpha-internexin OS=Mus musculus OX=10090 GN=Ina PE=1 SV=3	Ina					0	1	0	1	1	1	0	0	1	0
Cyclin-dependent kinase 13 OS=Mus musculus OX=10090 GN=Cdk13 PE=1 SV=3	Cdk13					0	1	0	1	1	1	0	0	1	0
Heterogeneous nuclear ribonucleoprotein H2 OS=Mus musculus OX=10090 GN=Hnrnph2 PE=1 SV=1	Hnrnph2					0	1	0	1	1	1	0	0	1	0
Myosin light polypeptide 6 OS=Mus musculus OX=10090 GN=Myl6 PE=1 SV=3	Myl6					0	1	0	1	1	1	0	0	1	0
28S ribosomal protein S29, mitochondrial OS=Mus musculus OX=10090 GN=Dap3 PE=1 SV=1	Dap3					0	1	0	1	1	1	0	0	1	0
40S ribosomal protein S15 OS=Mus musculus OX=10090 GN=Rps15 PE=1 SV=2	Rps15					0	1	0	1	1	1	0	0	1	0
Actin-related protein 8 OS=Mus musculus OX=10090 GN=Actr8 PE=2 SV=1	Actr8					0	1	0	1	1	1	0	0	1	0
Aldo-keto reductase family 1 member A1 OS=Mus musculus OX=10090 GN=Akr1a1 PE=1 SV=3	Akr1a1					0	1	0	1	1	1	0	0	1	0
ATP synthase subunit gamma, mitochondrial OS=Mus musculus OX=10090 GN=Atp5f1c PE=1 SV=1	Atp5f1c					0	1	0	1	1	1	0	0	1	0
ATPase Asna1 OS=Mus musculus OX=10090 GN=Asna1 PE=1 SV=2	Asna1					0	1	0	1	1	1	0	0	1	0
Cell division cycle protein 20 homolog OS=Mus musculus OX=10090 GN=Cdc20 PE=1 SV=2	Cdc20					0	1	0	1	1	1	0	0	1	0
Chromatin assembly factor 1 subunit B OS=Mus musculus OX=10090 GN=Chaf1b PE=1 SV=1	Chaf1b					0	1	0	1	1	1	0	0	1	0
Cleavage and polyadenylation specificity factor subunit 5 OS=Mus musculus OX=10090 GN=Nudt21 PE=1 SV=1	Nudt21					0	1	0	1	1	1	0	0	1	0
Dephospho-CoA kinase domain-containing protein OS=Mus musculus OX=10090 GN=Dcakd PE=1 SV=1	Dcakd					0	1	0	1	1	1	0	0	1	0
Destrin OS=Mus musculus OX=10090 GN=Dstn PE=1 SV=3	Dstn		SILAC_DOWN			0	1	0	1	1	1	0	0	1	0
E3 ubiquitin-protein ligase RBBP6 OS=Mus musculus OX=10090 GN=Rbbp6 PE=1 SV=5	Rbbp6					0	1	0	1	1	1	0	0	1	0
Exosome complex component RRP40 OS=Mus musculus OX=10090 GN=Exosc3 PE=1 SV=3	Exosc3					0	1	0	1	1	1	0	0	1	0
Histone-lysine N-methyltransferase 2B OS=Mus musculus OX=10090 GN=Kmt2b PE=1 SV=3	Kmt2b					0	1	0	1	1	1	0	0	1	0
Importin-7 OS=Mus musculus OX=10090 GN=Ipo7 PE=1 SV=2	Ipo7					0	1	0	1	1	1	0	0	1	0
Large subunit GTPase 1 homolog OS=Mus musculus OX=10090 GN=Lsg1 PE=1 SV=2	Lsg1					0	1	0	1	1	1	0	0	1	0
LINE-1 retrotransposable element ORF1 protein OS=Mus musculus OX=10090 GN=Lire1 PE=1 SV=2	Lire1					0	1	0	1	1	1	0	0	1	0
Nucleoplasmin-3 OS=Mus musculus OX=10090 GN=Npm3 PE=1 SV=3	Npm3					0	1	0	1	1	1	0	0	1	0
Obg-like ATPase 1 OS=Mus musculus OX=10090 GN=Ola1 PE=1 SV=1	Ola1					0	1	0	1	1	1	0	0	1	0
PHD finger protein 6 OS=Mus musculus OX=10090 GN=Phf6 PE=1 SV=1	Phf6					0	1	0	1	1	1	0	0	1	0
Polyadenylate-binding protein 2 OS=Mus musculus OX=10090 GN=Pabpn1 PE=1 SV=3	Pabpn1					0	1	0	1	1	1	0	0	1	0
Protein IWS1 homolog OS=Mus musculus OX=10090 GN=Iws1 PE=1 SV=1	Iws1					0	1	0	1	1	1	0	0	1	0
Protein NRDE2 homolog OS=Mus musculus OX=10090 GN=Nrde2 PE=1 SV=3	Nrde2					0	1	0	1	1	1	0	0	1	0
Protein quaking OS=Mus musculus OX=10090 GN=Qki PE=1 SV=1	Qki					0	1	0	1	1	1	0	0	1	0
Septin-2 OS=Mus musculus OX=10090 GN=Septin2 PE=1 SV=2	Septin2					0	1	0	1	1	1	0	0	1	0
Tonsoku-like protein OS=Mus musculus OX=10090 GN=Tonsl PE=1 SV=2	Tonsl					0	1	0	1	1	1	0	0	1	0
Transmembrane protein 214 OS=Mus musculus OX=10090 GN=Tmem214 PE=1 SV=1	Tmem214					0	1	0	1	1	1	0	0	1	0
Tricarboxylate transport protein, mitochondrial OS=Mus musculus OX=10090 GN=Slc25a1 PE=1 SV=1	Slc25a1					0	1	0	1	1	1	0	0	1	0
Vesicle-fusing ATPase OS=Mus musculus OX=10090 GN=Nsf PE=1 SV=2	Nsf					0	1	0	1	1	1	0	0	1	0
WD repeat-containing protein 18 OS=Mus musculus OX=10090 GN=Wdr18 PE=1 SV=1	Wdr18					0	1	0	1	1	1	0	0	1	0
WD repeat-containing protein 82 OS=Mus musculus OX=10090 GN=Wdr82 PE=1 SV=1	Wdr82					0	1	0	1	1	1	0	0	1	0
RNA-binding protein FUS OS=Mus musculus OX=10090 GN=Fus PE=1 SV=1	Fus					0	1	0	7	1	7	0	2.80735	4	2
High mobility group protein HMG-I/HMG-Y OS=Mus musculus OX=10090 GN=Hmga1 PE=1 SV=4	Hmga1					0	1	0	2	1	2	0	1	1.5	0.584963
Spliceosome RNA helicase Ddx39b OS=Mus musculus OX=10090 GN=Ddx39b PE=1 SV=1	Ddx39b					0	1	0	5	1	5	0	2.32193	3	1.58496
60S ribosomal protein L22-like 1 OS=Mus musculus OX=10090 GN=Rpl22l1 PE=1 SV=1	Rpl22l1		SILAC_DOWN			0	1	0	1	1	1	0	0	1	0
Protein regulator of cytokinesis 1 OS=Mus musculus OX=10090 GN=Prc1 PE=1 SV=2	Prc1					0	1	0	1	1	1	0	0	1	0
Nucleus accumbens-associated protein 1 OS=Mus musculus OX=10090 GN=Nacc1 PE=1 SV=1	Nacc1					0	1	0	5	1	5	0	2.32193	3	1.58496
Serine/threonine-protein phosphatase PP1-beta catalytic subunit OS=Mus musculus OX=10090 GN=Ppp1cb PE=1 SV=3	Ppp1cb					0	1	0	3	1	3	0	1.58496	2	1
Histone H3.1 OS=Mus musculus OX=10090 GN=Hist1h3a PE=1 SV=2	Hist1h3a					0	1	0	2	1	2	0	1	1.5	0.584963
Cell division cycle-associated protein 2 OS=Mus musculus OX=10090 GN=Cdca2 PE=1 SV=2	Cdca2					0	1	0	2	1	2	0	1	1.5	0.584963
DnaJ homolog subfamily C member 21 OS=Mus musculus OX=10090 GN=Dnajc21 PE=1 SV=1	Dnajc21		SILAC_DOWN			0	1	0	2	1	2	0	1	1.5	0.584963
Integrator complex subunit 5 OS=Mus musculus OX=10090 GN=Ints5 PE=2 SV=1	Ints5					0	1	0	2	1	2	0	1	1.5	0.584963
Kinesin-like protein KIF20B OS=Mus musculus OX=10090 GN=Kif20b PE=1 SV=3	Kif20b					0	1	0	2	1	2	0	1	1.5	0.584963
Paired amphipathic helix protein Sin3a OS=Mus musculus OX=10090 GN=Sin3a PE=1 SV=3	Sin3a					0	1	0	2	1	2	0	1	1.5	0.584963
Histone H2B type 2-B OS=Mus musculus OX=10090 GN=Hist2h2bb PE=1 SV=3	Hist2h2bb					0	1	0	1	1	1	0	0	1	0
26S proteasome regulatory subunit 6B OS=Mus musculus OX=10090 GN=Psmc4 PE=1 SV=2	Psmc4					0	1	0	1	1	1	0	0	1	0
Adenine phosphoribosyltransferase OS=Mus musculus OX=10090 GN=Aprt PE=1 SV=2	Aprt					0	1	0	1	1	1	0	0	1	0
PHD finger-like domain-containing protein 5A OS=Mus musculus OX=10090 GN=Phf5a PE=1 SV=1	Phf5a					0	1	0	1	1	1	0	0	1	0
Small nuclear ribonucleoprotein F OS=Mus musculus OX=10090 GN=Snrpf PE=1 SV=1	Snrpf					0	1	0	1	1	1	0	0	1	0
ATPase family AAA domain-containing protein 5 OS=Mus musculus OX=10090 GN=Atad5 PE=1 SV=1	Atad5					0	1	0	5	1	5	0	2.32193	3	1.58496
DBIRD complex subunit ZNF326 OS=Mus musculus OX=10090 GN=Znf326 PE=1 SV=1	Znf326					0	1	0	4	1	4	0	2	2.5	1.32193
Germinal-center associated nuclear protein OS=Mus musculus OX=10090 GN=Mcm3ap PE=1 SV=2	Mcm3ap					0	1	0	4	1	4	0	2	2.5	1.32193
Pre-mRNA-splicing factor 38A OS=Mus musculus OX=10090 GN=Prpf38a PE=1 SV=1	Prpf38a					0	1	0	4	1	4	0	2	2.5	1.32193
Protein SDA1 homolog OS=Mus musculus OX=10090 GN=Sdad1 PE=1 SV=1	Sdad1					0	1	0	4	1	4	0	2	2.5	1.32193
Dual specificity protein kinase CLK1 OS=Mus musculus OX=10090 GN=Clk1 PE=1 SV=2	Clk1					0	1	0	3	1	3	0	1.58496	2	1
SWI/SNF-related matrix-associated actin-dependent regulator of chromatin subfamily D member 1 OS=Mus musculus OX=10090 GN=Smarcd1 PE=1 SV=3	Smarcd1					0	1	0	3	1	3	0	1.58496	2	1
Leucine-rich PPR motif-containing protein, mitochondrial OS=Mus musculus OX=10090 GN=Lrpprc PE=1 SV=2	Lrpprc		SILAC_DOWN			0	1	0	3	1	3	0	1.58496	2	1
Putative RNA-binding protein Luc7-like 1 OS=Mus musculus OX=10090 GN=Luc7l PE=1 SV=2	Luc7l					0	1	0	3	1	3	0	1.58496	2	1
Putative RNA-binding protein Luc7-like 2 OS=Mus musculus OX=10090 GN=Luc7l2 PE=1 SV=1	Luc7l2					0	1	0	3	1	3	0	1.58496	2	1
Voltage-dependent anion-selective channel protein 3 OS=Mus musculus OX=10090 GN=Vdac3 PE=1 SV=1	Vdac3					0	1	0	3	1	3	0	1.58496	2	1
Putative ATP-dependent RNA helicase Pl10 OS=Mus musculus OX=10090 GN=D1Pas1 PE=1 SV=1	D1Pas1					0	1	0	2	1	2	0	1	1.5	0.584963
40S ribosomal protein S12 OS=Mus musculus OX=10090 GN=Rps12 PE=1 SV=2	Rps12					0	1	0	2	1	2	0	1	1.5	0.584963
40S ribosomal protein S27-like OS=Mus musculus OX=10090 GN=Rps27l PE=1 SV=3	Rps27l					0	1	0	2	1	2	0	1	1.5	0.584963
Cleavage and polyadenylation specificity factor subunit 7 OS=Mus musculus OX=10090 GN=Cpsf7 PE=1 SV=2	Cpsf7					0	1	0	2	1	2	0	1	1.5	0.584963
DNA-directed RNA polymerases I, II, and III subunit RPABC1 OS=Mus musculus OX=10090 GN=Polr2e PE=1 SV=1	Polr2e					0	1	0	2	1	2	0	1	1.5	0.584963
Eukaryotic translation initiation factor 2D OS=Mus musculus OX=10090 GN=Eif2d PE=1 SV=3	Eif2d					0	1	0	2	1	2	0	1	1.5	0.584963
Heterogeneous nuclear ribonucleoprotein L-like OS=Mus musculus OX=10090 GN=Hnrnpll PE=1 SV=3	Hnrnpll					0	1	0	2	1	2	0	1	1.5	0.584963
Histone deacetylase 2 OS=Mus musculus OX=10090 GN=Hdac2 PE=1 SV=1	Hdac2					0	1	0	2	1	2	0	1	1.5	0.584963
MICOS complex subunit Mic19 OS=Mus musculus OX=10090 GN=Chchd3 PE=1 SV=1	Chchd3					0	1	0	2	1	2	0	1	1.5	0.584963
RNA 3'-terminal phosphate cyclase OS=Mus musculus OX=10090 GN=RtcA PE=1 SV=2	RtcA					0	1	0	2	1	2	0	1	1.5	0.584963
Succinate dehydrogenase [ubiquinone] flavoprotein subunit, mitochondrial OS=Mus musculus OX=10090 GN=Sdha PE=1 SV=1	Sdha					0	1	0	2	1	2	0	1	1.5	0.584963
Ubiquitin carboxyl-terminal hydrolase isozyme L5 OS=Mus musculus OX=10090 GN=Uchl5 PE=1 SV=2	Uchl5					0	1	0	2	1	2	0	1	1.5	0.584963
Zinc finger CCCH domain-containing protein 13 OS=Mus musculus OX=10090 GN=Zc3h13 PE=1 SV=1	Zc3h13					0	1	0	2	1	2	0	1	1.5	0.584963
14-3-3 protein beta/alpha OS=Mus musculus OX=10090 GN=Ywhab PE=1 SV=3	Ywhab					0	1	0	1	1	1	0	0	1	0
Histone H1t OS=Mus musculus OX=10090 GN=Hist1h1t PE=1 SV=4	Hist1h1t					0	1	0	1	1	1	0	0	1	0
Importin subunit alpha-5 OS=Mus musculus OX=10090 GN=Kpna1 PE=1 SV=2	Kpna1					0	1	0	1	1	1	0	0	1	0
Profilin-1 OS=Mus musculus OX=10090 GN=Pfn1 PE=1 SV=2	Pfn1					0	1	0	1	1	1	0	0	1	0
Ras-related protein Rab-10 OS=Mus musculus OX=10090 GN=Rab10 PE=1 SV=1	Rab10					0	1	0	1	1	1	0	0	1	0
Serine/threonine-protein kinase PAK 2 OS=Mus musculus OX=10090 GN=Pak2 PE=1 SV=1	Pak2					0	1	0	1	1	1	0	0	1	0
Serine/threonine-protein phosphatase PP1-gamma catalytic subunit OS=Mus musculus OX=10090 GN=Ppp1cc PE=1 SV=1	Ppp1cc					0	1	0	1	1	1	0	0	1	0
40S ribosomal protein S30 OS=Mus musculus OX=10090 GN=Fau PE=1 SV=1	Fau					0	1	0	1	1	1	0	0	1	0
60S ribosomal protein L29 OS=Mus musculus OX=10090 GN=Rpl29 PE=1 SV=2	Rpl29					0	1	0	1	1	1	0	0	1	0
CUGBP Elav-like family member 1 OS=Mus musculus OX=10090 GN=Celf1 PE=1 SV=2	Celf1					0	1	0	1	1	1	0	0	1	0
Golgi-associated plant pathogenesis-related protein 1 OS=Mus musculus OX=10090 GN=Glipr2 PE=1 SV=3	Glipr2		SILAC_DOWN			0	1	0	1	1	1	0	0	1	0
LIM and SH3 domain protein 1 OS=Mus musculus OX=10090 GN=Lasp1 PE=1 SV=1	Lasp1					0	1	0	1	1	1	0	0	1	0
Methionine--tRNA ligase, cytoplasmic OS=Mus musculus OX=10090 GN=Mars PE=1 SV=1	Mars					0	1	0	1	1	1	0	0	1	0
Peptidyl-prolyl cis-trans isomerase B OS=Mus musculus OX=10090 GN=Ppib PE=1 SV=2	Ppib					0	1	0	1	1	1	0	0	1	0
Peptidyl-prolyl cis-trans isomerase FKBP8 OS=Mus musculus OX=10090 GN=Fkbp8 PE=1 SV=2	Fkbp8					0	1	0	1	1	1	0	0	1	0
SUMO-conjugating enzyme UBC9 OS=Mus musculus OX=10090 GN=Ube2i PE=1 SV=1	Ube2i					0	1	0	1	1	1	0	0	1	0
Unconventional myosin-Ib OS=Mus musculus OX=10090 GN=Myo1b PE=1 SV=3	Myo1b		SILAC_DOWN			0	1	0	1	1	1	0	0	1	0
ATP-dependent RNA helicase DDX39A OS=Mus musculus OX=10090 GN=Ddx39a PE=1 SV=1	Ddx39a					0	1	1	5	1	4	0	2.32193	2.5	1.58496
Enhancer of rudimentary homolog OS=Mus musculus OX=10090 GN=Erh PE=1 SV=1	Erh					0	1	2	6	1	4	0	1.58496	2.5	1
Desmoglein-1-alpha OS=Mus musculus OX=10090 GN=Dsg1a PE=2 SV=2	Dsg1a					2	0	0	0	-2	0	-1	#NUM!	-1	#NUM!
Q7RTT2 TREMBL:Q7RTT2 Tax_Id=9606 Gene_Symbol=KRT78 Keratin-78	KRT78					5	0	1	0	-5	-1	-2.32193	#NUM!	-3	#NUM!
Q86YZ3 SWISS-PROT:Q86YZ3 Tax_Id=9606 Gene_Symbol=HRNR Hornerin	HRNR					8	1	4	3	-7	-1	-3	-0.415037	-4	-1.19265
Q5D862 SWISS-PROT:Q5D862 Tax_Id=9606 Gene_Symbol=FLG2 Filaggrin-2	FLG2					1	0	2	2	-1	0	-3.32193	0	-0.5	-0.862496
CLK4-associating serine/arginine rich protein OS=Mus musculus OX=10090 GN=Clasrp PE=1 SV=3	Clasrp					1	0	1	1	-1	0	-3.32193	0	-0.5	-0.862496
Cohesin subunit SA-3 OS=Mus musculus OX=10090 GN=Stag3 PE=1 SV=2	Stag3					1	0	1	1	-1	0	-3.32193	0	-0.5	-0.862496
Desmoplakin OS=Mus musculus OX=10090 GN=Dsp PE=1 SV=1	Dsp					12	0	3	1	-12	-2	-3.32193	-1.58496	-7	-2.20645

## Sheet: Wikipathways Cul2_Pramel7 int 
#term ID	Term description Cul2_Pramel7 intercating proteins	observed gene count	background gene count	strength	false discovery rate	matching proteins in your network (IDs)	matching proteins in your network (labels)
WP310	mRNA processing	20	439	1.02	1.43e-12	10090.ENSMUSP00000002198,10090.ENSMUSP00000021062,10090.ENSMUSP00000021306,10090.ENSMUSP00000027127,10090.ENSMUSP00000029013,10090.ENSMUSP00000030623,10090.ENSMUSP00000030734,10090.ENSMUSP00000031061,10090.ENSMUSP00000033673,10090.ENSMUSP00000034392,10090.ENSMUSP00000037613,10090.ENSMUSP00000039269,10090.ENSMUSP00000041906,10090.ENSMUSP00000045073,10090.ENSMUSP00000050771,10090.ENSMUSP00000054863…	Sf3a1,Ddx5,Eftud2,Sf3b1,Rae1,Sfpq,Sf3a3,Dhx15,Nono,Nip7,Fbl,Hnrnpk,Dis3,Sf3b3,Polr2a,Pcbp1,U2surp,Rps6,Hnrnpc,Hnrnpf
WP1763	PluriNetWork: mechanisms associated with pluripotency	16	287	1.11	2.49e-11	10090.ENSMUSP00000001258,10090.ENSMUSP00000001479,10090.ENSMUSP00000004202,10090.ENSMUSP00000005705,10090.ENSMUSP00000007130,10090.ENSMUSP00000018506,10090.ENSMUSP00000031984,10090.ENSMUSP00000033720,10090.ENSMUSP00000060054,10090.ENSMUSP00000080419,10090.ENSMUSP00000084791,10090.ENSMUSP00000086094,10090.ENSMUSP00000093959,10090.ENSMUSP00000099657,10090.ENSMUSP00000124093,10090.ENSMUSP00000134205	Uhrf1,Kpnb1,Dnmt1,Trim28,Ctnnb1,Kpna2,Smarcad1,Rbbp7,Chd4,Ezh2,Lyar,Smarcc1,Mta2,Hdac1,Usp7,Jarid2
WP150	DNA replication	5	41	1.45	0.00011	10090.ENSMUSP00000000505,10090.ENSMUSP00000023353,10090.ENSMUSP00000023867,10090.ENSMUSP00000027198,10090.ENSMUSP00000039621	Mcm7,Mcm4,Rfc2,Orc2,Rfc3
WP246	TNF-alpha NF-kB signaling pathway	7	180	0.95	0.00086	10090.ENSMUSP00000000505,10090.ENSMUSP00000018506,10090.ENSMUSP00000031617,10090.ENSMUSP00000037613,10090.ENSMUSP00000086094,10090.ENSMUSP00000091921,10090.ENSMUSP00000099657	Mcm7,Kpna2,Rpl6,Fbl,Smarcc1,Hsp90aa1,Hdac1
WP163	Cytoplasmic ribosomal proteins	5	77	1.17	0.0011	10090.ENSMUSP00000029722,10090.ENSMUSP00000031617,10090.ENSMUSP00000092502,10090.ENSMUSP00000099878,10090.ENSMUSP00000099962	Rps3a1,Rpl6,Rps2,Rps6,Rpl7a
WP157	Glycolysis and gluconeogenesis	4	49	1.27	0.0027	10090.ENSMUSP00000034834,10090.ENSMUSP00000113942,10090.ENSMUSP00000117030,10090.ENSMUSP00000130858	Pkm,Gapdh,Pfkp,Tpi1
WP1257	Mismatch repair	2	9	1.71	0.0282	10090.ENSMUSP00000005503,10090.ENSMUSP00000024967	Msh6,Msh2

## Sheet: CellComp_Cul2_Pramel7_downSILAC
#term ID	Term description: CUL2 and Pramel7 intercating proteins on chromatin and downregulated in ESC+Pramel7	observed gene count	background gene count	Strength	FDR	matching proteins in your network (IDs)	matching proteins in your network (labels)
GO:0005694	Chromosome	8	1024	0.96	0.0018	10090.ENSMUSP00000001258,10090.ENSMUSP00000001989,10090.ENSMUSP00000004202,10090.ENSMUSP00000005503,10090.ENSMUSP00000024967,10090.ENSMUSP00000033720,10090.ENSMUSP00000060054,10090.ENSMUSP00000081912	Uhrf1,Uba1,Dnmt1,Msh6,Msh2,Rbbp7,Chd4,Numa1
GO:0000785	Chromatin	6	553	1.1	0.0036	10090.ENSMUSP00000001258,10090.ENSMUSP00000001989,10090.ENSMUSP00000004202,10090.ENSMUSP00000005503,10090.ENSMUSP00000033720,10090.ENSMUSP00000060054	Uhrf1,Uba1,Dnmt1,Msh6,Rbbp7,Chd4
GO:0032301	MutSalpha complex	2	2	3.06	0.0036	10090.ENSMUSP00000005503,10090.ENSMUSP00000024967	Msh6,Msh2
GO:0043232	Intracellular non-membrane-bounded organelle	12	4035	0.54	0.0067	10090.ENSMUSP00000001258,10090.ENSMUSP00000001989,10090.ENSMUSP00000004202,10090.ENSMUSP00000005503,10090.ENSMUSP00000024967,10090.ENSMUSP00000029178,10090.ENSMUSP00000030501,10090.ENSMUSP00000033720,10090.ENSMUSP00000047123,10090.ENSMUSP00000049007,10090.ENSMUSP00000060054,10090.ENSMUSP00000081912	Uhrf1,Uba1,Dnmt1,Msh6,Msh2,Ctnnbl1,Ebna1bp2,Rbbp7,Nop2,Ctnna1,Chd4,Numa1
GO:0070013	Intracellular organelle lumen	12	4279	0.51	0.0089	10090.ENSMUSP00000001258,10090.ENSMUSP00000001989,10090.ENSMUSP00000004202,10090.ENSMUSP00000005503,10090.ENSMUSP00000023353,10090.ENSMUSP00000029178,10090.ENSMUSP00000030501,10090.ENSMUSP00000031411,10090.ENSMUSP00000033720,10090.ENSMUSP00000047123,10090.ENSMUSP00000060054,10090.ENSMUSP00000081912	Uhrf1,Uba1,Dnmt1,Msh6,Mcm4,Ctnnbl1,Ebna1bp2,Aldh2,Rbbp7,Nop2,Chd4,Numa1
GO:0031981	Nuclear lumen	11	3771	0.53	0.0122	10090.ENSMUSP00000001258,10090.ENSMUSP00000001989,10090.ENSMUSP00000004202,10090.ENSMUSP00000005503,10090.ENSMUSP00000023353,10090.ENSMUSP00000029178,10090.ENSMUSP00000030501,10090.ENSMUSP00000033720,10090.ENSMUSP00000047123,10090.ENSMUSP00000060054,10090.ENSMUSP00000081912	Uhrf1,Uba1,Dnmt1,Msh6,Mcm4,Ctnnbl1,Ebna1bp2,Rbbp7,Nop2,Chd4,Numa1
GO:0000792	Heterochromatin	3	96	1.56	0.0124	10090.ENSMUSP00000001258,10090.ENSMUSP00000001989,10090.ENSMUSP00000004202	Uhrf1,Uba1,Dnmt1
GO:0016581	NuRD complex	2	16	2.16	0.0151	10090.ENSMUSP00000033720,10090.ENSMUSP00000060054	Rbbp7,Chd4
GO:0034399	Nuclear periphery	3	133	1.42	0.025	10090.ENSMUSP00000001258,10090.ENSMUSP00000030501,10090.ENSMUSP00000081912	Uhrf1,Ebna1bp2,Numa1
GO:0000790	Nuclear chromatin	4	370	1.1	0.0291	10090.ENSMUSP00000001258,10090.ENSMUSP00000005503,10090.ENSMUSP00000033720,10090.ENSMUSP00000060054	Uhrf1,Msh6,Rbbp7,Chd4
GO:0043231	Intracellular membrane-bounded organelle	16	9507	0.29	0.0311	10090.ENSMUSP00000001258,10090.ENSMUSP00000001460,10090.ENSMUSP00000001989,10090.ENSMUSP00000004202,10090.ENSMUSP00000005503,10090.ENSMUSP00000022522,10090.ENSMUSP00000023353,10090.ENSMUSP00000024967,10090.ENSMUSP00000029178,10090.ENSMUSP00000030501,10090.ENSMUSP00000031411,10090.ENSMUSP00000033720,10090.ENSMUSP00000047123,10090.ENSMUSP00000049007,10090.ENSMUSP00000060054,10090.ENSMUSP00000081912	Uhrf1,Snd1,Uba1,Dnmt1,Msh6,Tdh,Mcm4,Msh2,Ctnnbl1,Ebna1bp2,Aldh2,Rbbp7,Nop2,Ctnna1,Chd4,Numa1
GO:0005622	Intracellular	18	12596	0.22	0.0367	10090.ENSMUSP00000001258,10090.ENSMUSP00000001460,10090.ENSMUSP00000001989,10090.ENSMUSP00000004202,10090.ENSMUSP00000005503,10090.ENSMUSP00000022522,10090.ENSMUSP00000023353,10090.ENSMUSP00000024967,10090.ENSMUSP00000029178,10090.ENSMUSP00000030501,10090.ENSMUSP00000031411,10090.ENSMUSP00000031766,10090.ENSMUSP00000033720,10090.ENSMUSP00000047123,10090.ENSMUSP00000049007,10090.ENSMUSP00000060054…	Uhrf1,Snd1,Uba1,Dnmt1,Msh6,Tdh,Mcm4,Msh2,Ctnnbl1,Ebna1bp2,Aldh2,Asns,Rbbp7,Nop2,Ctnna1,Chd4,Numa1,Tpi1
GO:0005634	Nucleus	13	6330	0.38	0.0367	10090.ENSMUSP00000001258,10090.ENSMUSP00000001460,10090.ENSMUSP00000001989,10090.ENSMUSP00000004202,10090.ENSMUSP00000005503,10090.ENSMUSP00000023353,10090.ENSMUSP00000024967,10090.ENSMUSP00000029178,10090.ENSMUSP00000030501,10090.ENSMUSP00000033720,10090.ENSMUSP00000047123,10090.ENSMUSP00000060054,10090.ENSMUSP00000081912	Uhrf1,Snd1,Uba1,Dnmt1,Msh6,Mcm4,Msh2,Ctnnbl1,Ebna1bp2,Rbbp7,Nop2,Chd4,Numa1
