# Supplementary material for: PRAMEL7 and CUL2 decrease NuRD stability to establish ground-state pluripotency
Source: EMBO Rep. 2024 Feb 8;25(3):1453–68. doi: 10.1038/s44319-024-00083-z (PMC10933316; doi:10.1038/s44319-024-00083-z)
Supplement: Supplementary file 9 — Dataset EV8 [file 44319_2024_83_MOESM9_ESM.xlsx]

## Sheet: Legend
Dataset EV8
Analysis of PRAMEL7-regulated genes bound by CHD4

## Sheet: CHD4_Pramel7-regulated genes
Genes with CHD4-bound promoter	Upregulated Pramel7Cul2-genes	Downregulated Pramel7Cul2-genes	Upregulated Pramel7ΔCul2 genes	Downregulated Pramel7ΔCul2 genes
1700030C10Rik	Yes
2700081O15Rik	Yes
Adap1	Yes
Ak1	Yes
Anxa11	Yes
Apobec2	Yes
Arhgap8	Yes
Asap3	Yes
Atp8b1	Yes
Avpi1	Yes
Bad	Yes
Baiap2	Yes
Bbc3	Yes
Bcl3	Yes
Capn1	Yes
Cars2	Yes
Cd38	Yes
Cd63	Yes
Cenpm	Yes
Cenpw	Yes
Chst8	Yes
Cish	Yes
Cited2	Yes
Ckmt1	Yes
Cldn4	Yes
Cox4i1	Yes
Cpsf4l	Yes
Crip1	Yes
Crtap	Yes
Csrnp1	Yes
Ctdsp1	Yes
Ctdsp2	Yes
Dusp27	Yes
Emc8	Yes
Etv1	Yes
Faap20	Yes
Fam178b	Yes
Fam222a	Yes
Fbxo27	Yes
Fbxw4	Yes
Fgfr1	Yes
Fkbp6	Yes
Gadd45b	Yes
Gdf15	Yes
Gjb4	Yes
Gli2	Yes
Gna11	Yes
Gpr161	Yes
Gpx4	Yes
Gstp2	Yes
Hmg20b	Yes
Hsd17b14	Yes
Hspb1	Yes
Icam1	Yes
Id1	Yes
Ier5l	Yes
Irak3	Yes
Itgb5	Yes
Jak3	Yes
Junb	Yes
Krt42	Yes
Ldlrad4	Yes
Lefty1	Yes
Lrfn4	Yes
Lrrc8d	Yes
Lrrn2	Yes
Marveld1	Yes
Mfsd12	Yes
Mov10	Yes
Msln	Yes
Nab2	Yes
Ndufs7	Yes
Nfkbia	Yes
Nol4l	Yes
Npepl1	Yes
Nr2f6	Yes
Nynrin	Yes
Pde4a	Yes
Piezo1	Yes
Pipox	Yes
Plekhg3	Yes
Ppm1n	Yes
Ppp1r14b	Yes
Ptges	Yes
Rap1gap	Yes
Rasgrp2	Yes
Rbpms2	Yes
Repin1	Yes
Rhbdf1	Yes
Ripk4	Yes
Rps15a-ps6	Yes
Rps29	Yes
Sirpa	Yes
Slc37a1	Yes
Slc39a13	Yes
Smad3	Yes
Smad6	Yes
Spint1	Yes
Ssbp4	Yes
Stmn1	Yes
Tead2	Yes
Tfeb	Yes
Timm8a2	Yes
Tmem125	Yes
Tmem40	Yes
Tnrc18	Yes
Tppp3	Yes
Trpm4	Yes
Tubb2b	Yes
Utf1	Yes
Vgll4	Yes
Zbtb45	Yes
Zbtb8a	Yes
Zfp219	Yes
Zfp36	Yes
Zfp704	Yes
Zrsr1	Yes
Arl6ip5		Yes
Atad2b		Yes
Atxn1l		Yes
Bhmt2		Yes
Cbln1		Yes
Cbx1		Yes
Chrm4		Yes
Cidea		Yes
Coch		Yes
Dgke		Yes
Dmgdh		Yes
Elovl2		Yes
Ezh1		Yes
Ggt1		Yes
Gjc1		Yes
H2-DMa		Yes
Hus1		Yes
Itgb3		Yes
Itpr1		Yes
Krt222		Yes
Magi1		Yes
Magohb		Yes
Mbd4		Yes
Med1		Yes
Myo1g		Yes
Ncoa1		Yes
Nek4		Yes
Ntn1		Yes
Parp12		Yes
Peg10		Yes
Platr26		Yes
Ppp1r1b		Yes
Retreg1		Yes
Sdhaf3		Yes
Sfi1		Yes
Sgce		Yes
Slc12a6		Yes
Snhg11		Yes
Spata22		Yes
Srrm4os		Yes
Tex15		Yes
Tmem220		Yes
Uba3		Yes
Usp34		Yes
Utp14b		Yes
Zfp113		Yes
Zfp248		Yes
Zfp493		Yes
Zmym6		Yes
2900041M22Rik			Yes
5730455P16Rik			Yes
Adam19			Yes
Agpat3			Yes
Ap1m2			Yes
Atcay			Yes
Bcam			Yes
Ccnd3			Yes
Cmtm7			Yes
Cnga3			Yes
Cnp			Yes
Dppa3			Yes
E2f2			Yes
Eefsec			Yes
Ets2			Yes
Foxp4			Yes
Glis2			Yes
Gpr4			Yes
Grsf1			Yes
Hsd17b11			Yes
Igfbp4			Yes
Inhbb			Yes
Irf2bpl			Yes
Jund			Yes
Laptm5			Yes
Lmna			Yes
Lpar5			Yes
Mgat3			Yes
Mras			Yes
Muc1			Yes
Mymx			Yes
Nectin1			Yes
Nfatc4			Yes
Nkx6-3			Yes
Padi3			Yes
Paip2b			Yes
Pcolce				Yes
Pdpn				Yes
Pecam1				Yes
Phlda1				Yes
Plaur				Yes
Plk3				Yes
Pmepa1				Yes
Pou2f3				Yes
Pou6f1				Yes
Ptms				Yes
Rapgef3				Yes
Rec114				Yes
Rnf135				Yes
Siglecf				Yes
Slc4a5				Yes
Slco4c1				Yes
Spic				Yes
Tmem130				Yes
Trh				Yes
Ubxn2a				Yes
Unc13a				Yes
Usp29				Yes
Vax2os				Yes
Wsb2				Yes
Xkr6				Yes
Zfp423				Yes
Zic2				Yes
1110002L01Rik
1110006O24Rik
1110032A03Rik
1110038B12Rik
1500009C09Rik
1700001K19Rik
1700008O03Rik
1700016H13Rik
1700034H15Rik
1700054K19Rik
1700066B19Rik
1700069L16Rik
1700102P08Rik
1810014B01Rik
1810058I24Rik
2010320M18Rik
2210016F16Rik
2210016L21Rik
2210417A02Rik
2410137M14Rik
2510009E07Rik
2610005L07Rik
2700062C07Rik
2810002D19Rik
2810410L24Rik
3110021A11Rik
3830406C13Rik
4930404N11Rik
4930503B20Rik
4930526I15Rik
4930563E22Rik
4931440P22Rik
6030468B19Rik
6820408C15Rik
6820431F20Rik
8030462N17Rik
9430083A17Rik
A4galt
A530013C23Rik
A530053G22Rik
A630066F11Rik
Aars
Abca7
Abcc1
Abcc4
Abhd11
Abhd14a
Abhd16a
Abhd17a
Abl2
Abraxas2
Abt1
Acaca
Acbd4
Acbd7
Ache
Acly
Acot13
Acot3
Acsbg2
Acsbg3
Acsf3
Acsl3
Actb
Actg1
Actn4
Actr10
Adad2
Adgre5
Adipor2
Adnp
Adrb3
Aebp2
Aff1
Agmat
Agpat2
Agrn
Agtrap
Ahcyl2
AI506816
Aire
Ajuba
Akap12
Akt2
Alas1
Aldh16a1
Alg5
Alg9
Alox12
Aloxe3
Alpl
Alyref2
Amacr
Amd1
Amdhd1
Anapc2
Ang
Ankhd1
Ankrd10
Ankrd13b
Ankrd13d
Ankrd23
Ankrd24
Ankrd40
Ankrd52
Anxa9
Ap1b1
Ap4e1
Ap5s1
Apbb2
Apoa2
Apobec1
Apoc2
Apoc4
Aqp3
Aqp7
Arcn1
Arhgdia
Arhgef1
Arhgef12
Arhgef3
Arid5b
Arl14epl
Arl15
Arl4a
Arl6ip4
Armc12
Armh3
Arnt
Arnt2
Arpc4
Arrdc5
Asf1b
Ash2l
Asic1
Asic4
Asns
Aspa
Atf6
Atf7
Atf7ip
Atg101
Atg14
Atox1
Atp10d
Atp11a
Atp2a2
Atp2a3
Atp5b
Atp5g1
Atp5j2
Atp9a
Atxn10
Atxn2
Atxn7l3
Aurkb
AW011738
AY512931
B230219D22Rik
B3galnt1
B3glct
B3gnt3
B3gnt7
B3gnt9
B4galt1
B4galt6
Bach1
Bak1
Basp1
Batf2
Bax
Bcar1
Bcat1
Bcat2
Bcdin3d
Bcl7a
Bcl7b
Bend3
Bhlhe40
Bicdl1
Bicdl2
Birc3
Blm
Bmpr1a
Bpifb5
Bptf
Brd2
Brd3
Brd4
Brf2
Brk1
Brox
Brwd1
Bspry
Btbd9
Btn1a1
Btn2a2
Btrc
Bub1
C1qtnf9
C330018D20Rik
C3ar1
C77080
C9orf72
Cabp1
Cacnb3
Calcoco2
Calm1
Calm3
Camk1d
Camk2g
Camk2n1
Camkk2
Cand1
Cand2
Capns1
Caprin2
Car11
Casq2
Cbfa2t2
Cblc
Cbx4
Cbx7
Cc2d1a
Ccar1
Ccbe1
Ccdc107
Ccdc114
Ccdc122
Ccdc171
Ccdc57
Ccdc60
Ccdc63
Ccdc84
Cchcr1
Ccn1
Ccn2
Ccnb1ip1
Ccnd1
Ccp110
Ccr4
Ccsap
Cct3
Cd248
Cd2ap
Cd37
Cd3eap
Cd55
Cdc20
Cdc23
Cdc42ep1
Cdc42ep4
Cdh1
Cdin1
Cdk1
Cdk2
Cdk5
Cdk6
Cdk7
Cdkl3
Cdkn1a
Cdsn
Cdt1
Cdx1
Cdyl2
Cebpzos
Cecr2
Cenph
Cep55
Cep57l1
Cep85
Cers2
Cfap20
Cfap45
Cfap97d1
Cggbp1
Chadl
Champ1
Chchd1
Chd2
Chd4
Chd9
Chkb
Chmp4c
Chp1
Chrna9
Chsy1
Chtop
Ciart
Cic
Cirbp
Ciz1
Cks2
Clasrp
Clcn4
Clcnkb
Cldn14
Clk1
Clps
Cmas
Cmip
Cnih2
Cnn3
Cnot10
Cnot11
Cnr2
Cntnap1
Cobl
Cog3
Commd2
Cops6
Cops7a
Cops7b
Coq10a
Coq5
Cox20
Cox5a
Cox5b
Cox8a
Cox8b
Cpeb3
Cplane1
Cpsf1
Cpt1a
Crb3
Crxos
Cse1l
Csf2ra
Csnk1e
Csrp1
Cstb
Ctbp2
Ctc1
Ctcf
Cth
Ctnnb1
Ctsf
Ctu2
Cul5
Cux2
Cwf19l2
Cyb561
Cyba
Cyp21a1
Cyp2c69
Cyrib
D030056L22Rik
D130043K22Rik
D630039A03Rik
D7Ertd143e
Dag1
Dalrd3
Dap
Daxx
Dazap1
Dbf4
Dcaf11
Dcaf5
Ddc
Ddx19a
Ddx27
Ddx39a
Ddx43
Deaf1
Decr1
Dek
Dennd2c
Depdc5
Dglucy
Dhdh
Dhodh
Dhrsx
Dido1
Dip2a
Dlg5
Dlgap5
Dmap1
Dnaaf1
Dnaaf3
Dnaaf4
Dnajb14
Dnajb8
Dnajc21
Dnajc30
Dnajc7
Dnajc9
Dnmt3a
Dnmt3l
Dop1a
Dot1l
Dpf1
Dpf3
Dph3
Dpm1
Dppa2
Dppa4
Dppa5a
Dtd2
Dtwd1
Dtx1
Dtx3l
Dus1l
Dus3l
Dusp1
Dyrk3
E230029C05Rik
Echdc2
Ecscr
Ect2
Edrf1
Eef1akmt2
Efna2
Efna3
Egln2
Ehd1
Ehmt2
Ei24
Eif1a
Eif2s2
Eif3l
Eif4a2
Eif4ebp1
Elac1
Elavl1
Elobl
Elovl5
Emid1
Emp2
Emp3
Enah
Eno1
Eno3
Eogt
Epha2
Epn2
Epop
Erbb3
Erc2
Erf
Erlin2
Esco1
Etf1
Etnk1
Etnk2
Etv6
Eva1b
Ewsr1
Exd2
Exoc6b
Exoc7
Exosc8
Ezh2
Ezr
F13b
Fabp3
Fads1
Fam120a
Fam13c
Fam169a
Fam186b
Fam217b
Fam222b
Fam227a
Fam227b
Fam25c
Fam53a
Fam78b
Fam8a1
Fam90a1a
Fancd2
Fancd2os
Fance
Fancg
Fbxl19
Fbxl8
Fbxo11
Fbxo15
Fbxo24
Fbxo5
Fcgr3
Fcgrt
Fdx2
Fdxacb1
Ffar2
Ffar3
Fgd1
Fgf4
Fgr
Fis1
Fkbp10
Fkbp4
Fkbp5
Flcn
Flii
Flot2
Fosl1
Foxa3
Foxd3
Foxh1
Foxj3
Foxl2os
Frg2f1
Fry
Fscn2
Ftl1
Fubp3
Fxr2
Fzd10
Fzd10os
Fzd2
Fzd9
G3bp1
G6bos
Gabarapl2
Gabbr1
Gabpb2
Gad1
Gadd45g
Gadd45gip1
Gamt
Gapdh
Garre1
Gata2
Gatad2b
Gatc
Gbx2
Gclc
Gcnt3
Gde1
Gdf3
Gemin7
Ggn
Ggnbp2
Ggps1
Gimap9
Gip
Gipc1
Gja1
Gjb5
Glb1
Glb1l
Glg1
Glrx
Glrx2
Gls2
Gltp
Glyctk
Gm10136
Gm10451
Gm11468
Gm13034
Gm14164
Gm17801
Gm1968
Gm2a
Gm4349
Gm48957
Gm5089
Gm5113
Gm5134
Gm525
Gm5523
Gm8801
Gm9104
Gmeb1
Gnb3
Gnb5
Gne
Gng8
Gnpda1
Golm1
Got1l1
Got2
Gpa33
Gpatch1
Gpatch3
Gpc4
Gpcpd1
Gpd2
Gpi1
Gpn1
Gpr179
Gpr37l1
Gprc5a
Gps1
Gpt2
Gramd1a
Grhl3
Grhpr
Grid2
Grtp1
Gse1
Gsk3b
Gsr
Gstp1
Gstp3
Gtf2i
Gtf2ird1
Gtf3a
Gtf3c3
Gtpbp3
Gtsf1l
Gusb
H2-M5
H2ax
Hap1
Harbi1
Hdgf
Herc4
Hes1
Hipk4
Hivep2
Hmces
Hmga1
Hmgb2
Hmgxb4
Hnrnpa3
Hnrnpdl
Hook2
Hormad1
Hoxa1
Hoxa4
Hoxa5
Hoxa7
Hoxb13
Hoxc12
Hps1
Hps3
Hps6
Hrob
Hs3st3b1
Hs6st1
Hsdl1
Hsp90aa1
Hsp90ab1
Hspa4
Hspa8
Hspb7
Htatip2
Htra1
Ifi30
Ifitm1
Ifitm2
Ifngr2
Ift46
Igdcc3
Igf2bp1
Igf2bp3
Igfbp2
Igll1
Igsf9
Il22ra1
Il3ra
Il6st
Impa2
Inafm2
Inava
Ino80b
Insl3
Ippk
Irak2
Ireb2
Irf1
Irf2
Irf5
Irgc1
Islr2
Itih1
Itpk1
Itpkc
Itpr3
Izumo2
Jade2
Jam2
Jarid2
Kank2
Kank3
Kash5
Kat2b
Kat5
Kbtbd4
Kcmf1
Kcnh3
Kcnk6
Kcnn1
Kcnn3
Kcnrg
Kcnu1
Kctd20
Kdelr2
Kdm1a
Kdm2b
Kdm3b
Kdm5b
Kif13b
Kif20b
Kirrel2
Klf12
Klf13
Klf15
Klf2
Klf9
Klhdc8a
Klhdc8b
Klhl17
Kmt2a
Kpnb1
Ksr2
Ktn1
Kxd1
L1td1
L3mbtl2
Lacc1
Lactb2
Lag3
Lama1
Lama5
Lamp1
Large1
Lasp1
Lax1
Lcor
Ldb1
Lefty2
Lekr1
Letmd1
Lhfpl5
Lipe
Lmnb2
Lmx1b
Lpcat3
Lrch1
Lrp1
Lrp5
Lrrc2
Lrrc25
Lrrc58
Lrrc59
Lrrc75b
Lrwd1
Lsm10
Lsm4
Lst1
Ltb
Ltn1
Luc7l
Luc7l3
Ly6g6c
Ly6g6d
Ly6g6e
Ly6g6f
Lypla1
Lysmd3
Macroh2a1
Mad1l1
Mafa
Maff
Malat1
Man2b2
Map10
Map3k15
Map3k20
Map4k4
Mapk1ip1
Mapk1ip1l
Mapkapk3
Marchf8
Mars1
Marveld3
Masp2
Max
Mb
Mbtps1
Mbtps2
Mcf2l
Mcl1
Mcph1
Mdfic
Mdm2
Mdm4
Med13l
Med21
Med24
Med29
Meox1
Mepce
Mettl21a
Mettl5
Mex3a
Mfap1a
Mfap1b
Mfap3l
Mfsd14a
Mfsd4b4
Mgarp
Mgat4f
Mia
Miat
Mib2
Mical1
Micall1
Micu2
Midn
Miga2
Mindy1
Mir1199
Mir124-2hg
Mir124a-1
Mir125a
Mir126a
Mir129-1
Mir130a
Mir132
Mir135b
Mir145a
Mir181c
Mir181d
Mir1934
Mir1966
Mir1981
Mir212
Mir23a
Mir24-2
Mir26b
Mir27a
Mir290a
Mir3061
Mir3078
Mir3089
Mir3107
Mir3109
Mir335
Mir339
Mir425
Mir677
Mir709
Mir760
Mir99b
Mirlet7e
Mirlet7g
Mis18bp1
Misp
Mitd1
Mknk1
Mkrn1
Mkrn2
Mks1
Mlec
Mlh3
Mllt10
Mllt6
Mmp11
Mog
Morc3
Morf4l1
Morn3
Mpc1
Mpc2
Mpg
Mpnd
Mpp6
Mpped2
Mpzl3
Mreg
Mrm2
Mrpl16
Mrpl3
Mrpl30
Mrpl33
Mrpl40
Mrpl44
Mrpl45
Mrps18a
Mrps30
Msantd2
Msh6
Msl1
Msl2
Msmb
Msrb2
Mt1
Mt2
Mtcl1
Mtmr12
Mtnr1a
Mtrf1
Mtss1
Muc20
Mus81
Mvk
Myadm
Mybl2
Mybpc3
Mybph
Myc
Mycn
Myef2
Myh7b
Myh9
Myl12b
Myo18a
Myo1b
Myof
Myrf
N4bp1
N4bp2
Naa16
Naga
Nags
Nanog
Nanos3
Nans
Nat8f1
Naxd
Nbea
Ncam2
Nck1
Ncor2
Ndel1
Ndor1
Ndrg1
Ndufa3
Ndufa4l2
Ndufaf1
Ndufaf3
Ndufs3
Ndufv2
Neat1
Nectin2
Nedd4l
Nemf
Neto2
Neurog1
Nf2
Nfib
Nfic
Nhlh1
Nid2
Nkx1-2
Nmd3
Nnmt
Nodal
Nol9
Nop10
Nop2
Nop53
Notch1
Notum
Npepps
Npm3-ps1
Nppb
Nptn
Nptx2
Nr1d1
Nrtn
Nrxn2
Nsd1
Nsmce3
Nub1
Nucb1
Nucks1
Nudt3
Nudt9
Nup205
Nup43
Nutm1
Nxnl1
Nyap1
Oas1g
Oas1h
Oga
Olfr1128
Ooep
Oprd1
Orai1
Orc5
Oscar
Otud7b
Otx2os1
Oxct2a
P2rx4
P3h3
Padi4
Pak1
Pak4
Pald1
Palm3
Pard6a
Park7
Parp16
Parp2
Parvb
Paxbp1
Paxip1
Pcbd2
Pcbp1
Pccb
Pcgf1
Pcif1
Pck2
Pcolce2
Pdcd2l
Pdcd6ip
Pde6d
Pde8a
Pdgfa
Pdhb
Pdlim1
Pebp1
Pef1
Pemt
Per1
Pfas
Pfkm
Pgap6
Pgc
Pgpep1
Phc1
Pheta2
Phf11d
Phf21a
Phf3
Phospho1
Phyhd1
Pigl
Pigz
Pik3r4
Pim3
Pip5k1c
Pisd-ps2
Pkd2l2
Pla2g10
Pla2g12a
Pla2g1b
Pla2g5
Pla2g6
Plbd2
Plcb3
Plcd3
Pld1
Plek2
Plekha2
Plekha5
Plekhf2
Plekhg2
Plekhg4
Plekhg5
Plekhh3
Plekhn1
Pllp
Plxdc1
Plxnb2
Pmm1
Pnn
Pogz
Pole4
Polg
Polk
Polr1b
Polr2a
Polr2e
Polr2m
Pop5
Pop7
Pou2f1
Pou5f1
Ppard
Ppia
Ppib
Ppip5k1
Ppp1cc
Ppp1r14a
Ppp1r14d
Ppp1r15a
Ppp1r15b
Ppp1r16a
Ppp1r37
Ppp1r3b
Ppp1r9b
Ppp2r3d
Ppp6r2
Pprc1
Pramel6
Pramel7
Prcc
Prdm14
Prdm2
Prkcg
Prmt6
Prmt9
Prorsd1
Proser1
Prpf3
Prpf40b
Prph
Prr12
Prr14
Prr14l
Prr23a3
Prr3
Prrc1
Prrc2b
Prrg2
Prrt3
Prss27
Prss38
Prss48
Prss50
Prss57
Psen1
Psma3
Psmb6
Psmd3
Psmd7
Psmg3
Ptdss2
Ptger1
Ptgis
Ptma
Ptp4a2
Ptpn1
Pum1
Pura
Pxn
Pxt1
Qk
Rab11fip5
Rab20
Rab21
Rab31
Rab3a
Rab42
Rab4a
Rab4b
Rabepk
Rad21
Rad51c
Rad54l2
Raf1
Rai14
Ralgds
Ranbp17
Rara
Rars
Rasa4
Rasl10a
Rassf4
Raver2
Rbbp5
Rbfox2
Rbm14
Rbm27
Rbm4
Rbms1
Rbms2
Rbmxl1
Rbpj
Rbpms
Rcan3
Rcc1
Rcc2
Rcor2
Rdh5
Rdh7
Rdh8
Reep3
Rest
Retreg2
Rfc5
Rfwd3
Rfx2
Rfx4
Rfx7
Rhbg
Rheb
Rhobtb2
Rhof
Ric1
Ric8b
Rif1
Rilpl2
Rimbp3
Rimklb
Riox2
Ripor1
Rita1
Rlbp1
Rmnd1
Rmnd5b
Rnase4
Rnf125
Rnf138
Rnf141
Rnf166
Rnf182
Rnf19b
Rnf216
Rnf227
Rnf8
Rpap1
Rpe
Rpl13
Rpl14
Rpl27
Rpl3
Rpl37a
Rpl7l1
Rpp38
Rpph1
Rps10
Rps13
Rps19
Rps6ka1
Rpusd3
Rrn3
Rsrp1
Rtf1
Rxrb
Rybp
S100a13
S1pr2
S1pr3
S1pr4
Sac3d1
Sall1
Samm50
Sap30
Sash1
Sbf2
Scmh1
Scube3
Sdc4
Sdr9c7
Sec14l1
Secisbp2
Selenon
Selenov
Sema4b
Septin1
Serinc3
Serp2
Sesn1
Sesn2
Set
Setd5
Setx
Sf3b1
Sft2d2
Sh2d4a
Sh3bp1
Sh3bp5
Sh3glb1
Sh3glb2
Shcbp1
Shld2
Sike1
Sinhcaf
Sirt4
Sit1
Skap2
Skida1
Slain2
Slc12a4
Slc12a5
Slc13a2
Slc15a1
Slc16a5
Slc16a8
Slc16a9
Slc1a5
Slc20a1
Slc25a1
Slc25a11
Slc25a36
Slc27a1
Slc29a1
Slc33a1
Slc35b2
Slc35d2
Slc35e3
Slc35g1
Slc35g3
Slc38a2
Slc39a4
Slc44a2
Slc44a4
Slc45a1
Slc46a1
Slc5a1
Slc6a6
Slc6a7
Slc7a7
Slc8b1
Slc9a8
Slc9a9
Slk
Slx4
Smad2
Smad7
Smagp
Smarcad1
Smarcc1
Smarcd1
Smdt1
Smg6
Smg9
Smim12
Smim19
Smtn
Smtnl2
Smug1
Smyd3
Snai1
Snap23
Sncg
Snhg1
Snhg12
Snhg20
Snhg3
Snora16a
Snora44
Snora61
Snora81
Snord11
Snord12
Snord2
Snord22
Snord52
Snord68
Snord99
Snrnp70
Snrpd1
Snrpg
Sntb2
Snx11
Snx3
Socs2
Socs3
Socs7
Sod2
Sox2
Sp1
Spaca6
Spag7
Spc24
Spdye4b
Spin1
Spink4
Spp1
Spred2
Spry2
Spry4
Spsb2
Sptbn4
Srarp
Src
Srebf2
Srf
Srgap3
Srrm3
Srsf1
Ssh1
Ssr2
Ssu72
St3gal1
St3gal2
Stap2
Stk16
Stk35
Stk38
Stk40
Stra8
Stx16
Stx3
Suclg1
Sugt1
Sulf2
Sult6b1
Sumo3
Sun1
Supt5
Susd2
Syce1l
Sycp2
Syf2
Sympk
Syngr1
Synj1
Synm
Syt3
Tac4
Tada1
Tada3
Taf15
Taf1b
Taf1c
Taf1d
Taf5
Taf6l
Taf8
Tango6
Tbc1d10b
Tbc1d7
Tbc1d9
Tbkbp1
Tbl1xr1
Tcf12
Tcf25
Tcl1
Tcp1
Tcp11
Tctn1
Tdgf1
Tdh
Tdrd12
Tdrp
Tead4
Tec
Tecr
Tedc1
Teddm2
Tep1
Terc
Tesc
Tex14
Tex46
Tfap2c
Tfap4
Tfcp2l1
Tgm2
Tha1
Thoc7
Thra
Thumpd3
Ticrr
Timm44
Tinagl1
Tipin
Tiprl
Tjp2
Tk1
Tkt
Tlcd1
Tle3
Tle5
Tle6
Tlx2
Tm2d2
Tm7sf3
Tmbim4
Tmc5
Tmed2
Tmed6
Tmed7
Tmeff1
Tmem117
Tmem132b
Tmem181b-ps
Tmem191c
Tmem198
Tmem203
Tmem211
Tmem221
Tmem229b
Tmem231
Tmem248
Tmem253
Tmem259
Tmem39a
Tmem50a
Tmem51
Tmem63c
Tmppe
Tmprss12
Tnfsf12
Tnfsfm13
Tnk2
Tnnt1
Tns3
Tob2
Tomm40l
Top2a
Top3b
Tor1aip1
Tpcn1
Tpd52
Tpgs2
Tprkb
Tprn
Tra2a
Traf4
Trappc10
Trappc9
Trerf1
Triap1
Trib3
Trim24
Trim25
Trim28
Trim41
Trim63
Trim7
Trim71
Trim8
Triml2
Trmt10c
Trmt61a
Trp53rka
Trrap
Tsc22d1
Tsc22d4
Tshz3
Tstd1
Ttc16
Ttc39b
Ttc9b
Tti2
Ttll3
Ttyh1
Tulp1
Txlng
Txndc17
Txnrd2
Tyro3
Tysnd1
U90926
Uba2
Ubald2
Ubap1
Ubc
Ube2b
Ube2cbp
Ube2l3
Ube2o
Ube2q1
Ubl3
Ubr3
Ubxn1
Uck2
Ufsp2
Ugcg
Uhmk1
Uhrf1
Uhrf2
Ulk2
Upf1
Upp1
Uri1
Urm1
Usb1
Uso1
Usp10
Usp16
Usp24
Usp46
Usp48
Utrn
Vamp2
Vasp
Vcp
Vdac1
Vdac3
Vegfc
Vhl
Vmn1r2
Vmn2r29
Vmo1
Vpreb3
Vps54
Vps9d1
Vsig10
Vwa8
Wasf2
Washc1
Wbp1
Wbscr25
Wdfy3
Wdr36
Wdr5
Wdr6
Wdr77
Wdr81
Wdr82
Wdr91
Wdsub1
Wdtc1
Wrap53
Wtap
Wwc2
Wwp2
Wwtr1
Xkr9
Xpo6
Xrn2
Ybx3
Yes1
Yif1b
Ythdf2
Ywhae
Ywhag
Ywhaq
Yy2
Zbed6
Zbtb1
Zbtb12
Zbtb17
Zbtb18
Zbtb25
Zbtb34
Zbtb39
Zbtb4
Zbtb48
Zbtb7a
Zbtb7b
Zc3h11a
Zc3h12a
Zc3h3
Zc3hav1
Zcchc8
Zdhhc2
Zdhhc6
Zer1
Zfas1
Zfhx2
Zfp13
Zfp148
Zfp184
Zfp207
Zfp213
Zfp217
Zfp251
Zfp260
Zfp266
Zfp27
Zfp276
Zfp280b
Zfp282
Zfp296
Zfp3
Zfp30
Zfp319
Zfp324
Zfp354b
Zfp367
Zfp36l1
Zfp42
Zfp428
Zfp512b
Zfp553
Zfp560
Zfp566
Zfp568
Zfp57
Zfp583
Zfp612
Zfp647
Zfp7
Zfp706
Zfp710
Zfp768
Zfp770
Zfp783
Zfp786
Zfp810
Zfp82
Zfp839
Zfp866
Zfp952
Zfp963
Zglp1
Zmiz2
Zmynd19
Znrf1
Zpr1
Zscan5b
Zswim3
Zswim8
Zup1
Zw10
Zyg11a

## Sheet: KEGG
Category	Term_ upregulated PramelCul2 genes with CHD4-bound promoter		Count	%	PValue	Genes		List Total	Pop Hits	Pop Total	Fold Enrichment	Bonferroni	Benjamini	FDR
KEGG_PATHWAY	mmu04390	Hippo signaling pathway	5	4.2735	0.0113959	SMAD3, ID1, TEAD2, BBC3, GLI2		46	151	7691	5.53628	0.747252	0.791519	0.791519
KEGG_PATHWAY	mmu04350	TGF-beta signaling pathway	4	3.4188	0.0132384	LEFTY1, SMAD3, ID1, SMAD6		46	85	7691	7.86803	0.797946	0.791519	0.791519
KEGG_PATHWAY	mmu04668	TNF signaling pathway	4	3.4188	0.025542	NFKBIA, BCL3, JUNB, ICAM1		46	109	7691	6.13562	0.955169	0.791519	0.791519
KEGG_PATHWAY	mmu05200	Pathways in cancer	7	5.98291	0.026384	NFKBIA, SMAD3, BAD, GNA11, RASGRP2, FGFR1, GLI2		46	395	7691	2.96296	0.959587	0.791519	0.791519
KEGG_PATHWAY	mmu04550	Signaling pathways regulating pluripotency of stem cells	4	3.4188	0.0464141	SMAD3, ID1, JAK3, FGFR1		46	138	7691	4.84625	0.996664	0.956521	0.956521
KEGG_PATHWAY	mmu04210	Apoptosis	3	2.5641	0.0478261	NFKBIA, BAD, CAPN1		46	60	7691	8.35978	0.997208	0.956521	0.956521

## Sheet: TF_Motif
TF_Motif_Upregulated PRAMEL7-CUL2 genes with CHD4-bound promters
Motif Name	Consensus	P value	q-value (Benjamini)	% of Target Sequences with Motif
GRHL2(CP2)/HBE-GRHL2-ChIP-Seq(GSE46194)/Homer	AAACYKGTTWDACMRGTTTB	0.0112339	0.6776	0.4224
Zic(Zf)/Cerebellum-ZIC1.2-ChIP-Seq(GSE60731)/Homer	CCTGCTGAGH	0.0214333	0.8606	0.7845
Sox2(HMG)/mES-Sox2-ChIP-Seq(GSE11431)/Homer	BCCATTGTTC	0.0227026	0.8606	0.681
RUNX(Runt)/HPC7-Runx1-ChIP-Seq(GSE22178)/Homer	SAAACCACAG	0.0239638	0.8606	0.6379
Zic2(Zf)/ESC-Zic2-ChIP-Seq(SRP197560)/Homer	CHCAGCRGGRGG	0.0397748	0.8606	0.6379
Zfp281(Zf)/ES-Zfp281-ChIP-Seq(GSE81042)/Homer	CCCCTCCCCCAC	0.0433748	0.8606	0.5517
THRa(NR)/C17.2-THRa-ChIP-Seq(GSE38347)/Homer	GGTCANYTGAGGWCA	0.0453108	0.8606	0.5259
Max(bHLH)/K562-Max-ChIP-Seq(GSE31477)/Homer	RCCACGTGGYYN	0.0511898	0.8606	0.5862
Arnt:Ahr(bHLH)/MCF7-Arnt-ChIP-Seq(Lo_et_al.)/Homer	TBGCACGCAA	0.0651541	0.9507	0.681
bZIP:IRF(bZIP,IRF)/Th17-BatF-ChIP-Seq(GSE39756)/Homer	NAGTTTCABTHTGACTNW	0.0666154	0.9507	0.3707
ZBTB12(Zf)/HEK293-ZBTB12.GFP-ChIP-Seq(GSE58341)/Homer	NGNTCTAGAACCNGV	0.0769999	0.9902	0.5259
Sox21(HMG)/ESC-SOX21-ChIP-Seq(GSE110505)/Homer	BCCWTTGTBYKV	0.0798812	0.9902	0.9052
BMAL1(bHLH)/Liver-Bmal1-ChIP-Seq(GSE39860)/Homer	GNCACGTG	0.0852002	0.9902	0.8966
Sox17(HMG)/Endoderm-Sox17-ChIP-Seq(GSE61475)/Homer	CCATTGTTYB	0.0868699	0.9902	0.5517
