# Supplementary material for: PRAMEL7 and CUL2 decrease NuRD stability to establish ground-state pluripotency
Source: EMBO Rep. 2024 Feb 8;25(3):1453–68. doi: 10.1038/s44319-024-00083-z (PMC10933316; doi:10.1038/s44319-024-00083-z)
Supplement: Supplementary file 10 — Dataset EV9 [file 44319_2024_83_MOESM10_ESM.xlsx]

## Sheet: Legend
Dataset EV9 List of primers, antibodies, and published dataset used in this study.

## Sheet: Primers
List of primers
ChIP qPCR primers
negative ctrl fw	5' TGTACACTGAAGGCGGTGTC 3'
negative ctrl rev	5' AGGGTCTTGTTTAAGCATCCCA 3'
Bcl3 promoter fw	5' TAGGGTGCTTTAGCTTTCGAGG 3'
Bcl3 promoter rv	5' GGAAAGTGGTTAGACAGCAAGC 3'
Tgif2 promoter fw	5' TTGCCTTATGAGCGGACAAAAC 3'
Tgif2 promoter rv	5' CCGTACCTTTGTAAGTTCGCC 3'
Essra promoter fw	5' GGGCGTTGAACGTGTATGTAAA 3'
Essra promoter rv	5' GTTAGGCCCCACCCCTTATG 3'

## Sheet: Antibodies
List of Antibodies
Western Blot
Primary antibodies	Epitope	Producer	Product number
	PRAMEL7 (R)	PRAMEL7 antibodies were produced in rabbit through immunization with a specific Pramel7 peptide. mPRAMEL7-5: NH2-CRDYLVGTLPKKQIVEDHSR-COOH, Pineda Antikörper Services
	CUL2 (R)	ThermoScientific	51-1800
	UHRF1 (R)	Santa Cruz	sc-98817
	UHRF1 (M)	Santa Cruz	sc-373750
	Beta-ACTIN (M)	Sigma-aldrich	A1978
	GAPDH (R)	Santa Cruz	sc-2027
	PCNA (M)	Abcam	ab-29
Secondary antibodies
IP/ChIP
	Epitope	Producer	Product number
	CUL2 (R)	ThermoScientific	51-1800
	CHD4 - ChIP Grade (M)	Abcam	ab70469
	Monoclonal ANTI-FLAG® M2, Clone M2 (M)	Sigma-aldrich	F3165

## Sheet: Public data sets
Public data sets used in this study
sample name	Type	Data repository	accession number	source
ESC_WT_CHD4_rep1	ChIP seq	GEO	GSM3290445	Kloet et al., 2017
ESC_WT_CHD4_rep1	ChIP seq	GEO	GSM3290446	Kloet et al., 2017
Mouse embryonic development	RNA seq	Array Express	E-MTAB-2958	Boroviak et al., 2015
Mbd3-KD ESCs	RNA seq	GEO	GSE61188	Luo et al., 2015
