# Supplementary material for: PRAMEL7 and CUL2 decrease NuRD stability to establish ground-state pluripotency
Source: EMBO Rep. 2024 Feb 8;25(3):1453–68. doi: 10.1038/s44319-024-00083-z (PMC10933316; doi:10.1038/s44319-024-00083-z)
Supplement: Supplementary file 11 — Source Data Fig. 1 [file 44319_2024_83_MOESM11_ESM.zip]

Archive with 11 entries (10 files):
- Figure1/
- Figure1/.DS_Store
- __MACOSX/Figure1/._.DS_Store
- Figure1/1C.pdf
- __MACOSX/Figure1/._1C.pdf
- Figure1/1F.pdf
- __MACOSX/Figure1/._1F.pdf
- Figure1/1E.pdf
- __MACOSX/Figure1/._1E.pdf
- Figure1/1D.pdf
- __MACOSX/Figure1/._1D.pdf
