# Supplementary material for: PRAMEL7 and CUL2 decrease NuRD stability to establish ground-state pluripotency
Source: EMBO Rep. 2024 Feb 8;25(3):1453–68. doi: 10.1038/s44319-024-00083-z (PMC10933316; doi:10.1038/s44319-024-00083-z)
Supplement: Supplementary file 12 — Source Data Fig. 3 [file 44319_2024_83_MOESM12_ESM.zip]

Archive with 9 entries (8 files):
- Figure3/
- Figure3/3B.xlsx
- __MACOSX/Figure3/._3B.xlsx
- Figure3/3E.xlsx
- __MACOSX/Figure3/._3E.xlsx
- Figure3/3F.xlsx
- __MACOSX/Figure3/._3F.xlsx
- Figure3/3A.xlsx
- __MACOSX/Figure3/._3A.xlsx
