# Supplementary material for: PRAMEL7 and CUL2 decrease NuRD stability to establish ground-state pluripotency
Source: EMBO Rep. 2024 Feb 8;25(3):1453–68. doi: 10.1038/s44319-024-00083-z (PMC10933316; doi:10.1038/s44319-024-00083-z)
Supplement: Supplementary file 12 — Source Data Fig. 3 [file 44319_2024_83_MOESM12_ESM.zip › Figure3/3B.xlsx]

## Sheet: Sheet1
	mean_log2_fc	NS_NOT regul	DOWN_significant	UP_significant	Transcriptionall reg
I2BP2	-0.858641		2.91888		2.91888
RPP25	-0.804238		1.39122
ACSF2	-0.79098		2.40686
TRNT1	-0.771237		1.87147
MOES	-0.551919		2.88102
NNRE	-0.436147		1.35
ODB2	-0.435916		1.61893
UBA5	-0.43504		1.7433
PPGB	-0.371954		1.35367
AJUBA	-0.340564		2.23626
SREK1	-0.335846		2.1309
GBB2	-0.318447		1.62156
SDE2	-0.300815		2.58476
PPM1B	-0.276047		1.4531
QOR	-0.253775		2.47984
SF3B4	-0.247269		1.74858
SPF27	-0.209974		1.91642
1433B	-0.208741		1.30251
NCBP1	-0.165002		1.60515
ASHWN	-0.157053		1.59017
COX41	-0.153427		1.43545
ARF5	-0.144151		1.40046
CCD25	-0.132008		2.69705
NRDC	-0.131649		1.34853
WAPL	-0.131047		1.33008
XRCC6	-0.125053		1.53944
RPB1	-0.120634		1.36572
TIF1A	-0.119362		1.3685
DIDO1	-0.110018		1.53
HNRPL	-0.0916554		1.34008
PP4C	-0.0827597		1.42439
TBB5	-0.0759499		1.45531
AL1A1	-0.070703		1.52995
LPPRC	-0.0579391		1.46295
EIF3C	-0.045408		1.36723
TXNL1	-0.0430875		1.51684
SARNP	-0.0337103		1.53898
PRS6A	-0.033309		1.87775
SF3A1	-0.0326792		1.59348
RBX1	-0.0096742		2.61324
SYAC	0.0283526	1.47615
GPN3	0.0571117	1.57416
RL29	0.0654245	2.89465
CSK2B	0.0671058	2.47399
RRP5	0.0689983	2.51776
TTL12	0.104377			3.14364
TPM4	0.108294			1.65517
EIF3G	0.108973			1.38777
PR40A	0.140776			1.62907
F169A	0.174504			1.31251
PTBP3	0.192687			1.61914
P5CR2	0.194306			1.31075
THIKA	0.212964			1.99345
KIF2C	0.22124			1.40634
VP26A	0.231346			1.4772
PTPA	0.24053			2.21226
SNR40	0.244925			1.54081
ARPC3	0.245373			2.15035
HEXI1	0.251877			3.37096
TIM8A	0.276628			1.68985
P5CR3	0.287242			1.47575
MYDGF	0.303491			1.8106
BDH	0.310808			1.84703
EPN4	0.326739			1.51395
NEP	0.346917			1.42068
LTOR3	0.351143			1.73802
ANR17	0.369437			1.71559
CREL2	0.393587			2.81408
ZCHC8	0.424213			1.37617
ACYP1	0.457879			1.90132
MAP1B	0.470268			1.50232
GLSK	0.476646			1.38506
UBL4A	0.478676			1.95034
ACSL3	0.661097			1.561
EXOSX	0.682522			1.67254
GNL3L	0.70481			3.08296
RN213	0.79586			1.31026
LS14B	0.869111			1.90957
SNX18	0.889113			1.48057
MOFA1	1.06403			3.04392
GPN1	1.07202			1.61177
EIF3A	-0.0452904	1.29788
MY18A	0.55904	1.29788
DHX29	-0.468822	1.2961
DMRT1	1.53471	1.29463
T2FB	0.343872	1.2786
ELAV4	0.296586	1.27677
KPRA	-0.380122	1.27562
AT1A1	-0.0552232	1.27544
DYR	-0.113964	1.27536
RL8	0.119842	1.27261
EMAL4	-0.11112	1.26834
NAKD2	-0.564265	1.26224
TTK	-0.287184	1.25746
GALK1	-0.782709	1.24866
LAP2B	-0.117887	1.24154
CDC42	-0.101224	1.24097
BAZ1A	0.798851	1.23913
MCM5	0.0573769	1.22602
DCAKD	0.214814	1.21995
MP2K1	0.127119	1.21958
ZNRD2	0.45296	1.21104
AP3D1	0.578925	1.20009
TGM1	-0.108332	1.19974
DC1I2	-0.0983215	1.19259
TRI25	-0.079493	1.18962
CSDE1	0.0394408	1.18002
PRPF3	0.124564	1.17138
HMMR	-0.160186	1.1627
WDR82	-0.0782251	1.1604
EZH2	0.204905	1.15803
SUCA	-0.0754796	1.15467
DDX54	0.225611	1.1329
PEX19	0.255542	1.13049
GMPPA	-0.265232	1.1266
VIGLN	-0.0417003	1.1259
SMC4	-0.0984893	1.12462
SF3A2	-0.0785583	1.10455
PDIP2	-0.168433	1.09706
SPT6H	-0.190487	1.09223
ML12B	0.125175	1.09186
MIA2	-0.332719	1.09119
RBM39	-0.0944662	1.0899
F120A	-0.633901	1.08817
AOFA	0.239313	1.08683
RASE	-0.627859	1.08022
JARD2	0.352247	1.07908
PRP4	-0.0899264	1.07623
CEIP2	0.58195	1.0742
CPSF6	-0.0821401	1.06829
NDUA2	-0.400032	1.06736
AL1L2	-1.14671	1.05883
DDX20	0.302936	1.05771
GTR1	0.144247	1.05389
MSTO1	-0.108688	1.05157
TGT	0.762689	1.05142
PRP4B	-0.0938917	1.05049
G6PI	-0.0777725	1.04957
GRN	-0.268724	1.04731
UBE4B	0.197974	1.04524
IF5A1	0.10586	1.04451
ZMYM2	-0.649649	1.04369
NDUV2	-0.175145	1.04259
IPO9	0.23968	1.04192
HEAT3	0.761024	1.03636
CHM4B	-0.236556	1.02996
EFTU	0.0296267	1.02856
CKAP5	0.41019	1.02626
UB2V2	0.240722	1.02471
PUM1	-0.243955	1.02427
TRUA	0.808816	1.02345
DCPS	-0.0647951	1.01976
KIF11	0.584791	1.01723
BT3L4	-0.103684	1.01359
NDUA4	-0.0820636	1.01207
BCCIP	0.1262	1.00999
GPX1	-0.0598918	1.00838
ALD2	0.576542	1.00335
MPPB	0.122012	0.998055
ASH2L	-0.153706	0.99615
DDX3X	0.112377	0.996049
RNH2B	-0.270467	0.995561
SH3G1	0.0852924	0.993559
GGYF2	-0.159013	0.99122
NAA30	0.380976	0.987956
WBP11	0.133901	0.980238
LSM3	0.104101	0.976128
HNRH2	0.465435	0.975417
RM17	-0.771074	0.973155
FL2D	-0.262125	0.972103
CRLF3	0.323114	0.969899
TRM2A	-0.388233	0.964821
CSN7A	-0.179247	0.964175
ANM7	-0.32363	0.962931
NOL9	-0.216654	0.960438
TIM44	-0.200807	0.959888
PDLI5	-0.145149	0.958159
NB5R1	0.285965	0.957802
NTF2	0.135296	0.952978
PSMD8	0.128662	0.939986
NLE1	0.133694	0.937982
RAB1B	0.143999	0.934358
UB2R1	-0.813253	0.928976
RRBP1	0.20407	0.925143
ACTN4	0.0224598	0.924116
DDAH2	-0.382632	0.92392
AL9A1	0.0879351	0.920009
RL28	0.0530639	0.919733
DAZP1	-0.0852973	0.918605
CS047	0.185827	0.914411
VAPA	0.0778793	0.91294
NUDT5	0.118551	0.911798
ESPL1	0.279683	0.910475
CYBP	0.0869105	0.908015
COPE	-0.310017	0.90695
CPIN1	0.0983318	0.904092
NOP56	0.0608704	0.903281
ECI2	0.2001	0.901975
RED	-0.114594	0.899284
PAK2	0.320905	0.899256
C19L1	-0.257366	0.899163
KCMF1	0.475082	0.899067
SSU72	0.0929649	0.897827
CDC16	-0.178732	0.894979
PPIL1	-0.0789894	0.893955
TFR1	-0.408072	0.891387
MAT2B	-0.154407	0.891202
CLPX	-0.078644	0.889257
HNRPM	-0.0299087	0.887937
TR150	0.0577044	0.886106
PPM1A	0.271007	0.885226
ERR2	0.0632977	0.884377
RFC4	0.165405	0.883419
NUP62	0.111507	0.883413
RTCA	0.142399	0.879425
NPTN	0.339501	0.875747
IDHG1	-0.15723	0.872714
TSNAX	-0.253244	0.870879
SQSTM	-0.380327	0.870605
GNA11	-0.239218	0.870523
ACAD9	-0.223701	0.870168
C1QBP	0.114274	0.87004
SYYC	-0.0393261	0.867957
CDC37	-0.0493234	0.866504
RM22	0.206706	0.864433
PSB6	0.0636027	0.863823
LA	-0.0582283	0.856224
ESTD	-0.0887297	0.853278
MGDP1	-0.233825	0.852109
GRPE1	-0.087273	0.848976
ASC	-0.36194	0.845643
RAC1	-0.0865595	0.845474
MDHM	-0.026763	0.842209
PSDE	0.0908344	0.839901
BLMH	0.0216211	0.836143
RFA2	0.0483455	0.835815
BZW2	-0.287308	0.834779
TIRR	0.143231	0.834258
SRP68	0.184	0.834045
SNAG	-0.276559	0.833995
CPNE1	0.093835	0.833523
DENR	0.0968472	0.832431
TRA2A	0.0893845	0.832313
NUBP1	0.339779	0.83064
CUL5	-0.139381	0.829478
CC115	0.404385	0.820045
NOP58	-0.0663946	0.819215
NSA2	0.943536	0.816118
GAR1	0.0762704	0.81377
NUP98	0.0669513	0.811367
YKT6	0.219197	0.811216
MTA1	-0.13269	0.80786
FKBP5	0.0754575	0.80724
IF4E	0.039202	0.801223
NDKB	0.0439536	0.800957
IF5	0.116559	0.799532
CEP55	-0.184978	0.797956
LMNA	0.119171	0.794521
PPP6	0.669472	0.791647
EPHA2	-0.184379	0.790627
SKT	0.0797357	0.786062
RIDA	-0.122011	0.783493
UFC1	0.0958342	0.782441
ADDA	-0.866925	0.779983
SMAP1	-0.158913	0.778909
IQGA1	0.0616658	0.778238
APOE	0.846085	0.777662
YIPF5	-0.483994	0.775871
RBM19	0.0949191	0.772
SR140	-0.0896141	0.771239
LDLR	0.419964	0.769007
1433E	-0.0431664	0.766444
ARFG1	0.378457	0.766261
HXK2	0.147164	0.765176
AGM1	0.150541	0.764498
DC1L1	-0.0805286	0.763772
RNPS1	-0.0585971	0.762418
COX6C	-0.239408	0.761356
LC7L3	-0.0305733	0.760859
MCAT	-0.219149	0.760178
HBAP1	-0.0711745	0.75959
DPYL2	0.337146	0.759281
FUBP2	-0.0704398	0.759279
RD23B	-0.138029	0.757893
BCAM	-0.14925	0.755725
RS15A	0.0638735	0.750773
RTN4	0.115698	0.750539
APT	0.158605	0.749644
LS14A	-0.074541	0.749613
KHDR1	-0.071397	0.749278
RAI14	0.249932	0.746784
SP16H	-0.0686162	0.746635
BAZ1B	-0.217859	0.746133
PSMD6	0.0399021	0.74601
PPIG	-0.0996786	0.742746
NVL	-0.0820218	0.741115
ARF4	-0.423384	0.740702
CHSP1	-0.133878	0.740195
2AAA	-0.0632084	0.739322
SAS10	0.114068	0.739159
ZW10	-0.2434	0.738664
HPBP1	0.145146	0.738516
KIT	-0.204208	0.733229
TPR	0.0240223	0.732443
AATC	-0.0557903	0.731439
RT34	0.267824	0.72982
ATG4B	0.596851	0.729502
NSUN2	0.0732163	0.725912
HMGB1	-0.0390961	0.724164
BIP	0.0191094	0.722561
ACOT9	-0.165195	0.722053
BAG3	-0.970839	0.72111
FUMH	0.0978568	0.720927
ZRAB2	0.129815	0.720531
NCLN	0.127848	0.718297
SDHA	-0.0809332	0.716576
COPA	0.0498206	0.710788
AP1B1	0.176775	0.708109
LMAN1	0.144863	0.707726
C1TM	0.0501881	0.705689
CSRP2	-0.210748	0.704795
ITPA	0.134782	0.704729
SPAS2	0.329628	0.704373
PP1R8	-0.165069	0.704156
ACTZ	-0.280453	0.702374
NUCB1	0.307456	0.702193
RCOR1	-0.351011	0.699756
SDF2L	-0.115117	0.699049
OGT1	-0.0716197	0.697075
RAB5C	-0.0753621	0.696704
ANM3	0.364898	0.696533
FM25C	0.190872	0.69614
TFPI1	0.825257	0.696059
SALL4	-0.142447	0.692731
S12A7	0.864559	0.690878
P66A	-0.195326	0.690233
MVD1	-0.454602	0.689564
ESYT1	-0.0222438	0.688605
SNX12	0.320703	0.685596
U3IP2	0.110893	0.685184
MP2K2	0.334586	0.684167
HIRP3	0.0999529	0.683135
LYRIC	-0.271466	0.681572
UBF1	-0.172726	0.68152
VPS25	0.244357	0.680174
CI114	0.331353	0.679993
RM23	0.226118	0.678507
NECP1	0.425832	0.677274
AURKB	0.113808	0.676401
ATP5H	-0.0873531	0.674784
CTR9	-0.141867	0.673806
UCRI	0.0135331	0.673605
CAPG	0.288537	0.673449
RS3A	0.0429213	0.671945
SPEE	0.112622	0.671561
NMT1	0.0989328	0.670845
PI42C	0.457639	0.670811
CHCH2	0.0470221	0.668821
SNUT1	0.118899	0.668294
PTBP1	0.0643691	0.665118
PP1RA	-0.328299	0.659402
RL35A	0.0680789	0.659301
TIPRL	0.231404	0.659212
RM12	-0.128718	0.659021
PARK7	-0.0670719	0.656589
PGP	0.196699	0.655707
TBL1R	-0.255887	0.654838
PPIB	0.0704666	0.651947
SURF4	0.336749	0.65032
PTMA	-0.0313661	0.649324
LAMP2	-0.425846	0.647153
RBX2	0.113182	0.645227
CYTB	0.263593	0.644397
SUCB2	-0.134	0.644212
FA49B	-0.260333	0.643058
PP6R3	0.161332	0.642651
MAZ	-0.125305	0.642392
HS105	0.0613851	0.64215
HTRA1	0.198613	0.640713
CPNS1	0.303471	0.636621
COPG2	1.27157	0.636252
3BP1	-0.309035	0.635839
TBCA	0.0879271	0.635323
FABD	0.221908	0.633584
CIA2B	-0.209349	0.63173
F162A	-0.968608	0.631411
EXOS9	0.212264	0.630286
DJB11	-0.297675	0.630074
CTR1	0.173895	0.62964
ATPG	-0.0553374	0.628942
SIN3A	0.0803366	0.628429
RRF2M	0.321865	0.627753
CRKL	0.188888	0.627255
LGMN	-0.101239	0.627207
LANC2	0.260593	0.626789
TXLNA	0.133181	0.626618
UBA6	0.218915	0.626584
FIP1	-0.242787	0.62653
TALDO	-0.0168073	0.625567
TERF1	0.123695	0.624621
GBRL2	-0.0817466	0.623739
GTPB1	-0.153264	0.623186
MAOM	0.464176	0.621662
RL7L	0.149767	0.620195
SRPRA	-0.0841738	0.618198
CDK9	-0.225616	0.617992
SYEP	-0.0315483	0.617199
PFD2	-0.0422622	0.614767
SYDC	-0.0534438	0.614715
TYSY	0.250203	0.613368
LIAS	-0.234101	0.611829
CYFP1	0.109729	0.610844
NCBP3	-0.220413	0.610492
CTNB1	-0.1233	0.609711
RRS1	0.131243	0.608784
TOM1	-0.351818	0.608498
NDKA	-0.0803787	0.605726
SNW1	0.0454019	0.604058
RL1D1	-0.0243868	0.603774
TBL3	-0.0771421	0.601919
COF1	0.0272157	0.601681
PP1A	-0.12632	0.601095
IPYR	0.0945985	0.598548
TOE1	-0.293397	0.596746
MYOF	0.289275	0.596029
UBCP1	-0.387389	0.593832
RBM8A	0.0694196	0.593083
NDUB5	-0.137178	0.59288
CUTA	0.249499	0.592162
UBP7	-0.0839975	0.591698
SSRA	0.114305	0.591032
RL27	-0.024452	0.590984
DCA13	0.219111	0.590963
UBFD1	-0.0505278	0.590689
PSA1	0.0684569	0.589771
SMRC1	-0.111045	0.589421
CRNL1	-0.121666	0.588838
RL22	0.122205	0.588486
DKC1	-0.0517993	0.587864
PDLI1	-0.14867	0.587716
EXOS4	-0.883782	0.586816
WBP2	0.0770711	0.586073
KIF2A	0.0583366	0.584911
CAZA2	0.285438	0.584536
NP1L4	-0.0505143	0.584307
SRSF9	-0.0766268	0.583677
FA98A	0.187977	0.583622
XPO2	0.0607677	0.5834
STX8	-0.237156	0.582766
NUP54	0.106405	0.582175
DOCK6	0.596305	0.581747
SF3B5	0.0490256	0.581604
H31	-0.216859	0.580601
EFNMT	0.284353	0.578899
TTC4	0.257859	0.576565
RMXL1	0.186916	0.575424
PEF1	-0.177117	0.574721
NSDHL	-0.123054	0.574667
ELP2	-0.697793	0.573052
NDUBA	-0.132018	0.571271
DAAF5	0.455396	0.570714
RAB18	-0.0786919	0.570275
EXOS2	0.254929	0.568271
DHC24	0.181943	0.567815
PSA2	-0.0984371	0.567596
NDUA6	-0.274515	0.567562
SRPK1	0.0580545	0.567293
MBD3	-0.0993219	0.567191
RIR1	0.0582022	0.564906
COPB2	0.182217	0.56469
DDI2	0.167259	0.564472
U520	-0.0327032	0.56443
GABPA	-0.127785	0.562657
XPO7	-0.234087	0.561008
RL37A	0.240417	0.560672
TMA16	0.25727	0.559558
KTN1	0.0824893	0.559466
UAP1L	0.298923	0.558478
LAS1L	0.125184	0.557539
FA98B	-0.116934	0.556612
DYHC1	-0.0448445	0.556148
PIPNB	0.604651	0.556034
RMD3	0.287542	0.555851
FRIL1	-0.269677	0.555805
AATM	0.0325374	0.555314
PTMS	0.228446	0.554973
EIF3D	-0.054208	0.554306
SUN1	-0.129653	0.552996
GPDM	-0.104814	0.550509
PGTA	0.290362	0.550285
ACADL	0.102174	0.550053
PPIL2	0.587049	0.549901
NMD3	0.119074	0.549232
IDH3A	0.044705	0.549016
DCP1A	0.355558	0.548207
DX39B	-0.0940973	0.547289
SODC	-0.0363116	0.546457
IF4B	0.019911	0.54591
PSMG1	0.183058	0.54563
ULK1	0.997521	0.545623
RTCB	0.0485979	0.544207
SOX	0.274486	0.543752
CKAP2	-0.262511	0.543654
BID	0.347282	0.543652
PSB3	-0.065906	0.543135
SON	0.173381	0.543117
TPM1	-0.149909	0.542726
LRC59	-0.031391	0.542705
NDUS2	0.198149	0.540172
HDHD5	0.822376	0.538888
AT1B3	-0.151803	0.538756
AP3B1	-0.248165	0.537915
PRP8	-0.0168804	0.537855
ATPD	-0.0437835	0.53725
PSB4	-0.032516	0.536783
TEX10	0.158687	0.536079
FXR2	0.131544	0.535728
TBCC	0.167762	0.53522
ADNP	-0.185785	0.535204
RS20	-0.0881458	0.533362
GNL1	0.286723	0.532699
CFDP1	0.0798471	0.531994
EIF3L	0.0532505	0.531584
TGO1	0.308357	0.531567
NP1L1	0.0542828	0.529519
DDX27	0.0855195	0.529446
RBM42	-0.149542	0.52937
RUXG	-0.1081	0.529211
RT26	-0.249278	0.52913
PUR9	0.102428	0.528962
GSHR	-0.140649	0.528124
BCAT2	0.1837	0.527956
COBL	0.151655	0.527672
LEO1	-0.0890576	0.526344
CHAP1	0.493073	0.524973
NOL8	0.364509	0.523986
CSN6	0.106835	0.523256
AACS	-0.485331	0.52303
NAA40	0.876287	0.522815
ANLN	0.0420647	0.521762
IMPA2	0.0803506	0.521343
SSBP3	-0.647116	0.521117
CYC	-0.38654	0.520665
1433T	-0.0741151	0.51973
ITB1	0.0847594	0.519191
MTAP	-0.102019	0.518998
QKI	-0.101591	0.518596
PIN4	-0.102771	0.518566
ENPL	-0.0260069	0.518283
KAD2	-0.130917	0.517253
SMAP	0.0460057	0.517081
DNJC9	-0.151321	0.516246
BACH	0.19363	0.516195
PSA4	-0.0877754	0.51569
ROA1	-0.0694423	0.512976
FDFT	0.155668	0.512847
TDIF2	0.229353	0.51192
LORF1	-0.0619762	0.511289
SYRC	0.0328055	0.510464
CIAO1	0.181597	0.510397
ZN326	0.538635	0.510252
ACON	-0.0756465	0.510051
STN1	-0.490192	0.509686
DIM1	0.302941	0.508797
ENOA	-0.0630817	0.508721
CUL3	-0.155966	0.508581
U2AF1	-0.10382	0.508316
MK01	0.0338087	0.507969
PPWD1	-0.200537	0.507855
SMCE1	-0.0770463	0.507557
ERP29	0.105028	0.507409
LMAN2	-0.0652599	0.507127
PFD5	0.0408279	0.502055
SF3A3	0.0332197	0.502031
ZN593	0.0696715	0.501949
VDAC3	-0.0766293	0.500696
DNPEP	-0.0430321	0.499444
SERC	0.0560253	0.497301
ABCF3	0.398882	0.497124
MAP4	-0.0481919	0.497071
TRXR1	-0.0423366	0.496334
PO5F1	0.146388	0.495795
RAB14	0.0778446	0.49578
ADT2	-0.0961128	0.495563
PWP2	0.44099	0.494442
SRSF6	0.0443263	0.493741
CATB	0.0856393	0.493372
RINI	0.0521249	0.492198
ASF1B	-0.407549	0.492092
DHX33	0.120157	0.491889
OAT	-0.0473562	0.491481
AP2B1	-0.0896297	0.490497
FCL	0.234301	0.489891
CAPR1	-0.0411894	0.488353
CT027	0.102169	0.487883
RS2	0.0430195	0.48753
MATR3	-0.0720386	0.48715
PGES2	0.431238	0.486587
RL10	-0.0769268	0.486557
SMC1A	0.157178	0.486016
PAK4	-0.492323	0.484745
IMA7	0.199241	0.483205
NAA25	-0.0958118	0.482572
CBX3	0.157747	0.4825
GNA1	0.137378	0.481405
FPPS	-0.0931026	0.480603
RPA2	-0.299349	0.479178
FABP5	-0.144835	0.478663
SGPL1	-0.156596	0.478347
P66B	0.0528634	0.478278
CIP4	-0.154245	0.477943
THIOM	-0.239123	0.477287
RM27	-0.323743	0.47724
MTREX	-0.0833456	0.476794
PDS5A	0.0678401	0.476008
AKA12	0.0735789	0.474993
RL7	0.0333182	0.473449
UBE2O	0.141645	0.473174
JMJD6	-0.101351	0.472958
SGT1	-0.0634597	0.472949
OXSR1	-0.0628162	0.472847
ERF	0.191478	0.47283
UTP18	-0.0943409	0.472597
RBPS2	0.105717	0.470607
NUMA1	-0.0732598	0.469691
PREB	0.412695	0.469279
UB2L3	0.0418663	0.468763
XPP1	-0.0712588	0.468743
IMPA1	0.0472364	0.467241
PPME1	0.11724	0.467073
MANF	-0.165351	0.465748
UBP10	0.0707377	0.464966
ACACA	0.383729	0.464186
KAT7	0.0302164	0.464105
1-Sep	-0.0545755	0.463437
SNX2	-0.0675474	0.462848
PPIH	0.0203345	0.462446
PRDX5	-0.0651555	0.461512
SLD5	-0.207431	0.460366
CELF1	0.0480137	0.459486
I2BPL	0.0934605	0.459399
RALY	-0.0287713	0.459072
KIFC1	-0.128529	0.45907
SERB	-0.0580549	0.458528
KHDC3	-0.288662	0.457524
CHD4	-0.0560352	0.457173
RS12	0.0456033	0.457004
E41L1	-0.232828	0.456379
PTCD3	0.114384	0.456184
CPNE3	-0.0901641	0.455768
XAF1	-0.78905	0.454771
NIPS1	-0.204776	0.45382
TECR	0.371497	0.453353
7-Sep	-0.0603943	0.453146
UBP48	0.127606	0.452569
BAG6	-0.0491116	0.452532
DDX5	0.0233995	0.452252
GDIB	-0.0431233	0.452164
AL7A1	-0.151529	0.451558
RL34	0.0443675	0.451529
JUPI1	0.222687	0.451321
MREG	0.228913	0.451126
CASP3	-0.321057	0.449196
RT15	-0.372636	0.448997
DDX46	-0.0689671	0.448917
NOP53	-0.0897108	0.448381
PHB	0.0726236	0.448238
ROA0	-0.0937008	0.44813
GLRX3	-0.0988869	0.447933
ARP3	0.0602163	0.447775
C1TC	-0.0537336	0.447698
MORC3	0.103865	0.447574
RL17	0.0387523	0.447295
TBB3	-0.0663046	0.447114
S23IP	-0.682233	0.44705
ACADM	-0.10928	0.44695
CATA	-0.090872	0.445843
SENP3	-0.110276	0.445551
EMD	-0.0806938	0.445442
RS3	0.0421605	0.445073
RL13	0.054573	0.443973
MBB1A	0.0397346	0.44382
GRB10	-0.291645	0.443617
HNRPQ	-0.0469742	0.443535
UCHL1	0.0664578	0.443119
RL21	0.0581428	0.442571
KS6A3	0.0928464	0.441695
T2EA	0.171533	0.44082
CEBPZ	-0.0501187	0.440294
PABP2	-0.0976492	0.440287
TRAP1	-0.118541	0.439012
RPP30	0.386829	0.438487
CWC22	0.0298342	0.43819
HSP74	0.0261897	0.437918
CALU	0.217994	0.437611
EFGM	-0.0386318	0.437299
H4	0.0455024	0.436742
ADT1	0.125505	0.436587
2AAB	0.182835	0.436254
ERH	-0.0658068	0.435453
YBOX3	0.206559	0.434547
AGFG1	-0.0605932	0.433687
SART3	-0.0595471	0.433403
SPB6	-0.0361805	0.432846
MRT4	0.0474355	0.432249
DCTP1	-0.0885945	0.431995
EF1A1	0.0486756	0.43162
YTHD3	0.15116	0.430471
MCCA	-0.363283	0.430375
NEDD4	-0.116253	0.430156
DEGS1	-0.166582	0.429765
PUM3	-0.0252375	0.42893
EHD4	0.372406	0.428798
6PGL	0.11997	0.428676
ACADS	0.0645316	0.428407
AFAD	-0.0725036	0.428223
ARLY	0.27301	0.42794
TIF1B	-0.0725611	0.427767
ADAS	0.0488452	0.427746
DNMT1	-0.0683535	0.427348
PRC2B	0.451422	0.427085
PP4P1	0.403323	0.42707
CBX5	-0.0660553	0.426995
IMDH1	0.223881	0.426485
RANG	-0.0717499	0.426329
CND1	0.0890558	0.426157
RBM28	0.152889	0.425796
EED	-0.0766151	0.425203
CAH2	0.121736	0.425169
NU155	0.0737476	0.424704
RB11B	-0.0794741	0.423664
CDC5L	-0.0870932	0.423031
DPOD2	-0.0736808	0.423004
1433S	0.126678	0.42295
SCFD1	-0.100738	0.42223
RPB7	-0.468663	0.421408
UBE2S	0.133649	0.421317
FACR1	0.175777	0.421159
LDHB	0.0458113	0.420732
GCN1	-0.160897	0.420664
PQBP1	0.0989466	0.420548
MSH6	-0.111539	0.420525
TNPO1	0.110992	0.420277
CLPB	0.367559	0.420177
TCEA1	-0.0872122	0.420157
RRP44	0.0563318	0.420096
RIOX2	-0.734382	0.419643
RS8	0.040009	0.419494
MK	0.168766	0.418781
PLCB3	0.153273	0.418133
NOLC1	0.047448	0.417221
RL7A	0.0456594	0.414432
SC23A	0.206413	0.413997
PRS10	0.0327838	0.413714
SGTA	-0.0784652	0.413572
PI42B	-0.19611	0.41221
RPAB3	0.076277	0.412204
TLN1	-0.0446835	0.41162
ACY1	0.0824853	0.410994
PSPC1	-0.0434983	0.410254
PHAX	0.126499	0.410185
BRX1	0.0507202	0.40993
RM02	-0.169026	0.409249
CLU	0.159574	0.409236
PLIN2	0.28157	0.408854
IFM2	0.159943	0.407897
ENSA	0.088149	0.407799
DPOD1	0.146347	0.407483
TCPA	-0.0120714	0.406946
DUS3L	0.506342	0.406833
HNRPK	-0.0107584	0.406632
SRPRB	0.121516	0.405716
ULA1	-0.118077	0.405486
OTUB1	-0.0662403	0.405217
PREP	-0.153015	0.405159
FKBP4	0.125125	0.404305
HCFC1	-0.0755631	0.403967
RAP1B	0.175618	0.403028
SC22B	0.133565	0.402342
WDR1	0.0641361	0.402213
QCR2	-0.0786786	0.402138
PIMT	-0.280029	0.401194
ZCH18	0.0778384	0.400962
WDTC1	-0.35461	0.400604
RT23	0.0488125	0.400412
SET	-0.0485253	0.400302
SCAM3	0.159317	0.400136
MOV10	-0.0630583	0.400095
CATL1	0.181396	0.399731
DJC21	-0.0620336	0.3992
SEH1	0.0647399	0.399172
PNPT1	-0.573755	0.398747
NOP9	0.0551083	0.398694
SMC3	-0.0784077	0.398622
RL5	0.0429915	0.398453
GLOD4	0.0400808	0.398026
RN138	-0.228198	0.397401
MPLKI	0.441148	0.397126
AMRP	-0.289245	0.396888
EF2	0.034856	0.396811
RL31	0.0370821	0.396664
MYG1	-0.0402969	0.396098
HXK1	0.569314	0.395949
GLRX5	-0.177722	0.395788
UHRF1	-0.0861357	0.395667
CSN8	0.0927245	0.395484
SNX1	-0.168437	0.395172
ANXA6	-0.0285968	0.394475
RT35	-0.315147	0.394248
VPS29	0.124378	0.393131
TOM40	-0.0484577	0.393089
MCM2	-0.0527527	0.392653
LSG1	0.150615	0.391824
NUP93	0.0533622	0.391517
HSPB1	-0.116117	0.391363
MFGM	0.20486	0.390685
ELP3	-0.0625074	0.390209
LMNB2	-0.0363089	0.390015
CSTF2	0.160763	0.389234
CNOT2	-0.0790418	0.387988
PRS6B	-0.0471075	0.387888
NOSIP	-0.0689578	0.387045
UTP4	0.0330126	0.385986
WDR61	0.0985497	0.385822
RHG01	-0.123477	0.385647
CHERP	-0.137307	0.385383
RL27A	0.0468706	0.384738
S30BP	-0.101385	0.384724
NDUS6	-0.166176	0.38421
METK2	0.106343	0.383621
AIMP1	0.0942681	0.382628
DHB4	-0.0770578	0.382576
CSN2	0.050466	0.382323
GNPI1	-0.0547846	0.382064
PPIA	-0.0865414	0.381268
GPX4	-0.123463	0.380908
UBQL4	0.0668647	0.380638
UGGG1	-0.0968831	0.38061
NXF1	0.0544804	0.380158
LMNB1	-0.0654206	0.38002
TACC3	0.177208	0.379912
PRDX4	0.124685	0.379778
UTP11	-0.290023	0.378365
ITPK1	0.129738	0.377142
ZPR1	0.105426	0.37697
RFA3	-0.232584	0.376821
MSH2	-0.122356	0.376818
NAT10	0.132298	0.376763
ETFB	-0.0573817	0.376063
MYPT1	-0.0895359	0.375375
NOMO1	0.109318	0.37536
UBAP2	-0.0517909	0.375224
NLTP	0.0295135	0.373267
UBP2L	-0.0378963	0.373254
EP15R	0.136152	0.37309
MDHC	-0.0391121	0.372884
PRP19	-0.0790469	0.372747
VDAC1	-0.0288523	0.372411
SC31A	0.0363006	0.372179
DDX49	0.19144	0.37215
CUL2	-0.216568	0.372027
EPCAM	0.556754	0.37129
HEM3	-0.0792188	0.370856
INT4	0.128406	0.370327
2A5A	-0.560611	0.370219
DDX1	0.0514707	0.369933
MIC19	0.160313	0.369278
UPP1	-0.145911	0.368745
TIGAR	0.203808	0.368674
TCPH	0.0280858	0.368161
ZN598	0.128987	0.368065
QRIC1	-0.505575	0.368048
LSM2	-0.106687	0.367859
SMCA5	0.034871	0.367318
LONM	-0.0814212	0.367301
AK1A1	-0.103342	0.367144
IBP2	0.202673	0.366032
RBM25	0.0793562	0.364565
CSN1	-0.0470053	0.364563
EI2BE	-0.0918866	0.36361
HNRPC	-0.0321994	0.363301
CX6B1	-0.137969	0.362426
CHIP	0.0580789	0.362333
RL18	0.0303078	0.361854
RUVB2	-0.0544427	0.361801
CSN7B	0.320191	0.361267
RL26	0.0343475	0.361058
TB182	0.159581	0.360851
TRI33	-0.157599	0.360804
LYAR	-0.0749552	0.360775
MIF	-0.0274555	0.360113
IPO7	0.0588069	0.360108
VATD	0.467981	0.359458
LDHA	0.185021	0.35936
LIMS1	-0.151901	0.359219
P5CR1	0.148727	0.358526
WDR46	0.0701253	0.35849
GCSP	-0.152574	0.358313
UBC12	-0.125328	0.357962
SSF1	0.254469	0.357397
IF1A	-0.0208492	0.35726
ILF3	-0.0565149	0.357069
ALDOA	-0.0175042	0.356455
API5	0.0650906	0.356434
IF2B1	-0.0271005	0.355991
TERA	-0.0439206	0.355966
NUP50	-0.0889081	0.355943
VATA	-0.0840207	0.355665
SYFB	-0.0417629	0.355337
LGUL	-0.0577801	0.354443
DNJA3	-0.105335	0.354431
RM52	-0.141895	0.354078
PELP1	-0.0896991	0.35405
MIC27	-0.186367	0.352783
PPCE	-0.108402	0.352445
HUWE1	0.0878453	0.352168
TDH	-0.0836711	0.351668
RL3	0.023235	0.351157
NIP7	0.134036	0.350888
SOX2	0.0785715	0.350506
CPSF3	0.12219	0.34939
CRK	0.080991	0.3485
PROF1	0.0608775	0.348204
ABHDA	0.575766	0.348112
RENBP	-0.187263	0.348075
VPS35	0.0664846	0.347693
KGUA	0.148344	0.347272
MARH5	-0.232658	0.347204
ASGL1	-0.395341	0.346811
DNLI1	-0.0364581	0.346656
AIFM1	0.0359446	0.34636
MYCBP	-0.263971	0.346309
ZO2	-0.0622072	0.346115
1433Z	0.0298054	0.345363
TOM34	0.0689333	0.345109
SYMC	0.061135	0.344711
CD2AP	0.0815885	0.344225
KCRB	0.215473	0.344054
PPBT	-0.29876	0.344035
PDIA1	0.0649012	0.343473
FABPH	-0.115628	0.342421
PNO1	0.0574897	0.342218
RS11	0.0462856	0.342037
OSBP1	-0.335099	0.34144
MYO1B	-0.132602	0.341234
RADI	0.0269302	0.340337
VAMP2	0.049979	0.340169
ARFG2	0.508683	0.339726
GSTA4	-0.15492	0.339333
GIPC1	0.233631	0.339194
PSB5	-0.0256671	0.338697
TPM3	0.0418755	0.337665
WASL	0.0735542	0.337548
CTCF	-0.096326	0.337417
MIC60	0.129632	0.337058
TPD54	0.0188583	0.336479
FLNA	0.0241351	0.336021
GAPR1	-0.149634	0.335972
IMB1	0.0411265	0.335674
RRP7A	0.0839889	0.33543
NMT2	0.272027	0.335367
RPAB1	-0.0763223	0.334897
CYB5	0.306028	0.334716
ANM5	0.0915847	0.334049
ASNA	-0.0881026	0.333649
VASP	0.105704	0.332083
HNRPD	-0.0696154	0.332066
NELFE	0.533173	0.332055
PBDC1	0.097154	0.332047
VPS4B	0.14084	0.331823
G3BP1	0.0314452	0.331718
RM42	-0.0656749	0.3317
RAI3	0.213788	0.330129
CNN3	-0.0637161	0.329563
LACB2	-0.0527064	0.3294
SAP	-0.0650222	0.329356
A16A1	-0.165321	0.32932
AT1B1	-0.0355218	0.32918
UBP8	-0.0781093	0.328973
TACC2	0.13985	0.328515
MPP8	-0.148041	0.328406
INT3	-0.38067	0.328403
HCDH	-0.23577	0.328086
NHRF1	-0.0906184	0.327695
NUP43	-0.0657192	0.327562
WDR43	0.0477359	0.3273
CTBP2	-0.051716	0.326894
PEPD	0.262166	0.326816
SND1	0.154468	0.32664
SPB1	0.0458609	0.326406
VIME	-0.228607	0.326335
ERO1A	0.0891375	0.325932
AAAS	-0.116722	0.325251
TBA4A	0.0653301	0.325199
EXOS3	0.240024	0.325171
ARHG2	-0.08297	0.325105
PAPOA	0.141579	0.324823
XPO5	0.182865	0.324386
PK1IP	-0.0266948	0.32337
NPM	0.0413518	0.321301
CKAP4	0.0630493	0.321211
PTH2	-0.0459949	0.320867
CDV3	0.0778948	0.320844
FADS2	0.0739377	0.320685
NEUA	0.49534	0.320639
ALDR	0.0721865	0.32037
SPIT1	0.0802469	0.320185
SSBP	0.148442	0.320075
MPPA	-0.260842	0.319233
PDS5B	-0.104134	0.318773
RT09	0.088966	0.318209
15-Sep	-0.182083	0.318168
P5CS	0.0481845	0.317601
GTF2I	-0.0526893	0.317503
INO1	0.0910363	0.316981
L2GL2	0.0532082	0.316745
GARS	0.0937419	0.316742
THTR	-0.171603	0.316386
PEBB	0.0837863	0.31622
DNJC7	0.0347899	0.315938
IF2G	0.0276834	0.315919
NOP2	0.118106	0.315878
SNUT2	0.153165	0.315084
AMPL	-0.0605175	0.31484
MPP10	-0.0524035	0.314136
SF3B3	-0.0299329	0.31304
RS24	0.0363772	0.312313
PPID	0.0354256	0.31193
MTDC	0.0946515	0.311826
NUDC3	-0.182241	0.311706
TBA1C	0.0922061	0.310997
ADPRH	-0.0421249	0.310581
NSMA3	0.100875	0.310436
VA0D1	-0.139308	0.309923
SFPQ	0.00929225	0.309626
NFYC	0.0952584	0.308044
PNPH	0.105411	0.307584
MLEC	-0.0583862	0.306894
PARP2	-0.0824722	0.306745
DNJC8	-0.0621815	0.306713
KCY	0.0850087	0.306296
PDIA3	0.0149458	0.306115
MCM6	-0.0308119	0.304831
SPF45	-0.118335	0.304468
CCAR2	0.0833793	0.304426
NOG2	-0.0509258	0.303657
RS10	0.0443979	0.30303
IF4G1	-0.0381598	0.302348
AP2A1	-0.0690292	0.301214
DHX9	-0.0568994	0.300677
HMCS1	-0.0718933	0.300291
HMOX1	0.109303	0.300181
RS23	0.0523854	0.299655
4F2	0.0330306	0.299228
PCKGM	-0.0700403	0.299197
NONO	-0.0255122	0.299092
PDIA4	0.119669	0.298982
SAHH	-0.0217585	0.298791
NUDC2	0.0522913	0.298635
TOP2B	0.454175	0.297736
MTMR9	-0.0643078	0.296404
ATPB	-0.0549696	0.296304
PSB2	0.0551362	0.295727
GSTO1	-0.236195	0.295444
PHC1	-0.12598	0.295438
HDGF	-0.121235	0.294965
ROA3	-0.0336485	0.29478
IPO4	-0.107862	0.294584
MAX	-0.124725	0.294554
PDCL3	0.0994806	0.294516
NSF1C	-0.0548293	0.294135
ZC11A	-0.072093	0.293915
ERP44	-0.0586666	0.29386
PPIC	-0.322853	0.29355
CNOT9	0.0182174	0.29335
VATH	0.0900355	0.293311
FINC	-0.112035	0.292963
NPM3	0.0684002	0.292946
NPL	-0.191262	0.292745
ASNS	0.0844323	0.292509
TIM	-0.444524	0.291801
RIOK2	-0.133064	0.291756
AFG2H	-0.218831	0.291739
GLO2	-0.237545	0.291713
AATF	0.156217	0.29161
ARPC5	0.0599896	0.291434
USP9X	-0.0470224	0.291362
SURF6	0.080364	0.290921
TOP1	-0.100772	0.290769
SYHC	-0.0388732	0.290748
ALAT2	-0.126243	0.290711
LY75	0.322229	0.290692
PSMD7	0.0390909	0.290691
3HIDH	0.16002	0.290423
GRP75	-0.0525891	0.290283
HDGR2	0.150348	0.290093
DDX17	-0.0871694	0.290057
TIAR	0.0632628	0.290041
ABCF2	0.0630758	0.289217
ACTY	-0.0942732	0.2885
PABP1	0.0304615	0.28837
RU17	0.0298391	0.288221
RAB2A	-0.0791257	0.287532
PUF60	-0.0189416	0.286921
PAIRB	0.0786506	0.286884
SAAL1	-0.261418	0.286413
OST48	-0.0932141	0.28641
WDR75	0.0925825	0.286124
RS27A	0.0590241	0.285753
SMD3	0.166819	0.285519
SYSC	-0.023272	0.284428
BAP31	0.0873158	0.283903
NIF3L	-0.0572364	0.282844
MSS4	-0.138498	0.282728
EF1B	0.0492561	0.281752
UBR4	0.0531127	0.281656
IMP3	-0.0828606	0.280915
PYR1	0.0529116	0.280798
NU214	-0.0871481	0.280754
KIF4	-0.333573	0.280743
RAD21	0.157322	0.28068
IDHC	-0.0707658	0.280625
UBQL2	0.0936615	0.280308
IF2B3	0.115271	0.279877
GRHPR	-0.0734921	0.279763
HNRDL	-0.0216058	0.279697
TOP2A	0.0330567	0.279634
SRSF4	0.164238	0.279421
OTU6B	0.237547	0.279417
MYO1C	-0.0334943	0.27935
SETD3	0.166045	0.27928
FRIH	-0.175072	0.278693
PIN1	0.0269159	0.278075
TOM70	0.0321968	0.277717
ATOX1	0.0558882	0.27721
RCC2	-0.0646541	0.277033
DHB7	-0.132852	0.276477
JADE1	0.114184	0.276396
LBR	-0.0746856	0.276388
ARC1B	0.0725657	0.276247
SIAS	-0.0422874	0.275841
PRUN1	-0.0701545	0.275608
IMA5	-0.252797	0.275034
GIT1	0.0848012	0.275024
NU133	0.0341833	0.275015
NHP2	-0.13252	0.274947
ACADV	0.315267	0.274813
ARI1A	-0.100307	0.274666
BAX	0.0317808	0.27466
RM19	0.234492	0.274339
NGDN	0.0748804	0.273209
RRP8	0.0941142	0.272243
SNRPA	-0.0524609	0.271348
ERMP1	0.0669273	0.271047
IF4A1	0.0383291	0.270825
THOC2	0.0972452	0.270585
OSBL8	0.199628	0.270303
RBM10	-0.0494054	0.270149
EBP2	0.0175204	0.269388
WDR18	-0.0521598	0.268982
PCYXL	-0.383502	0.268623
MTPN	0.140213	0.268616
UBR7	-0.0779169	0.267461
ILK	0.119101	0.266506
SPTN1	-0.0511522	0.266487
AT2A2	-0.0415078	0.266481
DREB	-0.115381	0.266306
HEM2	0.0930523	0.266297
SEC13	0.0451132	0.265753
MMSA	0.113208	0.265308
OARD1	0.221569	0.265167
HNRPF	0.108102	0.265157
MCES	0.0232392	0.265009
G6PD1	-0.077638	0.264959
DRG1	0.101631	0.264883
DPPA4	-0.211882	0.264537
MO4L2	-0.195216	0.263998
TCPZ	0.0126292	0.263869
CLH1	0.00706946	0.263481
HNRH1	-0.184435	0.263372
EI2BB	-0.186131	0.26327
ORN	0.0707631	0.263203
UFD1	-0.153362	0.263109
MRCKB	0.190377	0.262069
GRB2	0.0659028	0.262062
SNX3	-0.076983	0.261252
PSMD3	0.0204077	0.261194
TSR2	0.384354	0.260738
UBA1	-0.0073085	0.260283
GEMI5	0.157347	0.259772
PSA7	-0.0353614	0.259639
INT5	0.123994	0.259366
MAP2	-0.0345516	0.259129
RL23	0.0315179	0.258728
ANM8	-0.0768391	0.258476
STT3A	0.135198	0.258383
PURA	-0.350989	0.258306
MCM3	0.0204098	0.257521
SRC8	0.0496625	0.256606
QCR7	-0.0897889	0.256493
TBA3	0.167045	0.256348
CLCA	0.0503684	0.255979
EI2BA	-0.109695	0.25595
WDR5	0.0258841	0.25578
DHB12	-0.0530553	0.255594
GT251	-0.11311	0.255281
DNM1L	-0.0551783	0.255281
ODPB	0.0429909	0.255015
NCKP1	0.0630537	0.254009
U5S1	0.0273447	0.253886
RCC1	0.0540708	0.253588
SYVC	-0.0623636	0.253289
PEBP1	-0.0250326	0.252605
ATPA	-0.0394301	0.252406
SAE2	0.03231	0.252368
PP4R2	0.0351636	0.252019
CSTF3	0.0573153	0.251856
ERG7	-0.0735933	0.251397
CR025	0.213445	0.251156
NPC2	-0.0691159	0.250966
GLYR1	0.0585866	0.250932
GGA2	-0.203074	0.250091
RU2A	-0.0466238	0.249988
MTNB	0.27838	0.249877
CRIP2	-0.275775	0.249044
DDX24	0.0789384	0.248764
RLA0	0.0286204	0.248716
H15	-0.054453	0.248632
UBXN1	-0.0825063	0.247611
RAE1L	-0.0425504	0.247194
PURA2	-0.0283521	0.247193
PRPS1	0.385515	0.247171
IF4A3	-0.0164569	0.246765
ADHX	-0.0361289	0.246384
2A5G	0.0699994	0.246154
SUH	-0.072456	0.246142
RS25	0.0276618	0.245794
TCAB1	-0.1959	0.244838
DOPD	-0.0364519	0.244762
BYST	0.0469081	0.24468
HNRL1	-0.0678163	0.244525
ERAL1	-0.24423	0.244463
PGAM5	-0.0586217	0.2443
IF6	0.017628	0.243659
ILKAP	0.338798	0.242452
CBL	0.0815546	0.242102
HINT2	-0.198554	0.241886
TFAM	-0.0924631	0.241864
DNJC2	0.0371805	0.240841
GFPT2	0.113318	0.240748
NUDC	0.040347	0.240582
NACC1	-0.120211	0.240384
C560	-0.388757	0.239967
DHX30	-0.0750905	0.2398
MCM7	-0.0285537	0.237463
MK67I	-0.0306489	0.23729
DDX51	-0.24632	0.237146
TXND5	-0.0370056	0.236895
ATX2L	-0.0318428	0.236672
UBXN7	-0.0963755	0.236602
LYPA1	-0.100617	0.236424
MEP50	0.0881162	0.236422
PMVK	0.0913432	0.236213
INCE	-0.125408	0.235717
CD81	-0.0571865	0.235589
EDC4	-0.111711	0.234539
SAFB1	-0.0275075	0.233711
RL13A	0.0302571	0.233528
UBA3	-0.103656	0.23331
RRP12	0.0841361	0.232659
TMEDA	0.0369015	0.231735
ECHD2	-0.240156	0.231388
DYN2	-0.0301132	0.230211
TRA2B	-0.0374262	0.229547
RBM3	-0.040241	0.228777
UTP6	-0.0675152	0.228133
GLU2B	0.0339976	0.227981
CSN4	-0.0423617	0.227019
SYF1	0.115781	0.226721
CPSF1	-0.0581441	0.226304
GSTP1	0.105645	0.225776
RACK1	0.0312061	0.225679
REQU	-0.050401	0.225671
TIM50	0.0438148	0.225475
MTA3	-0.055107	0.225441
XPOT	-0.0915153	0.225314
TPIS	0.0925275	0.224876
TAGL2	0.138685	0.224596
SRSF1	-0.0137388	0.224389
FBX2	0.0740863	0.224054
SERPH	-0.0464402	0.223959
CNBP	-0.0185581	0.223748
SMRD1	-0.0480856	0.223511
ABCF1	0.0192117	0.223131
S29A1	0.0839937	0.22245
TPD52	-0.097155	0.222113
ELAV1	-0.0484086	0.222104
SYFA	0.0356024	0.221802
IPO5	0.0591931	0.221561
ERF1	-0.0158514	0.220454
P4R3B	0.35052	0.220282
RS17	0.0520978	0.219464
CXB3	0.109008	0.218913
G3P	0.0877617	0.218741
SPRE	-0.0561169	0.218012
TPP2	0.0279106	0.217772
USO1	0.0251058	0.216321
AT2B1	0.0942181	0.216191
CA174	0.229428	0.216143
ROA2	0.0320547	0.215654
SRP54	-0.0420015	0.215574
PSME4	0.049518	0.215558
VRK1	-0.0562347	0.21545
RL11	0.0379552	0.215394
RRP1	0.149724	0.215258
MYEF2	-0.0310457	0.215107
KS6A1	0.0969723	0.215019
EI2BD	-0.0352109	0.214868
GDIR1	0.0253942	0.213299
TOP3B	0.191504	0.213154
ASSY	0.0447012	0.212354
MESD	0.045185	0.211867
COPB	0.026426	0.211471
NAA15	-0.0338623	0.209984
ODBB	-0.108216	0.209796
SPAG7	0.0485491	0.209706
HNRPU	0.0133345	0.209368
PARG	-0.108049	0.20893
DD19A	0.0391762	0.208247
CGL	-0.0718212	0.207913
COX5A	-0.0413934	0.20771
NIT2	0.0430491	0.207514
CDC73	0.0993167	0.206827
RBP2	-0.0784507	0.206591
SNAA	0.0391775	0.205722
HNRL2	-0.0458121	0.205635
TCPB	0.0314482	0.205626
RAVR1	0.117294	0.205612
RALA	0.15366	0.205515
PUR8	0.0485447	0.205495
UBE2N	0.0127503	0.205013
IDI1	0.0396567	0.204892
YBOX1	-0.0202774	0.20475
CPSF5	0.0442254	0.204704
IF2A	-0.0167105	0.204614
NFU1	0.0893273	0.203668
LYAG	0.211959	0.203275
HELLS	0.0237929	0.203066
CADH1	-0.0475325	0.202755
DEST	0.0349769	0.202693
FXR1	-0.0424111	0.202626
SYNC	-0.0109483	0.20252
RBM14	-0.0160935	0.200727
MYH9	0.0297208	0.200226
AAAT	0.0459901	0.199851
STAT3	0.0788823	0.199359
HS90A	-0.0077145	0.199153
VAT1	0.0494319	0.198708
PSMD1	0.0169561	0.198503
UCHL3	-0.0263088	0.198491
TIM13	-0.0283935	0.198379
NS1BP	0.0399851	0.198225
DDB1	0.0132354	0.198223
STRAP	0.0779721	0.197972
RS9	0.0259161	0.197497
OTUD4	-0.157924	0.197208
RL18A	0.0344221	0.197031
MCMBP	0.241606	0.197013
KDM3B	-0.0171981	0.196898
RL32	0.0298241	0.195892
CATD	-0.067047	0.195487
CP51A	-0.0419199	0.195405
CLPT1	-0.0586459	0.19449
SMRCD	0.075569	0.193856
PFKAP	0.0638972	0.193803
MRP	0.0411889	0.1936
LRC40	0.0477983	0.193499
PLIN3	-0.0709579	0.192932
LAMC1	-0.0365247	0.192749
PGK1	0.0293779	0.192468
EIF2A	0.0134808	0.192219
NUP88	-0.0527116	0.192174
ELOB	-0.0662854	0.192055
CPT1A	0.0396963	0.191633
DHX15	0.0760977	0.191447
TPD53	0.108084	0.190915
COR1B	-0.0789339	0.190102
KPYM	-0.0154655	0.189974
LKHA4	-0.0363508	0.189511
TCTP	0.0554424	0.189495
DAZL	0.0996298	0.189455
NOL10	0.0504333	0.18885
CSN3	-0.0459784	0.188713
HS90B	0.0269595	0.188611
ZFP57	-0.040209	0.187898
ARPC2	0.0521642	0.187715
RPB3	0.0912014	0.187689
ARK72	0.0532768	0.187329
HSP7E	-0.0391289	0.187242
GLYM	-0.0163313	0.186599
PDIP3	-0.0344093	0.185945
MARCS	-0.0977958	0.184891
RSSA	0.0227754	0.184391
4EBP1	0.0251179	0.18428
G3BP2	0.0200519	0.184253
RIF1	0.0280475	0.183987
GBB1	0.0355029	0.183782
RM41	-0.109675	0.183517
IMA4	-0.0592873	0.183503
PFKAL	0.174263	0.18346
EXOS7	0.191433	0.182948
PIP30	-0.0759136	0.182801
PLRG1	-0.0638206	0.182034
CLPP	-0.0431083	0.181561
GDIA	-0.261219	0.181334
RL14	-0.0553991	0.181012
9-Sep	-0.0932589	0.180679
ERG1	0.0488105	0.180564
RS18	0.0235461	0.180423
LUC7L	-0.0566822	0.180363
PSD11	0.0187512	0.180345
YTHD2	-0.0773474	0.180041
SRRT	0.0234121	0.179984
EF1G	0.0327977	0.1798
FSCN1	-0.0586355	0.178944
SRSF7	0.0224358	0.178417
ODP2	-0.0427833	0.178283
CAND1	-0.0310654	0.17814
TSN	-0.058561	0.177973
STIP1	-0.0173704	0.177947
HBS1L	0.150091	0.177941
TYY1	0.0459598	0.177833
PRS4	0.0137512	0.177817
SNX5	0.0371881	0.177799
UMPS	0.042227	0.177606
BAG1	0.0551223	0.177486
IF2P	0.0400841	0.176474
SRP19	0.225745	0.176332
FKBP3	-0.0276409	0.176259
ARI2	-0.113312	0.176185
CTDP1	-0.216162	0.17616
TPX2	0.0471063	0.176131
FKBP9	0.204962	0.17579
AL4A1	-0.062411	0.175787
COX5B	-0.0824946	0.175698
GLNA	-0.0390997	0.175186
MUTA	-0.0681735	0.174878
NUB1	-0.0537596	0.174733
MTF2	0.273183	0.174631
CNDP2	-0.116879	0.174269
DCTN1	0.0801526	0.174107
REEP5	-0.233095	0.174044
EIF3E	-0.0299942	0.17376
DNJB1	-0.0637614	0.173253
BASP1	-0.0563302	0.173145
PML	-0.0385729	0.172602
MYL6	-0.0348938	0.172322
HDAC6	-0.0732912	0.17216
VATE1	0.0606067	0.171476
TXD17	0.115221	0.171421
UTP15	0.0451964	0.171198
PRS8	-0.0148526	0.171024
RFC5	-0.0337677	0.17096
RAB1A	0.0259339	0.170749
RS13	0.0317231	0.170664
WDHD1	-0.0599601	0.170467
2ABA	0.0284205	0.169947
RM24	0.0476446	0.169686
PRS7	-0.0159731	0.168952
KNOP1	-0.0707575	0.168683
CTBL1	0.0403971	0.168488
IDE	0.0427334	0.168438
RS16	-0.0219192	0.168392
UBXN4	-0.0317612	0.168213
PFD3	-0.0396098	0.16816
STML2	-0.0405491	0.168062
CPSF7	0.0354826	0.167846
EIF3I	-0.0256679	0.166758
ZO1	0.0266921	0.165752
EZRI	-0.0488721	0.165651
RRAS2	-0.0354709	0.16496
KAD4	-0.0229822	0.164881
CTR3	0.0474562	0.164844
RUVB1	-0.0251957	0.16428
CTND1	-0.0428837	0.16401
PRRC1	-0.238771	0.163785
AP4A	0.219837	0.163712
EIF3H	-0.0301769	0.163663
WDR12	-0.0318113	0.163198
PSA5	0.0187592	0.162886
SP1	0.190528	0.162434
LIS1	0.0237144	0.162075
AKAP8	-0.0291552	0.161255
PA2G4	0.00763104	0.161165
NOL6	0.0325394	0.160677
NEUL	0.123896	0.160518
GTR3	0.0699145	0.160413
SEN34	-0.0930455	0.160251
MTMR7	-0.0494442	0.16023
ATPO	-0.0212619	0.159937
PSMD5	0.0419104	0.159696
COR1C	0.0517673	0.159662
UBR5	0.0430415	0.159351
MARE1	-0.0232223	0.159326
GCST	-0.0547082	0.158888
YTHD1	0.0343534	0.158514
CDK7	0.0653981	0.158166
COQ3	0.0596469	0.157691
FUBP1	0.0140527	0.15755
LC7L2	0.09151	0.157535
COX2	-0.0799041	0.157504
PSMD4	0.0318585	0.157371
RS21	0.0228268	0.156779
DCAF8	-0.0584687	0.156612
GTSE1	-0.0500886	0.15628
DX39A	0.021678	0.156196
CDC27	-0.0467261	0.15608
CMC2	0.0932136	0.155928
PSA6	-0.0134099	0.15561
CCNB1	0.0588696	0.155489
DHPR	-0.0546419	0.155028
MTA2	-0.0152553	0.154495
ELYS	0.0368861	0.154241
RT22	0.0602055	0.153961
SC23B	0.0552397	0.153679
PRI2	-0.147195	0.152896
NUP37	-0.0294449	0.152645
M2OM	0.0591489	0.151523
LITD1	-0.0148006	0.151511
KDM1A	-0.0207052	0.151492
CHRD1	0.0522204	0.151489
IAH1	-0.141077	0.151268
SYLC	-0.0083234	0.151118
NU107	-0.215235	0.15076
SSRD	-0.0574498	0.150379
PHB2	0.0409369	0.149402
CCS	-0.112426	0.148944
MCM4	-0.0265754	0.148573
PRDX1	-0.0072051	0.148478
IF1AX	0.0465499	0.148091
RAN	0.0139905	0.147818
NDUAD	0.0981793	0.147782
RRP1B	0.0236049	0.147404
RPF2	0.0286366	0.147216
TXTP	-0.0965631	0.14696
EIF3B	-0.0131385	0.14672
6PGD	0.00798048	0.146651
KIF23	-0.0391302	0.145767
GNAI3	0.0769539	0.145512
TXD12	-0.0596333	0.145262
ARMC6	0.0857704	0.144285
GOGA5	0.174643	0.14376
ABCE1	0.00928179	0.143217
HDAC2	-0.0528206	0.143005
JAM2	-0.0914957	0.142218
YMEL1	-0.0323039	0.142018
IDHP	-0.0449024	0.141811
PSIP1	0.0192253	0.141553
EXOS5	-0.177896	0.14123
SUMF2	-0.0460557	0.14117
ATAD3	0.0197195	0.141146
ICAM1	-0.0803867	0.140892
AP2M1	0.0198759	0.140789
PRI1	0.0673199	0.140765
ROAA	-0.0132059	0.140632
LIN41	0.0546221	0.140489
DJC11	0.0272263	0.140211
NOG1	0.0177643	0.140138
ODBA	-0.0814264	0.139996
PAXI	0.113536	0.139962
SYTC	0.0102073	0.139869
HEBP1	0.0536753	0.139752
TAF7	-0.0733319	0.139724
PININ	0.0263634	0.139211
CGBP1	-0.0499825	0.139013
BCAT1	0.0467414	0.138649
LAP2A	0.0718814	0.138547
DDX21	0.0214081	0.138028
CSK21	0.0137137	0.137896
RFC1	0.0265082	0.137876
IMPCT	-0.0251202	0.137328
CX6A1	-0.0774532	0.137279
PWP1	0.0463997	0.136387
PP1R7	0.0187938	0.136056
RAGP1	0.0396456	0.135949
HINT1	0.0259201	0.135724
ECHM	-0.0274907	0.135213
RPA1	0.0439775	0.134374
RBM22	0.0308039	0.134334
RL35	0.0231323	0.133509
ACSL1	-0.0852834	0.133484
SDHB	-0.0437348	0.13294
SPT5H	-0.0153753	0.132663
CNPY2	-0.0301956	0.132418
TCOF	-0.0375665	0.132349
AKAP1	0.0886196	0.131796
YAP1	-0.0518366	0.131761
NDUV1	0.0392943	0.131427
ZN281	0.0466225	0.131285
UBP4	0.0440702	0.131152
RYBP	-0.149197	0.130813
TBB6	0.0777236	0.130699
NCPR	0.0475125	0.130085
THOP1	0.0175749	0.129972
PUR4	0.00786568	0.129923
NH2L1	-0.0168731	0.129519
SMCA4	0.0212213	0.129517
EIF3M	0.014519	0.129309
NASP	-0.0049439	0.129173
TBCD	0.0337794	0.129059
EMC8	-0.0179858	0.128432
GNL3	-0.0156979	0.127812
PDC6I	-0.0158621	0.127771
KTHY	0.0213159	0.126894
IF4G2	0.0170064	0.125877
EIF3K	-0.0531086	0.125554
RPB2	0.0361009	0.124914
RBBP5	-0.123642	0.124721
UBP14	-0.0165765	0.124358
ASPP1	0.0249113	0.124185
RPAC2	0.0419416	0.123556
PYRG1	-0.0285103	0.12343
BCLF1	-0.0052833	0.123239
DLDH	0.0157034	0.123123
SUZ12	0.0235886	0.122373
PTK7	0.0982713	0.122244
NOB1	0.120147	0.121914
CHK1	-0.116627	0.121876
MPCP	-0.0132491	0.121854
LETM1	0.0483	0.121352
NDUS1	-0.038248	0.121244
CD11B	0.0436875	0.120541
RS15	0.0139128	0.120045
NUP58	0.105595	0.119899
PDIA6	0.0138769	0.11961
PDK1	-0.0367258	0.119423
THOC4	-0.0297663	0.119323
PDCD6	0.0306072	0.119214
11-Sep	-0.0156747	0.119088
ETFA	-0.0149967	0.118953
ECI1	0.0908416	0.118921
CBX1	-0.0127102	0.118653
BTF3	-0.0071779	0.118467
PGBM	-0.0413753	0.117735
TM9S2	0.0792076	0.11736
ARHG1	-0.0421746	0.117244
PCBP3	0.0248006	0.116766
SC11A	-0.120598	0.116272
MTND	0.0559197	0.114944
MYH10	0.0148681	0.114804
CY1	-0.0313187	0.114263
TEBP	0.012952	0.113878
INT11	-0.0207626	0.11371
FIS1	0.0176057	0.113514
UTP20	-0.0105595	0.113359
LRC47	-0.0069413	0.113279
TWF1	0.0412024	0.112422
FBRL	0.0200068	0.112407
RTN3	-0.040005	0.112021
SPTB2	-0.032075	0.111934
UT14A	-0.0557737	0.111622
UGDH	-0.0644582	0.111106
RAB5A	0.0465304	0.110736
CCD58	-0.0396932	0.110454
NEP1	-0.047482	0.110428
RS26	0.0210108	0.110348
PLK1	-0.0739833	0.109935
SRSF5	-0.0209534	0.109439
TBCB	-0.0169702	0.109241
EIF2D	0.0252348	0.109115
DPP3	-0.0090012	0.108951
PUR6	-0.0207755	0.108927
PSMD2	-0.0067801	0.108834
MCA3	0.0414896	0.108819
RT31	0.130383	0.108812
CAP1	0.023073	0.108714
WDR74	-0.0665948	0.108609
PLEC	-0.0210559	0.108437
RCN1	-0.0137154	0.108313
KIF22	-0.0686356	0.108263
PGM1	0.0462864	0.107892
DRG2	0.105925	0.107785
RT29	0.0238751	0.107712
RL10A	0.0147861	0.107174
FRG1	0.0524057	0.107109
MUC18	-0.0979803	0.107046
GNAI2	-0.027884	0.106873
DNJA2	0.0102498	0.106868
SYMPK	-0.128929	0.106547
ZN207	-0.0342473	0.106521
GLYC	0.0253329	0.106479
LRWD1	-0.0300944	0.10646
SYIC	0.0041773	0.106409
TADBP	0.0077128	0.106206
SRS10	0.0162867	0.105415
AT5F1	0.0311231	0.104621
VATF	-0.0552055	0.104434
BUB3	-0.0173165	0.103755
RT07	-0.0294399	0.103679
ACL6A	0.00889669	0.10361
NAA35	0.169938	0.103529
THIM	-0.0526868	0.10349
SRRM1	-0.0188962	0.103287
IF2B	-0.0150071	0.103028
PCBP2	0.0111613	0.102556
SF3B1	-0.0095339	0.10235
PA1B3	-0.0244362	0.10165
NDUAA	-0.154926	0.1013
ANFY1	-0.0235395	0.101207
FAS	-0.0059092	0.100313
E41L2	0.0439363	0.0995922
TCEA3	0.0997386	0.0995904
NU160	-0.0452165	0.0991012
CAPZB	0.0167915	0.0990951
RAB8A	-0.0359826	0.0987236
NIT1	-0.0486222	0.0984269
KI67	-0.0370894	0.0981179
BASI	0.0319588	0.0978965
IF4H	0.0142646	0.0976999
ARP2	0.0272377	0.0972976
ATP5J	-0.0121865	0.0962653
GSTM1	-0.0954292	0.0958393
CD123	0.111523	0.0957973
CLIC1	0.0219969	0.0951214
FAF1	-0.0308507	0.0949012
RT05	-0.107473	0.0947392
DUS12	-0.0477406	0.094234
ARCH	-0.0723107	0.0941824
RANB3	-0.0147353	0.0939513
ZMAT2	0.119706	0.0939468
SUCB1	-0.0259685	0.0938775
TCPQ	0.00882389	0.0933146
BZW1	0.0178436	0.0924167
IMA3	0.034953	0.0921235
MO4L1	0.0135944	0.0920804
KC1A	0.0206934	0.0916854
I20L2	0.143504	0.0916227
PUR2	-0.0099471	0.0914813
DDX10	0.0513412	0.0914705
PSME2	-0.111828	0.0914309
AURKA	0.0852508	0.0912331
CUL4B	0.0132402	0.0911269
CNN2	-0.149155	0.0906378
T2FA	0.0302815	0.0904105
ANXA5	-0.0529667	0.0900264
TXLNG	0.0831723	0.0897485
WASF2	0.108567	0.0896686
ACOC	-0.010437	0.089619
RPN2	0.0228459	0.0896183
LSM4	0.0328939	0.0895654
ODO2	-0.0341037	0.0892642
VDAC2	0.00969535	0.0892267
AN32B	-0.0162169	0.0890126
RABP1	0.0324788	0.0889779
AIMP2	0.0107575	0.0888263
FEN1	0.0115732	0.0888086
RT27	0.0942464	0.0887861
MAK16	-0.0350873	0.0883137
IFM3	0.0961645	0.088154
PPA6	-0.0498326	0.0880894
PCBP1	-0.0161975	0.0879576
PSB7	0.0139219	0.0871112
TNPO3	0.0979576	0.0865799
IPYR2	0.0258371	0.086505
PDCD5	-0.017838	0.0864597
PACN2	-0.0109524	0.0864584
NAA50	0.0179712	0.0862492
CCAR1	-0.0223753	0.0855628
PRP31	0.028578	0.0854474
PYM1	0.0523822	0.0852868
MD1L1	-0.0368433	0.0851177
VATB2	-0.0147142	0.0850805
JUPI2	0.014534	0.0842005
RL9	-0.0160312	0.0840956
CWC27	0.0267507	0.0838571
RS14	0.014968	0.0837906
RGAP1	0.0425585	0.0837713
DPA5A	0.0213893	0.0831942
ODO1	0.0154694	0.0830448
COPD	-0.0114555	0.0829257
DCTN2	0.0261979	0.0826261
AN32A	-0.0172117	0.0822086
SLTM	-0.131483	0.0811734
RUXF	-0.013056	0.0807548
UBE2Z	-0.020694	0.0807077
RM09	0.04857	0.0801698
ECHA	-0.02265	0.0798192
DDX47	-0.0392142	0.0792985
COIL	-0.079192	0.0792014
PARP1	0.0067658	0.0789462
PHF5A	-0.018337	0.0788117
FUS	-0.0139026	0.078542
FKBP8	0.0133363	0.0768514
PSME1	-0.0147902	0.0765574
SYCC	-0.003593	0.0763565
LN28A	0.01395	0.0763297
IF4A2	0.0722515	0.075828
UB2V1	-0.119263	0.0755382
HYPK	0.0378211	0.0751283
WDR33	-0.0738299	0.0750123
ODPA	-0.023111	0.0744803
NOC2L	0.031233	0.0741768
ADRM1	0.0127623	0.0737176
TENS3	0.0213932	0.0736892
SAE1	0.00789112	0.0736644
UBP5	0.0280841	0.0736455
PA1B2	-0.0184996	0.0734291
EDF1	0.0127253	0.0732623
RAB7A	-0.0256521	0.0731103
H11	0.0110819	0.0730294
HGS	0.0728729	0.0727568
ISC2A	-0.117102	0.0726701
SMU1	-0.0107883	0.0725731
NB5R3	0.0141223	0.072198
KPCI	0.0349272	0.0719283
PGAM1	-0.0177341	0.0717406
LUZP1	-0.058948	0.0716267
IMA1	0.0187629	0.071474
AFG32	0.0232564	0.0713568
SSRP1	-0.0077667	0.0713184
TOM22	-0.0294002	0.0712582
SMD2	-0.0103037	0.0708138
PSA3	-0.0047379	0.070746
SH3G2	0.0777466	0.0704544
GUAA	0.0117787	0.0703153
DDX18	-0.0061011	0.0699329
RL24	0.0107204	0.0697078
RS4X	0.0110156	0.069541
CALX	-0.0056057	0.0694137
AGO2	0.0424667	0.0691135
TMX1	-0.0139193	0.0689653
PPAC	-0.0208352	0.0688573
QCR1	0.0164908	0.0685796
RPR1B	-0.0234979	0.0684055
TSR1	0.0245534	0.0679254
CALR	0.00996252	0.0677582
LSM12	-0.0186691	0.06765
RL19	0.00818909	0.0675455
ZFR	-0.0180212	0.0674144
ACTN3	0.0721815	0.0673695
RS6	-0.0071193	0.0672615
HEM6	0.0206023	0.06725
ASAH1	-0.0282647	0.0668345
PALM3	0.079075	0.0662217
SRRM2	0.00972712	0.0662009
PSA	0.0147283	0.0659224
2-Sep	-0.0083909	0.065484
RPN1	-0.0043761	0.0652998
SYSM	-0.0284273	0.0652239
PCNP	-0.0109947	0.0647455
ERF3A	-0.013034	0.0647159
ACINU	0.0169484	0.0640687
P4R3A	0.024927	0.0640074
ICLN	0.0166119	0.0639911
RBM26	0.0431603	0.0633299
RTRAF	0.0154893	0.0630802
CD2B2	-0.036156	0.0630472
PHF6	-0.0464068	0.0630369
TCRG1	0.00813697	0.0627492
PUS7	0.0148446	0.0624946
TMED9	-0.0726335	0.062115
ESF1	0.024635	0.0619252
BIRC6	-0.0535746	0.0616895
CAZA1	-0.008013	0.0614726
PYC	-0.0413573	0.0614546
H2AY	-0.0143669	0.0612223
CSN5	0.0113769	0.0609383
FPRP	0.0378912	0.0608599
RHOA	-0.0227839	0.0605731
ECHB	-0.0127284	0.0603785
ALDH2	-0.014722	0.0601697
NICA	0.0132385	0.0596142
AN32E	0.0162896	0.0591715
DDX42	0.0141075	0.0588825
CSTF1	-0.0309059	0.0587529
CUL1	-0.0224704	0.0583037
ACTN1	0.00673567	0.0583029
AEBP2	0.0641888	0.0582163
ENOPH	0.0406802	0.0578722
XPO1	0.0114585	0.0576619
SYK	-0.0052746	0.0572579
RFC2	0.0210786	0.0572344
BUB1B	-0.0193078	0.0570643
ERLN2	-0.0252733	0.0568678
CLCB	-0.0837717	0.0568577
DJC17	-0.0328344	0.0567538
RSRC2	-0.0222324	0.0565848
UBE2K	-0.0137759	0.0557039
ARPC4	0.0133056	0.055698
NDUA5	-0.0259424	0.0554231
DDX56	0.0172252	0.055329
OLA1	-0.0174561	0.0553118
LAMP1	0.0149892	0.0552631
UBQL1	-0.0115318	0.0547784
TMED2	-0.0325712	0.0545921
CAB39	0.0226861	0.054539
MOT1	0.013184	0.0543814
NDUC2	0.0187595	0.0540517
PAF1	0.0179287	0.0533966
BUD31	0.0218953	0.0533408
DDX6	-0.0096971	0.0529909
RBBP4	-0.0098361	0.0528359
TKT	0.00307699	0.052617
NIPA	-0.0837054	0.0523628
TCPE	-0.003853	0.052353
SKP1	0.0128619	0.0523374
CISY	0.00412692	0.0522053
NUP35	-0.015663	0.051818
NDUS8	-0.0203098	0.0516921
EWS	-0.007965	0.0516419
ATRX	0.0185887	0.0512447
DNJA1	0.0104528	0.0512418
ACDSB	-0.0491222	0.0510695
DEK	-0.011178	0.0510465
STMN2	0.0428973	0.0509474
MD2L1	0.0832214	0.050341
BOP1	-0.009431	0.0499924
TRIR	-0.0498396	0.0499506
ORC1	0.0304825	0.049914
PLAP	-0.0146382	0.0498432
IMP4	0.0470187	0.0497938
ATX10	0.0182231	0.0493298
ANX11	-0.0277248	0.0492313
HSP7C	0.0030359	0.0484531
OSGEP	-0.0267829	0.0481446
NF2IP	-0.0176218	0.0481413
DHE3	-0.0031421	0.0479948
EF1D	-0.0092255	0.0477935
IMDH2	0.00596729	0.0474198
RM37	-0.0141836	0.0472592
CBR1	-0.0125575	0.0472138
ZC3HF	0.0206038	0.0471671
CSRP1	-0.0089843	0.0470246
RIR2	-0.0067867	0.0469963
NSF	0.0173646	0.0469279
GORS2	-0.0156313	0.046347
CENPV	0.010626	0.0462159
ARC1A	0.0207662	0.0459749
KBL	-0.0291247	0.0458652
UBE2C	0.00999789	0.0457996
EHD1	-0.0049122	0.0456698
LARP7	-0.0218705	0.0454926
TMCO1	0.0305314	0.0453962
FBLI1	0.00685027	0.0453474
EIF3F	0.00760376	0.0452973
GRWD1	0.0119031	0.0452249
FLNB	0.00284741	0.0445675
MSMO1	0.0461317	0.0444877
RENT1	-0.008609	0.0443559
PSME3	0.00967538	0.0439271
NOP16	-0.0170825	0.0438597
SYIM	0.00758088	0.0435412
SF3B6	-0.0299079	0.0430192
KDM3A	-0.0242559	0.0429721
GSHB	-0.0311907	0.0425785
KINH	0.00425855	0.0425691
RAD50	-0.0424378	0.0424639
RL36A	0.00514357	0.0422984
PESC	0.00628798	0.0417702
ELP1	0.0161797	0.0416361
COPZ1	-0.0281572	0.0412189
DPOLA	0.0592932	0.0411855
HAP28	-0.0107947	0.0411252
HS71L	0.0161384	0.0408994
RBPMS	-0.0384674	0.0407836
THUM1	-0.012351	0.0403611
NUP85	0.0290132	0.0402475
RS5	-0.00471	0.0401639
ILF2	0.00601062	0.0401577
RISC	0.00688675	0.0399873
GSLG1	-0.022337	0.0396447
RLA2	0.00755681	0.0394316
UCK2	-0.0318583	0.0391723
UCHL5	-0.0070667	0.0391353
CSK22	-0.0162112	0.038937
TCPD	0.00465238	0.0388738
PRDX2	-0.0058253	0.0386992
CH10	0.00548054	0.0385364
RFA1	0.00501384	0.0383892
CND2	0.0199699	0.0383633
RBBP7	-0.0114417	0.0383487
NUFP2	-0.0088525	0.0383408
CK098	-0.0559888	0.0378664
SAM50	0.0183631	0.0378158
EFTS	-0.01168	0.0377428
NUCL	0.00196742	0.0372404
DDAH1	-0.0181094	0.0371083
CCD43	-0.0184978	0.0361894
MK03	0.00789368	0.035959
LASP1	-0.0015453	0.0354722
NDUS3	-0.0122425	0.0354713
RL23A	-0.0041487	0.0353612
ANM1	-0.0033868	0.0352902
RL6	0.0035881	0.0351432
ENAH	-0.0079204	0.034683
PPM1G	0.00723112	0.0346271
NDUS7	0.0189236	0.034285
SYQ	0.00470562	0.0342445
HDAC1	0.00224544	0.0340834
[truncated: 128 more rows]
