# Supplementary material for: PRAMEL7 and CUL2 decrease NuRD stability to establish ground-state pluripotency
Source: EMBO Rep. 2024 Feb 8;25(3):1453–68. doi: 10.1038/s44319-024-00083-z (PMC10933316; doi:10.1038/s44319-024-00083-z)
Supplement: Supplementary file 12 — Source Data Fig. 3 [file 44319_2024_83_MOESM12_ESM.zip › Figure3/3E.xlsx]

## Sheet: Sheet1
	Lg2Average FC	UP	DOWN	NS	SILAC DOWN
Glipr2	1	2			2
Mta3	1	3			3
Top2a	1.05889	27			27
Aldh18a1	1.1592	13			13
Mthfd1l	1.21335	19.5			19.5
Srsf4	1.32193	2.5			2.5
Myh9	1.48664	108			108
Hnrnpul2	1.80735	5			5
Ndufs1	1.85798	7			7
Myo1c	2	4			4
Ctnnd1	2.16993	8.5			8.5
Cyb5r3	2.16993	4.5			4.5
Myo1b	2.45943	5.5			5.5
Pcbp2	1	8
Cope	1	2
Pmm1	1	2
Gtse1	1	2
Ap2a1	1	2
Ndufa9	1	2
Xpo7	1	2
Ktn1	1	4
Rfc2	1	3
Tbrg4	1	3
Ddx20	1	4
Acadm	1.03562	6.5
Prpf6	1.07039	7.5
Nop58	1.08342	9.5
Abcf2	1.08746	12
Smarcd1	1.08746	5.5
Prpf4	1.08746	5.5
Supt5h	1.15528	9.5
Xrn2	1.16993	6
Psma5	1.16993	4.5
Slc25a5	1.16993	9
Hnrnpa0	1.16993	5.5
Dimt1	1.16993	4.5
Ube4b	1.16993	3.5
Cnn3	1.16993	3.5
Capza1	1.16993	3.5
Fen1	1.16993	3.5
Cct3	1.20163	11
Rps5	1.20163	7
Farsb	1.22239	5
Serpinh1	1.22239	6.5
Nufip2	1.22239	4
Mta2	1.23704	7.5
Sptan1	1.24101	11
Nup98	1.24793	5
Srsf10	1.24793	5
Myl6	1.26303	7.5
Cnot9	1.32193	2.5
Mms19	1.32193	2.5
Ubap2l	1.32193	4.5
Sf1	1.32193	4.5
Pum3	1.32193	4.5
Cdk9	1.32193	3.5
Hdac2	1.32193	3.5
Poldip3	1.32193	2.5
Sbno1	1.32193	2.5
Snx3	1.32193	2.5
Kdm5b	1.32193	2.5
Cul1	1.32193	4
Suclg1	1.32193	4
Rbm14	1.32193	4
Vps4b	1.32193	2.5
Rps6ka1	1.32193	2.5
Map4k4	1.32193	2.5
Vdac2	1.32193	2.5
Actl6a	1.32193	2.5
Fmr1	1.32193	2.5
Ddx27	1.32193	2.5
Smc2	1.365	15
Ddx17	1.37697	14
Nop56	1.41093	13.5
Hnrnph1	1.41504	6
Rcc1	1.41504	5
Dnmt3l	1.41504	6
Srsf1	1.44057	7
Cfl1	1.45943	6.5
Senp3	1.45943	4
Ddx21	1.49476	13
Rrbp1	1.5025	4.5
Lonp1	1.53605	6.5
Smc3	1.58496	11
Trim25	1.58496	6
Vrk1	1.58496	4
Dnm1l	1.58496	3
Sucla2	1.58496	3
Ppp2r5c	1.58496	3
Vim	1.58496	12
Ilf2	1.58496	6
Csnk1a1	1.58496	3
Ahctf1	1.58496	3
Ccar2	1.58496	3
Edc4	1.58496	3
Myl6b	1.58496	3
Glud1	1.58496	5
Capza2	1.58496	3
Ddx24	1.58496	3
2-Sep	1.58496	3
Ehd1	1.62449	12.5
Cul2	1.66297	11.5
Mtrex	1.66297	6.5
Hdlbp	1.68326	17
Nup93	1.69032	10.5
Nsf	1.70044	7
Etfa	1.70044	4.5
Uqcrc2	1.70044	4.5
Rpf2	1.70044	4.5
Tjp1	1.70044	5
Upf1	1.71049	11
Ubr4	1.72247	6.5
Hadha	1.73697	10
Syncrip	1.73697	7.5
Srp68	1.73697	5
Xpo5	1.73697	6
Smarca4	1.74723	8.5
Abce1	1.76553	7
Matr3	1.79941	15
Hadhb	1.80735	3.5
Eif2b2	1.80735	3.5
Akap1	1.80735	3.5
Snrnp40	1.80735	3.5
Copg1	1.80735	3.5
Pds5a	1.80735	3.5
Gnai2	1.80735	3.5
Ftsj3	1.80735	3.5
Pdia6	1.80735	3.5
Pdk1	1.80735	3.5
Atxn2l	1.88753	8.5
Cdk1	1.89308	8
Slc3a2	1.90689	7.5
Tpm3	1.90689	5
Dnajc7	1.90689	9
Rbm25	1.90689	7.5
Myh10	1.93887	100
Trim71	2	4
Immt	2	5.5
Pdcd6ip	2	4
Atp2a2	2	4
Mta1	2	4
Gstp1	2	4
Cnot1	2.07529	8.5
Ncapd2	2.16993	7.5
RTRAF	2.16993	6.5
Eftud2	2.16993	9
Kif11	2.16993	4.5
Tjp2	2.18982	12
Eif4g2	2.22239	8
Nsun2	2.24207	13.5
Ddx18	2.25873	9.5
Smarcc1	2.27302	9
Gfpt2	2.27302	9
Tpm1	2.32193	5
Myo18a	2.32193	5
Lig1	2.32193	12
Rpn2	2.32193	7
Rrp12	2.32193	5
Rif1	2.43539	14.5
Xpot	2.45943	5.5
Myl12b	2.70044	9.5
Nup155	2.72247	11
Dbn1	2.75489	8
Hells	2.80735	11.5
Gcn1	3.08746	8.5
Pramel7	3.16993	9
Iqgap1	3.22239	16
Myo5a	3.70044	13
UHRF1	-2.32193		0	0
Grb10	-2			0
DNMT1	-1.58496		0.5	0.5
Scpep1	-1			0.5
Tubb3	-0.29956			5.5
Tcea1	0			1.5
Pml	0			0.5
Rbm26	0			0
Tpi1	0			5.5
Cbx3	0			2.5
Map4	0.169925			4.5
Hist1h1a	0.169925			3
Tdh	0.180572			10
Rbbp7	0.222392			1.5
Ccar1	0.263034			3
Ctbp2	0.321928			5
Rpl22l1	0.321928			3
Usp10	0.415038			2
Ctnnbl1	0.415038			2
H2afy	0.415038			2
Nomo1	0.415038			2
Ubtf	0.415038			2
Msh2	0.4236			19.5
Mcm4	0.47032			15.5
Snd1	0.490326			14.5
Plrg1	0.514573			4
Fkbp4	0.556393			9
Ebna1bp2	0.560715			6.5
Atp1b1	0.584963			2.5
Cbx5	0.584963			2
Morf4l1	0.584963			2
Phgdh	0.584963			8.5
Ak4	0.584963			4.5
Paics	0.624491			7.5
Trap1	0.628684			14.5
Mcm6	0.736966			18.5
Prpf19	0.765535			6.5
Mcm3	0.784271			23
Lars	0.78958			28.5
Uba1	0.807355			18.5
Mcm2	0.811928			16
Nop2	0.847997			8
Aldh2	0.874469			3.5
Dnajc21	0.874469			3.5
Mybbp1a	0.973854			35
Tbl3	1			2
Jup	1			3
Mcm5	1			19
Rab5c	1			2
Gars	1.04363			12.5
Dync1li1	1.08746			4
Dstn	1.11548			5.5
Iars	1.1375			23
Aifm1	1.1375			5
Msh6	1.19864			21
Hcfc1	1.25634			5.5
Nedd4	1.27684			9.5
Lrpprc	1.29123			14.5
Ctnna1	1.36257			6
Psip1	1.38466			7.5
Smarca5	1.43837			19
Asns	1.52356			8.5
Psat1	1.53605			6.5
Atp1a1	1.55459			10
Ptcd3	1.58496			1.5
Ddx46	1.60881			10.5
Hyou1	1.62149			10
Lima1	1.80735			4
Numa1	2			4
Flna	2.09793			32.5
Pck2	2.16993			10.5
Igf2bp3	2.43296			7
Chd4	2.70044			26.5
Slc25a13	2.80735			3.5
Nop16	-1.12553		-1.29248
Snrpa	-1		-1
Slc2a3	-2			0
Ubxn1	-1			1.5
Nop14	-1			1.5
Ptges3	-1			0.5
Ywhag	-1			0.5
Nosip	-1			0.5
Bccip	-1			0.5
Pycr2	-1			0.5
Rab1A	-1			0.5
Rpl39	-1			0.5
Cherp	-0.719892			2.5
Safb	-0.584963			1
Banf1	-0.584963			1
Cox4i1	-0.584963			1
Drg2	-0.584963			1
Slc7a5	-0.584963			1
Ubap2	-0.584963			1
Mat2b	-0.584963			1
Pola1	-0.584963			2
Fam133b	-0.584963			2
Ywhaq	-0.415038			2
Rpl34	-0.415038			2
Zranb2	-0.415038			4.5
Arl6ip4	-0.367732			5
Rps11	-0.347923			6.5
Lyar	-0.289507			4.5
Rpl14	-0.263034			4
Llph	-0.263034			2
G6pdx	-0.263034			2.5
Prim2	-0.263034			2.5
Rps16	-0.245652			8.5
Rps19	-0.24257			5.5
Prdx1	-0.216258			11.5
Ybx1	-0.198546			5.5
Gtpbp4	-0.192645			3.5
C1qc	-0.192645			3
Rps25	-0.152003			4
Pak1ip1	-0.125531			2.5
Plg	-0.125531			6.5
C1qa	-0.125531			3.5
Wdr77	-0.125531			4.5
C3	-0.112475			12.5
Srsf5	-0.106915			5
Rpl26	-0.106915			8
Ldha	-0.0931094			8
Hist1h1e	-0.0931094			5
Hist1h1d	-0.0931094			4
Rpl15	-0.0824622			5
Rpl18	-0.0614005			8
Rps13	-0.0614005			9
Rps7	-0.0519278			9.5
Rpl23	-0.0131754			10.5
Macf1	0			0
Timeless	0			0
Ube2c	0			0
Dnm2	0			0
Sumo2	0			0
Cobl	0			0.5
Acaa1a	0			0.5
Ints4	0			0.5
Sec23b	0			0.5
Fam129b	0			0.5
Snw1	0			0.5
Rae1	0			0.5
Ndufa10	0			0.5
Ezh2	0			0.5
Parg	0			0.5
Csnk2b	0			0.5
Exoc4	0			0.5
Ncln	0			0.5
Orc2	0			0.5
Yme1l1	0			0.5
Smc1a	0			4.5
Plaa	0			4
Srpk1	0			3
Nup160	0			3
Ranbp1	0			2.5
Nip7	0			1.5
Map2k1	0			1.5
Rad50	0			1.5
Sub1	0			1.5
Rbpms	0			1.5
Eif2b5	0			1.5
Rpl36	0			1.5
Nup50	0			1
Cnot3	0			1
Ube2v1	0			0.5
Tubal3	0			0.5
Rab5a	0			0.5
Pno1	0			0.5
Flnc	0			0.5
Pds5b	0			0.5
Stoml2	0			0.5
Eif1a	0			0.5
Ap3b1	0			0.5
Snrpb2	0			0.5
Ankrd17	0			0.5
Rpa3	0			0.5
Cpsf3	0			0.5
RtcA	0			1
Krr1	0			1
Rab6a	0			1
Nifk	0			1
Clic1	0			1
Chek1	0			1
Ewsr1	0			1
Nedd8	0			1
Sec22b	0			1
Zc3h18	0			1
Rps21	0			1
Rab10	0			1
Rps27	0			3
Rps18	0			10.5
Rpl27	0			7
Hist1h1b	0			6.5
Rps10	0			4.5
Rnps1	0			4
Rps15	0			5
Rpl11	0			4.5
Rps24	0			4
Fau	0			4
Rps23	0			4
Rps20	0			3
Rps26	0			3
Srsf2	0			2.5
Galk1	0			2.5
Hist1h1c	0			4.5
Rps28	0			2
Rps29	0			2
Gm10881	0			2
Txn	0			1.5
Rpl23a	0.0144996			10
Pkm	0.0356239			12.5
Rps3	0.0356239			14
Rps9	0.0443941			13
Hist1h4a	0.0506261			11.5
Rbm39	0.0641303			10.5
Pzp	0.0793225			19.5
Tcof1	0.0931094			10
Hnrnpu	0.0968615			16
Kars	0.0995357			7.5
Rps14	0.0995357			7
Srsf6	0.104337			7
Rpl7	0.113063			18
Rpl21	0.115477			5.5
Ywhab	0.115477			2.5
Ssrp1	0.115477			11
Rpl22	0.115477			4.5
Eef1g	0.126532			9.5
Ssb	0.126532			9.5
Rplp0	0.137504			11
Psmd13	0.137504			7.5
Rpl38	0.137504			5.5
Tubb5	0.148392			10.5
Ogt	0.152003			5
Rps6	0.152003			6
Rpl7a	0.160992			14
Naca	0.169925			3
Rpl18a	0.169925			7
Rpl12	0.169925			5
Mug1	0.182203			8
Ran	0.192645			4
Aars	0.192645			10
Srrm1	0.192645			8
Ncl	0.209882			22
Eif2s3x	0.218424			9.5
Lin28a	0.222392			2
Tubb4b	0.222392			8.5
U2af1	0.222392			2.5
Fus	0.222392			3.5
Khsrp	0.222392			3.5
Sfpq	0.227234			11.5
Prmt5	0.23774			16.5
Hnrnpk	0.243454			14.5
Fasn	0.245113			16
Tubb4a	0.247928			6
Rps15a	0.247928			7.5
Eif4a1	0.25763			15
Rpl6	0.258734			14
Sf3a3	0.263034			3
Strap	0.263034			3
Vasp	0.263034			3
Fkbp5	0.263034			2
Psmd11	0.263034			11.5
Actc1	0.263034			7.5
Ddx3x	0.271596			11
Hspb1	0.273018			8.5
Pnn	0.287469			15.5
C1qb	0.292782			5.5
Tubb2b	0.295456			9
Rpl8	0.305808			8
Sec31a	0.321928			3
Clic4	0.321928			2
Actn1	0.321928			1
Ccdc86	0.321928			1
Arpc4	0.321928			1.5
Snrpd3	0.321928			1.5
C7orf50	0.321928			1.5
Gtpbp1	0.321928			1.5
Celf1	0.321928			1.5
Suz12	0.321928			1.5
Mrto4	0.321928			4
Rsrc1	0.321928			4
Nolc1	0.321928			3.5
Luc7l3	0.321928			4.5
Rpl24	0.321928			3
Tuba4a	0.321928			6.5
Rpl30	0.321928			5.5
Snrnp70	0.321928			9
Arglu1	0.321928			3.5
Surf6	0.321928			3.5
Cpsf6	0.321928			1
Rpl10a	0.327165			9
Yars	0.327575			12
Rpl17	0.328326			8.5
Rps3a	0.331409			12.5
Hspa5	0.334984			17
Eif5a	0.335603			5.5
Tp53bp1	0.338802			21.5
Hspa8	0.352516			23.5
Rpsa	0.353637			6.5
Akap12	0.36257			4.5
Acin1	0.365649			10
Rpl31	0.369234			4.5
Gapdh	0.373458			22.5
Aldoa	0.378512			6.5
Ppig	0.378512			5
Tubb2a	0.378512			8.5
L1td1	0.392317			16.5
Eef1a1	0.399497			20
Etf1	0.399931			7.5
Rpl4	0.404066			19
Psmd12	0.405992			9.5
Rpl13	0.405992			9.5
Eif4a3	0.408582			12
Tuba1c	0.415038			6
Arf5	0.415038			2
Zc3h11a	0.415038			2
Usp39	0.415038			2
Dhfr	0.415038			2
Drg1	0.415038			2
Pura	0.415038			2
Pfn1	0.415038			2
Lasp1	0.415038			2
Pdia3	0.415038			5
Far1	0.415038			2
Ube2n	0.415038			2
Ube2i	0.415038			2
Rps2	0.415038			10
Rpl29	0.415038			4
Srp14	0.415038			2
Ruvbl1	0.415038			6.5
Rpl35a	0.415038			5
Ddx5	0.421464			17.5
Alb	0.423211			9.5
Pcbp1	0.432959			4.5
C1qbp	0.432959			4.5
Rangap1	0.440573			3.5
Hsp90ab1	0.440573			27.5
Ybx3	0.440573			3.5
Rps4x	0.450661			19
Rpl10	0.453173			10
Morc3	0.459432			5.5
Tcerg1	0.459432			2.5
Luc7l2	0.459432			4
Eif3f	0.459432			9.5
Pes1	0.459432			4
Bub3	0.459432			4
Srsf3	0.459432			5.5
Hspa14	0.459432			5
Rpl35	0.459432			4.5
Psmc2	0.468149			14.5
Supt6h	0.485427			3.5
Gtf2i	0.485427			3.5
Pspc1	0.485427			3
Kpnb1	0.494765			5.5
Cct8	0.5025			15
Rack1	0.5025			3.5
G3bp1	0.5025			9
Mat2a	0.5025			9.5
Rpn1	0.5025			6
Rps17	0.5025			6
Nono	0.507484			12.5
Hsp90b1	0.510962			14.5
Tubb6	0.519374			8
Hnrnpa2b1	0.521769			12
Cct4	0.527738			12
Rps8	0.528928			8.5
Dis3	0.530515			5
Sf3b1	0.530515			13
Actb	0.532495			16.5
Eef2	0.537657			20
U2surp	0.53842			9.5
Ptbp1	0.544321			10.5
Srsf7	0.544321			5
Ddost	0.544321			5
Hsp90aa1	0.563901			21
Usp48	0.584963			3
Etfb	0.584963			3
Bzw2	0.584963			1.5
Actr3	0.584963			1.5
Tomm70	0.584963			1.5
Tns3	0.584963			1.5
Cpsf1	0.584963			1.5
Khdc3	0.584963			1.5
Eif4e2	0.584963			1.5
Tnpo1	0.584963			7.5
Naa15	0.584963			6.5
Dnaja1	0.584963			5.5
Rpl19	0.584963			5.5
Rpl28	0.584963			4.5
Ola1	0.584963			4
Ppia	0.584963			4
Smarcad1	0.584963			3
Tnpo3	0.584963			2.5
Ctnnb1	0.584963			2.5
Csnk2a1	0.584963			2.5
Ywhaz	0.584963			2.5
Slc2a1	0.584963			2.5
Hnrnpdl	0.584963			2.5
Polr1c	0.584963			2.5
Snrpd1	0.584963			2
Dppa5a	0.584963			2
Kat7	0.584963			2
Ppp1cb	0.584963			2
Znf207	0.584963			2
Emg1	0.584963			2
Psmc4	0.584963			13
Eif2s2	0.584963			10.5
Hnrnpc	0.584963			11
Hnrnpa1	0.584963			11
Usp14	0.584963			8
Dek	0.584963			4
Nudt21	0.584963			3
Prrc2c	0.584963			1
Rbm27	0.584963			1.5
Dpy30	0.584963			1.5
Flii	0.584963			1.5
Vps25	0.584963			1.5
Gpx4	0.584963			1.5
Copg2	0.584963			1.5
Rps12	0.584963			1.5
Ppan	0.584963			1.5
Mcmbp	0.584963			1.5
Aldh4a1	0.584963			1.5
Pum1	0.584963			1.5
Hist1h3b	0.584963			1.5
Sdha	0.584963			1.5
Rbmxl1	0.584963			7
Snrpd2	0.584963			2.5
Snu13	0.584963			2
Hspa9	0.600492			20.5
Eif3i	0.602036			8
Impdh2	0.611435			12.5
Parp1	0.611435			17.5
Kpna2	0.617384			9
Pabpc1	0.617384			25
Fbl	0.624491			9.5
Mthfd1	0.626783			27.5
Trim28	0.632268			16
Sf3b3	0.635589			9
Rpl9	0.63743			8
G3bp2	0.647698			12
Eprs	0.650551			35.5
Eif3a	0.652077			22
Rpl13a	0.657112			9.5
Ddx39b	0.662965			7
Dcakd	0.662965			4
Hnrnpm	0.671898			19.5
Larp4	0.678072			4
Sin3a	0.678072			4
Polr2a	0.678072			4
Psmd5	0.678072			4
Caprin1	0.678072			9
Rpl27a	0.678072			4
Luc7l	0.678072			4
Rplp2	0.688056			7.5
Bclaf1	0.691878			10.5
Hnrnpd	0.70044			5.5
Umps	0.70044			11
Slc25a4	0.70044			5
Elavl1	0.70044			8
Hspd1	0.705056			24
Sap18	0.716207			5.5
Prdx6	0.716207			13
Eef1d	0.716207			6.5
Rpl3	0.7176			14
Huwe1	0.722466			7.5
Ddx39a	0.722466			7.5
Igf2bp1	0.725825			14.5
Dhx9	0.736966			26
Fxr1	0.736966			12
Hmgb2	0.736966			3
Hspe1	0.736966			3
Ndufa4	0.736966			3
Cdk11b	0.736966			3
C4b	0.736966			8
Kif5b	0.750022			8.5
Puf60	0.75743			8.5
Ilf3	0.765535			4.5
Polr2b	0.777608			6
Cand1	0.784271			21.5
Rars	0.785495			16.5
Bzw1	0.786596			10.5
Hnrnpa3	0.807355			13.5
Pfkl	0.807355			7
Sf3a1	0.807355			4
Eef1b	0.807355			4
Nxf1	0.807355			4
Ddx42	0.807355			4
Rfc3	0.807355			2.5
Kif2c	0.807355			2.5
Impact	0.807355			2.5
Pabpn1	0.807355			2.5
Cbr1	0.807355			2.5
Snrpb	0.807355			2.5
Brix1	0.807355			2.5
Pgam5	0.807355			2.5
Lsm12	0.807355			1.5
Fxr2	0.807355			2
Ddx1	0.830075			8
Hnrnpl	0.830942			13
Kdm1a	0.836501			3.5
Supt16h	0.841302			13
Npm1	0.841302			5
Sugt1	0.847997			5
Dhx15	0.847997			6
Tra2b	0.847997			6
Srrm2	0.867896			14
Nars	0.867896			15
Tufm	0.874469			11
Pelp1	0.874469			5
Nap1l1	0.874469			3.5
Hmgb1	0.874469			3.5
Aimp2	0.874469			2.5
Heatr3	0.874469			2.5
Raly	0.874469			7.5
Msto1	0.874469			3.5
Ppp2r1b	0.874469			3.5
Arf4	0.874469			4.5
Eno1	0.906891			7.5
Uck2	0.906891			4.5
Tsr1	0.906891			4.5
Uba2	0.909026			12.5
Anln	0.925999			5.5
Psmd8	0.925999			3.5
Polr2e	0.925999			3.5
Pfkp	0.938599			8.5
Lmnb1	0.938599			9
Idh1	0.938599			4
Rcc2	0.946561			14
Eif3h	0.954196			5
Cct6a	0.956411			12.5
Rtcb	0.959358			9.5
Pdha1	0.959358			5.5
Dars	0.961526			13
Slc25a3	0.969626			9
Pcna	0.971986			9
Eif3e	0.974005			11
Mcm7	0.982722			16
Prpf8	0.99646			34.5
Sfxn1	1			1
Fanci	1			1
Ppp1r12a	1			1
Arl1	1			1
Dynll2	1			1
Tra2a	1			1
Ap2b1	1			1
Dido1	1			1
Ncaph	1			1
Tpx2	1			1
Sf3b4	1			1
Cnot11	1			1
Ehd4	1			1
Plk1	1			1
Baz1b	1			1
Dnaja3	1			1
Irf2bpl	1			1
Rbm19	1			1
Dhx30	1			1
Rfc1	1			1
Unc45a	1			1
Nubp2	1			1
Nup107	1			3
Tomm34	1			2
Birc6	1			2
Khdrbs1	1			2
Sympk	1			2
Scfd1	1			2
Hmces	1			2
Nat10	1			2
Vac14	1			1
Naa25	1			1
Prpf31	1			1
Rnf2	1			1
Tomm22	1			1
Psmd9	1			1
Map2k2	1			1
Pold1	1			1
Otud4	1			1
Crnkl1	1			1
Bud31	1			1
Mtco2	1			1
1-Sep	1			1
Oard1	1			1
Eif2a	1			5
Top1	1			4
Cdk4	1			3.5
Eef1e1	1			3.5
Bysl	1			3
Prpf3	1			2.5
Polr1b	1			2.5
Cse1l	1			18
Tardbp	1			9
Snrpa1	1			6.5
Lsg1	1			2
Dynll1	1			2
Rps27l	1			2
Ythdf1	1			2
Eif3b	1			16
U2af2	1			6.5
Vapa	1			2
Baz2a	1			2
Diaph1	1			2
Zfp57	1			2
Nol9	1			2
Ssr1	1			2
Zwilch	1			2
Vps36	1			2
Gemin5	1			2.5
Copa	1.03242			10.5
Hnrnpab	1.03953			8
Rrm1	1.04439			7.5
Xpo1	1.04731			15
Eif3g	1.05063			5.5
Ddx19a	1.05063			5.5
Cct5	1.06609			11
Dkc1	1.08746			6.5
Capzb	1.08746			4
Lap3	1.11548			2.5
Rbpms2	1.11548			2.5
Tnpo2	1.11548			2.5
Hnrnpf	1.11548			7
Hk2	1.12553			10.5
Psmd3	1.13245			13.5
Serbp1	1.1375			3
Esrrb	1.1375			3
Nup133	1.16993			4.5
Wbp11	1.16993			3
Afg3l2	1.16993			3
Lbr	1.16993			6
Rrs1	1.16993			2
Gnl3	1.16993			12
Set	1.21299			5.5
Arid1a	1.22239			3.5
Snx2	1.22239			3.5
Idh3a	1.22239			5
Eif3l	1.22239			15
Eif2s1	1.23266			12.5
Psmc1	1.24793			11
Rpl32	1.26303			6
Ddx56	1.26303			4
Arcn1	1.2854			5.5
Cad	1.29367			30.5
Psmd6	1.29956			8
Thrap3	1.30743			11.5
Hnrnpll	1.32193			2.5
Ddx47	1.32193			2.5
Usp7	1.32193			8.5
Csde1	1.32193			7
Eif3m	1.32193			5
Ppp1ca	1.32193			3
Eif2b1	1.32193			3
Las1l	1.32193			3
Eif5b	1.32193			13
Hnrnph2	1.32193			2.5
Ppp1cc	1.32193			2.5
Oxsr1	1.32193			2.5
Tex10	1.32193			2.5
Snrnp200	1.33856			27
Hdac1	1.36923			5.5
Dnajc2	1.36923			5.5
Eif3c	1.37197			14
Smc4	1.37851			5
Prpf40a	1.37851			5
Gdi2	1.38466			7.5
Stat3	1.41504			6
Hat1	1.41504			6
Anp32b	1.41504			4
Trip12	1.41504			15.5
Eif2b4	1.43296			5.5
Psmd2	1.43494			21
Qars	1.47393			15
Larp1	1.55254			9
Utf1	1.58496			5.5
Ythdf2	1.58496			4
Rbm17	1.58496			4
Tmpo	1.58496			1.5
Rbbp4	1.58496			1.5
Dhx29	1.58496			1.5
Srp54	1.58496			1.5
Rnmt	1.58496			1.5
Kdm3a	1.58496			1.5
Polr1a	1.58496			1.5
Cdc23	1.58496			1.5
Api5	1.58496			1.5
Ckap4	1.58496			1.5
Eif2d	1.58496			1.5
Coro1c	1.58496			1.5
Rpa2	1.58496			1.5
Gigyf2	1.58496			1.5
Rplp1	1.58496			1.5
Tigar	1.58496			1.5
Aaas	1.58496			1.5
Phb	1.58496			1.5
Utp14a	1.58496			1.5
Cdk2	1.58496			3
Map1s	1.58496			3
Usp9x	1.61143			15
Ddx6	1.62449			6
Uchl5	1.62449			6
Copb1	1.62449			6
Eif4g1	1.65208			18
Cs	1.66297			4.5
Nvl	1.66297			4.5
Ipo7	1.67807			10
Timm50	1.70044			4
Sptbn1	1.73697			10
Psmd7	1.76939			7.5
Cul4b	1.79586			14.5
Gatad2a	1.80735			3.5
Rfc5	1.80735			3.5
Myef2	1.80735			5
Trip13	1.80735			4
Abcf1	1.82443			9.5
Gspt1	1.82597			9
Aimp1	1.8365			7
Ahsa1	1.8413			10
Eif3d	1.848			9
Sall4	1.85798			5.5
Rpa1	1.87447			9
Cdc5l	1.87447			7
Eed	1.87447			5
Atxn10	1.98185			8
Rpl5	1.98868			11
Ckap5	2			2
Arhgef1	2			2
Kifc1	2			2
Copb2	2			2
Itpk1	2			2
Clpx	2			2
Srrt	2			8.5
Ipo4	2			6.5
Ruvbl2	2.02237			8
Pdhb	2.02554			7.5
Dtymk	2.05889			7.5
Sae1	2.14839			10.5
Tars	2.16993			4.5
Psmc6	2.18057			12
Vars	2.19068			17
Psmc3	2.1964			14.5
Ass1	2.30256			11
Tmod3	2.31034			16
Rfc4	2.32193			2.5
Eif4a2	2.32193			5
Psmd1	2.33628			15.5
Ipo5	2.34717			14.5
Rsl1d1	2.36923			10.5
Tcp1	2.48543			14
Hsd17b12	2.58496			3
Psmc5	2.58496			15
Cct2	2.60768			18
Gart	2.80735			20.5
Mars	2.81307			16
Flnb	3.41602			25.5
Dync1h1	4.37175			46
