# Supplementary material for: PRAMEL7 and CUL2 decrease NuRD stability to establish ground-state pluripotency
Source: EMBO Rep. 2024 Feb 8;25(3):1453–68. doi: 10.1038/s44319-024-00083-z (PMC10933316; doi:10.1038/s44319-024-00083-z)
Supplement: Supplementary file 12 — Source Data Fig. 3 [file 44319_2024_83_MOESM12_ESM.zip › Figure3/3F.xlsx]

## Sheet: Sheet1
	Lg2Average FC	UP	DOWN	NS	SILAC_down
MSH6	1.05889	28			28
PHGDH	1.9386	14.5			14.5
DSTN	1.62449	10			10
ATP1A1	1.17754	15.5			15.5
LARS	1.16993	37.5			37.5
HYOU1	2.08746	18			18
ALDH2	2.45943	12.5			12.5
FLNA	1.44904	53			53
MSH2	1.32193	26			26
MCM4	1.34239	20			20
SND1	2.52356	25.5			25.5
CTNNA1	2.85798	13			13
NOP2	1.32193	11.5			11.5
EBNA1BP2	1.22239	8.5			8.5
PAICS	3.49185	19			19
	1.32193	4			4
HIST1H1A	1.80735	6.5			6.5
CHD4	2.36923	38.5			38.5
UBA1	2.11548	26.5			26.5
FKBP4	2.24793	14.5			14.5
LRPPRC	2.18763	24			24
NEDD4	2.73697	20			20
TDH	1.45943	14.5			14.5
GARS	3.28011	25			25
ASNS	3.10434	21			21
NUMA1	1.09954	9			9
RBBP7	2.08746	7			7
TUBB3	1.11548	10.5			10.5
DNMT1	3.16993	10.5			10.5
MAP4	4	20			20
PML	1.58496	3.5			3.5
TCEA1	2.32193	6.5			6.5
UHRF1	3.24793	12			12
TPI1	2.32193	10.5			10.5
USP10	1.80735	5			5
CTNNBL1	1.32193	4			4
RBM26	1	2.5			2.5
PTCD3	1.16993	3.5			3.5
Smarcc1	1.24793	15.5
Hnrnpf	2.16993	14.5
Rps3a	1.05889	15.5
Hnrnpk	1.45943	18
Mat2a	2.16993	16.5
Cope	1	4
Cad	1.04909	42
Eprs	1.51403	48
Psmd2	2.01792	29.5
Nop58	1.03562	14
Psmc3	1.10154	19.5
Psmc2	1.5025	20
Fbl	1.11548	13
Nup98	1	8
Nufip2	1.22239	7
Gapdh	1.74723	29
Usp9x	1.24793	20
Hspd1	1.28011	30
Vars	1.63421	25.5
Ipo5	2.152	27.5
Flnb	1.66107	48.5
Hspa8	1.41504	30
Trim28	1.32193	20.5
Lonp1	1.16993	11.5
Stat3	1.70044	11.5
Rrbp1	1.16993	8
Pds5a	1.90689	10
Mtrex	1.05063	12
Hspa5	1.39232	23
Hsp90b1	1.80735	20
Cct4	2.08746	19
Caprin1	1.45943	13
Kif5b	1.08746	12
Cul1	1.24793	8.5
Dhx15	1.66297	12
Ube4b	1.22239	7
Capza2	1.32193	7
Sf3a1	1.32193	7
Eef1b	1.45943	7.5
Rfc2	1.32193	6
Vps4b	1.16993	5
Rps6ka1	1.16993	5
Mthfd1	1.35364	35.5
U2surp	1.24793	13.5
Dnm1l	1.32193	7.5
Eif2s1	1.1375	17.5
Prmt5	2.1964	26.5
Rps2	1.45943	14.5
Sugt1	1.27302	8.5
Cnn3	1.36923	7.5
Eef1d	1	8.5
Mta2	1.1592	12
Eftud2	1.29278	17.5
Nono	1.22239	15.5
Ktn1	1.73697	10
Hk2	1.58496	18.5
Pfkp	2.27302	20
Ddx5	1.87447	28
Huwe1	2.45943	19
Sf3b3	2.1964	15.5
Rpl6	1.45943	16.5
Psmd12	1.90689	14.5
Rpl7a	1.90689	17.5
Rps17	1.45943	8.5
Aars	3	29.5
Hspa14	1.5025	8
Gemin5	1.90689	6
Ruvbl2	1.71621	12
Copa	1.58496	15
Gspt1	2.56478	16
Hnrnpa2b1	1.58496	15.5
Hdac1	1.32193	8.5
Smc4	2.2854	10
Eif3g	1.73697	8.5
Ruvbl1	2.16993	10.5
Rpl27a	1.32193	6.5
Rfc3	1.32193	4.5
Vapa	2.24793	6
Baz2a	1.45943	4
Hnrnpu	2.90689	22.5
Eif2s3x	1.58496	11.5
Pcbp1	2.32193	8.5
Pkm	3	20
Wdr77	2.16993	9
Eif5b	2.05889	20
Tufm	2.32193	17.5
Hnrnpc	1.63227	16
Usp7	2.49185	15.5
Csde1	1.45943	11.5
Ppp1ca	1.16993	5.5
Pfkl	2.8413	15
Psmd11	1.70044	15
Usp14	1.45943	11
Smarcad1	2.39232	9.5
Tnpo3	1.32193	5
Ctnnb1	2.08746	7
Csnk2a1	1.70044	5.5
Ywhaz	1.70044	5.5
Snrpd1	1	4
Dppa5a	1.16993	4
Rplp0	1.58496	13.5
Psmd13	2.80735	14
Nolc1	1.58496	6
Rpl27	1.32193	9.5
Hsp90aa1	2.65535	30
Cul4b	1.16993	19
Mcm7	2.39232	23
Rpl5	1.71621	16
Rplp2	1.24793	11
Tcof1	2.20945	16.5
Eif3h	1.22239	8
Sfpq	1.70044	15.5
Dis3	1.58496	8.5
Eef1g	2.58496	15.5
Rps6	2	10
Sf3b1	3.07039	25.5
Kpna2	2.26303	15.5
G3bp1	2.08746	14.5
Kpnb1	2.32193	11.5
Rangap1	2.52356	10.5
Clic4	1.16993	5
Ldha	3.16993	18
Ywhaq	3	11
Serbp1	2.12928	9.5
Fkbp5	1.80735	7.5
Sec31a	1	7
Tuba4a	1.08746	10
Rbm27	1.32193	3.5
Rps12	1.70044	4.5
Arf5	1.80735	5
Tmpo	2.16993	6.5
Sfxn1	1.70044	4.5
Prrc2c	3.32193	12.5
Aldoa	2.62449	14.5
Api5	1.45943	4.5
Bzw2	1.58496	4
Ckap4	1.45943	4.5
Ckap5	1.80735	8
Copb2	1.9386	7
Cpsf3	2.32193	5.5
Dido1	2.32193	6.5
Eif2d	1.32193	4
Fus	2	7
Larp4	1.87447	9.5
Lyar	1.32193	8
Macf1	2.16993	5
Mat2b	2	5.5
Nip7	1.80735	5
Ran	2	7.5
Sf3a3	2	6.5
Sin3a	1.32193	7
Srp54	1.9386	6.5
Srpk1	2.16993	7.5
Strap	2.58496	8.5
Akap12	3.78136	27
Khsrp	3.58496	15
Ogt	3.32193	14.5
Fasn	3.15381	50
Kars	2.58496	13
Zc3h11a	2.45943	7
Ubap2	2.32193	6.5
Ptges3	2.32193	6
Nup50	2.32193	6
Cobl	2.32193	5
Jarid2	2.32193	5
Ranbp3	2.32193	5
Actr3	2.32193	6
Plaa	2.32193	9
Safb	2.16993	6
Tomm70	2.16993	5.5
Coro1c	2	7.5
Acaa1a	2	4
Ywhag	2	5
Polr2a	2	10.5
Tomm34	2	6.5
Rpa3	1.80735	4
Tns3	1.80735	4.5
Usp39	1.80735	5
Ankrd17	1.80735	4
Birc6	1.80735	7
Ints4	1.80735	3.5
Dhfr	1.80735	5
Sec23b	1.58496	3
Fam129b	1.58496	3
Snw1	1.58496	3
Map2k1	1.58496	4.5
Usp48	1.58496	6.5
Rae1	1.58496	3
Ncaph	1.58496	4
Mettl16	1.32193	2.5
Nup188	1.32193	2.5
Rnmt	1.32193	5.5
Supt6h	1.32193	6.5
Ndufa10	1.32193	2.5
Snrpb2	1.32193	3
Rpap1	1.32193	2.5
Khdrbs1	1.32193	4.5
Vac14	1.32193	3
Ezh2	1.32193	2.5
Morc3	1.22239	9
Kdm3a	1.22239	5
Polr1a	1.22239	5
Rpa2	1.16993	4
Ubxn1	1	5
Ranbp1	1	4.5
Ap3b1	1	2.5
Eif1a	1	2.5
Psmd5	1	6.5
Sympk	1	4
Tpx2	1	3
Drg1	1	3.5
Pura	1	3.5
Naa25	1	2.5
Prpf31	1	2.5
Rnf2	1	2.5
Tomm22	1	2.5
Parg	1	2
Csnk2b	1	2
Exoc4	1	2
Ncln	1	2
Orc2	1	2
Yme1l1	1	2
Arhgef1	1.16993	4.5
Hnrnpul2	0			5
Dnajc21	-0.415038			1.5
Srsf4	-0.415038			2
Glipr2	-0.415038			1.5
Mcm3	0.678072			28
Mybbp1a	-0.355536			34
Prpf19	0.938599			8.5
Myh9	-0.232644			99.5
Mthfd1l	1.6371			35
Mcm2	0.550197			18
Cyb5r3	0.70044			7
Trap1	0.0395284			13
Mta3	0			2.5
Smarca5	0.632268			22.5
Ndufs1	0.485427			9
Top2a	0.519374			33
Aifm1	0.662965			6.5
Iars	0.891066			30
Ctnnd1	0.530515			10.5
Aldh18a1	0.523562			15
Myo1b	0.0874628			3.5
Psip1	0.906891			10.5
Myo1c	0.624491			6
Ak4	1			5.5
Ddx46	0.0874628			7.5
Dync1li1	0.415038			4
Mcm5	1.67807			23.5
Mcm6				20
Pck2	1.64386			14
Lima1	0.222392			5.5
Jup				4
Atp1b1	0.584963			3.5
Cbx5				1
Morf4l1				1
Rpl22l1				3
Cbx3	0.584963			4
Igf2bp3	1.8679			12
Plrg1	0.584963			5
Ctbp2	0.807355			6.5
Ubtf	0.584963			3
Psat1	0.887525			5.5
Hcfc1	1.52356			8.5
Ccar1	1			4.5
H2afy	0.584963			2
Scpep1	0.584963			2.5
Nomo1	0.584963			3
Tbl3	0.807355			2.5
Grb10	1			1.5
Slc25a13	2.1964			5
Vim	-2.30485		1
Pramel7	-1.90046		2
Sucla2	-1.58496		0
Mta1	-1.51457		1
Vrk1	-1.41504		1
Ddx24	-1.26303		1
Gstp1	-1.152		1.5
Ftsj3	-1		2
Alb	-1		7.5
Map4k4	-1		0.5
Farsb	-0.621488			3.5
Eif3i	-0.584963			7
Cnot9	-0.584963			1
2-Sep	-0.415038			2
Pmm1	-0.415038			1
Glud1	-0.263034			4.5
Ahctf1	-0.192645			2.5
Abce1	0.0703893			7
Etfa	0.5025			5.5
Pdcd6ip	0.5025			5.5
Pdia6	0.584963			4.5
Gdi2	0.70044			7.5
Copg1	0.807355			5.5
Anln	1.39232			12
Xrn2	1.73697			13
Nsf	-0.337035			6
Myl6	-1			5
Uqcrc2	-0.884523			2
Gnai2	-0.678072			2.5
Hells	0.212994			12.5
Rcc2	0.703607			17
Slc25a5	-0.392317			8
Hnrnph1	0.237039			6
Eif3b	1.38466			20.5
Nup155	-0.505235			9
Gcn1	0.971986			12
Ddx18	-0.415038			8.5
RTRAF	0.415038			7.5
Dtymk	-0.415038			7
Psmd3	0			13.5
Uba2	0.678072			15.5
Cdk1	0.584963			9.5
Rbm25	-0.263034			7
Cdc5l	0.584963			8
Cct6a	1.32193			17
G3bp2	0			12
Pcbp2	0.736966			10
Srp68	-0.415038			4.5
Cct3	0.874469			16
Xpo5	-0.321928			5
Cfl1	0.736966			8.5
Rcc1	0.584963			7
Cct5	1			14
Hnrnpa0	-0.263034			5
Pdk1	0			3.5
Ppp2r5c	0			3
Eif3f	0			9.5
Rps8	0.321928			9
Psma5	0.321928			5
Dnmt3l	-0.63743			3.5
Akap1	0.459432			5
Ccar2	0.584963			5
Edc4	0			3
Tra2b	-0.584963			5
Poldip3	-0.263034			2
Sbno1	-0.263034			2
Snx3	-0.584963			1.5
Sap18	-0.415038			5
Arf4	-0.415038			3.5
Vdac2	-0.415038			1
Dbn1	0.909802			11
Tcp1	1.68557			21
Actb	1.20511			19.5
Tpm1	-0.29956			4.5
Myl12b	-0.125531			8.5
Rpn2	0.222392			8
Ahsa1	0.115477			10.5
Eif3d	1.05889			11.5
Psmc1	1.07039			14.5
Bzw1	0.887525			12.5
Ehd1	0.0561431			13
Psmd1	1.94902			22
Dync1h1	-0.60311			43
Gfpt2	-0.192645			9
Eef1a1	0.867896			24
Srsf1	-0.0614005			7
Rpf2	-0.337035			3.5
Raly	-0.192645			7
Hat1	0.169925			6.5
Ddx39a	0.906891			9.5
Myh10	-0.604182			70.5
Rpa1	0.736966			11.5
Cul2	-0.509674			5.5	5.5
Serpinh1	0.222392			7
Srsf10	-0.263034			3.5
Ubap2l	0.584963			6
Sf1	0.222392			5
Senp3	-0.263034			3
Elavl1	0.736966			9.5
Ddx39b	1.66297			11.5
Dimt1	-0.125531			4
Cdk9	0.5025			4.5
Hdac2	0.222392			4
Csnk1a1	-0.125531			2.5
Mms19	-0.125531			2.5
Myo5a	-0.473454			9.5
Cct2	1.2059			24.5
Ddx17	0.386058			16.5
Dhx9	0.263034			28
Cand1	0.693022			26
Rpl4	0.963474			21.5
Rtcb	1.43296			13.5
Slc25a3	0.263034			10
Puf60	0.765535			10.5
Iqgap1	-0.0837107			14
Snrnp200	0.634206			33.5
Pabpc1	0.63743			29
Matr3	0.473931			18
Rsl1d1	0.917538			14.5
Lig1	0.643856			16.5
Eif3a	0.807355			25.5
Igf2bp1	0.321928			16
Dnajc7	-0.192645			9
Eif3c	0.662965			16.5
Xpot	-0.263034			4
Rrp12	-0.0740006			4.5
Prdx6	0.807355			16
Rps5	0.321928			8
Smarcd1	-0.234465			4
Hadhb	0.432959			4.5
Eif2b2	0.201634			3.5
Polr2b	0.662965			7.5
Capza1	0.938599			6
Fen1	0.662965			5
Ilf3	0.321928			5
Nxf1	0.584963			5
Tbrg4	0			3
Actl6a	0.584963			3.5
Fmr1	0			2
Gtse1	0.807355			3.5
Ap2a1	0.584963			3
Ndufa9	0			2
Xpo7	0			2
Gnl3	0.0506261			12.5
Nup93	-0.152003			8.5
Syncrip	0.744161			10.5
Tpm3	0.975752			8.5
Atp2a2	0.115477			4
Acadm	0.584963			8
Prpf8	0.129533			37
Rps4x	0.624491			21.5
Trim25	0.321928			7
Nars	0.647698			18
Ubr4	0.0931094			7.5
L1td1	0.201634			18
Hdlbp	0.747234			23
Ncapd2	0.747234			11.5
Cnot1	0.817136			12.5
Rif1	0.917538			22.5
Nsun2	0.807355			19
Ddx21	0.0995357			12
Abcf2	0.222392			13
Fxr1	0.736966			15.5
Hspa9	0.514573			22.5
Upf1	0.115477			10.5
Hadha	0.584963			12.5
Slc3a2	0.874469			12
Eif2b4	0.584963			7.5
Tjp1	0.485427			6
Trim71	0.584963			5.5
Pum3	0.222392			4
Dkc1	0.321928			7
Kdm5b	0.222392			2.5
Ddx42	0.321928			3.5
Msto1	0.321928			3
Smarca4	0.584963			11
Hnrnpl	0.981853			17.5
Tjp2	0.506536			14.5
Ilf2	0.584963			7
Atxn2l	0.824913			12.5
Smc3	0.662965			12.5
Kif11	0.61891			4.5
Prpf4	0.432959			4.5
Suclg1	0.584963			4.5
Snrnp40	0.70044			4.5
Myl6b	0.459432			2.5
Uck2	0.938599			6.5
Rpl13a	0.584963			8.5
Ppp2r1b	0.807355			5
Ddx20	0.584963			4
Smc2	0.790904			20
Srrm2	1			17
Nop56	1.04731			19.5
Prpf6	0.662965			6.5
Rbm14	0.70044			4.5
Eif4g2	0.956411			13.5
Immt	0.786596			7.5
Parp1	1.02554			21
Ddx27	1			3.5
Sptan1	0.922832			11.5
Supt5h	1.34104			14.5
Myo18a	1.16993			16
Lbr	-0.777608			2
Rpl13	-0.192645			9
Rbmxl1	1.70044			8.5
Yars	0.222392			11.5
Rpl8	1.45943			11
Srsf3	0.321928			5.5
Dcakd	0.584963			4.5
Luc7l	0.321928			4
Rbm17	-0.678072			3
Rps15a	0			8
Snrnp70				8
Rpl35	0.584963			5.5
Ssrp1	0.321928			10
Srrm1	-0.415038			5.5
Tsr1	0.70044			6.5
Rps3				17.5
Srp14	0.807355			0
Mars	1.83872			19.5
Hnrnpm	0.247928			21
Psmc6	1.85798			15.5
Pdhb	1.32193			9
Abcf1	0.321928			11
Aimp1	1.87447			10.5
Sall4	2.70044			11
Eed	0.222392			6
U2af2	2.43741			10.5
Ddx6	1.1375			8
Uchl5	2.32193			10
Copb1	1.80735			8.5
Cs	0.584963			5
Nvl	0.378512			6
Timm50	0			3.5
Eif4a1	1.08746			16.5
Eif4a3	0.459432			12.5
Hnrnpab	0.321928			8.5
Rrm1	3.02237			15
Dnajc2	0.584963			7.5
Tubb6	0.321928			8
Prpf40a	0.169925			5
Anp32b	0.584963			4.5
Cdk2	1.45943			4
Map1s	0.169925			3.5
Impdh2	0.222392			8
Rpl9	0.736966			9
Ddx19a	0.415038			5
Capzb	2.70044			9.5
Wbp11	0.874469			3.5
Afg3l2	0			1.5
Oxsr1	0.736966			3.5
Tex10	0.222392			2.5
Rpl10	0.321928			10.5
Acin1	1.16993			9
Rpl17	0			8.5
Rpn1	0.807355			6.5
Srsf7	0.321928			5.5
Ddost	-0.415038			3.5
Hmgb2	0.807355			4
Hspe1	0.807355			4
Ndufa4	0.321928			2.5
Kif2c	0.807355			3.5
Impact	1			3.5
Pabpn1	0.584963			3
Cbr1	0.321928			2.5
Snrpb	0			2.5
Brix1	0.584963			2.5
Pgam5	0.584963			2.5
Diaph1	1.58496			4
Zfp57	0.584963			2.5
Nol9	0.584963			3
Ssr1	0			2
Zwilch	0.321928			1.5
Vps36	0			1
Rpl30	1.32193			7
Rpl35a	0			2.5
C1qb	0			3.5
Pes1	0.584963			3
Bub3	1			5
Rpl31	0.584963			4.5
Rpl29	1.32193			5.5
C1qbp	2			7.5
Cdk11b	0			3
Rps9	0.584963			13.5
Hist1h4a	0			11.5
Rps14				8.5
Rpl22	1			6
Rpl38				5
Arglu1	0			3.5
Surf6				2
Snrpd2				3.5
Snu13	0.584963			3
Rps13	0			9
Ybx3				5
Gart	3.8618			35
Cse1l	1.14296			22
Psmc5				15
Trip12	0.536053			20.5
Eif3l				14
Srrt	1.32193			10.5
Ipo4	-0.485427			5
Hnrnpa3	2.5025			19.5
Tardbp	1.36923			11.5
Myef2				4.5
Trip13				2.5
Cct8	3.05311			22
Umps	2.60881			17
Hnrnpa1	1.67807			14.5
Utf1				6
Ythdf2				4.5
Tubb2b				11
Pelp1				5
Psmc4	2.20945			17.5
Eif2s2	1.32193			12.5
C4b				5.5
Snrpa1	1			8
Eif3m	1			6.5
Eif2b1	0.70044			4.5
Las1l				3.5
Eif2a				3.5
Top1	0.415038			5.5
Cdk4	0.584963			4.5
Eef1e1	0.415038			5
Bysl				0.5
Prpf3	0.736966			4
Polr1b	0.584963			3.5
Naa15				5
Dnaja1	2.32193			10
Rpl19				7.5
Rpl28	0.807355			6
Ola1	1.32193			6
Ppia	1			5.5
Dek				4
Luc7l3				4.5
Slc2a1				3
Hnrnpdl	0.807355			4.5
Polr1c	0			3
Nudt21				2.5
Kat7	0.321928			3
Ppp1cb	0			2.5
Znf207				1.5
Emg1	1.16993			3
Rbm39	0.584963			11.5
Rpl18a				7.5
Rpl12	0			5.5
Mrto4				2
Rsrc1				2
Rpl24	1			4.5
Rps18				10
Hist1h1b				7.5
Rps10				4.5
Rnps1				2.5
Rps15				5.5
Rpl11				5
Rps24				4.5
Fau				4
Rps23	1			6
Rps20				4
Rps26				2.5
Srsf2				2.5
Galk1				3.5
Hist1h1c	0.584963			6
Rps28				3
Rps29	0			3
Gm10881				0
Rpl26				7.5
Rpl14				5
Hist1h1e	0.584963			7
C1qa				3.5
Llph				0.5
Rps11	0			9
Eif4g1	2.06774			24.5
Hsp90ab1	2.94642			37.5
Xpo1	0.241008			18
Rars	1.32193			19
Ipo7	0			11
Atxn10	-0.106915			7.5
Eif3e	1.58496			9
Tnpo1	1.80735			11
Ptbp1	2.23266			16
Ddx1	2.37851			14
Tubb5	0.584963			14
Thrap3	1.75489			8.5
Pcna				10
Psmd6	0.459432			9.5
Arcn1	0.584963			5
Ddx56	1.16993			4
Rpl10a	0.874469			9.5
Etf1	1.80735			11
Pdha1				6
Idh1	1			6
Psmd8	1			5.5
Polr2e	0.736966			5.5
Aimp2	1.5025			5
Heatr3				3
Hspb1	1			11.5
Eif5a	2			9.5
Rack1	0.584963			5
Pspc1	1			5
C3	1.16993			8.5
Tcerg1	0			3.5
Far1	1			2.5
Ube2n	-0.415038			2
Ube2i				1.5
Ssb	1.58496			12.5
Rpl23a	0			10.5
Srsf6	1			6
Naca	0			3
Rps27				4
Ywhab	0			2.5
Rpl18	0.584963			8
Rpl15				6
Srsf5				5
Rps25				5
C1qc				2
Rps19	0			7.5
Fam133b				1.5
Rps16	-0.415038			9
Qars	1.84435			20
Tmod3	0.152003			17
Ass1	1.11548			15
Sae1				13
Rpl3	1.05063			17
Ddx3x	0.146841			14
Dars	1.36923			16.5
Psmd7	0.807355			11
Ncl	1.848			26.5
Larp1	0.887525			11.5
Rpl32	0.459432			9
Pzp	2.22239			10.5
Rpl7	0.584963			21
Hnrnpd	1.66297			9.5
Nap1l1	1			6
Hmgb1	0.222392			5.5
Rpl23	0.321928			11
Rps7	1.58496			12
Ybx1				8
Plg				3.5
Rpl34				2
Arl6ip4	1.16993			2.5
Supt16h	0.514573			11
Eef2	4.14296			39.5
Pnn	1.36923			9
Idh3a	0.544321			4.5
Esrrb	-0.263034			3.5
Lmnb1	-1			8
Kdm1a	0			5.5
Mug1	1.27302			1.5
Prdx1	1.58496			16.5
Set	-0.678072			5
Rpsa	-0.678072			7
Pdia3	-0.192645			7
Ppig	0.70044			2.5
Lin28a	0.459432			5
Rpl21	1.52356			5.5
Npm1				7.5
Tubb4b	0.70044			11.5
Tubb2a	0.415038			10.5
Actc1	0			8
Tubb4a				8.5
Slc25a4				6
Eif4a2				4
Luc7l2	0.415038			5.5
Hist1h1d				5
Pak1ip1				3.5
Lap3	-0.192645			3.5
Rbpms2	-0.192645			3.5
U2af1	0.584963			3.5
Hnrnph2	0.321928			3.5
Tnpo2	0.321928			3.5
Ppp1cc				2.5
Lsg1	1.11548			3.5
Dynll1	0.415038			2.5
Fxr2				3.5
Rps27l	0			2.5
Ythdf1				2
Dpy30	0.807355			2.5
Flii	0.807355			2.5
Ppan	1			3
Mcmbp	0.584963			2.5
Txn				2.5
Arpc4				2.5
Aldh4a1	0.807355			3.5
Snrpd3	0.321928			3
C7orf50	0.807355			1.5
Pum1				2
Gtpbp1	0			1.5
Hist1h3b				1.5
Celf1	-0.415038			1.5
Sdha	0.321928			1.5
Vps25	0.321928			1
Suz12	1.16993			3
Gpx4	1.16993			2
Copg2	1.45943			2.5
Tp53bp1	3.078			29
Tuba1c	0.874469			9
Rbbp4	2.36923			6.5
Lsm12	-0.263034			2.5
Dhx29	1.41504			2.5
Fanci	0.807355			2.5
Ppp1r12a	0.807355			2.5
Actn1	1.80735			5
Arl1	0.584963			2
Dynll2	0.584963			2
Tra2a	0.321928			2
Ccdc86	-1			0.5
Ap2b1	0.807355			1.5
Tars	0.777608			7
Eno1	0.947533			11.5
Hnrnpll	0.874469			4.5
Itpk1	0.874469			4
Gtf2i	0.807355			5
Gigyf2	0.807355			3
Rplp1	0.807355			3
Sf3b4	0.807355			2.5
Arid1a	2.24793			7
Bclaf1	2			14
Ddx47	1.41504			5
Gatad2a	1.32193			5.5
Scfd1	1.32193			4
Snx2	1.24793			5
Hsd17b12	1.22239			4
Sptbn1	1.21501			9.5
Tigar	1			3
Cnot11	1			2.5
Ehd4	1			2.5
Plk1	0.584963			2
Baz1b	0.584963			2
Dnaja3	0.584963			2
Irf2bpl	0.584963			2
Rfc4	0.321928			2.5
Prim2	1.32193			3.5
Smc1a				8
G6pdx				5.5
Nup160				4.5
Nosip				2.5
Bccip				2.5
Rad50				3
Cnot3				2.5
Rab10				2.5
Pycr2				2
Sub1				2.5
Rps21				2
Zc3h18				2
Flnc	1.58496			3.5
Rbpms	1.32193			4
Vasp	1			4
Pola1	1			5
Ewsr1	1			3
Pds5b	1			2.5
Stoml2	1			2.5
Pfn1	1			3.5
Cpsf1	1			3
Psmd9	1			2.5
Timeless	0.584963			2
Ube2c	0.584963			2
Dnm2	0.584963			2
Sumo2	0.584963			2
Eif2b5	0.584963			3
Rpl36	0.584963			3
Nedd8	0.584963			2.5
Sec22b	0.584963			2.5
Chek1	0.584963			2.5
Clic1	0.584963			2.5
Pno1	0.584963			2
Lasp1	0.584963			3
Map2k2	0.584963			2
Pold1	0.584963			2
Banf1	0.584963			2
Cox4i1	0.584963			2
Drg2	0.584963			2
Slc7a5	0.584963			2
Etfb	0.807355			3.5
Hmces	0.807355			2.5
Nat10	0.321928			2.5
Nop14	1.87447			6
Nup107	0.222392			2.5
Clpx	0.222392			2
Slc2a3	0.70044			3
Nup133	0.678072			3.5
Rfc5	0.678072			3
Rrs1	-0.584963			2.5
Cherp				5
Nop16	-0.678072			2.5
Gtpbp4	2.90689			3.5
Nifk				1.5
Krr1				2
Gapdhs				1.5
Rab6a				1
RtcA				1.5
Tubal3				1
Rab5a				1.5
Ube2v1				1.5
Khdc3	1.58496			2.5
Otud4	1.32193			2.5
Crnkl1	1			2
Rab1A	1			2
Eif4e2	0.584963			1.5
Bud31	0.584963			1
Mtco2	0.584963			1.5
1-Sep	0.584963			1.5
Oard1	0.584963			1.5
Atp2a1	0.584963			1.5
Cdk12	0.584963			1.5
Fignl1	0.584963			1.5
Rab1b	0.584963			1.5
Rpl39	0.584963			1.5
Rbm19	1.16993			2.5
Dhx30	1.16993			2.5
Rfc1	0.807355			1.5
Unc45a	0.807355			2
Nubp2	0.807355			2
Aaas	0.321928			1
Phb	0.321928			1
Utp14a	0.321928			1.5
Cdc23	0.222392			1
Kifc1	0.70044			1.5
Cpsf6	0			1
Snrpa	0.584963			1
Zranb2				1.5
