# Supplementary material for: PRAMEL7 and CUL2 decrease NuRD stability to establish ground-state pluripotency
Source: EMBO Rep. 2024 Feb 8;25(3):1453–68. doi: 10.1038/s44319-024-00083-z (PMC10933316; doi:10.1038/s44319-024-00083-z)
Supplement: Supplementary file 12 — Source Data Fig. 3 [file 44319_2024_83_MOESM12_ESM.zip › Figure3/3A.xlsx]

## Sheet: Sheet1
	mean_log2_fc	NegLog10P	Down<0.1	UP>0.1	Regulators DOWN	DOWN_RNA	UP_RNA
CYC	-0.798091	1.31	1.31
TOM70	-0.131274	1.31	1.31
ACDSB	-0.555903	1.32	1.32
CD2B2	-0.329512	1.32	1.32
CD81	-0.369438	1.33	1.33
CSRP1	-0.3241	1.33	1.33
RSRC2	-0.298402	1.34	1.34
PLAK	-0.465439	1.34	1.34
SSBP	-0.155357	1.34	1.34
NDUS6	-0.269394	1.36	1.36
NIPS1	-0.18392	1.37	1.37			1.37
MIC27	-0.41132	1.38	1.38
MCM6	-0.11	1.38	1.38
GAPR1	-0.163295	1.41	1.41
ANXA7	-0.150655	1.42	1.42
MTMR9	-0.130721	1.44	1.44
TBL3	-0.209457	1.45	1.45
ATRX	-0.216139	1.45	1.45
FUMH	-0.118896	1.45	1.45
UBQL2	-0.296481	1.46	1.46
IF6	-0.154315	1.47	1.47
TIM44	-0.384271	1.47	1.47
CTBL1	-0.194315	1.49	1.49
SERA	-0.136929	1.5	1.5
HDGR2	-0.139469	1.5	1.5
TBB3	-0.465938	1.5	1.5
EMD	-0.101328	1.5	1.5
MCCA	-0.661047	1.51	1.51
PTCD3	-0.274028	1.51	1.51
RBM3	-0.129122	1.52	1.52
NB5R3	-0.243478	1.52	1.52
NDUAD	-0.242672	1.54	1.54
MPPB	-0.229775	1.55	1.55
LIMA1	-0.424278	1.56	1.56			1.56
DC1L1	-0.109144	1.57	1.57
THOC2	-0.183139	1.58	1.58
CTBP2	-0.200429	1.58	1.58
UBF1	-0.23213	1.61	1.61
CEBPZ	-0.312239	1.62	1.62
C2AIL	-0.778195	1.63	1.63			1.63
MYO1C	-0.201991	1.64	1.64
PACN2	-0.212065	1.65	1.65
HINT2	-0.375309	1.67	1.67
ENOPH	-0.691269	1.67	1.67
4EBP1	-0.187977	1.67	1.67
NOMO1	-0.101755	1.67	1.67
AN32E	-0.178386	1.68	1.68
MYO1B	-0.488737	1.7	1.7
BID	-0.339317	1.7	1.7
SMCA5	-0.137943	1.71	1.71
SKT	-0.204524	1.72	1.72
MCEE	-1.08254	1.73	1.73
I2BP2	-0.316951	1.73	1.73
CATB	-0.193617	1.73	1.73
SRSF4	-0.180008	1.75	1.75
AIFM1	-0.137765	1.76	1.76
PRDX3	-0.142155	1.76	1.76
Rbbp7	-0.129228	1.77	1.77		1.77
BPNT1	-0.379127	1.77	1.77
RAB5C	-0.151513	1.78	1.78
HCFC1	-0.244714	1.8	1.8
GLYR1	-0.213215	1.81	1.81
EBP2	-0.150783	1.81	1.81
RBM26	-0.334402	1.81	1.81
PLRG1	-0.245938	1.81	1.81
NOP53	-0.418994	1.85	1.85
FBLI1	-0.240299	1.85	1.85
RCL1	-0.294409	1.88	1.88
CARM1	-0.577232	1.88	1.88
OAT	-0.811211	1.9	1.9
DDX46	-0.183097	1.9	1.9
ATOX1	-0.174135	1.9	1.9
COR1B	-0.14214	1.91	1.91
DDAH2	-1.03953	1.92	1.92
GLU2B	-0.143067	1.92	1.92
CTNA1	-0.151818	1.93	1.93
UBA1	-0.101365	1.94	1.94
VINC	-0.129183	1.96	1.96
GSHR	-0.111242	1.97	1.97
H31	-0.378861	1.99	1.99
TOP1	-0.226509	2.01	2.01
RL22L	-0.366419	2.03	2.03
GLNA	-0.21113	2.05	2.05
TB182	-0.557329	2.05	2.05
PRDX2	-0.144778	2.06	2.06
IPYR2	-0.485252	2.07	2.07
XRCC6	-0.16211	2.1	2.1			2.1
HNRL2	-0.267762	2.12	2.12
NHRF1	-0.147776	2.15	2.15
PGK1	-0.23567	2.19	2.19
TCEA1	-0.180567	2.19	2.19
DJC21	-0.282025	2.21	2.21
PGBM	-0.718928	2.21	2.21
NOP2	-0.101261	2.24	2.24
SYCC	-0.13039	2.24	2.24
H11	-0.108382	2.27	2.27			2.27
GSTM1	-0.40638	2.28	2.28			2.28
WDR5	-0.35232	2.28	2.28
UBP10	-0.25356	2.29	2.29
CCAR1	-0.160521	2.33	2.33
PSIP1	-0.296119	2.35	2.35
NDUS1	-0.136236	2.37	2.37
HYOU1	-0.124576	2.38	2.38
GANAB	-0.252698	2.42	2.42
PSME1	-0.947271	2.44	2.44			2.44
PA1B3	-0.322272	2.47	2.47
CADH1	-0.419666	2.48	2.48
TPIS	-0.229883	2.52	2.52
ECHM	-0.253446	2.54	2.54
PRP19	-0.153521	2.55	2.55
TRAP1	-0.211906	2.55	2.55
1433S	-0.276904	2.6	2.6
Chd4	-0.157601	2.64	2.64		2.64
FKBP4	-0.11057	2.65	2.65
CATA	-0.189225	2.67	2.67
DCPS	-0.139252	2.67	2.67
GLYM	-0.150115	2.67	2.67
SERC	-0.110989	2.69	2.69
MAP4	-0.201984	2.69	2.69
MDHC	-0.247275	2.71	2.71
MCM4	-0.144661	2.71	2.71
NUMA1	-0.258978	2.78	2.78
MCM3	-0.130275	2.86	2.86
CMC2	-0.383588	2.87	2.87
CTND1	-0.105465	2.88	2.88
CBX5	-0.114125	2.89	2.89
DEST	-0.173649	2.89	2.89
THIOM	-0.16091	2.94	2.94
C1TM	-0.152211	2.97	2.97
RCN1	-0.280976	2.98	2.98
Mta3	-0.625407	2.99	2.99		2.99
KAD4	-0.545058	3.01	3.01
ADHX	-0.207124	3.02	3.02
MCM2	-0.136336	3.02	3.02
RISC	-0.2973	3.05	3.05			3.05
TOP2A	-0.170045	3.07	3.07
MO4L1	-0.286454	3.07	3.07
H2AY	-0.305047	3.12	3.12
PML	-0.645179	3.13	3.13
AT1B1	-0.322756	3.15	3.15
SYIC	-0.152589	3.17	3.17
PUR6	-0.23623	3.17	3.17
AL7A1	-0.349728	3.22	3.22
SERB	-0.243681	3.22	3.22
GSTO1	-0.651424	3.31	3.31
MBB1A	-0.149994	3.32	3.32			3.32
CGL	-0.144947	3.34	3.34
AN32A	-0.313315	3.35	3.35
UCHL1	-0.605741	3.36	3.36			3.36
Sep9	-0.317788	3.37	3.37
P5CS	-0.223339	3.42	3.42
FABP5	-0.792626	3.43	3.43			3.43
AT1A1	-0.247084	3.54	3.54
ASNS	-0.233534	3.62	3.62			3.62
SYLC	-0.176894	3.62	3.62
TDH	-0.34361	3.67	3.67
CNPY2	-0.381493	3.68	3.68
Uhrf1	-2.9049	3.85	3.85		3.85
P5CR1	-0.585955	3.89	3.89			3.89
LPPRC	-0.487601	3.9	3.9
EMAL4	-0.417671	3.96	3.96
SND1	-0.124894	3.99	3.99
MYH9	-0.197892	4.01	4.01
MCM5	-0.19557	4.11	4.11
VDAC1	-0.236776	4.12	4.12
IF2B3	-0.771513	4.15	4.15
Grb10	-5.65632	4.23	4.23		4.23	4.23
GARS	-0.23562	4.24	4.24
HCDH	-0.526334	4.25	4.25
PCKGM	-0.5036	4.26	4.26
Cbx3	-0.221701	4.26	4.26		4.26
NEDD4	-0.460974	4.28	4.28
ALDH2	-0.411562	4.37	4.37
SAHH	-0.214431	4.43	4.43
Dnmt1	-0.452148	4.89	4.89		4.89
FLNA	-0.285167	4.98	4.98
NLTP	-0.295924	5.09	5.09
Msh2	-0.594712	5.13	5.13		5.13
IDHP	-0.265421	5.19	5.19
ANXA6	-0.292422	5.51	5.51
FINC	-0.763774	5.8	5.8			5.8
Msh6	-0.569737	5.93	5.93		5.93
LDHB	-0.895137	6.2	6.2
AATC	0.20454	3.72		3.72
IDHC	0.276433	4.1		4.1
DHE3	0.178542	4.36		4.36
LORF1	0.866202	4.9		4.9
ACLY	0.266516	5.87		5.87
DNM3L	1.60747	7.83		7.83
IQGA1	0.194669	1.47		1.47			1.47
ADT2	0.20875	1.59		1.59			1.59
SPB6	0.149422	1.63		1.63			1.63
E41L1	0.608453	1.67		1.67			1.67
2AAB	0.2698	1.69		1.69			1.69
GAB1	0.461911	1.75		1.75			1.75
IF2H	9.95335	1.83		1.83			1.83
UB2L3	0.148802	1.89		1.89			1.89
CCNB1	0.327244	1.89		1.89			1.89
TWF1	0.218074	1.89		1.89			1.89
MK	0.431003	1.9		1.9			1.9
MARCS	1.05147	1.95		1.95			1.95
I2BPL	0.212458	2.01		2.01			2.01
CENPV	0.32202	2.18		2.18			2.18
MTA1	0.505403	2.3		2.3			2.3
BZW1	0.243507	2.31		2.31			2.31
MRP	0.175657	2.32		2.32			2.32
VATB2	0.207255	2.43		2.43			2.43
LEG3	1.32175	2.44		2.44			2.44
CKAP4	0.187762	2.7		2.7			2.7
LMNA	0.321351	3.11		3.11			3.11
ICAM1	0.535692	3.14		3.14			3.14
ATX10	0.263071	3.51		3.51			3.51
IMPCT	1.22666	3.54		3.54			3.54
TBA3	1.11368	3.76		3.76			3.76
PTGR1	0.684407	4.38		4.38			4.38
CNDP2	0.355882	4.6		4.6			4.6
CYBP	0.402866	4.88		4.88			4.88
TCTP	0.246203	5.13		5.13			5.13
ZO2	0.23856	5.16		5.16			5.16
CD63	0.771058	6.19		6.19			6.19
CAH2	1.15406	6.22		6.22			6.22
VIME	1.03939	7.48		7.48
HS90A	0.572179	6.5		6.5
KCRB	1.19214	6.31		6.31
SYWC	0.326297	5.64		5.64
HSPB1	0.398799	5.54		5.54
TAGL2	0.675159	5.15		5.15
AHSA1	0.398304	4.99		4.99
BASP1	0.508362	4.43		4.43
PURA2	0.209234	4.41		4.41
PRDX6	0.270968	4.4		4.4
ENOA	0.205399	4.32		4.32
IF2B1	0.22263	4.27		4.27
PFKAP	0.284848	4.23		4.23
UPP1	0.517756	4.12		4.12
UCHL5	0.350198	4.06		4.06
SUH	0.248903	3.97		3.97
ACTN4	0.197088	3.87		3.87
STIP1	0.104587	3.54		3.54
RAI3	0.434266	3.47		3.47
DNJC7	0.158787	3.44		3.44
EF1B	0.13252	3.34		3.34
KDM3A	0.490662	3.33		3.33
FRIH	0.508131	3.3		3.3
HSP7C	0.147296	3.28		3.28
FABPH	0.345807	3.26		3.26
EHD4	0.260743	3.23		3.23
EED	0.197081	3.2		3.2
MIF	0.10259	3.2		3.2
ARC1B	0.382665	3.19		3.19
KAD2	0.203673	3.17		3.17
RENBP	0.70863	3.14		3.14
FPPS	0.330502	3.08		3.08
ALD2	1.07212	3.01		3.01
IF2A	0.17973	2.99		2.99
GCSP	0.263441	2.94		2.94
TLN1	0.113892	2.92		2.92
PNPH	0.301602	2.92		2.92
TBA4A	0.353132	2.91		2.91
VATA	0.264332	2.89		2.89
MK01	0.209525	2.72		2.72
EF1G	0.118003	2.71		2.71
WDR61	0.245928	2.69		2.69
SAE1	0.115187	2.66		2.66
PLIN3	0.236641	2.65		2.65
IF4A1	0.119219	2.63		2.63
GUAA	0.111457	2.57		2.57
THIM	0.242154	2.54		2.54
OXSR1	0.256281	2.52		2.52
FRIL1	0.340845	2.49		2.49
IF2B	0.123253	2.41		2.41
LITD1	0.140109	2.4		2.4
HMCS1	0.201078	2.4		2.4
UBP14	0.15429	2.39		2.39
1-Sep	0.299559	2.34		2.34
VAT1	0.276001	2.32		2.32
APOE	0.799766	2.29		2.29
PMVK	0.603914	2.29		2.29
LACB2	0.206635	2.28		2.28
CSN2	0.155485	2.28		2.28
TFPI1	1.50153	2.27		2.27
GPDM	0.297401	2.26		2.26
TSNAX	0.268378	2.24		2.24
PPA6	0.195151	2.24		2.24
HELLS	0.101932	2.24		2.24
IMA1	0.165347	2.23		2.23
LGUL	0.140327	2.22		2.22
FSCN1	0.328421	2.21		2.21
FACR1	0.170012	2.17		2.17
IPO7	0.105883	2.16		2.16
PDLI5	0.359946	2.13		2.13
CP51A	0.41405	2.13		2.13
PLEC	0.162118	2.12		2.12
ANX11	0.247152	2.11		2.11
AK1A1	0.213109	2.1		2.1
VPS35	0.26737	2.1		2.1
USO1	0.185221	2.09		2.09
PRS8	0.116803	2.06		2.06
FA98B	0.305268	2.03		2.03
UBP4	0.414446	2.01		2.01
XPP1	0.233165	1.99		1.99
ITPK1	0.320342	1.99		1.99
ZO1	0.225233	1.95		1.95
PDLI1	0.208724	1.94		1.94
GAR1	0.157347	1.94		1.94
PCNP	0.156061	1.94		1.94
TMM59	0.886228	1.93		1.93
TGT	0.212015	1.93		1.93
SNW1	0.191885	1.93		1.93
KINH	0.185215	1.93		1.93
1433G	0.15196	1.92		1.92
GALK1	0.178537	1.92		1.92
IPO5	0.120696	1.91		1.91
EI2BD	0.18455	1.91		1.91
PRS7	0.100877	1.9		1.9
NSF	0.204984	1.84		1.84
UCK2	0.302502	1.84		1.84
MREG	0.546688	1.83		1.83
IF5	0.227046	1.83		1.83
UBR7	0.420469	1.82		1.82
MAP2	0.196316	1.82		1.82
LAMP1	0.306682	1.82		1.82
SYMC	0.159997	1.79		1.79
ENSA	0.264219	1.78		1.78
SH3G1	0.171192	1.78		1.78
CAP1	0.112028	1.78		1.78
OSGEP	0.310909	1.77		1.77
CNN3	0.18373	1.75		1.75
T2EA	0.170644	1.75		1.75
F169A	0.29201	1.75		1.75
PGP	0.21284	1.74		1.74
CA174	0.480354	1.74		1.74
UBE2Z	0.213775	1.74		1.74
ERF	0.204236	1.73		1.73
11-Sep	0.172495	1.71		1.71
ITB1	0.208398	1.7		1.7
IDI1	0.282091	1.69		1.69
NUFP2	0.243755	1.67		1.67
RAP1B	0.372423	1.67		1.67
MYL6	0.134884	1.63		1.63
ITPA	0.201872	1.61		1.61
FBX30	0.228913	1.61		1.61
PPIG	0.140176	1.59		1.59
SNX3	0.430636	1.58		1.58
RBM7	0.859399	1.58		1.58
PROF1	0.114722	1.58		1.58
GBRL2	0.192258	1.57		1.57
VAMP2	0.155872	1.57		1.57
NLE1	0.346169	1.56		1.56
CSN6	0.182952	1.55		1.55
PP4R2	0.108998	1.55		1.55
ADPRH	0.17918	1.54		1.54
CKAP5	0.133245	1.53		1.53
ADT1	0.479166	1.53		1.53
IF4A2	0.249131	1.51		1.51
SSRD	0.46042	1.51		1.51
TBB6	0.718949	1.51		1.51
EIF3H	0.146349	1.51		1.51
ODO2	0.297693	1.5		1.5
ZN428	0.280759	1.49		1.49
DDX24	0.26583	1.48		1.48
GSHB	1.15326	1.48		1.48
SPT6H	0.184483	1.48		1.48
UBC12	0.32454	1.47		1.47
TIM50	0.181706	1.46		1.46
SGTA	0.109119	1.44		1.44
SNX2	0.110564	1.44		1.44
SRP14	0.473561	1.43		1.43
7-Sep	0.186858	1.43		1.43
RANG	0.105777	1.41		1.41
LZIC	0.202875	1.41		1.41
LMAN2	0.178894	1.4		1.4
DPOD1	0.635647	1.39		1.39
EI2BB	0.287032	1.37		1.37
XPOT	0.179098	1.36		1.36
CYTB	0.410134	1.36		1.36
SON	0.33476	1.36		1.36
EIF3L	0.137719	1.35		1.35
EIF2A	0.120211	1.34		1.34
CSN5	0.155689	1.34		1.34
VATE1	0.187289	1.31		1.31
CDC37	0.198078	1.31		1.31
SFPQ	-0.0997822	2.42
LMNB1	-0.0977009	1.46
ENPL	-0.0942884	2.95
PFD5	-0.0915571	1.42
HMGB2	-0.0914553	1.33
SDHA	-0.0893172	2.69
EFTU	-0.0860867	1.57
SRRM2	-0.0843252	1.98
RTCB	-0.0812891	1.79
SYEP	-0.0810812	2.3
SRSF7	-0.0810471	1.55
PRP8	-0.0809432	1.55
RL27	-0.0777811	2.74
MCM7	-0.0747567	1.45
C1TC	-0.0744036	1.48
NASP	-0.0725859	1.79
SYAC	-0.0707887	1.54
PARP1	-0.0688389	2.19
TNPO1	-0.0675895	1.4
SYTC	-0.0644435	1.51
TCPH	-0.0632345	1.84
RL6	-0.0513419	2.09
HS90B	-0.0473949	1.85
BIP	-0.0416914	2.18
RL3	-0.0411933	1.39
EIF3I	-0.0399883	1.32
RL4	-0.0290494	1.73
SYRC	0.0314109	1.58
COX41	0.0421882	2.81
EIF3C	0.0452844	1.39
FAS	0.0482981	1.45
PSD11	0.0531292	1.48
TKT	0.0547467	2.35
PUR9	0.0551575	1.34
PDIA1	0.061118	2.9
1433Z	0.0657032	1.38
SAE2	0.0692703	1.59
IF5A1	0.0692931	1.69
PRS10	0.0718802	1.95
ACON	0.0747889	2.02
T2EB	0.0747892	1.46
IPYR	0.0750027	1.92
HSP74	0.0756304	2.78
EF1D	0.0776603	1.6
PSD12	0.0815945	1.32
U2AF2	0.0822944	1.74
PDIA3	0.0850528	1.87
SYDC	0.0855436	2.7
PA2G4	0.0879156	1.66
CSN4	0.0889891	1.47
PSB5	0.0900062	1.56
PSD13	0.0917409	1.53
PDCD5	0.0936562	1.79
PSMD1	0.0948245	2.45
RAN	0.0951761	1.79
NAA50	0.0971784	2.53
TCPD	0.098105	3.17
GSTP1	0.328014	1.3
TPX2	0.15236	1.3
EIF2D	0.279593	1.3
NPC2	0.561801	1.29
MK14	0.266786	1.29
RAGP1	0.225965	1.29
IF4E2	0.0978065	1.29
TMX1	0.312546	1.29
LRC47	0.139571	1.29
3HIDH	-0.285868	1.29
PUM1	-0.35022	1.28
NOL11	0.0680872	1.28
ODBA	0.180924	1.28
UBP7	0.105775	1.28
ALDR	0.117093	1.28
SF3B3	-0.0559341	1.28
SIN3A	-0.0983059	1.28
UGGG1	-0.17668	1.27
STMN2	0.651179	1.27
UBR4	0.12344	1.27
PSMD3	0.0397943	1.27
PSA6	0.107577	1.26
BUB1B	0.162372	1.26
VAC14	-0.294145	1.26
STAT3	0.201557	1.26
BLMH	-0.11351	1.26
HBAP1	0.476956	1.26
GNA1	0.169719	1.25
CHSP1	0.209086	1.25
EI2BE	0.144281	1.25
PSMD6	0.10974	1.25
SALL4	0.162762	1.25
MOV10	0.418319	1.25
LAMC1	-0.115848	1.24
SUCB2	0.192153	1.24
DPPA4	0.329331	1.24
HS105	0.144852	1.24
SYFB	0.0637864	1.24
GRP75	0.0645449	1.24
NISCH	-0.452015	1.24
NS1BP	0.305597	1.24
PGM1	-1.12125	1.23
RANB3	0.110566	1.23
RINI	-0.14628	1.23
TCPE	-0.0590605	1.23
LYAG	-0.396738	1.23
HNRPM	-0.0267396	1.23
AIMP2	0.148892	1.23
CDK12	-0.195703	1.22
FOLR1	1.03459	1.22
ABCF1	0.126158	1.22
DCTN1	1.3094	1.22
HEAT3	-0.15629	1.22
RBM8A	-0.0594444	1.22
NDUBA	-0.167709	1.22
ZW10	-0.302235	1.22
ROAA	-0.0447284	1.21
MRT4	0.098072	1.21
FDFT	0.251891	1.21
IMA5	0.844159	1.21
ZN593	0.124293	1.21
SC31A	-0.0736075	1.21
RHOX5	3.19986	1.2
MFGM	0.934494	1.2
TCOF	-0.0686307	1.2
AP3B1	0.107867	1.2
GBB1	0.181437	1.19
BAG1	0.267626	1.18
CATD	0.0951681	1.18
PGRC1	0.167761	1.18
TCP4	0.101791	1.18
AFG2H	0.269874	1.18
MK03	0.142793	1.17
PPID	-0.120126	1.17
UBQL1	0.127654	1.17
RRP8	0.473293	1.17
IMPA1	0.108728	1.17
SPTN1	0.0754804	1.16
NSMA3	0.105936	1.16
NDUA2	-0.129979	1.16
CDV3	0.232616	1.16
LYAR	0.131617	1.16
HNRPU	0.0433393	1.15
UBQL4	-0.144956	1.15
UBAP2	0.216984	1.15
OSBL8	-0.251291	1.15
TCRG1	0.108673	1.15
NAA15	0.0440223	1.15
IDH3A	-0.0939283	1.15
IPO9	-0.233385	1.15
UBE2K	-0.128567	1.14
CP20A	0.214179	1.14
TXND9	0.129328	1.13
RPAC1	0.152532	1.13
RTRAF	-0.23279	1.13
G3P	-0.062633	1.13
PAPOA	0.379149	1.13
SMRCD	-0.156571	1.13
LAP2B	-0.0834383	1.13
MSTO1	0.116049	1.12
RTN3	0.200813	1.12
PTH2	-0.150852	1.12
STRAP	0.0785863	1.12
RS15A	-0.0776066	1.12
PEPD	0.309181	1.12
DAAF5	0.471553	1.12
FAF1	0.221627	1.12
FLNB	-0.0826726	1.12
HAT1	0.042586	1.11
TCPB	0.0465654	1.11
RL23A	-0.0656413	1.11
SMRC1	-0.101946	1.11
RTN4	0.129109	1.11
BASI	-0.0856338	1.11
AURKB	0.476578	1.11
RPA2	0.286413	1.11
SNF8	-0.386893	1.11
FEN1	0.250292	1.11
RBM39	-0.0889437	1.11
LN28A	0.23425	1.1
XPO1	0.0948454	1.1
VRK1	0.340282	1.1
RU17	-0.0430474	1.1
MYDGF	0.28918	1.1
SAP	0.160147	1.1
TALDO	-0.0568283	1.1
SCAM3	0.236342	1.1
15-Sep	-0.486334	1.09
GLYC	-0.144852	1.09
CDC42	0.262491	1.09
FIP1	0.300889	1.09
CCS	-0.231312	1.09
H4	-0.0388643	1.09
SNUT1	-0.278062	1.08
ZN622	-0.167413	1.08
RBM15	0.552557	1.08
PSMG1	0.25125	1.08
PRI2	-0.213192	1.08
CDK2	0.865474	1.08
CT027	0.140785	1.07
NUDT5	-0.354241	1.07
TRA2A	-0.257554	1.07
COF1	0.0602985	1.07
RBPS2	0.0515868	1.07
ARK72	-0.282976	1.06
DPPA2	0.542943	1.06
PDIA4	-0.0686729	1.06
MVD1	0.538963	1.06
TMCO1	0.350152	1.06
FIS1	-0.170626	1.05
SPCS2	-0.466576	1.05
HMGB1	-0.0439977	1.05
TYSY	0.183322	1.05
ACAD9	0.177003	1.05
SMCE1	-0.129278	1.05
LDHA	0.154843	1.05
RT07	-0.155961	1.05
TPM3	-0.0786997	1.05
1433F	0.0494543	1.05
SUCA	0.0957888	1.05
USP9X	-0.0546322	1.05
SPTB2	0.0935795	1.04
ROA3	-0.0709363	1.04
TBCB	-0.088005	1.04
PSA4	0.0725935	1.04
RTCA	0.135499	1.04
VAPA	0.0984589	1.04
TCPQ	-0.0462219	1.04
DX39B	-0.055982	1.04
NCBP1	0.342318	1.03
YBOX1	0.14019	1.03
RCC2	-0.0475902	1.03
PCH2	0.117853	1.03
UMPS	0.0913346	1.03
1433B	0.113441	1.03
FKBP3	-0.110138	1.03
NCPR	-0.54919	1.02
TIPRL	0.140726	1.02
CNBP	0.137051	1.02
ICLN	-0.227367	1.02
RBM22	-0.230598	1.02
IDE	0.103707	1.02
OST48	-0.29163	1.02
ATAD3	0.107201	1.02
ERG1	0.365195	1.02
PSA3	0.068573	1.02
PRDX4	0.174433	1.02
L2GL2	-0.209292	1.02
TACC2	-1.27024	1.01
PSMD5	0.160278	1.01
2AAA	-0.0469363	1.01
ARI1A	-0.323733	1.01
KBL	-0.256108	1.01
RBM25	0.231784	1.01
KDM1A	0.107983	1.01
OTUD4	-0.300316	1.01
KTN1	-0.0863144	1.01
RRBP1	-0.276513	1.01
H12	-0.21978	1.01
MTAP	-0.104628	1.01
RL37A	-0.110925	1
RBM14	-0.0667632	1
DNLI1	0.0449058	0.999
SET1A	-0.423962	0.996
HEXA	0.284471	0.995
U520	-0.0290178	0.993
RGAP1	0.268514	0.992
ALAT2	-0.145726	0.991
RFA3	-0.419567	0.99
T2FA	0.240387	0.989
COPD	0.0842972	0.989
GPX4	-0.126977	0.988
SSRP1	-0.061145	0.987
LC7L3	-0.0882239	0.986
CTNB1	-0.107001	0.985
CY1	-0.114613	0.984
CIAO1	0.706869	0.984
UBR5	-0.347562	0.981
PPIH	0.0823436	0.978
IPO4	0.315188	0.978
ANLN	0.100069	0.976
PSA	-0.133675	0.974
YAP1	0.2263	0.973
VDAC3	0.0534043	0.973
ECHA	0.0533991	0.97
CLCA	0.162774	0.968
RM22	-0.101428	0.966
RIDA	-0.254386	0.966
NOP16	-0.195903	0.965
U2AF1	0.14263	0.962
HMMR	-0.175871	0.961
PLK1	-0.423289	0.96
RL18	-0.0548029	0.96
CLU	-0.114387	0.96
IDHG1	-0.177641	0.959
HEBP1	-0.252153	0.957
NIF3L	0.136973	0.957
WDR75	0.314117	0.952
ELP3	0.178483	0.951
XRN2	-0.176288	0.949
M4K4	0.628164	0.947
GCST	-0.380842	0.947
RM24	-0.164871	0.943
ADAS	-0.125894	0.942
SBNO1	-0.735427	0.939
ORN	0.167515	0.937
CUL2	0.165438	0.935
UAP1L	0.107206	0.934
SOX	0.298491	0.934
ACTZ	0.381518	0.931
SRPK1	-0.098047	0.93
PPP5	0.81794	0.928
GPX1	-0.10919	0.927
RS2	-0.0158786	0.927
HMOX1	0.196851	0.924
MAOM	-0.0668011	0.923
NDUV1	-0.150533	0.922
BACH	-0.171349	0.922
CFDP1	-0.146895	0.919
AP2A1	0.123156	0.919
SYNC	-0.0450947	0.916
AKAP1	-0.446132	0.915
VASP	0.141113	0.915
RRP12	-0.164324	0.914
KIF23	-0.219402	0.913
EF1A1	0.0804087	0.913
CHRD1	0.110893	0.911
BYST	-0.128587	0.91
RABP1	-1.98563	0.909
BCLF1	-0.119	0.908
MAP11	0.18935	0.907
HDDC2	0.60033	0.905
TRIPC	0.0710444	0.905
DRG2	0.136349	0.903
YTHD2	-0.132306	0.901
CAZA2	0.13039	0.899
MSI2H	-0.274123	0.898
VATH	0.383333	0.898
NU214	0.132459	0.898
RCOR1	0.191254	0.897
WDR82	-0.113867	0.897
PPM1G	-0.0676236	0.896
UB2R1	0.130647	0.896
DDX20	0.302835	0.893
NDUS7	-0.308236	0.893
HSP7E	0.0871725	0.891
PP6R3	-0.123786	0.888
ZN629	-0.326563	0.886
SC11A	-0.203569	0.885
DCOR	0.311244	0.883
HNRPF	-0.0464203	0.883
WDR18	0.0839497	0.881
MD2L1	-0.308942	0.878
P66B	-0.126697	0.878
EIF3F	0.0783471	0.877
MSS4	0.420866	0.875
DC1I2	0.128038	0.874
CAZA1	0.052851	0.874
GNAI3	0.265025	0.873
WBP2	0.232529	0.873
CDC5L	-0.097564	0.871
BAZ2A	-0.337434	0.871
GCSH	-0.128789	0.871
NSDHL	0.25142	0.87
TXLNG	0.169539	0.87
SYHC	-0.0788127	0.868
TBL1R	-0.609717	0.868
VA0D1	0.813605	0.867
PRS6B	0.0555136	0.866
CALX	0.0727901	0.862
MAP1B	0.79241	0.862
CBR1	-0.139508	0.862
MTNB	0.139063	0.86
OSBP1	0.507767	0.859
CDCA5	0.335255	0.858
SDE2	0.182766	0.853
CLH1	0.0290177	0.853
PP1R7	0.130933	0.852
RL15	-0.0204487	0.852
NUDC2	-0.503286	0.851
ELOC	0.233045	0.849
HCD2	-0.170893	0.848
SC23A	-0.394401	0.848
SETD3	0.26361	0.846
SPEE	0.0685065	0.845
SMU1	-0.123386	0.844
GSTA4	-0.0284296	0.844
GTSE1	0.105777	0.843
ANM5	0.0720031	0.843
PPAC	0.150721	0.843
ELYS	0.171119	0.842
DRG1	0.0989471	0.842
RT29	-0.0824571	0.842
SRRT	-0.0474957	0.84
MUC18	0.514445	0.839
TPM4	0.179898	0.838
EZRI	0.0669611	0.835
MP2K2	-0.231887	0.834
ZN598	-0.160868	0.833
PRC2B	0.266606	0.833
IMDH2	0.0477948	0.831
PK1IP	-0.0762492	0.829
DYR	-0.103742	0.829
MIC60	-0.0730389	0.827
VATG1	-0.713803	0.827
PUR2	-0.0318061	0.827
G3BP2	0.0676158	0.826
RBX2	-0.261551	0.826
PYRG1	0.113078	0.822
NOLC1	0.0907125	0.82
EXOS3	-0.895591	0.815
ECI2	-0.168181	0.814
PICAL	0.343903	0.813
RS15	0.0704691	0.811
TOM40	-0.0957988	0.811
UFD1	-0.539998	0.808
SKP1	0.0689503	0.807
RPAP1	-0.286134	0.807
VIGLN	0.0833275	0.806
SF01	-0.0750271	0.805
SPSY	-0.309323	0.805
ASC	-0.312387	0.803
KTHY	-0.0651021	0.802
LKHA4	-0.0946083	0.802
SPF30	0.120825	0.799
KDM5B	-1.24864	0.798
IMP4	-0.277902	0.795
SAFB1	0.0238996	0.794
CSK2B	-0.105292	0.793
MYL6B	0.0714889	0.792
SODC	0.0474236	0.791
ATPB	-0.0245535	0.791
CSTF3	-0.146696	0.79
THIKA	-0.434362	0.789
SOX2	-0.482476	0.788
ANXA2	1.51623	0.782
RM37	-0.337503	0.782
NAA30	0.283534	0.782
DPOA2	-0.413111	0.781
THOP1	-0.065812	0.78
TRXR1	0.0775908	0.78
QCR7	0.121615	0.779
ETFB	-0.0259789	0.779
GSLG1	-0.957378	0.778
ATX2	-0.143316	0.777
PCNA	-0.0450786	0.777
PAXI	-0.673324	0.775
DNJA3	-0.362281	0.773
RALA	-0.462569	0.769
TXTP	0.204504	0.766
COA7	-0.396699	0.765
6PGD	-0.0484623	0.764
ZMAT2	-0.446479	0.763
TGM1	-0.500439	0.763
ESF1	-0.151699	0.763
FBRL	-0.0545078	0.762
ARHG1	-0.097725	0.759
RPB2	-0.0784009	0.758
IF2G	0.1059	0.757
CS047	0.389669	0.756
CPSF1	-0.063723	0.755
TRM2A	-0.578505	0.753
RANB9	0.269429	0.753
ASH2L	-0.191714	0.752
SYSC	-0.066175	0.752
COR1C	0.132248	0.752
MCAT	0.158467	0.75
ACTN3	-0.288261	0.75
FMR1	0.298916	0.747
SSU72	-0.152795	0.745
CAF1B	0.265506	0.744
SNX18	0.741241	0.744
PHF6	-0.264682	0.744
DAZL	0.590222	0.741
HDGF	0.116647	0.741
F120A	-0.137212	0.74
PDC6I	0.0847868	0.74
PAIRB	-0.0262932	0.74
KI67	-0.128663	0.737
NSA2	-0.102958	0.737
UTP20	-0.0701093	0.736
GNPI1	0.157711	0.736
FUBP1	-0.0445861	0.734
UCHL3	-0.150946	0.734
HINT1	-0.0926317	0.734
ASNA	0.0641999	0.733
ADNP	-0.335371	0.731
GTR3	-0.133874	0.73
SAM50	-0.200204	0.73
REQU	-0.0818911	0.73
RED	0.166907	0.73
UTP6	-0.182063	0.729
CPSF7	0.115654	0.729
2-Sep	0.129414	0.729
NAA25	-0.0925035	0.729
UBP5	-0.0888731	0.729
SP16H	-0.0590755	0.727
NDKB	-0.0816954	0.726
ROA1	0.0641366	0.726
NDUV2	-0.167104	0.726
THOC4	-0.104685	0.725
PHB2	-0.0348072	0.722
CSN7A	0.351688	0.722
SMUF1	-0.348766	0.72
IF4E	0.0681144	0.718
SUZ12	0.145374	0.717
CPIN1	0.0682217	0.717
ZC3HF	0.137325	0.715
PHF5A	0.117052	0.715
DNM1L	0.10002	0.714
RT15	-0.514425	0.712
SNX5	0.0456381	0.711
MTPN	-0.22969	0.711
NSUN2	0.0669275	0.71
EIF1	0.185031	0.71
GPD1L	0.278839	0.709
ZCHC3	1.01907	0.708
DHB4	-0.120464	0.708
ROA2	-0.0508314	0.706
AROS	0.743324	0.706
ERG7	0.176681	0.703
JUPI2	0.0792538	0.702
UTF1	0.0734532	0.702
KHDR1	0.0867068	0.702
MACF1	0.127098	0.699
RIR2	0.0577487	0.699
MTDC	-0.253428	0.698
ZFP57	0.131651	0.698
ZCHC8	-0.308391	0.698
ODPX	-0.0163756	0.698
CTU2	0.331223	0.697
CALU	-0.0943328	0.697
LARP4	0.111787	0.696
THIC	0.073942	0.696
HJURP	-0.955007	0.695
SRS10	-0.205704	0.694
AGO2	0.12964	0.691
UBE2O	-0.157826	0.691
NDUA6	-0.230577	0.691
RPAP3	0.157409	0.689
PSME3	0.0431196	0.689
1433T	0.0390975	0.688
DJC17	0.146347	0.688
3BP1	-0.292402	0.687
SODM	-0.28518	0.686
TPD54	-0.0567459	0.686
PIP30	0.132072	0.685
CD123	0.409507	0.684
VPS29	-0.184153	0.684
CDC23	-0.307278	0.68
SF3B1	-0.0461235	0.677
RHOA	0.110331	0.674
CTDP1	1.44214	0.673
AAR2	0.559249	0.673
SSF1	-0.089433	0.673
DREB	-0.241587	0.672
AAAT	-0.153685	0.672
RS3A	0.0174244	0.672
PRS4	0.0634111	0.67
RM39	-0.410257	0.669
SRP68	0.128158	0.669
ZC11A	0.0369706	0.668
2A5A	0.296002	0.667
IF4A3	-0.0468124	0.666
GNL1	0.30949	0.666
FXR1	-0.0953674	0.666
SRSF9	0.122117	0.666
DHB12	0.465488	0.664
RAB14	0.237142	0.663
ARC1A	-0.221035	0.663
RRAS2	0.152083	0.663
MYCBP	0.262238	0.662
CR025	-0.284007	0.659
COPE	0.534075	0.659
TPP2	0.0676698	0.659
UBA6	-0.239323	0.657
SMAP	-0.0389625	0.656
BRX1	-0.0723741	0.656
AKAP8	0.0594104	0.654
NVL	0.0627687	0.648
PLCB3	0.126075	0.646
CHAP1	-0.138695	0.644
SFXN1	0.446448	0.642
SIAS	0.1494	0.642
EIF3B	0.0410229	0.641
UBXN4	0.293095	0.64
PSME4	0.27506	0.64
RL29	-0.0630417	0.638
TRMB	-0.245262	0.638
ZPR1	0.0906305	0.638
RL19	-0.0387784	0.636
RS4X	0.0155408	0.635
PTMA	-0.038142	0.634
PFD6	-0.0805248	0.63
INT5	0.0859221	0.63
PTPA	0.146439	0.629
PPM1B	-1.10218	0.629
KIF11	0.209427	0.627
FUS	-0.0477847	0.626
CREL2	0.110207	0.625
UGDH	-0.0919009	0.624
EFGM	0.0812683	0.623
HEXI1	-0.322099	0.623
SQSTM	0.2618	0.622
ANM1	0.0426154	0.622
JARD2	-0.110187	0.62
TPR	-0.0438774	0.619
GTF2I	-0.134226	0.618
LGMN	0.151665	0.618
PRP6	-0.108544	0.617
EZH2	0.134481	0.617
RIR1	0.063731	0.616
LSM12	-0.222085	0.616
MYEF2	0.0463061	0.615
RL27A	-0.0590596	0.615
SF3B5	-0.0400066	0.614
PAF1	-0.0927485	0.614
LANC2	-0.578718	0.613
RRP1	0.155506	0.612
IMB1	0.0472358	0.612
LRC59	0.0408992	0.611
SPB1	-0.104949	0.609
LSG1	0.139753	0.609
ZNRD2	0.338338	0.607
DDX47	-0.121654	0.605
UBFD1	0.0530843	0.604
LAP2A	-0.185568	0.604
COX5B	-0.0695807	0.604
COPG2	0.17513	0.602
ESTD	-0.0915742	0.602
S14L1	-0.382028	0.602
ACOT9	0.10514	0.602
MPPA	-0.147772	0.602
PSMD8	0.133424	0.601
TRM1	0.390883	0.601
RSSA	-0.0449213	0.6
DPOLA	-0.411934	0.6
ULA1	0.0802323	0.6
ODPA	-0.081482	0.598
LYRIC	0.210463	0.597
RNH2A	-0.342573	0.597
MPP10	-0.250454	0.595
PEX19	0.261846	0.594
TYY1	0.449567	0.592
YMEL1	0.149332	0.589
GNAI2	-0.153332	0.588
SMHD1	0.215763	0.587
ARFG1	-0.18092	0.586
TM9S2	-0.342326	0.586
RS27A	-0.0771756	0.585
GNA13	0.0846427	0.583
FM25C	0.120037	0.583
RAB10	0.219005	0.581
NTF2	-0.0895985	0.581
CSDE1	0.0629272	0.581
RLA1	-0.869518	0.58
PEBP1	0.094843	0.58
SDHB	0.0796679	0.58
CKAP2	-0.166931	0.58
IMDH1	0.272082	0.575
RAC1	0.445801	0.575
HNRPC	-0.0479936	0.574
RRS1	0.0451706	0.574
PUR4	0.0325259	0.574
PUR8	0.0731769	0.573
ACOT8	-0.101513	0.573
TOM22	0.149838	0.571
KIF22	0.264631	0.568
ESYT1	0.262717	0.568
IAH1	-0.275625	0.567
IF4H	0.12556	0.567
IF1AX	-0.331298	0.566
CPT1A	-0.184874	0.565
ETFA	-0.0536976	0.565
BCAT2	0.187339	0.565
PSB1	0.0636393	0.564
MOT1	-0.0603714	0.563
CI114	-0.140286	0.561
SPF27	-0.152561	0.56
U5S1	-0.0482111	0.558
DNPEP	0.0602086	0.556
DNJA1	0.0328895	0.555
RPF2	0.116791	0.554
LSM2	-0.0912129	0.554
NAA10	0.109602	0.553
NIP7	-0.272558	0.551
RL34	-0.0875011	0.549
RTF1	0.19602	0.544
CND1	-0.0993382	0.543
CNN2	0.618634	0.543
MLEC	-0.0659842	0.542
BT3L4	0.112165	0.541
ASSY	0.0400877	0.54
S29A1	-0.156051	0.539
MTA2	-0.059734	0.539
YBOX3	0.0590949	0.539
KCY	0.0906181	0.538
RS23	0.0595186	0.538
TRA2B	0.0540804	0.537
RENT1	0.0597597	0.536
SENP3	0.144816	0.536
DENR	0.0586499	0.535
GSK3A	0.280082	0.534
MORC3	-0.117235	0.533
QKI	0.125801	0.533
ARPC2	0.09966	0.533
ATPD	-0.0247755	0.531
SNF5	-0.148042	0.53
APT	-0.141814	0.528
TMED9	0.358417	0.528
CHERP	-0.0324617	0.528
DMRT1	-0.470916	0.528
SPAS2	0.955166	0.526
RAB8A	-0.80814	0.524
WAPL	0.321837	0.524
ZFR	0.0528328	0.524
GDIB	0.0325253	0.524
RAB18	-0.111438	0.523
RL30	-0.0373616	0.522
SNUT2	-0.0768483	0.521
NU160	0.126453	0.521
TRI33	0.115687	0.52
IFM2	0.375519	0.519
WDHD1	-0.108364	0.519
VP26A	0.534056	0.519
NUDC	0.0652866	0.518
YTHD3	-0.144518	0.518
RPAC2	0.0798408	0.517
BUD31	-0.208122	0.517
GRB2	0.192893	0.516
NMD3	-0.109681	0.516
EXOS7	0.303264	0.515
SYFA	0.0598851	0.514
STRBP	-0.394675	0.514
CNOT1	-0.0903604	0.513
DOPD	-0.100992	0.513
PREB	-0.173218	0.512
BCAM	-0.0986167	0.51
EIF3A	0.0442895	0.51
DDX42	-0.0920029	0.509
ASAH1	-0.256092	0.509
NAF1	0.145155	0.507
GCN1	-0.197257	0.505
EHD1	0.055271	0.501
DUS3L	0.123068	0.501
UBA3	0.0861067	0.501
SET	-0.0297039	0.501
CLPT1	0.165439	0.5
NUP58	-0.162187	0.499
YIPF5	-0.133959	0.498
TRNT1	0.0408048	0.498
NAA40	0.598028	0.497
PCAT1	-0.301318	0.496
PSME2	-0.699751	0.496
CDK7	-0.388042	0.496
6PGL	0.125423	0.495
HDAC2	0.0832588	0.493
RUXG	0.0643501	0.491
AFG32	0.209377	0.491
RALY	0.0337592	0.49
RS5	0.0359337	0.49
EXOC4	0.496531	0.489
NNRE	-0.568309	0.489
AIMP1	0.0781953	0.489
TFR1	0.211712	0.489
ERP29	-0.0666	0.486
SMC2	0.0643575	0.486
NEUL	-0.0998044	0.486
NOG2	-0.103399	0.486
MYPT1	0.0964484	0.484
AGM1	-0.149666	0.484
LC7L2	-0.114076	0.482
AN32B	0.0267854	0.48
PNO1	-0.118272	0.479
RT27	0.50035	0.478
NF2IP	0.135645	0.478
ARHG2	-0.182542	0.476
RING2	0.123283	0.476
VTA1	0.59191	0.475
SSRA	0.0560396	0.475
SHIP1	0.665459	0.474
SAAL1	0.146259	0.473
RAB1B	0.0903346	0.473
CCD47	-0.446304	0.47
TMA16	0.172625	0.47
NUP88	-0.123451	0.47
PRP31	0.173565	0.469
INT11	0.320147	0.469
IMA7	-0.17125	0.467
PPCE	-0.0707544	0.467
SLTM	0.124578	0.467
INO1	-0.0661193	0.466
RBM28	-0.170389	0.466
CTR1	-0.273017	0.465
EIF3K	0.182936	0.463
GPN1	0.164274	0.463
LYPA1	-0.048019	0.462
CIP4	0.533612	0.461
GPA33	0.279422	0.46
RS16	0.0311171	0.459
SNRPA	-0.0496545	0.459
MD1L1	-0.176576	0.457
CNOT9	-0.304068	0.456
COIL	-0.198253	0.455
HEM2	0.226262	0.454
ARLY	-0.151767	0.453
ERH	-0.0546526	0.453
RM23	0.394802	0.452
AGFG1	-0.0819498	0.451
SPIT1	0.181537	0.45
CH10	-0.0382131	0.45
FUBP2	-0.0312889	0.45
CD2AP	-0.0607574	0.449
ODP2	0.0701311	0.448
MAK16	-0.0891507	0.448
EIF3M	0.0473191	0.446
ODBB	-0.093034	0.446
CD11B	-0.125679	0.445
RS17	0.0427022	0.445
DDX6	0.0122553	0.444
OGT1	-0.0846588	0.443
UTP18	-0.117994	0.442
OSBL9	0.768272	0.441
NSF1C	-0.0232849	0.441
HNRPK	-0.0147867	0.441
ALR	-0.278462	0.44
EDC4	0.202243	0.44
EP15R	-0.0733462	0.436
UBP2L	-0.0897697	0.436
ILK	-0.162553	0.435
LMAN1	-0.168468	0.435
PKN2	0.32914	0.433
CC117	0.150089	0.432
GMPPA	-0.0843022	0.432
EIF3E	0.0458292	0.431
GORS2	0.112747	0.43
CDK1	0.11216	0.429
RAVR1	0.0780041	0.428
DUS12	0.0729486	0.427
TBB5	0.0317618	0.427
SMC3	-0.0398001	0.427
RM09	-0.154254	0.426
CBX1	-0.0677591	0.425
PSA2	0.062279	0.425
PPBT	-0.263918	0.424
CUL1	0.0927928	0.423
SART3	0.0954284	0.423
CSN3	0.0859098	0.422
FPRP	-0.609807	0.422
HDAC1	-0.0770499	0.421
RFC5	0.0821422	0.42
ACL6A	0.0548236	0.42
KPYM	-0.0230131	0.418
MTND	0.0486095	0.418
S30BP	-0.157783	0.418
HNRPL	-0.0238608	0.417
RAB1A	0.0816395	0.417
RL5	-0.0413008	0.415
SAMH1	-0.178882	0.414
PSA5	0.048229	0.414
COPG1	-0.0776432	0.413
DDX56	-0.125488	0.413
ODO1	0.0655672	0.413
ANM7	0.172371	0.41
RL8	0.0336991	0.41
TERA	-0.0234735	0.41
PPP6	0.368714	0.41
MAZ	-0.278532	0.409
TIF1A	-0.322286	0.409
ERR2	-0.08179	0.408
TOE1	-0.124993	0.408
AT2A2	-0.0592824	0.407
FL2D	-0.186646	0.406
LETM1	-0.128932	0.406
RYBP	0.230112	0.406
TIM23	0.384333	0.405
RBBP4	0.0508519	0.403
SNAA	0.0590339	0.401
HIRP3	0.0396313	0.401
TXD12	-0.215463	0.401
NDKA	0.0282483	0.401
MMSA	0.211117	0.4
AT1B3	0.197136	0.4
RS10	-0.0284047	0.4
NUP35	0.108991	0.397
PISD	-0.464809	0.397
MTX1	0.224037	0.397
PLPHP	0.129354	0.397
NOP58	-0.0352046	0.397
DCTP1	0.221526	0.396
RL18A	-0.0361846	0.395
TFAM	-0.279889	0.395
DDX17	-0.0216849	0.395
NUCB1	-0.0942544	0.394
PRC2C	0.0944072	0.394
RS6	-0.0358025	0.394
PUM3	0.0318167	0.394
RM38	-0.0655482	0.393
NMT1	0.0774311	0.393
AURKA	0.499423	0.393
FA49B	-0.189579	0.389
SMCA4	-0.0548908	0.388
LARP7	0.0908201	0.388
IMP3	0.0794999	0.388
ATPA	-0.0134902	0.387
ILF3	0.0571873	0.386
ERF3A	-0.0806434	0.385
SURF6	0.270894	0.382
UB2R2	-0.271686	0.382
VPS25	0.170163	0.381
CHK1	0.130144	0.38
RAD50	-0.339025	0.379
SRC8	0.0371164	0.378
PP1R8	-0.0978555	0.376
MARH5	0.0709746	0.375
CCD43	-0.114893	0.375
RL7L	-0.0438299	0.375
THUM1	0.0618143	0.375
RIF1	-0.0351088	0.374
MDHM	-0.0110511	0.374
CLPX	0.0407629	0.374
UBE2N	0.0282593	0.371
ATP5H	0.0319265	0.371
NDUS3	-0.0934035	0.371
PABP2	-0.0601758	0.37
CRK	-0.601609	0.37
RL35A	-0.0131895	0.37
RLA2	-0.0421628	0.37
P5CR2	0.0811461	0.369
HS71L	0.177602	0.369
RBM10	0.253476	0.369
CAB39	-0.0968839	0.369
KGUA	0.230297	0.368
UFC1	-0.124952	0.367
NPM	-0.024149	0.367
IBP2	-0.149275	0.367
TEX10	0.0518426	0.367
SYVC	0.0154522	0.366
COPB2	-0.0622586	0.366
RL35	0.101184	0.366
RT35	-0.0887417	0.365
FAKD4	0.113082	0.365
RL10L	0.346576	0.364
LIN41	0.144444	0.364
NOP9	0.152346	0.364
CLPP	-0.0521775	0.364
INCE	-0.125393	0.362
PSPC1	-0.0214168	0.362
KPRA	0.41524	0.361
EI2BA	0.0977608	0.361
SYK	0.029032	0.36
DIDO1	0.0309995	0.359
EMC8	0.097336	0.359
ERMP1	0.0800605	0.359
LONM	0.0413812	0.357
CASP3	0.498105	0.356
RS20	-0.0498662	0.356
STML2	0.0383503	0.356
RRP5	-0.0254644	0.355
NP1L4	0.140386	0.355
SP1	0.27044	0.354
DYHC1	0.0134249	0.354
RNZ2	0.0669859	0.352
RUVB1	-0.0290379	0.352
TAF7	-0.057472	0.352
PDS5A	-0.0556033	0.351
4F2	0.0396077	0.351
PRI1	-0.0896206	0.351
RL31	0.0350327	0.351
SF3A3	-0.0174056	0.35
DCAF8	-0.139224	0.35
TIRR	-0.382008	0.349
NELFA	-0.379738	0.347
NAT10	0.0897686	0.347
PP4C	0.103731	0.346
CAPR1	0.0511174	0.346
SEN34	0.105254	0.346
XPO2	-0.0433469	0.345
REEP5	0.225938	0.345
RL9	-0.0393639	0.343
ACSF2	-0.1466	0.341
PREP	-0.122471	0.341
SF3A2	0.113461	0.341
PCBP3	-0.0556355	0.341
DEOC	0.205481	0.34
NUP50	0.094759	0.34
BUB3	-0.029749	0.34
NDUA5	-0.12179	0.339
NUP62	0.0272773	0.339
BAZ1B	-0.0880622	0.338
UGPA	0.228843	0.337
PAK2	0.0628706	0.336
BRI3B	-0.0550612	0.335
EMC2	-0.10548	0.335
PDCL3	0.10386	0.335
WBP11	-0.0808564	0.334
PP4P1	0.179684	0.333
DNJA2	-0.0191725	0.333
PDXD1	-0.236058	0.332
CLIC1	-0.139511	0.332
NOL10	0.17191	0.331
FRG1	-0.111121	0.331
RM12	-0.040685	0.33
COBL	-0.481612	0.328
CUL4B	-0.0287207	0.327
TMEDA	0.0446301	0.326
TEBP	-0.0438261	0.326
IF2P	0.0346963	0.325
UBCP1	-0.157586	0.325
RM21	-0.107096	0.325
RM41	-0.222028	0.324
PRD16	0.127005	0.323
BAP31	-0.0714962	0.322
NUP43	0.0293217	0.322
KAT7	0.0411607	0.32
ODB2	0.117366	0.319
IF4G1	0.026727	0.319
SUMF2	0.121601	0.318
TBCD	0.137117	0.317
NEP1	-0.145062	0.317
ZN207	0.0930443	0.317
CYFP1	0.158664	0.317
BCCIP	-0.148672	0.316
RBX1	0.0397979	0.313
YTHD1	-0.145706	0.312
CX6A1	-0.0735942	0.311
CISY	-0.0255353	0.311
ARPC5	0.0346181	0.311
DDX54	-0.0684543	0.309
CSRP2	0.02752	0.308
HNRH2	-0.190882	0.308
DFFA	-0.134896	0.307
EDF1	0.0812002	0.307
HAP28	-0.0954565	0.306
PDCD6	0.0357617	0.305
CSN8	0.10423	0.305
KHDC3	0.0725667	0.302
VATD	-0.145773	0.302
PPIL1	0.16115	0.301
LAS1L	0.0794219	0.299
RS21	0.0571925	0.298
CX6B1	0.0276249	0.298
NRDC	-0.0825736	0.298
MEP50	0.0643688	0.298
MBD3	-0.0601741	0.297
TR150	-0.0560746	0.297
PPGB	0.114339	0.297
NDUS8	-0.0965987	0.296
PO5F1	-0.0561795	0.295
STT3B	-0.0632327	0.294
GBB2	-0.100733	0.294
RIOX2	0.377946	0.293
TDIF2	-0.147058	0.293
DBNL	0.0571052	0.293
SNAG	-0.21948	0.293
STT3A	-0.0771526	0.292
MPCP	-0.0225579	0.292
DHX9	-0.0169983	0.292
PUF60	-0.0326362	0.292
GEMI5	0.145967	0.291
RBM42	0.32653	0.291
IMPA2	0.0539446	0.29
DIAP1	-0.0878283	0.289
UBE4B	0.136336	0.288
DNJC9	0.089723	0.288
CAND1	-0.0168834	0.287
WDR1	-0.0356599	0.286
NOG1	-0.039103	0.285
PAWR	0.0743921	0.284
NQO1	0.293516	0.282
ROA0	0.0214852	0.282
EWS	-0.0319858	0.281
KAT3	0.282728	0.281
UCRI	0.108144	0.281
TACC3	-0.0635717	0.281
1433E	-0.0096729	0.281
RL7	-0.00664765	0.28
AP2B1	0.0850115	0.28
CXB3	-0.18285	0.279
MGDP1	0.346321	0.279
RL11	-0.0178521	0.279
DNJC2	0.0334215	0.278
RL13	-0.0271697	0.278
HNRH1	0.0466122	0.278
PHB	-0.0297131	0.278
EXOSX	0.182556	0.278
LARP1	-0.0596334	0.277
ARP2	0.0372935	0.277
CDCA2	0.179607	0.277
SRSF1	0.0298978	0.277
TSR1	0.0223094	0.277
RS25	-0.0255771	0.277
NICA	-0.0669888	0.276
MIA2	-0.0830405	0.275
IMA4	0.0378014	0.274
ZN512	-0.285819	0.274
RPB1	0.0330746	0.273
TMED2	0.158358	0.273
PSB7	0.0405114	0.272
SPF45	-0.123383	0.271
CDK9	0.0802859	0.27
AMPL	-0.0133947	0.27
SPRE	-0.0403048	0.27
EFTS	-0.088128	0.27
RMXL1	-0.0261219	0.27
BCAT1	0.0229242	0.27
CPSF3	0.17351	0.27
SYYC	0.0163191	0.268
ELOB	0.0803393	0.268
PP1A	0.147159	0.267
AJUBA	0.0911337	0.267
TOM34	-0.0566626	0.266
NUP37	0.0633967	0.265
MAP1S	0.10941	0.264
DIM1	-0.0531707	0.264
ARP5L	-0.0974945	0.263
TIM	0.0618075	0.262
AATF	0.0855084	0.262
ILF2	0.0576652	0.262
DJB11	0.0501161	0.261
UN45A	0.280567	0.26
RS11	0.0250731	0.26
MANF	-0.1726	0.259
ERP44	0.147177	0.259
TIF1B	0.0184176	0.258
DHPR	0.037723	0.257
WDTC1	0.138068	0.257
CNOT8	-0.371782	0.257
G6PI	-0.0279845	0.256
RL36A	-0.0292148	0.256
UBP48	-0.171938	0.256
MECR	0.198591	0.256
DX39A	0.0205829	0.255
KNOP1	-0.060529	0.255
CSK22	0.060258	0.254
PRP4	-0.0249834	0.254
RL13A	-0.0334974	0.253
UT14A	0.0964308	0.252
PTBP3	-0.0727095	0.251
C1QBP	-0.0347053	0.251
CG050	-0.401809	0.251
NECP1	0.138787	0.25
HTRA1	0.0830069	0.25
PDIA6	-0.0219689	0.249
RFA2	0.0332211	0.249
F10A1	0.0141865	0.249
NUP98	-0.0352915	0.249
ACY1	-0.128399	0.249
IF4B	0.0223635	0.249
LA	0.0196723	0.248
RS14	0.0219473	0.247
RADI	-0.0381306	0.247
BTF3	0.0278545	0.246
RT23	-0.121334	0.246
PEBB	-0.17741	0.246
RL23	-0.0271394	0.246
BOP1	-0.0773008	0.246
PABP1	-0.00913979	0.246
EPHA2	0.0596941	0.246
RS26	0.0429242	0.246
GLRX5	0.0878	0.245
ERO1A	-0.138778	0.244
SPS1	0.0411689	0.244
NDUA4	0.0238629	0.244
CALR	-0.0220001	0.243
CAPG	-0.0712324	0.243
PQBP1	-0.0623538	0.242
NOP14	-0.0769259	0.242
NU107	-0.0555297	0.241
RRF2M	-0.0961019	0.24
FCL	-0.264066	0.24
HYPK	0.142539	0.24
NUP54	-0.0547102	0.239
PBDC1	0.0610848	0.238
FBX2	0.0680912	0.237
FXR2	-0.117696	0.237
KIF2C	0.380235	0.235
KIF2A	-0.0725493	0.234
COPA	0.0406483	0.234
HEM6	-0.0937786	0.233
PIN4	0.00679072	0.233
LSM3	-0.0824642	0.231
RBM19	-0.0483883	0.23
RAB2A	-0.0939064	0.23
ELP2	0.0929532	0.229
KCMF1	0.0714808	0.229
SR140	-0.0418305	0.229
MOES	0.0676619	0.229
TWF2	-0.206121	0.228
ARMC6	0.0688104	0.228
SC22B	0.0852435	0.227
TCAB1	-0.260966	0.227
MCES	-0.0330649	0.227
CLIC4	0.0263564	0.225
EPN4	0.0602258	0.225
RFC2	-0.0608221	0.225
LUC7L	0.0435575	0.224
ELAV4	-0.293933	0.224
NUB1	0.124989	0.224
ANFY1	0.129058	0.224
DPP3	-0.0415757	0.223
ACTN1	-0.0202204	0.222
SRP54	-0.0262723	0.221
BAX	-0.0882362	0.221
DDAH1	0.125218	0.221
PLAP	0.0357025	0.22
WASL	-0.120368	0.219
DDX27	-0.0564526	0.219
ERLN2	-0.0308199	0.219
PESC	-0.0241138	0.219
PPIA	-0.0121362	0.218
RNF17	-0.123177	0.218
PA1B2	0.105255	0.218
PTK7	-0.13229	0.217
PELP1	0.0413301	0.216
MAT1	-0.0923782	0.215
WDR43	0.0353473	0.214
COX5A	-0.0229669	0.214
RLA0	0.0145082	0.212
LDLR	-0.0958471	0.211
HXK2	-0.0239238	0.211
GFPT2	0.114826	0.21
ARCH	-0.111565	0.21
PDK1	0.0251528	0.209
ITA6	-0.0405163	0.208
SNR40	0.0330679	0.208
DHX29	0.266415	0.208
CPSF5	-0.0276724	0.206
LRWD1	-0.0920287	0.206
RT05	0.188893	0.206
ENAH	-0.0202552	0.204
TIM8B	-0.307586	0.204
TPM1	0.203496	0.203
THOC5	-0.32665	0.203
GABPA	0.0691634	0.202
RL26	0.0175232	0.202
PYR1	0.0241733	0.202
PRUN1	-0.0360967	0.202
ARPC3	0.0660288	0.2
HNRPQ	0.0127505	0.2
PARP2	0.0279566	0.199
ERF1	0.0127394	0.199
DEK	-0.0270971	0.198
RT09	-0.0505811	0.198
NUBP1	0.102686	0.198
MTMR7	0.0600182	0.198
RS9	-0.0090615	0.197
LRC40	0.113936	0.197
SAS10	-0.0849195	0.197
CRNL1	-0.0421471	0.197
LSM4	-0.0546295	0.196
IST1	-0.175198	0.196
NDUS2	-0.0820719	0.196
HPBP1	0.0559902	0.196
FAF2	-0.103485	0.196
PP1RA	0.0772943	0.195
RPP30	0.0495721	0.194
NOSIP	-0.0324629	0.194
PPIB	-0.0282186	0.194
TXNL1	0.0225555	0.191
SYIM	0.023461	0.191
FKBP8	-0.0349891	0.191
DHX15	-0.0501764	0.191
RL12	-0.0111397	0.19
ACADV	0.166545	0.19
RWDD1	0.0722352	0.19
GIT1	0.0456182	0.189
CTCF	-0.18455	0.189
RL32	-0.0351108	0.189
RM52	0.106948	0.188
C560	0.296997	0.187
PRPS1	-0.0599384	0.186
ACACA	0.175375	0.185
UBXN1	-0.0320882	0.185
GRWD1	0.0847043	0.184
WDR12	0.0507878	0.184
TCPZ	-0.0189755	0.183
FKBP5	-0.0453844	0.182
GLRX3	-0.0212182	0.181
APEX1	-0.00720535	0.18
RL1D1	-0.0120576	0.18
LS14B	-0.0588185	0.178
KS6A3	0.150377	0.178
ABCE1	0.012702	0.177
CAPZB	0.0215996	0.176
PEF1	0.167668	0.175
JADE1	0.0516442	0.175
PRDX1	-0.0163505	0.174
GRPE1	-0.0175148	0.173
AAAS	0.0368181	0.173
AFAD	-0.0376081	0.173
ORC1	0.0869977	0.173
ZYX	0.0802256	0.172
DEGS1	0.0776631	0.172
DDX18	-0.0230274	0.172
PPIC	0.0723535	0.17
RUXF	-0.0165078	0.169
TADBP	0.0189647	0.169
ACADS	0.0163563	0.169
RAE1L	-0.0231481	0.168
ZN326	0.110642	0.168
NUP93	0.0207056	0.168
ECI1	0.0455144	0.166
AP4A	0.105172	0.166
STX12	0.259133	0.166
RL14	-0.0396339	0.164
XRCC5	0.0340654	0.164
UTP15	0.0380061	0.163
SRSF5	-0.0189553	0.162
PARK7	0.0189382	0.161
DDX49	-0.0645577	0.161
DPOD2	-0.0532764	0.16
UBXN7	-0.074186	0.159
PSMD4	0.023675	0.158
NXF1	-0.0389372	0.158
ATPG	0.00772413	0.157
NP1L1	0.0202209	0.156
RFC1	-0.0402281	0.156
LTV1	-0.106282	0.155
ELP1	0.0789331	0.155
UB2V1	0.206652	0.155
TGO1	-0.0501103	0.155
G3BP1	0.0105794	0.155
PPIF	0.0283676	0.154
THIL	-0.189797	0.153
PSMD2	0.0116291	0.153
TPRKB	-0.0388946	0.152
NU133	-0.0298132	0.152
ECH1	-0.186019	0.152
WDR3	-0.0621127	0.152
RS12	-0.0202763	0.151
DDX5	0.0118285	0.151
EIF3G	0.0138905	0.151
HDAC6	0.0395673	0.151
EIF3D	-0.0103026	0.15
RRP44	0.0270483	0.15
TERF1	0.022216	0.149
XPO5	0.0243825	0.148
SMD3	-0.0223958	0.148
HUWE1	-0.0207204	0.147
TSN	0.0370261	0.146
TNPO3	0.138972	0.145
ATPO	-0.0163705	0.144
KPCI	0.100145	0.144
LIS1	0.0426431	0.144
TOP3B	0.137103	0.144
SGSM2	0.0549083	0.144
P5CR3	-0.0576735	0.143
IF4G2	-0.032575	0.143
E41L2	-0.0406468	0.143
PIMT	0.061223	0.142
ADRM1	0.0297601	0.141
TIM13	0.0120772	0.141
SNX12	-0.0284711	0.141
PSRC1	0.17156	0.14
GLOD4	0.0216052	0.139
HEM3	-0.0728249	0.139
CTR3	0.056298	0.137
SLD5	0.133401	0.137
PGAM5	-0.0376701	0.137
DHB7	-0.189395	0.136
RL7A	0.0152084	0.136
DDX1	-0.0134112	0.135
GGA2	0.0569525	0.134
PDS5B	-0.0566638	0.134
PSMD7	0.028579	0.134
SUCB1	-0.015651	0.134
LMNB2	-0.042058	0.134
CRKL	-0.051715	0.132
2ABA	-0.0413338	0.132
RL10	-0.0266651	0.131
MTCH2	-0.0346281	0.131
DJC11	0.0182119	0.13
ARP3	0.0119189	0.13
ACADM	-0.0152002	0.13
OTUB1	-0.01197	0.129
RFA1	-0.0119797	0.127
PGAM1	-0.00920195	0.126
NU155	0.0232126	0.126
DLDH	-0.0121028	0.125
FBX22	-0.0364239	0.125
ACINU	0.0177929	0.124
DDX3X	-0.017934	0.123
CWC27	0.0390997	0.122
SC23B	0.190059	0.122
UBE2S	-0.0491496	0.121
SRPRB	0.0370969	0.121
CPNE3	0.0271815	0.12
UBE2C	0.0291634	0.12
SERPH	-0.0416243	0.119
JUPI1	-0.0580439	0.119
JMJD6	0.0439533	0.118
DNJC8	0.0136665	0.118
RIOK2	-0.0740053	0.117
PININ	-0.0271923	0.116
RCC1	0.011881	0.116
ECHD2	-0.053978	0.115
COQ3	-0.082144	0.114
EMB	0.0443211	0.114
RPB3	0.0377285	0.114
DCTN2	0.0312888	0.113
PI42B	0.10275	0.112
AP1B1	0.0623561	0.112
EXOS5	0.0335782	0.112
SEH1	0.0223139	0.111
RS3	-0.00726937	0.109
RASE	0.0695111	0.109
RPN1	0.0103515	0.108
DDX51	-0.0461493	0.107
DDX10	0.0284065	0.107
DCTD	-0.152126	0.107
PCBP2	-0.00945539	0.107
AKA12	0.00565859	0.106
GRHPR	0.0454495	0.106
MATR3	-0.00815896	0.106
PIPNB	0.0612833	0.105
PTBP1	0.0164585	0.105
QCR2	0.00946487	0.105
IMA3	0.058078	0.105
RL21	-0.0110453	0.103
NONO	-0.0113201	0.102
UTP4	-0.0211588	0.102
SRRM1	-0.0646102	0.102
SPAG7	0.0194998	0.101
OLA1	0.0142988	0.101
PSA7	0.0303088	0.101
NOL8	0.0955234	0.0991
POGZ	-0.0389464	0.099
PGTA	0.138564	0.0982
RPR1B	-0.0315985	0.0977
HNRL1	-0.0362993	0.0973
COX2	0.0132393	0.0965
DHCR7	0.151279	0.0962
ANXA5	-0.14761	0.0961
NCKP1	-0.0233737	0.0959
HNRPD	-0.0076829	0.0958
TRI25	-0.0107538	0.0958
PWP1	0.0242481	0.0955
DLGP5	0.010579	0.0955
DAZP1	-0.0216159	0.0951
TTL12	0.0250624	0.0943
RL22	0.0149594	0.0942
RM13	0.0731991	0.094
ZCH18	0.0256895	0.094
AP1G1	0.0502157	0.0932
PSB2	-0.0242551	0.0932
CEP55	0.0522381	0.0924
PSMD9	0.035949	0.0917
MTREX	-0.00863254	0.0916
KS6A1	-0.0405758	0.0914
SARNP	-0.00845886	0.0908
PARG	-0.0353599	0.0905
PRS6A	0.00871348	0.0905
ML12B	0.0186595	0.0901
PMM1	-0.0211748	0.0897
DCA13	-0.0637232	0.0894
PSB4	0.014636	0.0894
CUTA	0.0340426	0.089
GGYF2	-0.018835	0.0888
RFC4	-0.0537254	0.0884
BAG6	-0.0188256	0.0881
CUL3	0.0167146	0.0877
NAMPT	0.0293085	0.0876
AT5F1	0.0246732	0.0872
NHP2	-0.0397643	0.0869
ZN568	0.0767654	0.0867
SIR1	0.129654	0.0861
DDX21	-0.00828465	0.0859
CCD58	-0.041516	0.0858
RAB6A	-0.0492328	0.0849
CPNS1	-0.050361	0.0842
SMAP1	0.0240554	0.084
CSK21	-0.0106761	0.0831
EXOS4	-0.122946	0.0829
CTR9	-0.017338	0.0826
HNRDL	0.0213878	0.0826
PYM1	0.0434295	0.0816
RACK1	-0.00398557	0.0814
CDC73	0.0254898	0.0803
GNS	-0.0690143	0.0794
CPNE1	0.0448605	0.0787
ADDG	0.0390753	0.0784
RL10A	-0.0124459	0.0758
PPM1A	-0.0774109	0.0758
PRDX5	-0.0176802	0.0756
LUZP1	0.0523627	0.0756
VDAC2	0.00630178	0.0746
GT251	0.0313055	0.0743
PTMS	-0.0629393	0.0736
DNJB1	-0.0203038	0.0734
NUP85	0.0886007	0.0731
2A5G	0.0442599	0.073
FERM2	-0.0241131	0.0725
PSA1	0.00682722	0.0724
SRSF6	-0.0118202	0.0714
TXND5	-0.0101443	0.0705
SMC4	-0.0255035	0.0704
MCMBP	0.104147	0.0704
RUVB2	-0.0111817	0.0701
PDIP3	0.0205428	0.0692
DHC24	-0.0637501	0.0688
RRP1B	-0.020129	0.0687
H15	0.022696	0.0686
NOL6	-0.0166298	0.0686
U3IP2	-0.017973	0.0683
HNRLL	0.0206447	0.0681
ARMC1	0.0809676	0.068
LASP1	-0.00761037	0.0674
ELAV1	-0.00464754	0.0668
AP2A2	0.0181588	0.0668
ASPP1	-0.0246743	0.0667
RD23B	-0.0225495	0.0665
MYH10	-0.00830892	0.0662
CUL5	0.0474417	0.0659
NOP56	0.0076918	0.0641
EXOS9	0.025625	0.0636
SPT5H	-0.0102215	0.0627
NOC2L	-0.0142104	0.0614
ACSL3	0.0801838	0.0613
KC1A	0.0247482	0.0611
MTF2	-0.0512429	0.0609
ECHB	-0.00606008	0.0606
PIN1	0.00782008	0.0605
PSB3	0.00979015	0.0599
NACC1	0.0113938	0.0588
RAB7A	-0.0250884	0.0585
GTR1	-0.0262061	0.0584
GNA11	0.0628998	0.0584
RB11B	-0.0435022	0.0581
SMRD1	-0.0150985	0.0561
TCPG	-0.00311521	0.056
PYC	0.0631911	0.056
THIO	0.00992271	0.0557
CELF1	0.0164699	0.0557
PSB6	0.0158119	0.0554
SRSF2	0.0118181	0.0554
CCAR2	0.0228661	0.0552
RU2A	0.00837529	0.054
CH033	0.0220691	0.0525
NUCL	-0.002727	0.0524
NDUA8	-0.0303606	0.0516
NFYA	-0.0559929	0.0516
RS7	0.00531874	0.0506
RS18	-0.00888804	0.0501
MOFA1	-0.0170073	0.0486
NDUB5	-0.0322748	0.0473
RRP7A	-0.012657	0.0472
DDB1	-0.00540869	0.0471
SGT1	-0.00548823	0.0469
P4R3A	0.0330864	0.0465
CPSF2	0.0511238	0.0464
RNPS1	-0.00602809	0.045
AATM	-0.00296857	0.0441
MUTA	-0.0287388	0.044
P66A	0.0117406	0.0433
ABCF2	0.00282812	0.0431
RS19	0.00548767	0.0423
BAG3	-0.0164968	0.0415
PSDE	0.00812949	0.0408
TCEA3	-0.0147656	0.0403
TPD52	0.00467558	0.0395
EF2	0.00343185	0.0393
RAB5A	0.0176082	0.0389
CH60	0.00245311	0.0389
VPS4B	0.0509383	0.0388
KI20A	0.0275118	0.0387
LEO1	0.00573344	0.0376
TBA1C	0.0163984	0.0374
CARME	-0.033249	0.037
ARMC8	-0.0635228	0.0366
RPA1	-0.0419387	0.0365
MK67I	-0.004448	0.0365
AL4A1	0.0108418	0.0361
TMOD3	-0.0109711	0.0355
MPP8	-0.0323514	0.0352
RS13	0.0116914	0.0348
RL28	-0.00331079	0.0347
YTDC1	0.0145579	0.0342
RS8	-0.00322487	0.0342
RHG01	0.016774	0.0341
CHCH2	0.00377634	0.0339
C19L1	0.0147104	0.0336
SF3A1	0.00357858	0.0335
NGDN	-0.00450764	0.0334
MESD	0.00406058	0.0334
CC115	0.0193342	0.0324
WIPI2	0.0462622	0.0323
SNP23	-0.0203896	0.0323
SFR1	0.0138593	0.0313
RPAB1	-0.0067494	0.031
GDIR1	-0.00615523	0.0307
SGPL1	-0.0215613	0.0305
WDR33	0.0165579	0.0298
AP2M1	-0.00783983	0.0298
NB5R1	0.0291285	0.0294
QCR1	-0.00359212	0.0293
PDIP2	-0.00366933	0.0293
SYQ	-0.0017559	0.0292
SMD2	0.00729811	0.0286
RFC3	-0.00201823	0.0285
GNL3	0.0049761	0.028
RT34	0.0147686	0.028
DYN2	-0.00521848	0.0279
SMC1A	-0.00657048	0.0271
SEC13	-0.00626824	0.0266
API5	-0.0059131	0.0264
RBM34	0.036551	0.0264
KIF4	0.0090567	0.026
MINP1	0.0182125	0.025
AMRP	-0.00543118	0.0249
CHM4B	-0.00802584	0.0249
ATP5J	0.00311949	0.0247
MYOF	0.00703498	0.0244
PR40A	0.0098526	0.0243
AL9A1	-0.00910915	0.0228
KIFC1	-0.00575285	0.0228
DDI2	0.00350221	0.0227
RAD51	-0.00685976	0.0227
ANR17	0.0115774	0.0226
DKC1	-0.00337104	0.0225
[truncated: 69 more rows]
