# Supplementary material for: PRAMEL7 and CUL2 decrease NuRD stability to establish ground-state pluripotency
Source: EMBO Rep. 2024 Feb 8;25(3):1453–68. doi: 10.1038/s44319-024-00083-z (PMC10933316; doi:10.1038/s44319-024-00083-z)
Supplement: Supplementary file 13 — Source Data Fig. 4 [file 44319_2024_83_MOESM13_ESM.zip]

Archive with 11 entries (10 files):
- Figure4/
- Figure4/.DS_Store
- __MACOSX/Figure4/._.DS_Store
- Figure4/4D.xlsx
- __MACOSX/Figure4/._4D.xlsx
- Figure4/4C.xlsx
- __MACOSX/Figure4/._4C.xlsx
- Figure4/4B.xlsx
- __MACOSX/Figure4/._4B.xlsx
- Figure4/4A.pdf
- __MACOSX/Figure4/._4A.pdf
