# Supplementary material for: PRAMEL7 and CUL2 decrease NuRD stability to establish ground-state pluripotency
Source: EMBO Rep. 2024 Feb 8;25(3):1453–68. doi: 10.1038/s44319-024-00083-z (PMC10933316; doi:10.1038/s44319-024-00083-z)
Supplement: Supplementary file 13 — Source Data Fig. 4 [file 44319_2024_83_MOESM13_ESM.zip › Figure4/4D.xlsx]

## Sheet: Sheet1
		Neddylated CUL2	unmodified CUL2
ESC	Total	22	78
ESC	Sol.	16	84
ESC	Chr.	5	95
ESC+Pramel7/WT	Total	44	56
ESC+Pramel7/WT	Sol.	16	84
ESC+Pramel7/WT	Chr.	31	69
ESC+Pramel7DeltaN	Total	20	80
ESC+Pramel7DeltaN	Sol.	18	82
ESC+Pramel7DeltaN	Chr.	5	95
