# Supplementary material for: PRAMEL7 and CUL2 decrease NuRD stability to establish ground-state pluripotency
Source: EMBO Rep. 2024 Feb 8;25(3):1453–68. doi: 10.1038/s44319-024-00083-z (PMC10933316; doi:10.1038/s44319-024-00083-z)
Supplement: Supplementary file 13 — Source Data Fig. 4 [file 44319_2024_83_MOESM13_ESM.zip › Figure4/4C.xlsx]

## Sheet: Sheet1
	CULLIN2
	Sol.	Chr.
ESC	86	14
ESC+Pramel7/WT	52	48
ESC+Pramel7DeltaN	86	14
