# Supplementary material for: PRAMEL7 and CUL2 decrease NuRD stability to establish ground-state pluripotency
Source: EMBO Rep. 2024 Feb 8;25(3):1453–68. doi: 10.1038/s44319-024-00083-z (PMC10933316; doi:10.1038/s44319-024-00083-z)
Supplement: Supplementary file 13 — Source Data Fig. 4 [file 44319_2024_83_MOESM13_ESM.zip › Figure4/4B.xlsx]

## Sheet: Sheet1
	Pramel7
	Sol.	Chr.
ESC	0	0
ESC+Pramel7/WT	13.8061	86.1939
ESC+Pramel7DeltaN	67.2003	32.7997
