# Supplementary material for: PRAMEL7 and CUL2 decrease NuRD stability to establish ground-state pluripotency
Source: EMBO Rep. 2024 Feb 8;25(3):1453–68. doi: 10.1038/s44319-024-00083-z (PMC10933316; doi:10.1038/s44319-024-00083-z)
Supplement: Supplementary file 14 — Source Data Fig. 5 [file 44319_2024_83_MOESM14_ESM.zip]

Archive with 3 entries (2 files):
- Figure5/
- Figure5/5A.xlsx
- __MACOSX/Figure5/._5A.xlsx
