# Supplementary material for: PRAMEL7 and CUL2 decrease NuRD stability to establish ground-state pluripotency
Source: EMBO Rep. 2024 Feb 8;25(3):1453–68. doi: 10.1038/s44319-024-00083-z (PMC10933316; doi:10.1038/s44319-024-00083-z)
Supplement: Supplementary file 14 — Source Data Fig. 5 [file 44319_2024_83_MOESM14_ESM.zip › Figure5/5A.xlsx]

## Sheet: Sheet1
	Average_log2 FC_Cul2_ESC+Pramel7/ESC	CUL2_P7-bound	CUL2_P7-bound_SILAC down	CUL2_bound_only	NS
ALDH2	2.16993	4.5	4.5
ASNS	3.16993	9	9
CHD4	5.56986	47	47
CTNNA1	3.58496	12	12
CTNNBL1	2	4	4
DNMT1	3.75489	13.5	13.5
EBNA1BP2	4	15.5	15.5
MCM4	3.08746	8.5	8.5
MSH2	3.39232	10	10
MSH6	4.67243	25	25
NOP2	4.25739	28	28
NUMA1	4.42626	27	27
PHGDH	2.16993	4.5	4.5
RBBP7	1.58496	3	3
SND1	2.58496	6	6
TDH	3.58496	11	11
TPI1	2	4	4
UBA1	2.80735	7	7
UHRF1	3.64386	15.5	15.5
Baz2a	4.85798	28.5
Cct4	3.58496	12
Ctnnb1	2.16993	4.5
Ddx5	4.73568	41
Dhx15	4.88264	29
Dido1	2.45943	5.5
Dis3	2.16993	4.5
Eef1d	1.80735	3.5
Eef1g	2.90689	7.5
Eftud2	3.64386	12.5
Eif5b	3.80735	13.5
Eprs	1.80735	3.5
Ezh2	2.80735	7
Fbl	3.98489	21.5
Gapdh	3.18982	19.5
Hdac1	2	4
Hnrnpc	3.44626	15.5
Hnrnpf	2.77259	13.5
Hnrnpk	3.76081	21.5
Hsp90aa1	3.67243	17
Hsp90b1	2	4
Hspa5	3.75489	13.5
Hspa8	4.32793	30
Hspd1	4.08746	16
Jarid2	4.08746	17
Khdrbs1	2.70044	6.5
Khsrp	3.08746	8.5
Kpna2	4.20945	18.5
Kpnb1	3.70044	13
Lyar	3.32193	10
Mcm7	4.08746	17
Mta2	3.32193	10
Mthfd1	3	8
Mtrex	3.58496	12
Nip7	3.16993	9
Nolc1	2.70044	6
Nono	3.39232	15.5
Nop58	4.43962	30
Nup188	3.90689	15
Nup50	3.52356	11.5
Nup98	5.40939	42
Orc2	3.58496	12
Pcbp1	3.08746	8
Pds5a	2.45943	5.5
Pfkp	1.80735	3.5
Pkm	2.90689	7.5
Polr2a	4.2854	19.5
Rae1	3.52356	11.5
Rangap1	2.16993	4.5
Rfc2	3	8
Rfc3	2.45943	5.5
Rpl27a	2.32193	6
Rpl5	3.80735	14
Rpl6	3.56071	18.5
Rpl7a	3.70044	16.5
Rps2	2.32193	5
Rps3a	3.45943	11
Rps6	3.52356	11.5
Ruvbl1	2.70044	6.5
Safb	3.52356	11.5
Sf3a1	3.08746	8.5
Sf3a3	3	8
Sf3b1	4.87036	41
Sf3b3	3.08746	8.5
Sfpq	3.02975	18.5
Smarcad1	1.58496	3
Smarcc1	3.32193	10
Snw1	3.24793	9.5
Supt6h	3.39232	10.5
Tcof1	2.45943	5.5
Tmpo	3.58496	12
Tpx2	4.72792	26.5
Trim28	4.42626	21
Tufm	2.70044	6.5
U2surp	3.80735	14
Usp39	2.80735	7
Usp7	3.08746	8
Smarca5	4.92481			44.5
Top2a	4.64082			81
Cebpz	4.9542			31
Ubtf	4.67243			25.5
Psip1	4			16
Tbl3	4.49185			22.5
Atrx	4.39232			21
Shmt2	4.04439			16.5
Mcm3	4.04439			16
Glyr1	3.90689			15
H2afy	3.70044			13
Ddx46	3.52356			20
Mybbp1a	3.03814			76.5
Cbx5	3.24793			9.5
Pck2	3			8
Ctnnd1	2.80735			7
Cbx3	2.80735			8
Rcl1	2.90689			7.5
Mcm5	3.64386			12.5
Prpf19	3.39232			10.5
Hnrnpul2	3.32193			10
Mcm6	3.32193			10
Myh9	2.32193			5
Vdac1	2.32193			6
Psat1	2.16993			4.5
Plrg1	2.16993			4.5
Ctbp2	2			4
Myo1c	2			4
Mcm2	3			8
Wdr5	1.80735			3.5
Eif6	1.58496			3
Mta3	1.58496			3
Plec	7.65821			202
Vim	5.37504			54
Nop56	5.17659			51
Ahctf1	5.53916			46
Tpr	5.16323			57
Mki67	5.39232			42
Parp1	4.91488			47
Trip12	5.64386			50
Ddx18	5.04439			45.5
Baz1b	5.14975			35.5
Ranbp2	5.37504			41.5
Utp20	5.88264			58.5
Nol6	5.39232			41.5
Lmna	5.14975			35
Ddx27	5.2854			39
Smc1a	4.9542			31
Nat10	5.42626			43
Top1	5.18982			36.5
Hells	4.74147			33.5
Ftsj3	4.6865			32.5
Kdm5b	4.67243			25.5
Supt16h	4.49185			42
Pdcd11	5			76
Rrp1b	4.97728			31
Rpl4	4.55459			28.5
Smc3	4.93074			30.5
Nup133	4.80735			28
Lmnb2	4.61471			23.5
Nup93	4.50779			28
Ncl	4.19699			49
Prpf8	5.34873			64.5
Bop1	4.97728			31.5
Jade1	4.42626			21
Snrnp200	4.86625			54.5
Nxf1	4.75489			27
Dhx9	4.27612			42
Matr3	4.22882			32
Rbm19	4.80735			28
Ddx24	4.93074			30.5
Utf1	4.08746			18.5
Rbm28	4.93074			30.5
Ddx10	4.75489			27
Kif22	4.35755			20.5
Rrs1	4.32193			20
Hspa9	4.12928			20.5
Bclaf1	4.01123			21.5
Ddx54	4.61471			24
Eef2	4.55459			23.5
Utp14a	4.32193			20
Lbr	4.32193			20
Nvl	4.29768			31.5
Gtpbp4	4.78136			26.5
Orc1	4.49185			22.5
Rbmxl1	3.84967			21
Rrp12	4.78136			27.5
Utp18	4.58496			23.5
Ddx56	4.45943			22
Atp5f1a	4.2854			19
Hsp90ab1	3.85798			19.5
Eppk1	3.80735			14
Hnrnpm	3.74758			35.5
Gnl3	4.67243			25.5
Ssrp1	4.67243			24.5
Wdr3	4.61471			24
Nop14	4.45943			22
Nup214	4.32193			20
Nsun2	4.16993			18
Ddx17	3.91886			24
Srrm2	3.74296			24
Ddx21	4.06609			62.5
Nup107	4.52356			22.5
Thrap3	4.49185			22
Pes1	4.35755			20.5
Chd1	4.20945			18.5
Mphosph10	4.16993			18
Incenp	3.80735			13.5
Pum3	4.80735			28
Sptan1	3.70044			12
Lmnb1	3.55663			45.5
Kat7	4.35755			20.5
Wdr43	4.32193			20
Orc3	4.20945			18.5
Noc3l	4.55459			23.5
Igf2bp1	4.2854			19
Nup160	4.2854			19
Dkc1	4.16993			18
Rpl7	4.12928			17
Rcc2	3.67243			20
Ddx52	4.08746			17
Ppan	4.08746			17
Sun1	3.9542			15.5
Nol8	3.85798			14.5
Nup155	4.35755			28
L1td1	4.32193			20
Rpf2	4.12928			17
Rbm34	4			15.5
Suz12	3.9542			15
Dnmt3l	3.80735			14
Pogz	3.64386			12.5
Rbm39	3.54432			16.5
Pom121	3.52356			11.5
Cdca8	3.39232			10.5
Rbm25	4.35755			20.5
Sall4	4.08746			17
Nifk	4			16
Nup85	3.85798			14.5
Krr1	3.80735			14
Atp5f1b	3.58496			12
Dnmt3b	3.58496			12
Smchd1	3.58496			12
Atad2	3.39232			10.5
Stag1	3.32193			10
Sptbn1	3.24793			9.5
Hist1h1c	3.24793			8.5
Gnl2	4.08746			17
Noc2l	4.04439			16.5
Rps4x	4			16
Ssb	3.9542			15
Wdr75	3.85798			14.5
Dnttip2	3.75489			13.5
Nup35	3.58496			12
Kif20a	3.58496			12
Dnmt3a	3.52356			11.5
Cul2	3.48113			17
Dppa2	3.45943			11
Smc2	3.45943			11
Rif1	4.20945			18.5
Esf1	4.08746			17
Ddx51	4.04439			16.5
Kifc1	3.9542			15
Ppia	3.70044			13
Myef2	3.58496			12
Vrk1	3.52356			11.5
Tmem209	3.45943			11
Myh10	3.45943			11
Kat6b	3.32193			10
Rpl3	3.20163			15.5
Urb1	4.20945			18
Smarca4	4.16993			18
Dcaf13	4.04439			16.5
Cdc5l	3.80735			14
Xrn2	3.75489			13.5
Dek	3.58496			12
Rrp8	3.58496			12
Rps13	3.39232			10.5
Rexo4	3.32193			10
Rpl18	3.2854			12
Kif23	3.24793			9.5
Ahdc1	3.16993			9
Tardbp	3.14296			12
Eef1a1	3.1375			21
Surf6	3.08746			8.5
Rpl13	3			9.5
Hnrnpl	3.03342			23
Eif4a3	3.80735			14
Poldip3	3.64386			12.5
Pds5b	3.64386			12.5
Acin1	3.58496			12
Nop53	3.52356			11.5
Rrp9	3.45943			11
Pdia3	3.39232			10.5
Gatad2a	3.39232			10.5
Srbd1	3.32193			10
LRWD1	3.24793			9.5
Hspb1	3.16993			9
Rbm14	3.11548			12
Zscan10	3.08746			8.5
Ddx50	3.08746			8.5
Senp1	3			8
Cdca7	2.90689			7.5
Wdr46	3.83289			19
Exosc10	3.64386			12.5
Nsd1	3.58496			12
Aatf	3.52356			11.5
Utp6	3.39232			10.5
Hnrnph1	3.32193			10
Rrp7a	3.24793			9.5
Son	3.24793			9.5
Ddx31	3.24793			9.5
Ndc1	3.16993			9
Rps11	3.12928			11
Ctcf	3.08746			8.5
Hnrnpab	3			9.5
Kri1	2.90689			7.5
Phip	2.80735			7
Rrp15	2.80735			7
Prpf40a	3.75489			13.5
Nol10	3.64386			12.5
Rbpj	3.64386			12.5
Rbm15	3.58496			12
Usp36	3.58496			12
Atad3	3.58496			12
Ddx47	3.58496			11.5
Pwp2	3.45943			11
Rpl7l1	3.32193			9.5
Cltc	3.24793			9.5
Rps14	3.16993			9
Utp3	3.16993			9
Znf512	3.16993			9
Cenpv	3.16993			8.5
Rpl10a	3.08746			8.5
Elavl1	3.04439			10.5
Prdx1	3			7.5
Bysl	3			8
Rpf1	2.90689			7.5
Wdr74	2.90689			7.5
Baz1a	2.80735			7
Ptbp1	2.73697			8.5
Srrt	3.75489			13.5
Utp15	3.70044			13
Raly	3.52356			11
Pnn	3.45943			11
Utp4	3.32193			10
Nop9	3.24793			9.5
Spout1	3.24793			9.5
Imp4	3.16993			8.5
Rpl18a	3.04439			11
Zdbf2	3			8
Znf281	3			8
Rsl1d1	2.9542			32.5
Snu13	2.90689			7
Rps8	2.8413			11
Gatad2b	2.80735			7
Racgap1	2.70044			6.5
Champ1	2.70044			6.5
Rpl15	2.70044			7
Glud1	2.58496			6
Tkt	2.58496			6
Cct2	2.58496			6
Tcp1	2.58496			6
Ilf3	4.04439			16.5
Prpf4b	3.58496			12
Dhx33	3.45943			11
Knop1	3.32193			10
Znf462	3.24793			9.5
Polr2b	3.16993			9
Pgk1	3.08746			8.5
Abcf1	3.08746			8.5
Rfc4	3.08746			8.5
Tjp2	3.08746			8.5
Srsf9	3.08746			8
Smpd4	3			8
Impdh2	2.90689			7.5
Mdc1	2.90689			7.5
Pgam1	2.90689			7.5
Kif2c	2.90689			7.5
Orc4	2.90689			7.5
Dppa4	2.80735			7
Mak16	2.80735			7
Rps5	2.80735			7
Cmss1	2.70044			6.5
Zmym4	2.58496			6
Rcc1	3.56478			17.5
Eno1	3.43741			17
Syncrip	3.39232			10
Cherp	3.32193			10
Brix1	3.32193			9.5
Ik	3.24793			9.5
Noc4l	3.16993			9
Hnrnpa0	3			7.5
Ncoa5	2.90689			7.5
Lig3	2.90689			7.5
Cbx1	2.80735			7
Terf1	2.70044			6.5
Ythdc1	2.70044			6.5
Pcbp2	2.70044			6
Rpl23	2.64386			8
Rpl14	2.64386			8
Snrpa1	2.58496			6
Eif4a1	2.58496			5
Cct6a	2.45943			5.5
Dnaja1	2.32193			5
Nhp2	2.32193			5
Ppp2r1a	2.32193			5
Uqcrc2	2.32193			5
Tra2b	2.24793			8.5
Sart1	3.24793			9
Immt	3.16993			9
Prpf3	3.16993			8.5
Diexf	2.90689			7.5
Adnp	2.90689			7.5
Rps15a	2.90689			7.5
Prpf4	2.90689			7.5
Supt5h	2.80735			7
Pelp1	2.80735			7
Plk1	2.80735			7
Tasor	2.70044			6.5
Senp3	2.70044			6.5
Parp2	2.58496			6
Larp7	2.58496			6
Isg20l2	2.45943			5.5
Eif3d	2.45943			5.5
Gnl3l	2.45943			5.5
Znf638	2.45943			5.5
Hmgb2	2.45943			5
Ehmt2	2.32193			5
Rps18	2.32193			5
Utp11	2.32193			5
Ngdn	2.32193			5
Trim27	2.32193			5
Uqcrc1	2.32193			5
Aaas	2.32193			5
Mrto4	2.32193			5
Hmgb1	2.16993			4.5
Nars	2.16993			4.5
Srfbp1	2.16993			4.5
Aurkb	2.16993			4.5
Xrcc1	2.16993			4.5
Actb	2.39232			8.5
Srsf10	2.14296			8
Prpf6	4			16
Rpl10	3.08746			8.5
Snrnp70	3.08746			8
Eed	3			8
Pabpc1	2.90689			7.5
Rps9	2.90689			7.5
Nol11	2.90689			7.5
Rfc1	2.80735			7
Rpl17	2.80735			7
Rpl21	2.80735			6.5
Lin28a	2.70044			6.5
U2af1	2.70044			6
Metap1	2.58496			6
Dimt1	2.45943			5.5
Sltm	2.45943			5.5
Sf1	2.45943			5.5
Rfc5	2.45943			5.5
Esrrb	2.45943			5
Rps16	2.32193			5
Fcf1	2.32193			5
Kdm2a	2.16993			4.5
Cfl1	2.16993			4
Vdac2	2.16993			5.5
Gar1	2			4
Atic	2			4
Cct8	2			4
Spata5	2			4
Chd2	2			4
Znf106	3			8
Nsa2	2.80735			7
Srsf5	2.80735			8
Pbrm1	2.80735			7
Ddx1	2.70044			6.5
Ilf2	2.58496			6
Srrm1	2.58496			6
Rps7	2.58496			6
Slc25a5	2.58496			6
Pwwp3a	2.32193			5
Nup88	2.32193			5
Rpl24	2.32193			5
U2af2	2.32193			5
Tcerg1	2.32193			5
Sap18	2.32193			5
Tjp1	2.32193			5
Dnaja3	2.16993			4.5
Ehmt1	2.16993			4.5
Utp23	2.16993			4.5
Mrpl15	2			4
Mtco2	2			4
Lrrc59	2			4
Imp3	2			4
Rbpms2	2			4
Tfcp2l1	2			4
Pramel7	1.80735			3.5
Tubb2b	1.80735			3.5
Rpl12	1.80735			3.5
Mfap1a	1.80735			3.5
Rpl35	1.80735			3.5
Xpo1	1.80735			3.5
Hadha	1.80735			3.5
Znf296	1.80735			3.5
Rpl34	1.80735			3.5
Cse1l	1.80735			3.5
Sall1	1.80735			3.5
Rnps1	1.70044			4.5
Las1l	2.80735			7
Rps3	2.58496			6
Tex10	2.45943			5.5
Hnrnpd	2.45943			5
Rpl26	2.32193			5
Seh1l	2.32193			5
Nr0b1	2.32193			5
Aqr	2.16993			4.5
Wdr12	2.16993			4.5
Eif2s2	2.16993			4.5
Ccnb1	2.16993			4.5
Mphosph8	2.16993			4.5
Cwc22	2.16993			4.5
Ints3	2.16993			4.5
Raver1	2.16993			4.5
Polr1b	2			4
Zc3h14	2			4
Ppig	2			4
Tuba1b	2			4
Kdm1a	2			4
Ddx49	2			4
Abcf2	2			4
Kif2a	2			4
Snrnp40	2			3.5
Rpl8	1.90689			5
Frg1	1.80735			3.5
Sf3b6	1.80735			3.5
Ylpm1	1.80735			3.5
Rbbp4	1.80735			3.5
Eif5a	1.80735			3.5
Serpinh1	1.80735			3.5
Rps20	1.80735			3.5
Rpl35a	1.80735			3
Rps19bp1	1.58496			3
Mtf2	1.58496			3
Cct3	1.58496			3
Pycr2	1.58496			3
Fyttd1	1.58496			3
Rpl22	1.58496			3
Pcna	1.58496			3
Trim24	1.58496			3
Alyref	1.58496			2.5
Hnrnpdl	1.58496			3.5
Znf518b	3.39232				10.5
Hnrnpa1	3.32847				15
Rps27a	3.05889				9.5
Hnrnpu	2.90889				30.5
Hnrnpa3	2.85415				20.5
Ddx3x	2.75489				7
Ran	2.67243				8.5
Smc6	2.58496				6
Rad21	2.45943				5.5
Hnrnpa2b1	2.45943				15
Rpl23a	2.36923				5.5
Nup58	2.32193				5
Cdca5	2.32193				5
Vapa	2.32193				5
Rpl13a	2.32193				4.5
Banf1	2.26303				7.5
Mbd3	2.16993				4.5
Nup62	2.16993				4.5
Trim71	2.16993				4.5
Chaf1a	2.16993				4.5
Utp14b	2.16993				4.5
Hist1h1e	2.11548				4
Rpl27	2.12928				6
Nasp	2				4
Atp5po	2				4
Tubb5	2				4.5
Hist1h1a	1.92283				10.5
Npm1	1.85244				13.5
Wdr76	1.80735				3.5
Ywhaz	1.80735				3.5
Lars	1.80735				3.5
Rpl36	1.80735				3.5
Naa40	1.80735				3.5
Gle1	1.80735				3.5
Aco2	1.80735				3.5
Ass1	1.80735				3.5
Phf11	1.80735				3.5
Hist2h2aa1	1.80735				2.5
Rpl19	1.80735				3
Dhx30	1.58496				3
Fh	1.58496				3
Hat1	1.58496				3
Aars	1.58496				3
Brd2	1.58496				3
Nipbl	1.58496				3
Rpl31	1.58496				2
H2afz	1.58496				4
Hist1h1b	1.44815				9.5
Polr1c	1.32193				2.5
Dnajc11	1.32193				2.5
Farsa	1.32193				2.5
Smarcb1	1.32193				2.5
Psmc6	1.32193				2.5
Ywhaq	1.32193				2.5
Ddb1	1.32193				2.5
Lig1	1.32193				2.5
Ints1	1.32193				2.5
Ppp1ca	1.32193				2.5
Rps25	1.32193				2.5
Rpsa	1.32193				2.5
Rpl32	1.32193				2.5
Ddx19a	1.32193				2.5
Ckb	1.32193				2.5
Ints4	1.32193				2.5
Mthfd1l	1.32193				2.5
Pspc1	1.32193				2.5
Brpf1	1.32193				2.5
Llph	1.32193				2.5
Mcm10	1.32193				2.5
Suclg1	1.32193				2.5
H1f0	1.32193				2.5
Srsf6	2.11548				7.5
Emg1	2.70044				6.5
Top2b	2.58496				6
Smu1	2.58496				6
Pak1ip1	2.45943				5.5
Mta1	2.32193				5
Polr1a	2.32193				5
Rbm10	2.32193				5
Cpsf2	2.16993				4.5
Zc3h18	2.16993				4.5
Hdgfl2	2.16993				4.5
Rpl28	2.16993				4
Ruvbl2	2				4
Prpf31	2				4
Orc5	2				4
Csnk2a1	2				4
Safb2	2				4
Luc7l3	2				3.5
Riox1	1.80735				3.5
Ogt	1.80735				3.5
Snrpd2	1.80735				3
Rpl30	1.80735				3
Sf3a2	1.58496				3
Nup54	1.58496				3
Snrpd1	1.58496				3
Gart	1.58496				3
Rpl11	1.58496				3
Cdc73	1.58496				3
Rps24	1.58496				3
Arid1a	1.58496				3
Fip1l1	1.58496				3
Tent4b	1.58496				3
Puf60	1.32193				2.5
Thoc5	1.32193				2.5
Srsf4	1.32193				2.5
Decr2	1.32193				2.5
Zc3h11a	1.22239				3.5
Gpi	1				2
Acadm	1				2
Nup37	1				2
Rest	1				2
Paf1	1				2
Snrpb	1				2
Hadhb	1				2
Zmym3	1				2
Ywhag	1				2
Cmas	1				2
Tuba4a	1				2
Suv39h2	1				2
Morc3	1				2
Snrpe	1				2
Rtcb	1				2
H2afy2	1				2
Rad50	1				2
Eef1b	1				2
Fxr1	1				2
Gsta4	1				2
Bub3	1				2
Ndufs1	1				2
Pwp1	1				2
Rbm22	1				2
Rsl24d1	1				2
Pdia4	1				2
Mat2a	1				2
Snrpd3	1				2
Tfip11	1				2
C19orf47	1				2
Tubb4b	1				1.5
Irf2bp1	1				1.5
Hist1h4a	0.77961				8
Srsf3	1.18587				5.5
Srsf7	0.415038				1.5
Arglu1	-0.63743				-2.5
Jup	-0.169925				-1
Srsf1	1.23704				4
Srsf2	0.115477				0
Thoc2	2.47249				5.5
Irf2bpl	1.82782				3
Rack1	1.60881				3
Coil	1.3505				2.5
Cdk11b	1.3505				2.5
Nepro	1.3505				2.5
Usp48	1.3505				2.5
Rps23	1.03562				2
Dhx8	1.03562				2
Paxbp1	1.03562				2
Nipsnap1	1.03562				2
Virma	1.03562				2
Ddx42	0.632268				1.5
Ccar1	0.632268				1.5
Cpsf3	0.632268				1.5
Dync1h1	0.632268				1.5
Ybx1	0.632268				1.5
Wdr33	0.632268				1.5
Tsr1	0.632268				1.5
Thoc1	0.632268				1.5
Tra2a	0.632268				1.5
Pdk1	0.0703893				1
Pdk3	0.0703893				1
Hsd17b10	0.0703893				1
Rpl36a	0.0703893				1
Dars	0.0703893				1
Cstf3	0.0703893				1
Crnkl1	0.0703893				1
Cul4b	0.0703893				1
Dock6	0.0703893				1
Aldh18a1	0.0703893				1
Exosc1	0.0703893				1
Ints2	0.0703893				1
Llgl2	0.0703893				1
Ptges3	0.0703893				1
Mov10	0.0703893				1
Ctr9	0.0703893				1
Sympk	0.0703893				1
Taf6	0.0703893				1
Trmt1l	0.0703893				1
C18orf21	0.0703893				1
Zcchc10	0.0703893				1
Cdk12	-0.862496				0.5
Znf431	-0.862496				0.5
Psmd3	-0.862496				0.5
Rpl9	-0.862496				0.5
Cwf19l2	-0.862496				0.5
Cars	-0.862496				0.5
Cyfip1	-0.862496				0.5
Elp2	-0.862496				0.5
Eif3b	-0.862496				0.5
Ints11	-0.862496				0.5
Prmt1	-0.862496				0.5
Sec13	-0.862496				0.5
Pdha1	-0.862496				0.5
Trmt10c	-0.862496				0.5
Pkp1					-0.5
Nop16	3				8
Tecr	2.58496				6
Hp1bp3	2.32193				5
Abt1	2				4
Cenpc	2				4
Nol7	2				4
Psrc1	1.80735				3.5
Klf5	1.80735				3.5
Cad	1.80735				3.5
Etfa	1.80735				3.5
Pdia6	1.80735				3.5
Hist1h1d	1.80735				2.5
Elp1	1.58496				3
Edc4	1.58496				3
Tcea3	1.58496				3
Ckap4	1.58496				3
Melk	1.58496				3
Dnajc9	1.58496				3
Gpatch4	1.58496				3
Timm50	1.58496				3
Pinx1	1.58496				3
Ak4	1.58496				3
Lap3	1.58496				3
Gtse1	1.58496				3
Smc4	1.58496				3
Grwd1					2.5
Adnp2	1.32193				2.5
Aen	1.32193				2.5
Larp4	1.32193				2.5
Nr5a2	1.32193				2.5
Nap1l1	1.32193				2.5
Znf280c	1.32193				2.5
Rps17	1.32193				2.5
Chtop	1.32193				2.5
Ccdc86	1.32193				2.5
Fasn	1.32193				2.5
Pou5f1	1.32193				2.5
Paics	1.32193				2.5
Tuba3a	1.32193				2.5
Pdhb	1.32193				2.5
C1orf131	1.32193				2.5
Tubb6	1				2
Abce1	1				2
Nedd4	1				2
Hyou1	1				2
Ndufa10	1				2
Nedd8	1				2
Nom1	1				2
Umps	1				2
H2afx	1				2
Rps19	1				2
Sec61b	1				2
Rrp1	1				2
Rbm5	1				2
Cct5	1				2
Tinf2	1				2
Acaa1a	1				2
Acly	1				2
Calr	1				2
Rnf2	1				2
Gmps	1				2
Nop10	1				2
Mdh2	1				2
Farsb	1				2
Nsun5	1				2
G3bp1	1				2
Rprd1b	1				2
Sgo1	1				2
Sun2	1				2
Dus3l	1				2
Wbp11	1				2
Xrcc5	1				2
Hist1h3b	1				1
Actc1	0.584963				1.5
Rars	0.584963				1.5
Cactin	0.584963				1.5
Kif4	0.584963				1.5
Pias4	0.584963				1.5
Flna	0.584963				1.5
Hspa4	0.584963				1.5
Idh2	0.584963				1.5
Kars	0.584963				1.5
Orc6	0.584963				1.5
Pa2g4	0.584963				1.5
Ect2	0.584963				1.5
Ppp2cb	0.584963				1.5
Rps28	0.584963				1.5
Slc25a13	0.584963				1.5
Csnk2b	0.584963				1.5
Fn1	0.584963				1.5
Ptrh2	0.584963				1.5
Rcor2	0.584963				1.5
Sumo1	0.584963				1.5
Anp32a	0.584963				1.5
Bard1	0.584963				1.5
Bud13	0.584963				1.5
Copa	0.584963				1.5
Stag2	0.584963				1.5
Gldc	0.584963				1.5
Nanog	0.584963				1.5
Ldha	0.584963				1.5
Kdm3a	0.584963				1.5
Mif	0.584963				1.5
Tet1	0.584963				1.5
Ppid	0.584963				1.5
Rprd1a	0.584963				1.5
Sf3b4	0.584963				1.5
Uba2	0.584963				1.5
H3f3a	0.584963				0.5
Nol9	2.32193				5
Akr1b1	1.58496				3
Mad1l1	1.58496				3
Ncbp1	1.58496				3
Rplp0	1.32193				2.5
Polr1e	1.32193				2.5
Nkrf	1.32193				2.5
Cpsf1	1				2
Cpsf6	1				2
Eif2s1	1				2
Ints6	1				2
Pcid2	1				2
Ddx41	1				2
Zmym2	0.584963				1.5
Rpl38	0.584963				1.5
Pnisr	0.584963				1.5
Bend3	0.584963				1.5
Pnkp	0.584963				1.5
Cstf1	0.584963				1.5
Gtf3c1	0.584963				1.5
Gtf2h4	0.584963				1.5
Leng8	0.584963				1.5
Tomm40	0.584963				1.5
Parn	0.584963				1.5
Xab2	0.584963				1.5
Rpp30	0.584963				1.5
Rbm27	0.584963				1.5
Pno1	0.584963				1.5
Ppp1r10	0.584963				1.5
Srp14	0.584963				1.5
Ina	0				1
Cdk13	0				1
Hnrnph2	0				1
Myl6	0				1
Dap3	0				1
Rps15	0				1
Actr8	0				1
Akr1a1	0				1
Atp5f1c	0				1
Asna1	0				1
Cdc20	0				1
Chaf1b	0				1
Nudt21	0				1
Dcakd	0				1
Dstn	0				1
Rbbp6	0				1
Exosc3	0				1
Kmt2b	0				1
Ipo7	0				1
Lsg1	0				1
Lire1	0				1
Npm3	0				1
Ola1	0				1
Phf6	0				1
Pabpn1	0				1
Iws1	0				1
Nrde2	0				1
Qki	0				1
Septin2	0				1
Tonsl	0				1
Tmem214	0				1
Slc25a1	0				1
Nsf	0				1
Wdr18	0				1
Wdr82	0				1
Fus	2				4
Hmga1	0.584963				1.5
Ddx39b	1.58496				3
Rpl22l1	0				1
Prc1	0				1
Nacc1	1.58496				3
Ppp1cb	1				2
Hist1h3a	0.584963				1.5
Cdca2	0.584963				1.5
Dnajc21	0.584963				1.5
Ints5	0.584963				1.5
Kif20b	0.584963				1.5
Sin3a	0.584963				1.5
Hist2h2bb	0				1
Psmc4	0				1
Aprt	0				1
Phf5a	0				1
Snrpf	0				1
Atad5	1.58496				3
Znf326	1.32193				2.5
Mcm3ap	1.32193				2.5
Prpf38a	1.32193				2.5
Sdad1	1.32193				2.5
Clk1	1				2
Smarcd1	1				2
Lrpprc	1				2
Luc7l	1				2
Luc7l2	1				2
Vdac3	1				2
D1Pas1	0.584963				1.5
Rps12	0.584963				1.5
Rps27l	0.584963				1.5
Cpsf7	0.584963				1.5
Polr2e	0.584963				1.5
Eif2d	0.584963				1.5
Hnrnpll	0.584963				1.5
Hdac2	0.584963				1.5
Chchd3	0.584963				1.5
RtcA	0.584963				1.5
Sdha	0.584963				1.5
Uchl5	0.584963				1.5
Zc3h13	0.584963				1.5
Ywhab	0				1
Hist1h1t	0				1
Kpna1	0				1
Pfn1	0				1
Rab10	0				1
Pak2	0				1
Ppp1cc	0				1
Fau	0				1
Rpl29	0				1
Celf1	0				1
Glipr2	0				1
Lasp1	0				1
Mars	0				1
Ppib	0				1
Fkbp8	0				1
Ube2i	0				1
Myo1b	0				1
Ddx39a	1.58496				2.5
Erh	1				2.5
Dsg1a					-1
KRT78					-3
HRNR	-1.19265				-4
FLG2	-0.862496				-0.5
Clasrp	-0.862496				-0.5
Stag3	-0.862496				-0.5
Dsp	-2.20645				-7
