# Supplementary material for: PRAMEL7 and CUL2 decrease NuRD stability to establish ground-state pluripotency
Source: EMBO Rep. 2024 Feb 8;25(3):1453–68. doi: 10.1038/s44319-024-00083-z (PMC10933316; doi:10.1038/s44319-024-00083-z)
Supplement: Supplementary file 15 — Source Data Fig. 6 [file 44319_2024_83_MOESM15_ESM.zip]

Archive with 15 entries (14 files):
- Figure6/
- Figure6/6I.xlsx
- __MACOSX/Figure6/._6I.xlsx
- Figure6/6A.pdf
- __MACOSX/Figure6/._6A.pdf
- Figure6/6D.xlsx
- __MACOSX/Figure6/._6D.xlsx
- Figure6/6C.xlsx
- __MACOSX/Figure6/._6C.xlsx
- Figure6/6K.xlsx
- __MACOSX/Figure6/._6K.xlsx
- Figure6/~$6D.xlsx
- __MACOSX/Figure6/._~$6D.xlsx
- Figure6/6J.xlsx
- __MACOSX/Figure6/._6J.xlsx
