# Supplementary material for: PRAMEL7 and CUL2 decrease NuRD stability to establish ground-state pluripotency
Source: EMBO Rep. 2024 Feb 8;25(3):1453–68. doi: 10.1038/s44319-024-00083-z (PMC10933316; doi:10.1038/s44319-024-00083-z)
Supplement: Supplementary file 15 — Source Data Fig. 6 [file 44319_2024_83_MOESM15_ESM.zip › Figure6/6I.xlsx]

## Sheet: Sheet1
	WT			P7			DN
Bcl3	1	1		0.439505	0.38556		0.932809	0.738279
Tgif2	0.495038	0.187835		0.151399	0.0825123		0.542976	0.35163
Esrra	0.503414	1.43981		0.260584	0.0414031		0.981564	1.73614
Neg Ctrl	0.115136	0.174837		0.0676953	0.0874205		0.0992408	0.279294
