# Supplementary material for: PRAMEL7 and CUL2 decrease NuRD stability to establish ground-state pluripotency
Source: EMBO Rep. 2024 Feb 8;25(3):1453–68. doi: 10.1038/s44319-024-00083-z (PMC10933316; doi:10.1038/s44319-024-00083-z)
Supplement: Supplementary file 15 — Source Data Fig. 6 [file 44319_2024_83_MOESM15_ESM.zip › Figure6/6J.xlsx]

## Sheet: Sheet1
PRAMEL7-Cul2 genes	PRAMEL7-Cul2-ind genes
330	150
