# Supplementary material for: PRAMEL7 and CUL2 decrease NuRD stability to establish ground-state pluripotency
Source: EMBO Rep. 2024 Feb 8;25(3):1453–68. doi: 10.1038/s44319-024-00083-z (PMC10933316; doi:10.1038/s44319-024-00083-z)
Supplement: Supplementary file 16 — Figure EV1 Source Data [file 44319_2024_83_MOESM16_ESM.zip]

Archive with 5 entries (4 files):
- Appendix Figure S1/
- Appendix Figure S1/EV1D.xlsx
- __MACOSX/Appendix Figure S1/._EV1D.xlsx
- Appendix Figure S1/EV1C.xlsx
- __MACOSX/Appendix Figure S1/._EV1C.xlsx
