# Supplementary material for: PRAMEL7 and CUL2 decrease NuRD stability to establish ground-state pluripotency
Source: EMBO Rep. 2024 Feb 8;25(3):1453–68. doi: 10.1038/s44319-024-00083-z (PMC10933316; doi:10.1038/s44319-024-00083-z)
Supplement: Supplementary file 16 — Figure EV1 Source Data [file 44319_2024_83_MOESM16_ESM.zip › Appendix Figure S1/EV1C.xlsx]

## Sheet: CHD4_prom_peaks_ESC
		ESC WT			P7 WT
-5000	-5000	2.76404			2.12616
		2.7787			2.12436
		2.77743			2.11498
		2.7418			2.11591
		2.74669			2.11553
		2.78319			2.14138
		2.78341			2.13852
		2.77911			2.11799
		2.77261			2.11434
		2.8158			2.11717
		2.82669			2.16224
		2.8282			2.15063
		2.81632			2.1494
		2.80314			2.10821
		2.79982			2.14892
		2.81932			2.20393
		2.83717			2.24626
		2.85014			2.22275
		2.87322			2.1847
		2.86807			2.15694
		2.87701			2.156
		2.9052			2.13251
		2.93916			2.11233
		2.93951			2.13965
		2.88693			2.16072
		2.89589			2.19176
		2.91849			2.1993
		2.90832			2.2409
		2.8566			2.2303
		2.81345			2.21618
		2.84977			2.19222
		2.89826			2.20705
		2.94171			2.20573
		2.94511			2.18587
		2.91644			2.16549
		2.88783			2.16454
		2.84724			2.1704
		2.82324			2.17433
		2.80451			2.15698
		2.83434			2.15313
		2.881			2.14233
		2.93209			2.13428
		2.94382			2.10473
		2.95911			2.12968
		2.9824			2.15288
		2.97322			2.19716
		2.96363			2.18091
		2.97273			2.17555
		3.04101			2.14933
		3.08024			2.16888
		3.06215			2.18854
		3.02223			2.22734
		2.98319			2.24206
		2.97982			2.22914
		2.98058			2.22828
		2.9932			2.21225
		3.0158			2.20992
		3.01873			2.21381
		3.059			2.22885
		3.0685			2.2133
		3.11319			2.21842
		3.11411			2.21633
		3.10925			2.24196
		3.08504			2.22566
		3.0948			2.25593
		3.13693			2.24254
		3.16818			2.24636
		3.16376			2.24791
		3.16107			2.26457
		3.19113			2.2725
		3.2304			2.26393
		3.28306			2.25588
		3.33633			2.2557
		3.35302			2.27871
		3.36488			2.30732
		3.36047			2.33211
		3.41704			2.30505
		3.45763			2.31654
		3.48338			2.31508
		3.52093			2.33544
		3.5724			2.35132
		3.61177			2.38483
		3.64161			2.40507
		3.58436			2.38499
		3.59648			2.36423
		3.57322			2.34924
		3.62949			2.34582
		3.63808			2.36644
		3.71434			2.38197
		3.81037			2.43119
		4.02426			2.4338
		4.34877			2.48107
		4.89781			2.55546
		5.61891			2.653
		6.43624			2.76229
		7.14301			2.81624
		7.64474			2.88355
		7.92106			2.89694
		8.11426			2.92966
0	0	8.25224			2.93871
		8.2735			2.96581
		8.13728			2.94487
		7.91794			2.92451
		7.51291			2.8986
		7.06599			2.84994
		6.38236			2.77591
		5.71234			2.65815
		4.99126			2.57047
		4.46588			2.47569
		4.12199			2.42458
		3.94091			2.41541
		3.859			2.4047
		3.81362			2.41169
		3.83562			2.39888
		3.84548			2.45082
		3.84118			2.47133
		3.82284			2.47745
		3.79479			2.45094
		3.80472			2.42167
		3.79268			2.39769
		3.82549			2.427
		3.81395			2.4439
		3.77639			2.48019
		3.73186			2.45442
		3.69371			2.42109
		3.66877			2.38654
		3.62446			2.3609
		3.57318			2.38156
		3.55397			2.39602
		3.55584			2.40256
		3.5906			2.38465
		3.5483			2.38361
		3.51197			2.35845
		3.50444			2.33426
		3.52			2.31476
		3.48314			2.32252
		3.42342			2.33507
		3.3995			2.29292
		3.40806			2.25761
		3.36189			2.23624
		3.3295			2.232
		3.28665			2.21077
		3.26693			2.1914
		3.19733			2.199
		3.18857			2.20331
		3.2203			2.21537
		3.31193			2.2253
		3.28782			2.23166
		3.2652			2.20827
		3.2088			2.17136
		3.19738			2.16751
		3.16561			2.20449
		3.16295			2.24837
		3.15298			2.27629
		3.19215			2.25156
		3.18915			2.24104
		3.169			2.23742
		3.13444			2.24519
		3.09438			2.22143
		3.10552			2.20978
		3.11554			2.24432
		3.12957			2.26861
		3.17668			2.28301
		3.16735			2.2466
		3.1744			2.23106
		3.12975			2.22124
		3.10705			2.21377
		3.07662			2.21838
		3.07834			2.22885
		3.05177			2.23359
		3.05343			2.22357
		3.01622			2.19591
		3.05788			2.16803
		3.0526			2.15211
		3.09943			2.16829
		3.09883			2.19672
		3.10834			2.2278
		3.09603			2.20625
		3.07191			2.18799
		3.05631			2.17641
		2.99392			2.18952
		2.94296			2.1759
		2.92446			2.16574
		2.96141			2.17702
		2.99506			2.21699
		3.01006			2.20465
		2.99618			2.16419
		2.98498			2.15011
		2.96761			2.17203
		2.96893			2.18894
		3.00621			2.17286
		3.03558			2.16082
		2.99722			2.17669
		2.95232			2.19852
		2.91598			2.16799
		2.942			2.16021
		2.94899			2.1514
		2.97103			2.16981
		2.96097			2.17044
5000	5000	2.91885			2.16453

## Sheet: CHD4_prom_P7_GAINED_peaks_ESC
		ESC WT			P7 WT
-5000	-5000	2.2543			2.21262
		2.41026			2.26368
		2.57308			2.30643
		2.62341			2.39317
		2.39386			2.54049
		2.04153			2.64783
		2.07394			2.60416
		2.39157			2.52788
		2.51474			2.27198
		2.26879			2.00563
		2.07585			1.83955
		2.09835			1.87707
		2.28061			2.01455
		2.30425			2.19079
		2.57231			2.48728
		2.6623			2.80038
		2.7073			2.69673
		2.67603			2.53864
		2.67336			2.32243
		2.65239			2.43992
		2.41293			2.49066
		2.12313			2.65521
		2.19139			2.53618
		2.236			2.26399
		2.21846			2.1139
		2.28595			2.09852
		2.40988			2.06038
		2.54105			2.03116
		2.48499			2.07268
		2.43123			2.35472
		2.45449			2.39378
		2.71874			2.27814
		2.742			2.06284
		2.76259			2.0327
		2.34391			2.17172
		2.15974			2.2603
		1.97785			2.3255
		1.93591			2.16034
		1.89397			2.10282
		1.94887			1.91306
		1.91494			1.98257
		2.05068			2.03793
		2.18567			2.02932
		2.40187			2.05454
		2.63485			2.16772
		2.94485			2.24553
		2.93723			2.19909
		2.75344			2.03916
		2.47813			2.07514
		2.49071			2.061
		2.53952			2.24277
		2.55935			2.33903
		2.48156			2.39655
		2.53914			2.24031
		2.58642			2.13358
		2.68289			2.2846
		2.72484			2.35287
		2.7889			2.58447
		2.78737			2.26153
		2.77975			2.23785
		2.73895			2.21386
		2.84686			2.65921
		2.98489			2.8133
		2.99061			2.86097
		2.82131			2.87943
		2.63409			2.80899
		2.54944			2.70565
		2.74695			2.50666
		2.81292			2.41285
		2.80072			2.46883
		2.60663			2.53372
		2.45258			2.60877
		2.36908			2.39839
		2.42132			2.50943
		2.67984			2.69919
		2.83885			2.77762
		2.84152			2.65152
		2.90672			2.54387
		2.95286			2.48359
		2.91282			2.411
		2.86516			2.38302
		3.01349			2.45222
		3.15991			2.53864
		3.1847			2.51773
		3.203			2.83483
		3.27278			2.87051
		3.27469			2.95232
		3.16144			2.86928
		2.92884			2.97077
		2.78394			2.8785
		2.84686			2.94248
		2.90329			3.27834
		2.90329			4.102
		2.77326			4.81094
		2.87469			5.30058
		2.89528			5.44514
		3.10081			5.59861
		3.01311			5.5817
		3.14085			5.72717
0	0	3.06192			5.72348
		2.94562			5.87942
		2.81445			5.73456
		2.77937			5.45621
		3.07755			5.54571
		3.27697			5.86773
		3.20376			5.9274
		3.16106			5.10435
		3.19042			4.1263
		3.21635			3.21067
		3.01082			2.86651
		2.52503			2.68043
		2.40492			2.69335
		2.35764			2.47252
		2.5971			2.33135
		2.64171			2.38917
		2.68976			2.35841
		2.58147			2.44761
		2.54067			2.33627
		2.52122			2.29567
		2.55439			2.18864
		2.54982			2.24215
		2.60396			2.38701
		2.72789			2.32212
		2.80491			2.25538
		2.77632			2.31504
		2.57041			2.36487
		2.34315			2.26891
		2.21274			2.24123
		2.10597			2.22708
		2.14715			2.2443
		2.16241			2.11636
		2.26917			2.01363
		2.5399			1.86262
		2.66497			1.76942
		2.58909			1.8457
		2.33933			2.03854
		2.3992			2.09298
		2.74085			1.9595
		3.28155			1.89368
		3.18012			2.08376
		2.84037			2.23385
		2.61578			2.30151
		2.7378			2.18648
		2.91893			2.17387
		2.62837			2.23938
		2.53914			2.3132
		2.57232			2.34365
		2.55477			2.10713
		2.61769			1.96134
		2.94485			1.86508
		3.29108			2.07822
		3.23274			2.09667
		2.85906			2.17356
		2.57689			2.11144
		2.51207			2.13942
		2.52961			2.12681
		2.59329			2.24953
		2.6318			2.28152
		2.65735			2.34242
		2.46669			2.23723
		2.4095			2.1425
		2.30044			2.12558
		2.39424			2.25599
		2.57842			2.431
		2.86859			2.52665
		3.17669			2.36333
		3.21063			2.16526
		3.05276			2.07576
		2.8133			2.02163
		2.62227			2.17633
		2.33705			2.23631
		2.34239			2.45898
		2.57308			2.48882
		2.90138			2.59739
		2.81826			2.53526
		2.74047			2.3701
		2.69433			2.13081
		3.10615			2.15849
		3.06535			2.25384
		2.88956			2.415
		2.59977			2.54879
		2.64095			2.61923
		2.88194			2.56879
		2.93189			2.43653
		2.901			2.40332
		2.81902			2.24861
		2.83923			2.02501
		2.62074			2.057
		2.5727			2.04469
		2.47737			2.20309
		2.64743			2.02839
		2.52389			2.06991
		2.41979			2.03239
		2.17766			2.17695
		2.12237			2.25599
		2.19215			2.33258
		2.49987			2.29321
		2.45335			2.33442
		2.30158			2.48297
5000	5000	2.11932			2.54449

## Sheet: CHD4_peaks_ESC
		ESC WT			P7 WT
-5000	-5000		3.14037		2.26234
			3.13524		2.26878
			3.13432		2.27411
			3.12387		2.2673
			3.1405		2.25537
			3.16856		2.25749
			3.19666		2.27393
			3.19033		2.2854
			3.17561		2.28469
			3.17066		2.28701
			3.18042		2.29127
			3.19704		2.29552
			3.20311		2.29329
			3.20095		2.27755
			3.19366		2.27195
			3.20086		2.27485
			3.20749		2.30107
			3.20717		2.29789
			3.21421		2.29307
			3.20954		2.28022
			3.21364		2.28433
			3.21619		2.29169
			3.2318		2.29143
			3.25221		2.30548
			3.25844		2.30524
			3.26551		2.30664
			3.2738		2.3013
			3.28542		2.30189
			3.29341		2.30298
			3.28943		2.30603
			3.28835		2.31017
			3.29532		2.31114
			3.30847		2.32216
			3.32548		2.3184
			3.34422		2.32344
			3.35011		2.32341
			3.34417		2.33927
			3.31768		2.34713
			3.30082		2.35023
			3.2988		2.34848
			3.31255		2.34089
			3.35473		2.33304
			3.37328		2.32889
			3.3853		2.35514
			3.38068		2.36195
			3.40193		2.37267
			3.42149		2.35957
			3.43699		2.36458
			3.44127		2.36107
			3.45003		2.35543
			3.43609		2.35517
			3.44583		2.36336
			3.44089		2.37327
			3.45991		2.38274
			3.46308		2.38321
			3.484		2.38541
			3.50357		2.3714
			3.51209		2.37426
			3.53916		2.39191
			3.55301		2.40879
			3.56443		2.41711
			3.56801		2.42021
			3.59363		2.43576
			3.61111		2.43853
			3.61228		2.43488
			3.61484		2.43625
			3.62079		2.43526
			3.64108		2.45774
			3.67033		2.4644
			3.71216		2.47631
			3.73771		2.47101
			3.76775		2.47962
			3.79034		2.48512
			3.82082		2.50594
			3.83374		2.50555
			3.84514		2.52281
			3.87459		2.51292
			3.89146		2.51736
			3.91317		2.51846
			3.938		2.52044
			3.97959		2.53795
			4.0236		2.55112
			4.03611		2.58702
			4.01642		2.59928
			4.00411		2.5989
			3.98432		2.58775
			3.96532		2.59187
			3.93817		2.60336
			3.96254		2.60533
			4.04741		2.61846
			4.22269		2.63119
			4.53711		2.67288
			5.0276		2.73707
			5.69156		2.82484
			6.42493		2.92734
			7.12093		2.99785
			7.69783		3.07278
			8.09026		3.115
			8.32016		3.13962
0	0		8.4068		3.1567
			8.37708		3.1595
			8.26373		3.15917
			8.02256		3.11716
			7.64663		3.07802
			7.12662		3.00803
			6.46726		2.92305
			5.74683		2.82092
			5.07813		2.74233
			4.57842		2.67805
			4.24826		2.6284
			4.07083		2.58733
			3.99797		2.55563
			3.97986		2.54979
			3.96971		2.56642
			3.96145		2.57751
			3.98785		2.57911
			3.9957		2.57212
			3.98324		2.57403
			3.96207		2.5624
			3.9538		2.53969
			3.9736		2.54834
			3.95974		2.54783
			3.93216		2.54991
			3.87134		2.51718
			3.83229		2.49144
			3.80859		2.48385
			3.80043		2.47225
			3.80057		2.48546
			3.77714		2.48852
			3.76847		2.5024
			3.73549		2.48542
			3.69479		2.46714
			3.66182		2.4448
			3.65617		2.44948
			3.65559		2.44222
			3.63202		2.45169
			3.61386		2.44272
			3.60148		2.43273
			3.58612		2.40793
			3.56695		2.40427
			3.55469		2.39973
			3.53474		2.39413
			3.51023		2.38241
			3.49454		2.37374
			3.48956		2.36205
			3.48124		2.34937
			3.48489		2.35522
			3.46715		2.34797
			3.4469		2.33874
			3.41917		2.32611
			3.4183		2.33495
			3.41648		2.36329
			3.43107		2.37763
			3.4173		2.37883
			3.4101		2.35947
			3.3784		2.34106
			3.37029		2.33773
			3.35624		2.32561
			3.34033		2.32064
			3.32795		2.31656
			3.33083		2.33744
			3.33333		2.34096
			3.33634		2.34593
			3.34962		2.34051
			3.35415		2.36072
			3.34638		2.35535
			3.31158		2.34569
			3.28555		2.32918
			3.27017		2.33783
			3.25671		2.35059
			3.25147		2.33971
			3.24181		2.32595
			3.24494		2.30455
			3.24434		2.301
			3.24566		2.30279
			3.23908		2.30997
			3.23818		2.32111
			3.23957		2.32026
			3.23844		2.31059
			3.23361		2.29017
			3.22617		2.28584
			3.1908		2.27271
			3.17459		2.27762
			3.16704		2.27707
			3.18588		2.29158
			3.1877		2.28962
			3.19765		2.26765
			3.19204		2.26555
			3.17945		2.26689
			3.16945		2.28883
			3.17829		2.29158
			3.19053		2.2879
			3.17143		2.28486
			3.15591		2.28831
			3.13335		2.27818
			3.14249		2.27394
			3.14791		2.26252
			3.16341		2.26626
			3.14368		2.26598
5000	5000		3.12311		2.26858

## Sheet: CHD4_P7_GAINED_peaks_ESC
		ESC WT			P7 WT
-5000	-5000	2.30671			2.26939
		2.29145			2.29932
		2.31513			2.34346
		2.33505			2.34992
		2.29202			2.33977
		2.23808			2.26699
		2.20884			2.25508
		2.23423			2.26952
		2.25161			2.32351
		2.32573			2.27326
		2.33255			2.2263
		2.37474			2.22897
		2.36916			2.3318
		2.34394			2.37028
		2.28686			2.35693
		2.23578			2.37653
		2.26975			2.38382
		2.29043			2.3638
		2.35615			2.30925
		2.36469			2.29155
		2.44216			2.31182
		2.43172			2.38644
		2.45369			2.47704
		2.38064			2.47263
		2.3534			2.44469
		2.34617			2.39783
		2.37695			2.4028
		2.41116			2.37258
		2.45112			2.40531
		2.4761			2.45946
		2.49971			2.50923
		2.54321			2.5267
		2.56537			2.48057
		2.56052			2.44193
		2.45312			2.39578
		2.43534			2.41281
		2.40016			2.44571
		2.43617			2.4853
		2.43581			2.47439
		2.45464			2.4375
		2.46334			2.42422
		2.42559			2.4199
		2.41789			2.42234
		2.41927			2.44138
		2.44967			2.49589
		2.44504			2.55159
		2.41485			2.5115
		2.40679			2.46904
		2.39029			2.45227
		2.43068			2.47388
		2.41482			2.51573
		2.42188			2.51502
		2.36067			2.47861
		2.33148			2.37308
		2.33141			2.28912
		2.33866			2.32865
		2.36338			2.42863
		2.41948			2.51685
		2.50658			2.51268
		2.56094			2.49305
		2.52888			2.49248
		2.55008			2.49324
		2.57685			2.49861
		2.59161			2.52881
		2.56603			2.58696
		2.6189			2.55186
		2.68491			2.5225
		2.67424			2.5053
		2.59558			2.48235
		2.56018			2.45418
		2.57447			2.41582
		2.55997			2.43704
		2.54466			2.45551
		2.57699			2.4905
		2.63663			2.54887
		2.68308			2.57103
		2.64438			2.52348
		2.59988			2.51096
		2.51459			2.51476
		2.47123			2.51324
		2.52179			2.54185
		2.63547			2.47854
		2.70443			2.51019
		2.63223			2.45712
		2.57582			2.50923
		2.53135			2.50895
		2.53696			2.51591
		2.53572			2.56691
		2.56689			2.65325
		2.57639			2.86637
		2.62605			3.15311
		2.69428			3.65073
		2.79114			4.25849
		2.85972			4.78215
		2.95372			5.14266
		3.05336			5.36947
		3.13022			5.62889
		3.17833			5.77946
		3.19473			5.88891
0	0	3.24508			5.90704
		3.22257			5.99515
		3.1949			5.9739
		3.12948			5.89704
		3.06477			5.74205
		3.03192			5.52144
		2.98866			5.24457
		2.96967			4.84976
		2.87539			4.30556
		2.75456			3.65969
		2.61129			3.05826
		2.51362			2.73052
		2.44836			2.55163
		2.40724			2.44176
		2.42107			2.3632
		2.48694			2.33951
		2.58868			2.33483
		2.61402			2.37617
		2.62746			2.44258
		2.61583			2.49338
		2.64678			2.50135
		2.59501			2.47809
		2.58747			2.48273
		2.57735			2.431
		2.59613			2.43599
		2.60725			2.4087
		2.56292			2.39329
		2.52959			2.37941
		2.50639			2.42161
		2.47706			2.48847
		2.50636			2.47865
		2.50515			2.44237
		2.54894			2.45453
		2.52541			2.47489
		2.49938			2.44448
		2.513			2.38658
		2.5338			2.35881
		2.51314			2.41089
		2.50192			2.47125
		2.57292			2.49225
		2.59303			2.48095
		2.57582			2.40732
		2.48656			2.40529
		2.48122			2.41496
		2.45457			2.39822
		2.44266			2.41528
		2.46781			2.38148
		2.49291			2.39432
		2.48937			2.37243
		2.40976			2.40224
		2.39754			2.41471
		2.40329			2.39291
		2.49614			2.33569
		2.5501			2.36158
		2.5763			2.40821
		2.49831			2.47854
		2.44808			2.51019
		2.43838			2.47441
		2.49293			2.4441
		2.50648			2.40589
		2.47627			2.41323
		2.4568			2.39285
		2.46914			2.37713
		2.46876			2.38386
		2.46705			2.42032
		2.44649			2.39831
		2.43177			2.33995
		2.40263			2.32741
		2.36626			2.35789
		2.3649			2.37084
		2.38639			2.35147
		2.32834			2.28743
		2.27586			2.26622
		2.24029			2.29464
		2.29822			2.38148
		2.3075			2.39902
		2.30507			2.35051
		2.30638			2.31099
		2.34196			2.31228
		2.34945			2.33372
		2.31567			2.34867
		2.29685			2.38828
		2.26528			2.34643
		2.25565			2.37473
		2.26929			2.37178
		2.33633			2.40842
		2.34099			2.39609
		2.33215			2.38081
		2.2862			2.38491
		2.29506			2.34741
		2.24861			2.36077
		2.20632			2.32206
		2.15645			2.28057
		2.1802			2.22901
		2.24952			2.2413
		2.35663			2.2919
		2.40897			2.30388
		2.4375			2.35899
		2.39046			2.38913
		2.34997			2.38037
5000	5000	2.34222			2.34043
